# Supplementary material for: Throwing light on dark diversity of vascular plants in China: predicting the distribution of dark and threatened species under global climate change
Source: PeerJ. 2019 Apr 9;7:e6731. doi: 10.7717/peerj.6731 (PMC6461033; doi:10.7717/peerj.6731)
Supplement: Supplemental Information 6 [file peerj-07-6731-s006.zip]

Archive with 32 entries (31 files):
- Dataset S2/
- Dataset S2/54.csv
- Dataset S2/.Rhistory
- Dataset S2/41.csv
- Dataset S2/43.csv
- Dataset S2/R code for this manuscript.R
- Dataset S2/42.csv
- Dataset S2/46.csv
- Dataset S2/52.csv
- Dataset S2/53.csv
- Dataset S2/45.csv
- Dataset S2/50+51.csv
- Dataset S2/44+81+91.csv
- Dataset S2/31+32.csv
- Dataset S2/37.csv
- Dataset S2/23.csv
- Dataset S2/22.csv
- Dataset S2/36.csv
- Dataset S2/WC2.0_BIO1_TO_BIO19.csv
- Dataset S2/34.csv
- Dataset S2/35.csv
- Dataset S2/21.csv
- Dataset S2/33.csv
- Dataset S2/10+12+13.csv
- Dataset S2/15.csv
- Dataset S2/62+64.csv
- Dataset S2/14.csv
- Dataset S2/61.csv
- Dataset S2/63.csv
- Dataset S2/bufferTable.csv
- Dataset S2/65.csv
- Dataset S2/71.csv
