# Supplementary material for: Throwing light on dark diversity of vascular plants in China: predicting the distribution of dark and threatened species under global climate change
Source: PeerJ. 2019 Apr 9;7:e6731. doi: 10.7717/peerj.6731 (PMC6461033; doi:10.7717/peerj.6731)
Supplement: Supplemental Information 6 [file peerj-07-6731-s006.zip › Dataset S2/54.csv]

Barleria cristata var. cristata
Cystacanthus affinis
Diflugossa scoriarum
Goldfussia capitata
Goldfussia pentstemonoides
Isoglossa collina
Pteracanthus alatus
Pteracanthus calycinus
Pteracanthus grandissimus
Pteracanthus hygrophiloides
Pteracanthus inflatus
Pteracanthus tibeticus
Pteracanthus urophyllus
Pteracanthus urticifolius
Pteracanthus versicolor
Rostellularia procumbens var. procumbens
Sympagis monadelpha
Sympagis petiolaris
Tetragoga nagaensis
Thunbergia coccinea
Thunbergia lutea
Acer caesium subsp. caesium
Acer campbellii
Acer cappadocicum var. brevialatum
Acer cappadocicum var. cappadocicum
Acer caudatum
Acer davidii
Acer eucalyptoides
Acer fulvescens subsp. fulvescens
Acer fulvescens subsp. pentalobum
Acer heptalobum
Acer hookeri var. hookeri
Acer hookeri var. orbiculare
Acer laevigatum var. laevigatum
Acer mono var. macropterum
Acer mono var. mono
Acer oblongum
Acer oblongum var. oblongum
Acer oligocarpum
Acer pectinatum
Acer sikkimense
Acer stachyophyllum
Acer sterculiaceum
Acer taronense
Acer tetramerum var. dolichurum
Acer tetramerum var. tetramerum
Acer thomsonii
Acer tibetense
Acer tonkinense
Acer wardii
Acer wilsonii
Actinidia callosa
Actinidia venosa
Saurauia cerea
Saurauia erythrocarpa
Saurauia griffithii
Saurauia paucinervis
Saurauia polyneura
Saurauia punduana
Saurauia rubricalyx
Mollugo stricta
Alangium alpinum
Alangium chinense
Alangium chinense subsp. chinense
Alangium faberi
Sagittaria trifolia var. trifolia
Achyranthes bidentata
Achyranthes bidentata var. bidentata f. bidentata
Amaranthus viridis
Celosia argentea
Cyathula capitata
Cyathula tomentosa
Acanthochlamys bracteata
Curculigo capitulata
Choerospondias axillaris
Dobinea vulgaris
Pistacia chinensis
Pistacia weinmannifolia
Rhus chinensis
Rhus punjabensis
Toxicodendron acuminatum
Toxicodendron hookeri var. microcarpum
Toxicodendron succedaneum
Toxicodendron vernicifluum
Toxicodendron wallichii
Dasymaschalon rostratum
Fissistigma polyanthum
Fissistigma retusum
Polyalthia chinensis
Apocynum venetum
Chonemorpha griffithii
Trachelospermum axillare
Trachelospermum bodinieri
Trachelospermum brevistylum
Trachelospermum jasminoides
Ilex atrata
Ilex ciliospinosa
Ilex delavayi
Ilex dicarpa
Ilex dipyrena
Ilex forrestii
Ilex fragilis
Ilex franchetiana
Ilex georgei
Ilex hookeri
Ilex intricata
Ilex medogensis
Ilex melanotricha
Ilex micrococca
Ilex miguensis
Ilex nothofagifolia
Ilex pernyi
Ilex perryana
Ilex polyneura
Ilex rockii
Ilex sikkimensis
Ilex subrugosa
Ilex szechwanensis
Ilex xizangensis
Ilex yunnanensis
Acorus calamus var. calamus
Acorus gramineus
Arisaema candidissimum
Arisaema concinum
Arisaema costatum
Arisaema echinatum
Arisaema elephas
Arisaema erubescens
Arisaema exappendiculatum
Arisaema flavum
Arisaema griffithii
Arisaema intermedium
Arisaema nepenthoides
Arisaema parvum
Arisaema propinquum
Arisaema rhizomatum
Arisaema speciosum
Arisaema tortuosum
Arisaema utile
Arisaema wardii
Gonatanthus pumilus
Rhaphidophora decursiva
Sauromatum brevipes
Sauromatum venosum
Typhonium austro-tibeticum
Typhonium diversifolium
Typhonium giganteum
Acanthopanax cissifolius
Acanthopanax lasiogyne
Acanthopanax verticillatus
Acanthopanax wilsonii
Aralia atropurpurea
Aralia continentalis
Aralia tibetana
Euaraliopsis ciliata
Euaraliopsis hainla
Hedera nepalensis var. sinensis
Panax pseudoginseng
Panax pseudo-ginseng var. pseudo-ginseng
Pentapanax leschenaultii var. leschenaultii
Pentapanax racemosus
Schefflera hoi
Schefflera hypoleuca
Schefflera impressa var. impressa
Schefflera khasiana
Schefflera octophylla
Schefflera wardii
Tetrapanax tibetanus
Tupidanthus calyptratus
Aristolochia griffithii
Asarum himalaicum
Biondia insignis
Ceropegia monticola
Ceropegia pubescens
Cynanchum auriculatum
Cynanchum forrestii
Cynanchum heydei
Cynanchum inamoenum
Cynanchum otophyllum
Cynanchum szechuanense
Cynanchum wilfordii
Dregea sinensis
Dregea yunnanensis
Hoya fusca
Hoya silvatica
Marsdenia koi
Marsdenia oreophila
Marsdenia tinctoria
Periploca calophylla
Periploca forrestii
Periploca sepium
Toxocarpus himalensis
Tylophora silvestris
Balanophora dioica
Balanophora fargesii
Balanophora involucrata
Balanophora laxiflora
Balanophora polyandra
Impatiens amplexicaulis
Impatiens apsotis
Impatiens arguta
Impatiens bicornuta
Impatiens bracteata
Impatiens chimiliensis
Impatiens crassicaudex
Impatiens cristata
Impatiens cuonaensis
Impatiens cymbifera
Impatiens delavayi
Impatiens drepanophora
Impatiens falcifer
Impatiens fragicolor
Impatiens infirma
Impatiens laxiflora
Impatiens linghziensis
Impatiens longipes
Impatiens margaritifera
Impatiens medogensis
Impatiens nubigena
Impatiens nyimana
Impatiens puberula
Impatiens racemosa
Impatiens radiata
Impatiens scabrida
Impatiens serrata
Impatiens stenantha
Impatiens sulcata
Impatiens tenuibracteata
Impatiens thomsonii
Impatiens tuberculata
Impatiens urticifolia
Begonia acetosella
Begonia asperifolia
Begonia flaviflora
Begonia hatacoa
Begonia josephii
Begonia palmata
Begonia palmata var. palmata
Begonia picta
Begonia sikkimensis
Berberis agricola
Berberis angulosa
Berberis approximata
Berberis atroviridis
Berberis campylotropa
Berberis chrysosphaera
Berberis concinna
Berberis dictyoneura
Berberis dictyophylla var. dictyophylla
Berberis dictyophylla var. epruinosa
Berberis erythroclada
Berberis everestiana
Berberis francisci-ferdinandi
Berberis gilungensis
Berberis griffithiana var. griffithiana
Berberis griffithiana var. pallida
Berberis gyalaica
Berberis hemsleyana
Berberis hobsonii
Berberis humido-umbrosa
Berberis hypericifolia
Berberis ignorata
Berberis jamesiana
Berberis johannis
Berberis kongboensis
Berberis lecomtei
Berberis longispina
Berberis medogensis
Berberis mekongensis
Berberis minutiflora
Berberis muliensis var. atuntzeana
Berberis muliensis var. muliensis
Berberis multicaulis
Berberis multiserrata
Berberis nullinervis
Berberis nutanticarpa
Berberis obovatifolia
Berberis papillifera
Berberis parapruinosa
Berberis parisepala
Berberis platyphylla
Berberis polyantha
Berberis prattii
Berberis pruinosa var. pruinosa
Berberis pulangensis
Berberis racemulosa
Berberis reticulinervis var. reticulinervis
Berberis sabulicola
Berberis sherriffii
Berberis sikkimensis
Berberis silva-taroucana
Berberis taronensis
Berberis temolaica
Berberis tischleri
Berberis trichiata
Berberis tsarica
Berberis tsarongensis
Berberis ulicina
Berberis umbratica
Berberis vinifera
Berberis virescens
Berberis wilsonae var. guhtzunica
Berberis wilsonae var. wilsonae
Berberis xanthophlaea
Berberis yunnanensis
Caulophyllum robustum
Dysosma tsayuensis
Mahonia calamicaulis subsp. Kingdon-wardiana
Mahonia monyulensis
Mahonia napaulensis
Mahonia oiwakensis
Mahonia polydonta
Mahonia taronensis
Alnus nepalensis
Betula cylindrostachya
Betula delavayi
Betula platyphylla
Betula utilis
Carpinus mollicoma
Carpinus monbeigiana
Carpinus viminea
Corylus chinensis
Corylus ferox
Catalpa tibetica
Incarvillea altissima
Incarvillea arguta
Incarvillea beresowskii
Incarvillea compacta
Incarvillea lutea
Incarvillea mairei
Incarvillea sinensis
Incarvillea younghusbandii
Actinocarya tibetica
Arnebia euchroma
Arnebia guttata
Asperugo procumbens
Chionocharis hookeri
Cordia dichotoma
Cynoglossum amabile
Cynoglossum schlagintweitii
Cynoglossum wallichii
Eritrichium angustifolium
Eritrichium axillare
Eritrichium canum
Eritrichium fruticulosum
Eritrichium gracile
Eritrichium hemisphaericum
Eritrichium lasiocarpum
Eritrichium laxum
Eritrichium pectinatociliatum
Eritrichium petiolare
Eritrichium qofengense
Eritrichium sinomicrocarpum
Eritrichium spathulatum
Eritrichium tangkulaense
Eritrichium thymifolium
Eritrichium villosum
Lappula caespitosa
Lappula himalayensis
Lappula microcarpa
Lappula shanhsiensis
Lasiocaryum densiflorum
Lasiocaryum munroi
Lindelofia stylosa
Mattiastrum himalayense
Metaeritrichium microuloides
Microula diffusa
Microula floribunda
Microula hispidissima
Microula jilongensis
Microula longituba
Microula ovalifolia
Microula pseudotrichocarpa
Microula pustulosa
Microula sikkimensis
Microula stenophylla
Microula tangutica
Microula tibetica
Microula younghusbandii
Onosma adenopus
Onosma glomeratum
Onosma hookeri
Onosma maaikangense
Onosma multiramosum
Onosma waddellii
Onosma waltonii
Onosma zayuense
Trigonotis bracteata
Trigonotis cinereifolia
Trigonotis gracilipes
Trigonotis microcarpa
Trigonotis peduncularis
Trigonotis rockii
Trigonotis tibetica
Buxus rugulosa
Sarcococca hookeriana
Sarcococca saligna
Sarcococca wallichii
Callitriche hermaphroditica
Callitriche palustris
Callitriche stagnalis
Adenophora himalayana subsp. himalayana
Adenophora jasionifolia
Adenophora khasiana
Adenophora liliifolioides
Asyneuma fulgens
Campanula aristata
Campanula cana
Campanula chinensis
Campanula colorata
Campanula glomeratoides
Campanula modesta
Campanula nakaoi
Campanumoea celebica
Campanumoea inflata
Codonopsis affinis
Codonopsis alpina
Codonopsis bicolor
Codonopsis bulleyana
Codonopsis canescens
Codonopsis clematidea
Codonopsis convolvulacea var. vinciflora
Codonopsis dicentrifolia
Codonopsis foetens
Codonopsis levicalyx var. levicalyx
Codonopsis longifolia
Codonopsis macrocalyx
Codonopsis nervosa var. macrantha
Codonopsis nervosa var. nervosa
Codonopsis pilosula var. pilosula
Codonopsis purpurea
Codonopsis subsimplex
Codonopsis xizangensis
Cyananthus cordifolius
Cyananthus hookeri var. hookeri
Cyananthus incanus var. decumbens
Cyananthus incanus var. incanus
Cyananthus incanus var. parvus
Cyananthus inflatus
Cyananthus leiocalyx
Cyananthus lichiangensis
Cyananthus lobatus
Cyananthus macrocalyx var. flavo-purpureus
Cyananthus macrocalyx var. macrocalyx
Cyananthus macrocalyx var. pilosus
Cyananthus microphyllus
Cyananthus pedunculatus
Cyananthus pseudo-inflatus
Cyananthus sericeus
Cyananthus sherriffii
Leptocodon hirsutus
Lobelia alsinoides
Lobelia doniana
Lobelia erectiuscula
Lobelia pyramidalis
Peracarpa carnosa
Pratia montana
Pratia nummularia
Pratia reflexa
Abelia buddleioides
Abelia dielsii
Abelia umbellata
Leycesteria crocothyrsos
Leycesteria formosa var. formosa
Leycesteria formosa var. stenosepala
Leycesteria gracilis
Leycesteria thibetica
Lonicera acuminata var. acuminata
Lonicera angustifolia
Lonicera calcarata
Lonicera chrysantha subsp. koehneana
Lonicera cyanocarpa
Lonicera hispida
Lonicera hypoleuca
Lonicera inconspicua
Lonicera inodora
Lonicera jilongensis
Lonicera lanceolata var. lanceolata
Lonicera litangensis
Lonicera maackii var. maackii
Lonicera macrantha var. macrantha
Lonicera microphylla
Lonicera minutifolia
Lonicera myrtillus var. cyclophylla
Lonicera myrtillus var. myrtillus
Lonicera rupicola var. rupicola
Lonicera rupicola var. syringantha
Lonicera saccata var. saccata
Lonicera semenovii
Lonicera setifera
Lonicera spinosa
Lonicera szechuanica
Lonicera tangutica
Lonicera tomentella var. tomentella
Lonicera tomentella var. tsarongensis
Lonicera trichosantha var. trichosantha
Lonicera webbiana var. webbiana
Sambucus adnata
Sambucus chinensis
Triosteum himalayanum
Viburnum atrocyaneum subsp. atrocyaneum
Viburnum betulifolium var. betulifolium
Viburnum burmanicum var. burmanicum
Viburnum burmanicum var. motoense
Viburnum cotinifolium
Viburnum cylindricum
Viburnum erubescens var. erubescens
Viburnum foetidum var. foetidum
Viburnum foetidum var. rectangulatum
Viburnum grandiflorum
Viburnum kansuense
Viburnum mullaba var. glabrescens
Viburnum mullaba var. mullaba
Viburnum nervosum
Viburnum oliganthum
Viburnum tengyuehense var. tengyuehense
Arenaria acicularis
Arenaria amdoensis
Arenaria baxoiensis
Arenaria bomiensis
Arenaria brevipetala
Arenaria bryophylla
Arenaria chamdoensis
Arenaria ciliolata
Arenaria compressa
Arenaria debilis
Arenaria delavayi
Arenaria densissima
Arenaria edgeworthiana
Arenaria festucoides
Arenaria forrestii
Arenaria fridericae
Arenaria gerzensis
Arenaria glanduligera
Arenaria haitzeshanensis
Arenaria ischnophylla
Arenaria kansuensis
Arenaria karakorensis
Arenaria kumaonensis
Arenaria lancangensis
Arenaria littledalei
Arenaria longistyla
Arenaria melanandra
Arenaria melandryiformis
Arenaria melandryoides
Arenaria monantha
Arenaria monilifera
Arenaria monosperma
Arenaria napuligera
Arenaria neelgherrensis
Arenaria orbiculata
Arenaria oreophila
Arenaria pharensis
Arenaria pogonantha
Arenaria polytrichoides
Arenaria pulvinata
Arenaria puranensis
Arenaria ramellata
Arenaria rhodantha
Arenaria roborowskii
Arenaria saginoides
Arenaria serpyllifolia
Arenaria shannanensis
Arenaria smithiana
Arenaria stracheyi
Arenaria trichophora
Arenaria tumengelaensis
Brachystemma calycinum
Cerastium cerastoides
Cerastium fontanum
Cerastium furcatum
Cerastium glomeratum
Dianthus orientalis
Drymaria villosa
Gypsophila cerastioides
Lepyrodiclis holosteoides
Minuartia kashmirica
Myosoton aquaticum
Psammosilene tunicoides
Pseudostellaria davidii
Pseudostellaria heterantha
Pseudostellaria himalaica
Pseudostellaria sylvatica
Sagina japonica
Sagina procumbens
Sagina Saginoides
Silene adenocalyx
Silene aprica
Silene atsaensis
Silene batangensis
Silene bilingua
Silene caespitella
Silene cardiopetala
Silene cashmeriana
Silene conoidea
Silene firma
Silene gonosperma
Silene gracilicaulis
Silene graminifolia
Silene himalayensis
Silene huguettiae
Silene indica
Silene khasiana
Silene lhassana
Silene monbeigii
Silene moorcroftiana
Silene multifurcata
Silene namlaensis
Silene nangqenensis
Silene napuligera
Silene nepalensis
Silene nigrescens
Silene pubicalycina
Silene puranensis
Silene repens
Silene rubricalyx
Silene trachyphylla
Silene viscidula
Silene wardii
Silene yetii
Silene zhongbaensis
Silene zhoui
Stellaria congestiflora
Stellaria decumbens
Stellaria depressa
Stellaria dianthifolia
Stellaria graminea
Stellaria gyangtseensis
Stellaria gyirongensis
Stellaria lanata
Stellaria mainlingensis
Stellaria media
Stellaria monosperma
Stellaria neglecta
Stellaria nepalensis
Stellaria ovatifolia
Stellaria patens
Stellaria petiolaris
Stellaria pusilla
Stellaria subumbellata
Stellaria tibetica
Stellaria uda
Stellaria umbellata
Stellaria vestita
Stellaria zangnanensis
Thylacospermum caespitosum
Celastrus hindsii
Celastrus hookeri
Celastrus rugosus
Dipentodon longipedicellatus
Dipentodon sinicus
Euonymus acanthocarpus
Euonymus amygdalifolius
Euonymus cornutus
Euonymus echinatus
Euonymus fimbriatus
Euonymus frigidus
Euonymus hamiltonianus
Euonymus japonicus
Euonymus jinyangensis
Euonymus laxiflorus
Euonymus microcarpus
Euonymus nanoides
Euonymus nanus
Euonymus pendulus
Euonymus porphyreus
Euonymus przwalskii
Euonymus pseudo-sootepensis
Euonymus rostratus
Euonymus sanguineus
Euonymus semenovii
Euonymus theifolius
Euonymus tibeticus
Euonymus tingens
Euonymus vagans
Euonymus verrucosoides
Euonymus yunnanensis
Maytenus royleanus
Maytenus rufus
Microtropis macrophyllus
Microtropis tetragona
Tripterygium wilfordii
Cephalotaxus mannii
Ceratophyllum demersum
Acroglochin persicarioides
Agriophyllum squarrosum
Atriplex centralasiatica
Atriplex tatarica
Axyris hybrida
Axyris prostrata
Bassia dasyphylla
Chenopodium album
Chenopodium foliosum
Chenopodium glaucum
Chenopodium hybridum
Chenopodium prostratum
Corispermum dutreuilii
Corispermum falcatum
Corispermum lepidocarpum
Corispermum lhasaense
Corispermum pamiricum
Corispermum pseudofalcatum
Corispermum tibeticum
Halogeton glomeratus
Kochia prostrata
Microgynoecium tibeticum
Salsola collina
Salsola monoptera
Salsola nepalensis
Salsola ruthenica
Suaeda corniculata
Suaeda heterophylla
Terminalia franchetii
Terminalia myriocarpa
Amischotolype hispida
Amischotolype hookeri
Commelina communis
Commelina diffusa
Commelina maculata
Commelina paludosa
Cyanotis vaga
Floscopa scandens
Murdannia loriformis
pollia hasskarlii
Streptolirion volubile
Tricarpelema xizangense
Adenocaulon himalaicum
Ainsliaea angustifolia
Ainsliaea aptera
Ainsliaea heterantha
Ainsliaea latifolia
Ajania brachyantha
Ajania fruticulosa
Ajania junnanica
Ajania khartensis
Ajania myriantha
Ajania nubigena
Ajania purpurea
Ajania ramosa
Ajania remotipinna
Ajania scharnhorstii
Ajania tenuifolia
Ajania tibetica
Ajaniopsis penicilliformis
Ambrosia artemisiifolia
Anaphalis acutifolia
Anaphalis aureo-punctata
Anaphalis busua
Anaphalis contorta
Anaphalis desertii
Anaphalis flavescens
Anaphalis hancockii
Anaphalis hondae
Anaphalis margaritacea
Anaphalis nepalensis
Anaphalis plicata
Anaphalis porphyrolepis
Anaphalis rhododactyla
Anaphalis royleana
Anaphalis spodiophylla
Anaphalis stenocephala
Anaphalis tibetica
Anaphalis triplinervis
Anaphalis virgata
Anaphalis xylorhiza
Arctium lappa
Artemisia annua
Artemisia argyi
Artemisia calophylla
Artemisia campbellii
Artemisia comaiensis
Artemisia conaensis
Artemisia dalai-lamae
Artemisia demissa
Artemisia desertorum
Artemisia dubia
Artemisia duthreuil-de-rhinsi
Artemisia edgeworthii
Artemisia frigida
Artemisia fulgens
Artemisia gmelinii
Artemisia gyangzeensis
Artemisia gyitangensis
Artemisia hedinii
Artemisia imponens
Artemisia incisa
Artemisia japonica
Artemisia jilongensis
Artemisia kangmarensis
Artemisia kuschakewiczii
Artemisia leucophylla
Artemisia macrocephala
Artemisia minor
Artemisia moorcroftiana
Artemisia nanschanica
Artemisia nilagirica
Artemisia nortonii
Artemisia nujianensis
Artemisia occidentali-sinensis var. denticulata
Artemisia orientali-xizangensis
Artemisia parviflora
Artemisia phaeolepis
Artemisia prattii
Artemisia roxburghiana
Artemisia rutifolia
Artemisia sacrorum
Artemisia scoparia
Artemisia sieversiana
Artemisia sinensis
Artemisia speciosa
Artemisia stracheyi
Artemisia succulentoides
Artemisia tafelii
Artemisia tainingensis
Artemisia thellungiana
Artemisia tournefortiana
Artemisia tridactyla
Artemisia velutina
Artemisia vestita
Artemisia vexans
Artemisia viscida
Artemisia viscidissima
Artemisia waltonii
Artemisia wellbyi
Artemisia xigazeensis
Artemisia yadongensis
Artemisia younghusbandii
Artemisia youngii
Artemisia zayuensis
Aster ageratoides
Aster albescens
Aster asteroides
Aster barbellatus
Aster batangensis
Aster bietii
Aster bipinnatisectus
Aster diplostephioides
Aster flaccidus
Aster fulgidulus
Aster fuscescens
Aster himalaicus
Aster hololachnus
Aster hypoleucus
Aster indamellus
Aster ionoglossus
Aster likiangensis
Aster molliusculus
Aster neo-elegans
Aster poliothamnus
Aster prainii
Aster pycnophyllus
Aster retusus
Aster salwinensis
Aster senecioides
Aster sikkimensis
Aster souliei
Aster stracheyi
Aster tricephalus
Aster trinervius
Aster tsarungensis
Aster vestitus
Aster yunnanensis
Bidens bipinnata
Bidens cernua
Bidens parviflora
Bidens pilosa
Bidens tripartita
Bolocephalus saussureoides
Brachyactis anomalum
Brachyactis pubescens
Brachyactis roylei
Cancrinia discoidea
Carduus acanthoides
Carduus crispus
Carpesium cernuum
Carpesium divaricatum
Carpesium nepalense
Carpesium trachelifolium
Carpesium triste
Cavea tanguensis
Centipeda minima
Cephalorrhynchus albiflorus
Cephalorrhynchus macrorrhizus
Cephalorrhynchus saxatilis
Chaetoseris cyanea
Chaetoseris grandiflora
Chaetoseris hastata
Chaetoseris lyriformis
Chaetoseris macrantha
Chaetoseris macrocephala
Chaetoseris pectiniformis
Chaetoseris roborowskii
Cicerbita sikkimensis
Cirsium argyrancanthum
Cirsium arvense
Cirsium chrysolepis
Cirsium eriophoroides
Cirsium glabrifolium
Cirsium interpositum
Cirsium lanatum
Cirsium souliei
Cirsium subulariforme
Cirsium verutum
Cissampelopsis corifolia
Conyza canadensis
Conyza japonica
Cousinia falconeri
Cousinia thomsonii
Crassocephalum crepidioides
Cremanthodium angustifolium
Cremanthodium arnicoides
Cremanthodium bhutanicum
Cremanthodium botryocephalum
Cremanthodium bulbilliferum
Cremanthodium bupleurifolium
Cremanthodium campanulatum
Cremanthodium conaense
Cremanthodium decaisnei
Cremanthodium discoideum
Cremanthodium ellisii
Cremanthodium forrestii
Cremanthodium glandulipilosum
Cremanthodium humile
Cremanthodium laciniatum
Cremanthodium lineare
Cremanthodium lingulatum
Cremanthodium microphyllum
Cremanthodium nanum
Cremanthodium nepalense
Cremanthodium nervosum
Cremanthodium nobile
Cremanthodium oblongatum
Cremanthodium obovatum
Cremanthodium palmatum
Cremanthodium petiolatuum
Cremanthodium phyllodineum
Cremanthodium pinnatifidum
Cremanthodium pinnatisectum
Cremanthodium pseudo-oblongatum
Cremanthodium puberulum
Cremanthodium purpureifolium
Cremanthodium reniforme
Cremanthodium rhodocephalum
Cremanthodium smithianum
Cremanthodium spathulifolium
Cremanthodium thomsonii
Cremanthodium trilobum
Cremanthodium variifolium
Cremanthodium yadongense
Crepis bodinieri
Crepis elongata
Crepis flexuosa
Crepis lactea
Crepis nana
Dendranthema indicum
Dichrocephala chrysanthemifolia
Diplazoptilon cooperi
Diplazoptilon picridifolium
Dolomiaea calophylla
Dolomiaea edulis
Dolomiaea forrestii
Dolomiaea scabrida
Dolomiaea souliei
Dolomiaea wardii
Doronicum conaense
Doronicum stenoglossum
Doronicum thibetanum
Dubyaea bhotanica
Dubyaea cymiformis
Dubyaea gombalana
Dubyaea hispida
Dubyaea pteropoda
Dubyaea stebbinii
Dubyaea tsarongensis
Eclipta prostrata
Erigeron acer
Erigeron annuus
Erigeron breviscapus
Erigeron elongatus
Erigeron himalajensis
Erigeron kiukiangensis
Erigeron lanuginosus
Erigeron leucoglossus
Erigeron multifolius
Erigeron multiradiatus
Erigeron porphyrolepis
Eupatorium heterophyllum
Eupatorium lindleyanum
Filago arvensis
Filago spathulata
Galinsoga parviflora
Gerbera connata
Gerbera curvisquama
Gerbera kunzeana
Gerbera lijiangensis
Gerbera maxima
Gerbera nivea
Gerbera piloselloides
Gerbera ruficoma
Gnaphalium flavescens
Gnaphalium pulvinatum
Gnaphalium stewartii
Gynura cusimbua
Heteropappus bowerii
Heteropappus crenatifolius
Heteropappus eligulatus
Heteropappus gouldii
Heteropappus semiprostratus
Hieracium umbellatum
Hippolytia glomerata
Hippolytia gossypina
Hippolytia kennedyi
Hippolytia senecionis
Hippolytia syncalathiformis
Hippolytia tomentosa
Inula cuspidata
Inula eupatoerioides
Inula falconeri
Inula hookeri
Inula obtusifolia
Inula rhizocephaloides
Inula vernoniiformis
Ixeridium aculeolatum
Ixeridium chinense
Ixeridium gracile
Ixeridium gramineum
Koelpinia linearis
Lactuca dissecta
Lactuca dolichophylla
Leontopodium brachyactis
Leontopodium dedekensii
Leontopodium haastioides
Leontopodium himalayanum
Leontopodium jacotianum
Leontopodium longifolium
Leontopodium melanolepis
Leontopodium monocephalum
Leontopodium nanum
Leontopodium ochroleucum
Leontopodium pusillum
Leontopodium stracheyi
Leontopodium stracheyi var. tenuicaule
Ligularia atkinsonii
Ligularia cremanthodioides
Ligularia discoidea
Ligularia dux
Ligularia ghatsukupa
Ligularia hookeri
Ligularia lamarum
Ligularia liatroides
Ligularia myriocephala
Ligularia nyingchiensis
Ligularia petiolaris
Ligularia phoenicochaeta
Ligularia pterodonta
Ligularia retusa
Ligularia rumicifolia
Ligularia sagitta
Ligularia stenocephala
Ligularia tongkyukensis
Ligularia tongolensis
Ligularia tsangchanensis
Ligularia virgaurea
Mulgedium bracteatum
Mulgedium lessertianum
Mulgedium tataricum
Myriactis nepalensis
Myriactis wallichii
Myriactis wightii
Paraprenanthes sororia
Parasenecio chola
Parasenecio palmatisectus
Parasenecio quenquelobus var. sinuatus
Parasenecio quinquelobus
Pentanema vestitum
Pertya berberidoides
Pertya monocephala
Pertya phylicoides
Petasites tricholobus
Phagnalon niveum
Picris divaricata
Picris hieracioides
Picris japonica
Prenanthes scandens
Psychrogeton poncinsii
Pterocypsela indica
Pulicaria gnaphalodes
Pulicaria insignis
Pulicaria salviifolia
Pyrethrum atkinsonii
Pyrethrum tatsienense
Rhynchospermum verticillatum
Saussurea abnormis
Saussurea andersonii
Saussurea andryaloides
Saussurea apus
Saussurea arenaria
Saussurea aster
Saussurea auriculata
Saussurea bomiensis
Saussurea bracteata
Saussurea ceterach
Saussurea cochlearifolia
Saussurea colpodes
Saussurea columnaris
Saussurea conica
Saussurea coriacea
Saussurea crispa
Saussurea deltoidea
Saussurea depsangensis
Saussurea erubescens
Saussurea fastuosa
Saussurea flavo-virens
Saussurea glabrata
Saussurea glanduligera
Saussurea gnaphalodes
Saussurea gossypiphora
Saussurea graminea
Saussurea graminifolia
Saussurea grandiceps
Saussurea gyacaensis
Saussurea haoi
Saussurea hieracioides
Saussurea hypsipeta
Saussurea irregularis
Saussurea japonica
Saussurea katochaete
Saussurea kingii
Saussurea ladyginii
Saussurea lanata
Saussurea laniceps
Saussurea leontodontoides
Saussurea leucoma
Saussurea lhunzhubensis
Saussurea likiangensis
Saussurea longifolia
Saussurea loriformis
Saussurea lyratifolia
Saussurea medusa
Saussurea nepalensis
Saussurea nidularis
Saussurea nimborum
Saussurea nyalamensis
Saussurea obvallata
Saussurea ochrochlaena
Saussurea ovatifolia
Saussurea pachyneura
Saussurea paleacea
Saussurea paxiana
Saussurea phaeantha
Saussurea polypodioides
Saussurea populifolia
Saussurea przewalskii
Saussurea pubescens
Saussurea pubifolia
Saussurea pulvinata
Saussurea pumila
Saussurea purpurascens
Saussurea retroserrata
Saussurea salwinensis
Saussurea scabrida
Saussurea semilyrata
Saussurea sericea
Saussurea simpsoniana
Saussurea stella
Saussurea stoliczkae
Saussurea subulata
Saussurea tangutica
Saussurea taraxacifolia
Saussurea thomsonii
Saussurea thoroldii
Saussurea tibetica
Saussurea tridactyla
Saussurea uniflora
Saussurea velutina
Saussurea wellbyi
Saussurea wernerioides
Saussurea wettsteiniana
Scariola orientalis
Senecio albopurpureus
Senecio atrofuscus
Senecio biligulatus
Senecio desfontainei
Senecio drukensis
Senecio dubitabilis
Senecio echaetus
Senecio graciliflorus
Senecio kongboensis
Senecio krascheninnikovii
Senecio laetus
Senecio lhasaensis
Senecio lingianus
Senecio nigrocinctus
Senecio nodiflorus
Senecio raphanifolius
Senecio royleanus
Senecio saussureoides
Senecio scandens
Senecio vulgaris
Seriphidium aucheri
Seriphidium brevifolium
Seriphidium thomsonianum
Siegesbeckia pubescens
Sinacalia davidii
Sinosenecio euosmus
Sinosenecio oldhamianus
Sonchus arvensis
Sonchus asper
Sonchus oleraceus
Sonchus transcaspicus
Sonchus uliginosus
Soroseris erysimoides
Soroseris glomerata
Soroseris hirsuta
Soroseris hookeriana
Soroseris teres
Stebbinsia umbrella
Stenoseris graciliflora
Stenoseris taliensis
Stenoseris tenuis
Syncalathium chrysocephalum
Syncalathium kawaguchii
Syncalathium orbiculariforme
Syncalathium pilosum
Syncalathium roseum
Syncalathium souliei
Synotis acuminata
Synotis ainsliaefolia
Synotis alata
Synotis auriculata
Synotis brevipappa
Synotis cappa
Synotis erythropappa
Synotis nagensium
Synotis otophylla
Synotis saluenensis
Synotis solidaginea
Synotis tetrantha
Synotis triligulata
Synotis wallichii
Taraxacum apargiaeforme
Taraxacum brevirostre
Taraxacum calanthodium
Taraxacum eriopodum
Taraxacum forrestii
Taraxacum glaucophyllum
Taraxacum grypodon
Taraxacum lanigerum
Taraxacum leucanthum
Taraxacum ludlowii
Taraxacum lugubre
Taraxacum maurocarpum
Taraxacum mitalii
Taraxacum parvulum
Taraxacum przevalskii
Taraxacum roseoflavescens
Taraxacum sherriffii
Taraxacum Sikkimense
Taraxacum stenoceras
Taraxacum subcoronatum
Taraxacum tibetanum
Tragopogon gracilis
Tricholepis furcata
Tricholepis karensium
Tricholepis tibetica
Tussilago farfara
Vernonia blanda
Vernonia volkameriifolia
Waldheimia glabra
Waldheimia huegelii
Waldheimia lasiocarpa
Waldheimia nivea
Waldheimia stoliczkae
Waldheimia tomentosa
Waldheimia vestita
Wedelia wallichii
Xanthium sibiricum
Youngia cristata
Youngia depressa
Youngia diversifolia
Youngia gracilipes
Youngia japonica
Youngia longifolra
Youngia paleacea
Youngia racemifera
Youngia sericea
Youngia simulatrix
Youngia stebbinsiana
Youngia stenoma
Youngia tenuifolia
Convolvulus ammannii
Convolvulus arvensis
Cuscuta europaea
Cuscuta gigantea
Cuscuta reflexa
Evolvulus alsinoides
Coriaria nepalensis
Coriaria terminalis
Aucuba himalaica
Dendrobenthamia capitata
Swida alsophila
Swida hemsleyi var. hemsleyi
Swida hemsleyi var. longistyla
Swida macrophylla
Swida monbeigii var. monbeigii
Swida monbeigii var. populifolia
Swida oblonga var. griffithii
Swida oblonga var. oblonga
Swida poliophylla var. poliophylla
Swida ulotricha var. leptophylla
Swida walteri
Hylotelephium ewersii
Orostachys spinosus
Rhodiola alsia
Rhodiola alterna
Rhodiola atsaensis
Rhodiola atuntsuensis
Rhodiola bupleuroides
Rhodiola calliantha
Rhodiola crenulata
Rhodiola cretinii
Rhodiola discolor
Rhodiola fastigiata
Rhodiola heterodonta
Rhodiola himalensis
Rhodiola hobsonii
Rhodiola humilis
Rhodiola kirilowii
Rhodiola macrocarpa
Rhodiola ovatisepala
Rhodiola prainii
Rhodiola primuloides
Rhodiola purpureoviridis
Rhodiola quadrifida
Rhodiola sacra
Rhodiola serrata
Rhodiola sexifolia
Rhodiola sherriffii
Rhodiola sinuata
Rhodiola smithii
Rhodiola stapfii
Rhodiola tibetica
Rhodiola tieghemii
Rhodiola wallichiana
Rhodiola yunnanensis
Rosularia alpestris
Sedum fedtschenkoi
Sedum fischeri
Sedum gagei
Sedum glaebosum
Sedum heckelii
Sedum henrici-robertii
Sedum morotii
Sedum multicaule
Sedum obtrullatum
Sedum oreades
Sedum przewalskii
Sedum roborowskii
Sedum rosei
Sedum susanneae var. macrosepalum
Sedum triactina
Sedum trullipetalum
Sedum tsonanum
Sedum ulricae
Sinocrassula indica
Sinocrassula indica var. indica
Actinostemma tenerum var. tenerum
Edgaria darjeelingensis
Herpetospermum pedunculosum
Hodgsonia macrocarpa var. macrocarpa
Indofevillea khasiana
Momordica cochinchinensis
Neoalsomitra clavigera
Schizopepon bicirrhosus
Schizopepon bomiensis
Schizopepon xizangensis
Siraitia borneensis var. borneensis
Solena amplexicaulis
Solena delavayi
Thladiantha cordifolia var. cordifolia
Thladiantha setispina
Trichosanthes cordata
Trichosanthes cucumeroides var. cucumeroides
Trichosanthes cucumeroides var. dicoelosperma
Trichosanthes lepiniana
Trichosanthes rubriflos
Trichosanthes smilacifolia
Trichosanthes wallichiana
Cupressus duclouxiana
Cupressus gigantea
Cupressus torulosa
Juniperus formosana
Juniperus sibirica
Platycladus orientalis
Blysmus sinocompressus var. sinocompressus
Carex alta
Carex aridula
Carex atrata subsp. pullata
Carex atrofusca subsp. minor
Carex atrofuscoides
Carex cardiolepis
Carex chlorostachys var. chlorostachys
Carex crebra
Carex cruciata
Carex cruenta
Carex duriusata subsp. stenophylloides
Carex echinochloaeformis
Carex emineus
Carex filicina
Carex fluviatilis
Carex forrestii
Carex haematostoma
Carex hirtella
Carex inanis
Carex infuscata
Carex ivanoviae
Carex kansuensis
Carex laeta
Carex lehmanii
Carex microglochin
Carex montis-everestii
Carex moorcroftii
Carex motuoensis
Carex munda
Carex myosurus
Carex nakaoana
Carex nivalis
Carex nubigena subsp. nubigena
Carex obovatosquamata
Carex obscura var. brachycarpa
Carex orbicularis
Carex parva
Carex praeclara
Carex pseudofoetida
Carex rara
Carex rubro-brunnea var. rubro-brunnea
Carex sagaensis
Carex satakeana
Carex scabrirostris
Carex schneideri
Carex scolopendriformis
Carex setigera var. schlagintwitiana
Carex setigera var. setigera
Carex setosa var. setosa
Carex tangulashanensis
Carex tapintzensis
Carex teres
Cyperus microiria
Kobresia angusta
Kobresia burangensis
Kobresia capillifolia
Kobresia caricina
Kobresia cercostachya var. capillacea
Kobresia clarkeana
Kobresia cuneata
Kobresia curticeps var. gyirongensis
Kobresia curvata
Kobresia deasyi
Kobresia filicina var. filicina
Kobresia fragilis
Kobresia glaucifolia
Kobresia graminifolia
Kobresia humilis
Kobresia inflata
Kobresia kansuensis
Kobresia laxa
Kobresia littledalei
Kobresia loliacea
Kobresia macrantha var. macrantha
Kobresia nepalensis
Kobresia nitens
Kobresia persica
Kobresia prainii
Kobresia pusilla
Kobresia pygmaea var. filiculmis
Kobresia pygmaea var. pygmaea
Kobresia robusta
Kobresia schoenoides
Kobresia seticulmis
Kobresia stenocarpa
Kobresia stolonifera
Kobresia tibetica
Kobresia uncinoides
Kobresia williamsii
Kobresia yadongensis
Pycreus globosus var. nilagiricus
Scirpus pumilus
Scleria pergracilis
Daphniphyllum himalense
Berneuxia thibetica
Diapensia himalaica
Diapensia purpurea
Diapensia wardii
Dioscorea althaeoides
Dioscorea bulbifera
Dioscorea cirrhosa
Dioscorea deltoidea
Dioscorea hispida
Dioscorea kamoonensis
Dioscorea melanophyma
Dioscorea pentaphylla
Dioscorea xizanensis
Dipsacus asperoides var. asperoides
Dipsacus chinensis
Dipsacus inermis var. mitis
Dipsacus japonicus
Morina kokonorica
Morina nepalensis var. alba
Morina nepalensis var. nepalensis
Pterocephalus hookeri
Triplostegia glandulifera
Dipterocarpus retusus
Dipterocarpus turbinatus
Shorea assamica
Drosera peltata
Diospyros lotus
Elaeagnus umbellata
Hippophae neurocarpa
Hippophae rhamnoides
Hippophae salicifolia
Hippophae thibetana
Elaeocarpus braceanus
Elaeocarpus lanceaefolius
Elaeocarpus varunua
Sloanea dasycarpa
Sloanea sterculiacea
Ephedra gerardiana
Ephedra intermedia
Ephedra likiangensis
Ephedra monosperma
Ephedra saxatilis
Agapetes aborensis
Agapetes angulata
Agapetes anonyma
Agapetes burmanica
Agapetes buxifolia
Agapetes camelliifolia
Agapetes ciliata
Agapetes discolor
Agapetes epacridea
Agapetes flava
Agapetes forrestii
Agapetes griffithii
Agapetes hyalocheilos
Agapetes incurvata
Agapetes lacei var. glaberrima
Agapetes lacei var. lacei
Agapetes lacei var. tomentella
Agapetes leiocarpa
Agapetes leptantha
Agapetes leucocarpa
Agapetes linearifolia
Agapetes listeri
Agapetes macrophylla
Agapetes marginata
Agapetes medogensis
Agapetes miniata
Agapetes miranda
Agapetes mitrarioides
Agapetes nutans
Agapetes oblonga var. longipes
Agapetes pensilis
Agapetes pilifera
Agapetes praeclara
Agapetes praestigiosa
Agapetes pubiflora
Agapetes pyrolifolia
Agapetes refracta
Agapetes salicifolia
Agapetes serpens
Agapetes spissa
Agapetes xizangensis
Cassiope dendrotricha
Cassiope fastigiata
Cassiope pectinata
Cassiope selaginoides
Cassiope wardii
Craibiodendron henryi
Craibiodendron yunnanense
Diplarche multiflora
Diplarche pauciflora
Enkianthus deflexus
Gaultheria cuneata
Gaultheria dolichopoda
Gaultheria dumicola var. aspera
Gaultheria dumicola var. petanoneuron
Gaultheria fragrantissima
Gaultheria griffithiana
Gaultheria hookeri var. hookeri
Gaultheria nana
Gaultheria nummularioides var. microphylla
Gaultheria praticola
Gaultheria pyroloides
Gaultheria semi-infera
Gaultheria sinensis var. nivea
Gaultheria sinensis var. sinensis
Gaultheria tetramera
Gaultheria trichoclada
Gaultheria trichophylla
Gaultheria wardii
Leucothoe griffithiana
Leucothoe sessilifolia
Lyonia doyonensis
Lyonia macrocalyx
Lyonia ovalifolia var. lanceolata
Lyonia ovalifolia var. ovalifolia
Lyonia villosa var. pubescens
Lyonia villosa var. sphaerantha
Lyonia villosa var. villosa
Pieris formosa
Rhododendron adenogynum
Rhododendron aganniphum var. aganniphum
Rhododendron aganniphum var. flavorufum
Rhododendron aganniphum var. schizopeplum
Rhododendron alutaceum var. russotinctum
Rhododendron amandum
Rhododendron anthopogon
Rhododendron anthosphaerum
Rhododendron arboreum var. arboreum
Rhododendron arboreum var. roseum
Rhododendron arizelum
Rhododendron asperulum
Rhododendron auritum
Rhododendron baileyi
Rhododendron bainbridgeanum
Rhododendron barbatum
Rhododendron bathypyllum
Rhododendron beanianum
Rhododendron beesianum
Rhododendron boothii
Rhododendron bulu
Rhododendron calostrotum var. calciphilum
Rhododendron calostrotum var. calostrotum
Rhododendron calvescens
Rhododendron camelliiflorum
Rhododendron campanulatum subsp. aeruginosum
Rhododendron campanulatum subsp. campanulatum
Rhododendron campanulatum var. aeruginosum
Rhododendron campylocarpum subsp. campylocarpum
Rhododendron campylogynum
Rhododendron catacosmum
Rhododendron cephalanthum
Rhododendron cerasinum
Rhododendron chamaethomsonii var. chamaedoron
Rhododendron chamaethomsonii var. chamaethauma
Rhododendron chamaethomsonii var. chamaethomsonii
Rhododendron charitopes
Rhododendron chrysodoron
Rhododendron ciliatum
Rhododendron circinnatum
Rhododendron citriniflorum var. citriniflorum
Rhododendron citriniflorum var. horaeum
Rhododendron comisteum
Rhododendron coriaceum
Rhododendron coryanum
Rhododendron crinigerum var. crinigerum
Rhododendron dalhousiae
Rhododendron decorum
Rhododendron dekatanum
Rhododendron delavayi var. peramoenum
Rhododendron dendricola
Rhododendron dignabile
Rhododendron eclecteum var. bellatulum
Rhododendron eclecteum var. eclecteum
Rhododendron ecleterum var. bellatulum
Rhododendron edgeworthii
Rhododendron elegantulum
Rhododendron erastum
Rhododendron erosum
Rhododendron erythrocalyx
Rhododendron esetulosum
Rhododendron eudoxum var. brunneifolium
Rhododendron eudoxum var. eudoxum
Rhododendron eudoxum var. mesopolium
Rhododendron eurysiphon
Rhododendron exasperatum
Rhododendron faucium
Rhododendron flavantherum
Rhododendron fletcherianum
Rhododendron floccigerum
Rhododendron forrestii
Rhododendron fragariflorum
Rhododendron fulgens
Rhododendron fulvum
Rhododendron genestierianum
Rhododendron glischrum
Rhododendron grande
Rhododendron griffithanum
Rhododendron haematodes
Rhododendron heliolepis var. heliolepis
Rhododendron hirtipes
Rhododendron hodgsonii
Rhododendron hookeri
Rhododendron hylaeum
Rhododendron hypenanthum
Rhododendron igneum
Rhododendron kasoense
Rhododendron keleticum
Rhododendron kendrichii
Rhododendron keysii
Rhododendron kongboense
Rhododendron lanatoides
Rhododendron lanatum
Rhododendron lanigerum
Rhododendron laudandum var. laudandum
Rhododendron laudandum var. temoense
Rhododendron lepidotum
Rhododendron leptothrium
Rhododendron leucaspis
Rhododendron lindleyi
Rhododendron ludlowii
Rhododendron lukiangense
Rhododendron lulangense
Rhododendron maddenii subsp. crassum
Rhododendron maddenii subsp. maddenii
Rhododendron magnificum
Rhododendron mainlingense
Rhododendron martinianum
Rhododendron medoense
Rhododendron megacalyx
Rhododendron megalanthum
Rhododendron megeratum
Rhododendron mekongense var. longipilosum
Rhododendron mekongense var. mekongense
Rhododendron mekongense var. melinanthum
Rhododendron mekongense var. rubrolineatum
Rhododendron microgynum
Rhododendron micromeres
Rhododendron miniatum
Rhododendron monanthum
Rhododendron montroseanum
Rhododendron neriiflorum var. approinquans
Rhododendron neriiflorum var. neriiflorum
Rhododendron nivale
Rhododendron niveum
Rhododendron nuttallii
Rhododendron nyingchiense
Rhododendron oreodoxa var. adenostylosum
Rhododendron oreogenum
Rhododendron oreotrephes
Rhododendron papillatum
Rhododendron parmulatum
Rhododendron pemakoense
Rhododendron pendulum
Rhododendron phaeochrysum var. agglutinatum
Rhododendron phaeochrysum var. phaeochrysum 栎叶杜鹃
Rhododendron piercei
Rhododendron pocophorum var. hemidartum
Rhododendron pocophorum var. pocophorum
Rhododendron pomense
Rhododendron populare
Rhododendron praestans
Rhododendron primulaeflorum var. cephalanthoides
Rhododendron principis
Rhododendron proteoides
Rhododendron protistum var. protistum
Rhododendron pruniflorum
Rhododendron pudorosum
Rhododendron pumilum
Rhododendron ramipilosum
Rhododendron ramsdenianum
Rhododendron rex
Rhododendron roxieanum
Rhododendron rubiginosum var. rubiginosum
Rhododendron rupicola var. chryseum
Rhododendron rupicola var. rupicola
Rhododendron saluenense var. saluenense
Rhododendron sanguineum var. cloiophorum
Rhododendron sanguineum var. didymoides
Rhododendron sanguineum var. didymum
Rhododendron sanguineum var. haemaleum
Rhododendron sanguineum var. himertum
Rhododendron sanguineum var. sanguineum
Rhododendron scopulorum
Rhododendron seinghkuense
Rhododendron selense
Rhododendron selense subsp. selense
Rhododendron semnoides
Rhododendron setifertum
Rhododendron setosum
Rhododendron sherriffii
Rhododendron sinogrande
Rhododendron sinonuttallii
Rhododendron smithii
Rhododendron souliei
Rhododendron sperabiloides
Rhododendron stewartianum
Rhododendron sulfureum
Rhododendron taggianum
Rhododendron tanastylum var. lingzhiense
Rhododendron tapetiforme
Rhododendron temenium var. dealbatum
Rhododendron temenium var. gilvtum
Rhododendron temenium var. gilvum
Rhododendron temenium var. temenium
Rhododendron tenuifolium
Rhododendron tephropeplum
Rhododendron thomsonii subsp. thomsonii
Rhododendron traillianum var. dictyotum
Rhododendron trichocladum
Rhododendron trichostomum var. trichostomum
Rhododendron triflorum
Rhododendron trilectorum
Rhododendron tsariense
Rhododendron tubiforme
Rhododendron uniflorum
Rhododendron uvariifolium
Rhododendron vaccinioides
Rhododendron vellereum
Rhododendron venator
Rhododendron vernicosum
Rhododendron vesiculiferium
Rhododendron virgatum
Rhododendron viridescens
Rhododendron viscidifolium
Rhododendron wallichii
Rhododendron walongense
Rhododendron wardii var. wardii
Rhododendron wightii
Rhododendron williamsianum
Rhododendron xanthocodon
Rhododendron xanthostephanum
Rhododendron yunnanense
Vaccinium arbutoides
Vaccinium chaetothrix
Vaccinium delavayi
Vaccinium dendrocharis
Vaccinium duclouxii
Vaccinium dunalianum var. dunalianum
Vaccinium dunalianum var. urophyllum
Vaccinium fragile var. fragile
Vaccinium gaultheriifolium
Vaccinium glauco-album
Vaccinium iteophyllum var. glandulosum
Vaccinium iteophyllum var. iteophyllum
Vaccinium kingdon-wardii
Vaccinium lanigerum
Vaccinium leucobotrys
Vaccinium modestum
Vaccinium nummularia var. oblongifolium
Vaccinium papulosum
Vaccinium retusum
Vaccinium sikkimense
Vaccinium spiculatum
Vaccinium subdissitifolium
Vaccinium vacciniaceum
Vaccinium venosum
Eriocaulon alpestre
Eriocaulon sollyanum
Acalypha australis
Antidesma bunius
Antidesma japonicum
Antidesma montanum
Baliospermum angustifolium
Baliospermum bilobatum
Breynia retusa
Cleidion javanicum
Euphorbia altotibetica
Euphorbia donii
Euphorbia esula
Euphorbia griffithii
Euphorbia humifusa
Euphorbia lathylris
Euphorbia micractina
Euphorbia pekinensis
Euphorbia sieboldiana
Euphorbia sikkimensis
Euphorbia stracheyi
Euphorbia tibetica
Euphorbia wallichii
Flueggea suffruticosa
Flueggea virosa
Glochidion daltonii
Glochidion hirsutum
Glochidion medogense
Glochidion nubigenum
Glochidion puberum
Glochidion thomsonii
Macaranga denticulata
Macaranga indica
Macaranga pustulata
Mallotus nepalensis
Mallotus philippensis
Mallotus tetracoccus
Ostodes katharinae
Phyllanthus clarkei
Phyllanthus cochinchinensis
Phyllanthus glaucus
Phyllanthus tsarongensis
Phyllanthus urinaria
Ricinus communis
Sapium sebiferum
Sauropus quadrangularis
Euptelea pleiospermum
Castanea mollissima
Castanopsis calathiformis
Castanopsis clarkei
Castanopsis echinocarpa
Castanopsis eyrei
Castanopsis ferox
Castanopsis hystrix
Castanopsis indica
Castanopsis longispina
Castanopsis tribuloides
Cyclobalanopsis annulata
Cyclobalanopsis gambleana
Cyclobalanopsis glauca
Cyclobalanopsis kiukiangensis
Cyclobalanopsis lamellosa
Cyclobalanopsis motuoensis
Cyclobalanopsis oxyodon
Lithocarpus collettii
Lithocarpus dealbatus
Lithocarpus fenestratus
Lithocarpus listeri
Lithocarpus obscurus
Lithocarpus pachyphyllus
Lithocarpus pasania
Lithocarpus thomsonii
Lithocarpus truncatus
Lithocarpus xizangensis
Lithocarpus xylocarpus
Quercus acutissima
Quercus aquifolioides
Quercus engleriana
Quercus griffithii
Quercus lodicosa
Quercus rehderiana
Quercus semicarpifolia
Quercus senescens
Quercus spinosa
Casearia glomerata
Gynocardia odorata
Homalium ceylanicum
Comastoma cyananthiflorum
Comastoma falcatum
Comastoma pedunculatum
Comastoma pulmonarium
Cotylanthera paucisquama
Crawfurdia angustata
Crawfurdia crawfurdioides
Crawfurdia dimidiata
Crawfurdia gracilipes
Crawfurdia puberula
Crawfurdia speciosa
Gentiana albicalyx
Gentiana algida
Gentiana altigena
Gentiana altorum
Gentiana amplicrater
Gentiana aquatica
Gentiana arethusae
Gentiana aristata
Gentiana atuntsiensis
Gentiana bomiensis
Gentiana bryoides
Gentiana burkillii
Gentiana burmensis
Gentiana caelestis
Gentiana capitata
Gentiana clarkei
Gentiana crassicaulis
Gentiana crassula
Gentiana crassuloides
Gentiana crenulatotruncata
Gentiana cristata
Gentiana cuneibarba
Gentiana damyonensis
Gentiana decorata
Gentiana depressa
Gentiana doxiongshanensis
Gentiana ecaudata
Gentiana elwesii
Gentiana emodi
Gentiana erectosepala
Gentiana exquisita
Gentiana faucipilosa
Gentiana filistyla
Gentiana formosa
Gentiana forrestii
Gentiana futtereri
Gentiana gilvostriata
Gentiana globosa
Gentiana grata
Gentiana gyirongensis
Gentiana handeliana
Gentiana haynaldii
Gentiana infelix
Gentiana intricata
Gentiana lacerulata
Gentiana lacinulata
Gentiana leucomelaena
Gentiana lhassica
Gentiana macrauchena
Gentiana maeulchanensis
Gentiana mailingensis
Gentiana micans
Gentiana micantiformis
Gentiana muscicola
Gentiana namlaensis
[truncated: 3,495 more rows]
