# Supplementary material for: Throwing light on dark diversity of vascular plants in China: predicting the distribution of dark and threatened species under global climate change
Source: PeerJ. 2019 Apr 9;7:e6731. doi: 10.7717/peerj.6731 (PMC6461033; doi:10.7717/peerj.6731)
Supplement: Supplemental Information 6 [file peerj-07-6731-s006.zip › Dataset S2/41.csv]

Acer acutum var. acutum
Acer buergerianum var. buergerianum
Acer caesium subsp. caesium
Acer caudatum
Acer ceriferum
Acer davidii
Acer duplicatoserratum
Acer franchetii var. franchetii
Acer ginnala subsp. theiferum
Acer griseum
Acer grosseri var. grosseri
Acer grosseri var. hersii
Acer henryi
Acer longipes var. longipes
Acer maximowiczii subsp. maximowiczii
Acer miaotaiense
Acer mono var. mono
Acer oblongum
Acer oblongum var. oblongum
Acer oliverianum
Acer robustum var. honanense
Acer robustum var. minus
Acer robustum var. robustum
Acer sinense
Acer stachyophyllum
Acer sterculiaceum
Acer tetramerum var. betulifolium
Acer tetramerum var. tetramerum
Acer truncatum
Acer tsinglingense
Acer wilsonii
Dipteronia sinensis
Actinidia arguta
Actinidia callosa
Actinidia chinensis
Actinidia melanandra
Actinidia polygama
Actinidia tetramera
Clematoclethra actinidioides var. populifolia
Clematoclethra scandens
Mollugo stricta
Alangium chinense
Alangium chinense subsp. chinense
Alangium kurzii
Alangium kurzii var. kurzii
Alangium platanifolium
Alisma orinentale
Sagittaria pygmaea
Sagittaria trifolia var. trifolia
Achyranthes bidentata var. bidentata f. bidentata
Amaranthus hybridus
Amaranthus lividus
Amaranthus roxburghianus
Amaranthus spinosus
Celosia argentea
Lycoris aurea
Lycoris chinensis
Lycoris radiata
Cotinus coggygria
Pistacia chinensis
Rhus chinensis
Rhus potaninii
Toxicodendron succedaneum
Toxicodendron vernicifluum
Apocynum venetum
Trachelospermum jasminoides
Ilex chinensis
Ilex cornuta
Ilex latifolia
Ilex macrocarpa
Ilex macropoda
Ilex pedunculosa
Ilex pernyi
Acorus calamus var. calamus
Arisaema amurense
Arisaema angustatum var. peninsulae
Arisaema asperatum
Arisaema du-bois-reymondiae
Arisaema erubescens
Arisaema heterophyllum
Arisaema lobatum
Pinellia pedatisecta
Pinellia ternata
Typhonium giganteum
Acanthopanax giraldii var. giraldii
Acanthopanax henryi var. henryi
Acanthopanax leucorrhizus var. scaberulus
Acanthopanax setchuenensis var. setchuenensis
Acanthopanax trifoliatus
Aralia continentalis
Aralia elata
Hedera nepalensis var. sinensis
Kalopanax septemlobus
Aristolochia contorta
Aristolochia debilis
Aristolochia mollissima
Aristolochia tubiflora
Asarum forbesii
Asarum sieboldii
Saruma henryi
Biondia yunnanensis
Cynanchum amplexicaule
Cynanchum atratum
Cynanchum auriculatum
Cynanchum bungei
Cynanchum chekiangense
Cynanchum chinense
Cynanchum giraldii
Cynanchum inamoenum
Cynanchum mooreanum
Cynanchum paniculatum
Cynanchum riparium
Cynanchum thesioides
Cynanchum versicolor
Cynanchum wilfordii
Metaplexis japonica
Periploca sepium
Tylophora henryi
Balanophora harlandii
Balanophora involucrata
Impatiens dicentra
Impatiens henanensis
Impatiens heterosepala
Impatiens leptocaulon
Impatiens linocentra
Impatiens noli-tangere
Impatiens notolophora
Impatiens paradoxa
Impatiens pterosepala
Impatiens stenosepala
Begonia grandis
Begonia grandis subsp. grandis
Berberis amurensis
Berberis brachypoda
Berberis circumserrata var. circumserrata
Berberis dasystachya
Berberis dielsiana
Berberis henryana
Berberis honanensis
Caulophyllum robustum
Dysosma versipellis
Epimedium brevicornu
Epimedium pubescens
Mahonia bealei
Nandina domestica
Alnus japonica
Alnus trabeculosa
Betula albosinensis
Betula chinensis
Betula luminifera
Betula platyphylla
Betula utilis
Carpinus fargesiana
Carpinus hupeana
Carpinus tschonoskii
Carpinus turczaninowii
Corylus fargesii
Corylus heterophylla
Corylus mandshurica
Ostrya japonica
Campsis grandiflora
Catalpa bungei
Catalpa fargesii
Catalpa ovata
Incarvillea sinensis
Bothriospermum chinense
Cynoglossum lanceolatum
Lithospermum erythrorhizon
Microula rockii
Thyrocarpus glochidiatus
Thyrocarpus sampsonii
Trigonotis tenera
Butomus umbellatus
Buxus bodinieri
Chimonanthus praecox
Adenophora cordifolia
Adenophora hunanensis subsp. hunanensis
Adenophora paniculata
Adenophora petiolata
Adenophora polyantha
Adenophora stricta subsp. sessilifolia
Adenophora wawreana
Campanula puncatata
Codonopsis pilosula var. pilosula
Platycodon grandiflorus
Abelia dielsii
Abelia engleriana
Abelia macrotera
Kolkwitzia amabilis
Lonicera chrysantha subsp. chrysantha
Lonicera chrysantha subsp. koehneana
Lonicera elisae
Lonicera ferdinandii
Lonicera fragrantissima
Lonicera graebneri
Lonicera japonica var. japonica
Lonicera maackii var. erubescens
Lonicera maackii var. maackii
Lonicera nervosa
Lonicera schneideriana
Lonicera serreana
Lonicera tragophylla
Sambucus chinensis
Sambucus williamsii var. williamsii
Triosteum pinnatifidum
Viburnum dilatatum var. dilatatum
Viburnum erosum var. erosum
Viburnum glomeratum subsp. glomeratum
Viburnum hupehense
Viburnum lobophyllum
Viburnum melanocarpum
Viburnum plicatum var. tomentosum
Viburnum schensianum subsp. schensianum
Weigela florida
Arenaria przewalskii
Arenaria serpyllifolia
Cerastium fontanum
Cerastium furcatum
Cerastium glomeratum
Cerastium wilsonii
Dianthus chinensis
Dianthus longicalyx
Dianthus superbus
Gypsophila oldhamiana
Lepyrodiclis holosteoides
Lychnis cognata
Lychnis fulgens
Lychnis senno
Myosoton aquaticum
Pseudostellaria davidii
Pseudostellaria heterantha
Pseudostellaria heterophylla
Pseudostellaria sylvatica
Sagina japonica
Silene aprica
Silene firma
Silene hupehensis
Silene tatarinowii
Silene yetii
Stellaria chinensis
Stellaria infracta
Stellaria media
Stellaria palustris
Stellaria vestita
Celastrus angulatus
Celastrus gemmatus
Celastrus hypoleucus
Celastrus orbiculatus
Celastrus rosthornianus
Euonymus acanthocarpus
Euonymus aculeatus
Euonymus alatus
Euonymus carnosus
Euonymus centidens
Euonymus cornutus
Euonymus dielsianus
Euonymus fortunei
Euonymus frigidus
Euonymus giraldii
Euonymus hamiltonianus
Euonymus japonicus
Euonymus maackii
Euonymus microcarpus
Euonymus nanoides
Euonymus oxyphyllus
Euonymus phellomanus
Euonymus sanguineus
Euonymus schensianus
Euonymus semenovii
Euonymus vagans
Euonymus venosus
Euonymus verrucosoides
Cephalotaxus fortunei
Cephalotaxus fortunei var. fortunei
Cephalotaxus sinensis
Cephalotaxus sinensis var. sinensis
Ceratophyllum demersum
Cercidiphyllum japonicum
Acroglochin persicarioides
Agriophyllum squarrosum
Axyris hybrida
Chenopodium acuminatum
Chenopodium album
Chenopodium glaucum
Chenopodium gracilispicum
Chenopodium serotinum
Corispermum declinatum
Corispermum huanghoense
Corispermum praecox
Salsola collina
Suaeda glauca
Chloranthus multistachys
Commelina bengalensis
Murdannia nudiflora
Murdannia triquetra
Streptolirion volubile
Achillea wilsoniana
Adenocaulon himalaicum
Ambrosia artemisiifolia
Anaphalis aureo-punctata var. tomentosa
Anaphalis margaritacea
Arctium lappa
Artemisia anethoides
Artemisia angustissima
Artemisia anomala
Artemisia argyi
Artemisia atrovirens
Artemisia capillaris
Artemisia carvifolia
Artemisia chingii
Artemisia eriopoda
Artemisia igniaria
Artemisia japonica
Artemisia lactiflora
Artemisia lancea
Artemisia lavandulaefolia
Artemisia mongolica
Artemisia princeps
Artemisia qinlingensis
Artemisia sacrorum
Artemisia scoparia
Artemisia selengensis
Artemisia shangnanensis
Artemisia sylvatica
Artemisia velutina
Artemisia verlotorum
Aster tataricus
Atractylodes lancea
Bidens bipinnata
Bidens parviflora
Bidens pilosa
Carduus acanthoides
Carduus crispus
Carpesium cernuum
Carpesium divaricatum
Centipeda minima
Cirsium hupehense
Cirsium leo
Cirsium setosum
Cirsium shansiense
Conyza canadensis
Dendranthema argyrophyllum
Dendranthema indicum
Dendranthema vestitum
Doellingeria scaber
Echinops gmelini
Echinops grijsii
Echinops setifer
Eclipta prostrata
Erigeron annuus
Erigeron kamtschaticus
Eupatorium japonicum
Eupatorium lindleyanum
Gnaphalium japonicum
Gymnaster piccolii
Hemistepta lyrata
Hieracium umbellatum
Hypochaeris ciliata
Inula japonica
Inula lineariifolia
Inula salicina
Ixeridium chinense
Ixeridium elegans
Ixeridium gramineum
Ixeridium sonchifolium
Ixeris japonica
Kalimeris indica
Kalimeris integrifolia
Kalimeris lautureana
Kalimeris mongolica
Leontopodium japonicum
Ligularia dentata
Ligularia fischeri
Ligularia intermedia
Ligularia stenocephala
Mulgedium tataricum
Opisthopappus taihangensis
Paraixeris denticulata
Paraixeris serotina
Parasenecio ambiguus
Parasenecio otopteryx
Parasenecio rufipilis
Parasenecio sinicus
Pertya henanensis
Pertya sinensis
Picris hieracioides
Picris japonica
Prenanthes macrophylla
Prenanthes tatarinowii
Pterocypsela elata
Pterocypsela formosana
Pterocypsela laciniata
Pterocypsela raddeana
Saussurea acromelaena
Saussurea cordifolia
Saussurea frondosa
Saussurea globosa
Saussurea japonica
Saussurea pectinata
Saussurea stricta
Saussurea sutchuenensis
Scorzonera albicaulis
Scorzonera austriaca
Scorzonera mongolica
Scorzonera sinensis
Senecio ambraceus
Senecio nemorensis
Serratula chanetii
Serratula chinensis
Siegesbeckia pubescens
Sinosenecio oldhamianus
Sonchus oleraceus
Sonchus transcaspicus
Sonchus uliginosus
Stemmacantha uniflora
Syneilesis aconitifolia
Synurus deltoides
Taraxacum borealisinense
Taraxacum mongolicum
Taraxacum platypecidum
Tephroseris kirilowii
Turczaninowia fastigiata
Youngia japonica
Youngia pratti
Calystegia hederacea
Convolvulus ammannii
Convolvulus arvensis
Cuscuta australis
Cuscuta chinensis
Cuscuta japonica
Coriaria nepalensis
Bothrocaryum controversum
Swida bretschneideri var. bretschneideri
Swida bretschneideri var. gracilis
Swida hemsleyi var. hemsleyi
Swida poliophylla var. poliophylla
Swida ulotricha var. ulotricha
Swida walteri
Swida wilsoniana
Hylotelephium erythrostictum
Hylotelephium spectabile
Hylotelephium verticillatum
Rhodiola yunnanensis
Sedum barbeyi
Sedum drymarioides
Sedum filipes
Sedum lineare
Sedum pampaninii
Sedum phyllanthum
Sedum polytrichoides
Sedum sarmentosum
Sedum stellariifolium
Sinocrassula indica
Actinostemma tenerum var. tenerum
Bolbostemma paniculatum
Thladiantha maculata
Thladiantha villosula var. villosula
Trichosanthes cucumeroides var. cucumeroides
Cupressus funebris
Platycladus orientalis
Bulbostylis barbata
Carex brownii
Carex chungii var. chungii
Carex dimorpholepis
Carex duriuscula subsp. rigescens
Carex gibba
Carex heterostachya
Carex japonica
Carex lanceolata var. lanceolata
Carex leiorhyncha
Carex ligulata
Carex maackii
Carex neurocarpa
Carex pruinosa
Carex remotiuscula
Carex rochebruni subsp. rochebruni
Carex sendaica var. pseudo-sendaica
Carex shangchengensis
Carex thibetica var. thibetica
Cyperus glomeratus
Cyperus iria
Cyperus michelianus
Cyperus microiria
Cyperus rotundus var. rotundus
Fimbristylis bisumbellata
Fimbristylis miliacea
Fimbristylis rigidula
Fimbristylis stauntoni
Fimbristylis subbispicata
Juncellus pannonicus
Kyllinga brevifolia var. leiolepis
Pycreus globosus var. nilagiricus
Pycreus globosus var. strictus
Pycreus sanguinolentus f. humilis
Pycreus sanguinolentus f. sanguinolentus
Scirpus juncoides var. juncoides
Scirpus karuizawensis
Scirpus planiculmis
Scirpus triangulatus var. triangulatus
Scirpus trisetosus
Dioscorea bulbifera
Dioscorea collettii
Dioscorea nipponica
Dioscorea tokoro
Dioscorea zingiberensis
Dipsacus japonicus
Diospyros kaki
Diospyros lotus
Elaeagnus angustifolia
Elaeagnus multiflora
Ephedra sinica
Rhododendron concinuum
Rhododendron fortunei
Rhododendron henanense
Rhododendron mariesii
Rhododendron micranthum
Rhododendron molle
Rhododendron praeteritum var. hirsutum
Rhododendron purdomii
Eriocaulon cinereum
Eucommia ulmoides
Acalypha australis
Alchornea davidii
Bischofia javanica
Bischofia polycarpa
Euphorbia esula
Euphorbia helioscopia
Euphorbia humifusa
Euphorbia hylonoma
Euphorbia kansuensis
Euphorbia kansui
Euphorbia lathylris
Euphorbia maculata
Euphorbia micractina
Euphorbia pekinensis
Flueggea suffruticosa
Flueggea virosa
Glochidion puberum
Mallotus repandus
Phyllanthus urinaria
Phyllanthus virgatus
Sapium sebiferum
Speranskia tuberculata
Vernicia fordii
Euptelea pleiospermum
Castanea henryi
Castanea mollissima
Castanea seguinii
Castanopsis hystrix
Cyclobalanopsis glauca
Cyclobalanopsis gracilis
Cyclobalanopsis myrsinifolia
Fagus engleriana
Lithocarpus glaber
Quercus acrodonta
Quercus acutissima
Quercus aliena
Quercus baronii
Quercus chenii
Quercus dentata
Quercus dolicholepis
Quercus engleriana
Quercus fabri
Quercus mongolica
Quercus phillyraeoides
Quercus serrata
Quercus variabilis
Poliothyrsis sinensis
Xylosma racemosum var. glaucescens
Xylosma racemosum var. racemosum
Gentiana davidii
Gentiana manshurica
Gentiana pseudoaquatica
Gentiana rhodantha
Gentiana vandellioides
Gentiana zollingeri
Nymphoides indica
Pterygocalyx volubilis
Swertia bimaculata
Swertia dichotoma
Swertia diluta
Swertia pseudochinensis
Tripterospermum filicaule
Erodium cicutarium
Erodium stephanianum
Geranium dahuricum
Geranium rosthornii
Geranium sibiricum
Geranium wilfordii
Boea hygrometrica
Hemiboea subcapitata var. subcapitata
Lysionotus pauciflorus var. pauciflorus
Ginkgo biloba
Achnatherum pekinense
Achnatherum sibiricum
Achnatherum splendens
Aegilops tauschii
Aeluropus sinensis
Agrostis clavata
Agrostis gigantea
Agrostis micrantha
Alopecurus aequalis
Alopecurus japonicus
Aristida adscensionis
Arthraxon hispidus
Arundinella anomala
Arundinella hirta
Arundinella setosa
Avena fatua
Bothriochloa ischaemum
Brachiaria villosa
Bromus japonicus
Bromus pectinatus
Bromus remotiflorus
Calamagrostis epigeios var. epigeios
Calamagrostis pseudophragmites
Capillipedium assimile
Capillipedium parviflorum
Chloris virgata
Cleistogenes caespitosa
Cleistogenes hackeli var. hackeli
Cleistogenes hackeli var. nakai
Cleistogenes hancei
Cleistogenes mucronata
Cleistogenes polyphylla
Cleistogenes songorica
Cleistogenes squarrosa
Coix chinensis var. chinensis
Coix lacryma-jobi var. lacryma-jobi
Crypsis aculeata
Crypsis schoenoides
Cymbopogon goeringii
Dactylis glomerata
Dactyloctenium aegyptium
Deschampsia caespitosa var. caespitosa
Deyeuxia effusiflora
Deyeuxia sinelatior
Digitaria abludeus
Digitaria chrysoblephara
Digitaria ciliaris
Digitaria ischaemum
Digitaria sanguinalis
Digitaria violascens
Dimeria ornithopoda
Diplachne fusca
Eccoilopus cotulifer
Echinochloa caudata
Echinochloa colonum
Echinochloa crusgali var. crusgali
Echinochloa crusgali var. mitis
Echinochloa oryzoides
Eleusine coracana
Eleusine indica
Elymus dahuricus
Elymus excelsus
Elymus nutans
Elymus sibiricus
Eragrostis autumnalis
Eragrostis cilianensis
Eragrostis ferruginea
Eragrostis japonica
Eragrostis minor
Eragrostis nigra
Eragrostis pilosa
Eremochloa ciliaris
Eremochloa ophiuroides
Erianthus rufipilus
Eriochloa villosa
Eulalia quadrinervis
Eulalia speciosa
Eulaliopsis binata
Festuca parvigluma
Glyceria leptolepis
Hemarthria altissima
Heteropogon contortus
Hystrix duthiei
Hystrix komarovii
Imperata cylindrica
Imperata koenigii
Indocalamus latifolius
Isachne globosa
Isachne globosa var. globosa
Ischaemum aristatum
Koeleria cristata var. cristata
Leersia japonica
Leptochloa chinensis
Leptochloa panicea
Leymus chinensis
Leymus secalinus
Lolium multiflorum
Lolium rigidum
Lolium temulentum
Melica grandiflora
Melica Onoei
Melica radula
Melica scabrosa
Melica turczaninowiana
Microstegium nudum
Microstegium vimineum
Milium effusum
Miscanthus floridulus
Miscanthus jinxianensis
Muhlenbergia hugelii
Muhlenbergia japonica
Oplismenus undulatifolius
Oryzopsis chinensis
Panicum bisulcatum
Paspalum thunbergii
Pennisetum alopecuroides
Phalaris arundinacea
Phleum alpinum
Phleum paniculatum
Phleum pratense
Phyllostachys angusta
Phyllostachys aureosulcata
Phyllostachys aureosuleata cv. pekinensis
Phyllostachys aurita
Phyllostachys bambusoides f. bambusoides
Phyllostachys bambusoides f. lacrima-deae
Phyllostachys bambusoides f. mixta
Phyllostachys flexuosa
Phyllostachys glauca
Phyllostachys glauca var. glauca
Phyllostachys glauca var. variabilis
Phyllostachys heteroclada
Phyllostachys heteroclada f. heteroclada
Phyllostachys heterocycla cv. pubescens
Phyllostachys mannii
Phyllostachys meyeri
Phyllostachys nidularia
Phyllostachys nidularia f. nidularia
Phyllostachys nigra var. henonis
Phyllostachys propinqua
Phyllostachys rubromarginata
Phyllostachys sulphurea
Phyllostachys sulphurea cv. houzeau
Phyllostachys sulphurea cv. robert
Phyllostachys sulphurea cv. viridis
Phyllostachys vivax
Phyllostachys vivax cv. aureocanlis
Phyllostachys vivax cv. huangwenzhu
Poa acroleuca
Poa annua
Poa faberi
Poa nepalensis
Poa palustris
Poa plurifolia
Poa pratensis
Poa sphondylodes
Poa versicolor
Polypogon fugax
Polypogon monspeliensis
Psathyrostachys huashanica
Pseudosasa maculifera
Pseudosasa maculifera var. maculifera
Puccinellia distans
Roegneria ciliaris var. ciliaris
Roegneria grandiglumis
Roegneria kamoji var. kamoji
Roegneria mayebarana
Saccharum arundinaceum
Saccharum sinense
Saccharum spontaneum
Sacciolepis indica
Schizachyrium brevifolium
Setaria chondrachne
Setaria forbesiana
Setaria glauca var. glauca
Setaria viridis
Spodiopogon sibiricus
Sporobolus fertilis
Stipa bungeana
Stipa caucasica
Stipa grandis
Themeda japonica
Themeda triandra
Themeda villosa
Triarrhena sacchariflora
Tripogon chinensis
Tripogon filiformis
Trisetum bifidum
Trisetum henryi
Trisetum pauciflorum
Trisetum sibiricum
Zizania latifolia
Hypericum ascyron
Hypericum attenuatum
Hypericum elatoides
Hypericum longistylum
Hypericum monogynum
Hypericum perforatum
Hypericum petiolulatum
Hypericum przewalskii
Hypericum sampsonii
Haloragis micrantha
Myriophyllum verticillatum
Fortunearia sinensis
Liquidambar formosana
Sinowilsonia henryi
Aesculus wilsonii
Hippuris vulgaris
Hydrilla verticillata var. verticillata
Hydrocharis dubia
Ottelia alismoides
Belamcanda chinensis
Iris dichotoma
Iris lactea
Iris proantha
Iris ruthenica
Juglans mandshurica
Juglans regia
Platycarya strobilacea
Pterocarya stenoptera
Juncus alatus
Juncus allioides
Juncus articulatus
Juncus bufonius
Juncus diastrophanthus
Juncus effusus
Juncus inflexus
Juncus modicus
Juncus papillosus
Juncus potaninii
Juncus prismatocarpus
Juncus setchuensis
Juncus tenuis
Luzula effusa
Luzula multiflora
Luzula oligantha
Luzula plumosa
Agastache rugosa
Amethystea caerulea
Clinopodium confine
Clinopodium polycephalum
Clinopodium urticifolium
Dracocephalum moldavica
Elsholtzia ciliata
Elsholtzia splendens
Elsholtzia stauntoni
Glechoma biondiana var. glabrescens
Glechoma longituba
Lagopsis supina
Lamium amplexicaule
Lamium barbatum
Leonurus pseudomacranthus
Loxocalyx urticifolius var. urticifolius
Mosla scabra
Nepeta cataria
Nepeta fordii
Origanum vulgare
Phlomis umbrosa var. latibracteata
Prunella vulgaris var. vulgaris
Salvia honania
Salvia miltiorrhiza var. charbonnelii
Salvia miltiorrhiza var. miltiorrhiza
Scutellaria baicalensis
Scutellaria barbata
Scutellaria caryopteroides
Scutellaria honanensis
Scutellaria indica var. indica
Scutellaria indica var. subacaulis
Scutellaria macrodonta
Scutellaria pekinensis var. pekinensis
Scutellaria scordifolia var. villosissima
Stachys arrecta
Stachys japonica
Stachys oblongifolia var. oblongifolia
Teucrium japonicum var. microphyllum
Teucrium pernyi
Thymus quinquecostatus var. przewalskii
Thymus quinquecostatus var. quinquecostatus
Akebia quinata
Akebia trifoliata
Akebia trifoliata subsp. trifoliata
Sargentodoxa cuneata
Actinodaphne cupularis
Cinnamomum japonicum
Cinnamomum wilsonii
Lindera angustifolia
Lindera chienii
Lindera communis
Lindera erythrocarpa
Lindera glauca
Lindera reflexa
Lindera rubronervia
Litsea auriculata
Litsea coreana var. lanuginosa
Litsea coreana var. sinensis
Litsea pungens
Neolitsea confertifolia
Phoebe bournei
Phoebe chinensis
Phoebe hunanensis
Phoebe zhennan
Aeschynomene indica
Albizia julibrissin
Albizia kalkora
Amorpha fruticosa
Amphicarpaea edgeworthii
Apios fortunei
Astragalus complanatus var. complanatus
Astragalus dahuricus
Astragalus kifonsanicus
Astragalus limprichtii
Astragalus melilotoides
Astragalus purdomii
Astragalus sinicus
Caesalpinia decapetala
Caragana leveillei
Caragana rosea var. rosea
Caragana sinica
Caragana stipitata
Cassia sophera
Cercis chinensis
Cercis glabra
Cladrastis wilsonii
Gleditsia japonica var. japonica
Gleditsia microphylla
Gleditsia sinensis
Glycine soja
Gueldenstaedtia harmsii
Gueldenstaedtia stenophylla
Hedysarum chinense
Hedysarum multijugum
Indigofera amblyantha
Indigofera carlesii
Indigofera jikongensis
Lathyrus davidii
Lespedeza bicolor
Lespedeza buergeri
Lespedeza caraganae
Lespedeza cuneata
Lespedeza cyrtobotrya
Lespedeza davidii
Lespedeza floribunda
Lespedeza formosa
Lespedeza inschanica
Lespedeza maximowiczii
Lespedeza potaninii
Lespedeza tomentosa
Lespedeza virgata var. virgata
Maackia hupehensis
Maackia hwashanensis
Maackia tenuifolia
Medicago lupulina
Medicago minima
Medicago sativa
Medicago varia
Melilotus dentata subsp. sibirica
Melilotus indica
Oxytropis bicolor var. bicolor
Oxytropis hirta var. hirta
Oxytropis subfalcata var. subfalcata
Pueraria lobata var. lobata
Rhynchosia dielsii
Sophora alopecuroides var. alopecuroides
Sophora davidii var. davidii
Sophora flavescens var. kronei
Vicia amoena var. amoena
Vicia amoena var. sericea
Vicia angustifolia
Vicia cracca var. cracca
Vicia gigantea
Vicia kioshanica
Vicia kulingiana
Vicia latibracteolata
Wisteria sinensis f. sinensis
Wisteria villosa
Lemna minor
Spirodela polyrrhiza
Utricularia bifida
Utricularia vulgaris
Aletris spicata
Allium chinense
Allium macrostemon
Allium paepalanthoides
Allium prattii
Allium senescens
Allium tenuissimum
Allium thunbergii
Allium tubiflorum
Allium victorialis
Asparagus cochinchinensis
Asparagus filicinus
Asparagus longiflorus
Asparagus oligoclonos
Asparagus schoberioides
Cardiocrinum cathayanum
Cardiocrinum giganteum
Clintonia udensis
Convallaria majalis
Fritillaria monantha
Hemerocallis citrina
Hemerocallis esculenta
Hemerocallis fulva
Hemerocallis fulva var. fulva
Hemerocallis lilioasphodelus
Hemerocallis multiflora
Lilium brownii
Lilium callosum
Lilium concolor
Lilium davidii
Lilium lancifolium
Lilium pumilum
Liriope graminifolia
Liriope minor
Liriope spicata
Ophiopogon bodinieri
Ophiopogon intermedius
Ophiopogon japonicus
Paris polyphylla
Polygonatum cyrtonema
Polygonatum involucratum
Polygonatum odoratum
Polygonatum sibiricum
Polygonatum zanlanscianense
Reineckia carnea
Smilax china
Smilax discotis
Smilax glaucochina
Smilax nipponica
Smilax riparia
Smilax scobinicaulis
Smilax stans
Smilax trachypoda
Veratrum nigrum
Veratrum schindleri
Linum stelleroides
Buddleja albiflora
Buddleja alternifolia
Buddleja officinalis
Gardneria multiflora
Taxillus sutchuenensis
Ammannia arenaria
Lagerstroemia indica
Lythrum salicaria
Rotala mexicana
Illicium henryi
Magnolia biondii
Magnolia sprengeri
Michelia martinii
Schisandra propinqua var. sinensis
Schisandra sphenanthera
Abelmoschus manihot var. manihot
Abutilon theophrasti
Hibiscus syriacus
Hibiscus trionum
Malva rotundifolia
Malva verticillata
Melia azedarach
Toona sinensis
Stephania japonica
Broussonetia kazinoki
Broussonetia papyrifera
Cudrania tricuspidata
Fatoua villosa
Ficus heteromorpha
Ficus pandurata
Ficus pumila
Ficus pumila var. pumila
Ficus sarmentosa
Ficus sarmentosa var. impressa
Humulus scandens
Morus australis
Morus australis var. australis
Morus cathayana
Morus mongolica
Morus mongolica var. mongolica
Najas marina var. marina
Najas minor
Zannichellia palustris var. palustris
Zannichellia palustris var. pedicellata
Euryale ferox
Nelumbo nucifera
Nymphaea tetragona
Chionanthus retusus
Forsythia giraldiana
Forsythia suspensa
Fraxinus bungeana
Fraxinus mandschurica
Fraxinus stylosa
Jasminum floridum
Ligustrum lucidum
Ligustrum quihoui
Syringa oblata
Syringa pubescens
Circaea alpina
Circaea cordata
Circaea mollis
Epilobium amurense
Epilobium brevifolium
Epilobium hirsutum
Epilobium parviflorum
Epilobium platystigmatosum
Epilobium pyrricholophum
Epilobium royleanum
Epilobium sinense
Gaura parviflora
Ludwigia epilobioides
Oenothera biennis
Oenothera glazioviana
Amitostigma gracile
Bletilla ochracea
Bulbophyllum hennanense
Cephalanthera longifolia
Coeloglossum viride
Cremastra appendiculata
Cymbidium faberi var. faberi
Cymbidium goeringii var. goeringii
Cypripedium franchetii
Cyrtosia javanica
Cyrtosia septentrionalis
Dendrobium flexicaule
Dendrobium hancockii
Dendrobium huoshanense
Dendrobium moniliforme
Galeola lindleyana
Gastrodia elata f. flavida
Goodyera biflora
Goodyera repens
Goodyera schlechtendaliana
Habenaria linearifolia
Herminium lanceum
Herminium monorchis
Holopogon gaudissartii
Liparis japonica
Malaxis monophyllos
Neottianthe cucullata
Pecteilis radiata
Platanthera japonica
Platanthera mandarinorum subsp. mandarinorum
Platanthera metabifolia
Platanthera minor
Spiranthes sinensis
Tulotis fuscescens
Tulotis ussuriensis
Orobanche pycnostachya
Oxalis corniculata
Chelidonium majus
Corydalis bungeana
Corydalis edulis
Corydalis fangshanensis
Corydalis giraldii
Corydalis incisa
Corydalis melanochlora
Corydalis ophiocarpa
Corydalis pallida var. pallida
Corydalis pseudo-incisa
Corydalis racemosa
Corydalis raddeana
Corydalis shensiana
Corydalis speciosa
Corydalis trachycarpa var. leucostachya
Corydalis trisecta
Corydalis yanhusuo
Dicranostigma leptopodum
Hylomecon japonica var. subincisa
Macleaya microcarpa
Meconopsis oliverana
Phytolacca acinosa
Abies chensiensis
Cathaya argyrophylla
Larix gmelinii
Picea brachytyla
Picea neoveitchii
Pinus armandii var. armandii
Pinus bungeana
Pinus fenzeliana
Pinus massoniana
Pinus taiwanensis
Tsuga chinensis
Ceratostigma plumbaginoides
Limonium bicolor
Polygala arillata
Polygala japonica
Polygala sibirica
Polygala tatarinowii
Polygala tenuifolia
Polygala wattersii
Antenoron filiforme
Fagopyrum dibotrys
Fagopyrum gracilipes
Fallopia aubertii
Fallopia convolvulus
Fallopia dentatoalata
Fallopia multiflora
Polygonum amphibium
Polygonum aviculare
Polygonum aviculare var. aviculare
Polygonum bistorta
Polygonum criopolitanum
Polygonum darrisii
Polygonum dissitiflorum
Polygonum divaricatum
Polygonum hastato-sagittatum
Polygonum honanense
Polygonum hydropiper
Polygonum japonicum
Polygonum jucundum
Polygonum lapathifolium
Polygonum longisetum
Polygonum maackianum
Polygonum macrophyllum
Polygonum muricatum
Polygonum nepalense
Polygonum orientale
Polygonum perfoliatum
Polygonum persicaria
Polygonum plebeium
Polygonum posumbu
Polygonum pubescens
Polygonum runcinatum
Polygonum senticosum
Polygonum sibiricum
Polygonum suffultum
Polygonum thunbergii
Polygonum viscoferum
Polygonum viscosum
Polygonum viviparum
Pteroxygonum giraldii
Reynoutria japonica
Rheum officinale
Rumex acetosa
Rumex acetosella
Rumex amurensis
Rumex chalepensis
Rumex crispus
Rumex dentatus
Rumex japonicus
Rumex longifolius
Rumex maritimus
Rumex microcarpus
Rumex nepalensis
Rumex patientia
Monochoria korsakowii
Monochoria vaginalis
Portulaca oleracea
Potamogeton cristatus
Potamogeton distinctus
Potamogeton maackianus
Potamogeton malaianus
Potamogeton perfoliatus
Potamogeton pusillus
Lysimachia barystachys
Lysimachia candida
Lysimachia capillipes
Lysimachia chikungensis
Lysimachia christinae
Lysimachia glanduliflora
Lysimachia grammica
Lysimachia hemsleyana
Lysimachia heterogenea
Lysimachia klattiana
Lysimachia pentapetala
Lysimachia pseudohenryi
Primula conspersa
Primula odontocalyx
Pyrola atropurpurea
Pyrola calliantha
Pyrola decorata
Pyrola incarnata
Pyrola japonica
Aconitum barbatum
Aconitum hemsleyanum
Aconitum henryi
Aconitum kirinense
Aconitum pendulum
Aconitum scaposum
Aconitum taipeicum
Anemone altaica
Anemone cathayensis
Anemone reflexa
Anemone rivularis
Anemone tomentosa
Aquilegia ecalcarata
Aquilegia yabeana
Caltha palustris
Cimicifuga brachycarpa
Cimicifuga dahurica
Cimicifuga foetida
Clematis apiifolia
Clematis brevicaudata
Clematis chinensis
Clematis courtoisii
Clematis finetiana
Clematis hancockiana
Clematis heracleifolia
Clematis hexapetala
Clematis kirilowii
Clematis lasiandra
Clematis longistyla
Clematis montana
Clematis obscura
Clematis peterae
Clematis pseudootophpra
Clematis shensiensis
Clematis terniflora
Coptis omeiensis
Delphinium anthriscifolium
Delphinium calophyllum
Delphinium giraldii
Delphinium grandiflorum
Delphinium henryi
Delphinium honanense
Delphinium trisectum
Dichocarpum fargesii
Hepatica nobilis var. asiatica
Paeonia obovata
Pulsatilla chinensis
Ranunculus cantoniensis
Ranunculus chinensis
Ranunculus japonicus
Ranunculus sceleratus
Ranunculus sieboldii
Ranunculus ternatus
Semiaquilegia adoxoides
Thalictrum baicalense
Thalictrum faberi
Thalictrum fargesii
Thalictrum honanense
Thalictrum minus
Thalictrum petaloideum
Thalictrum przewalskii
Thalictrum robustum
Trollius chinensis
Berchemia floribunda
Berchemia sinica
Hovenia acerba
Hovenia dulcis
Paliurus hemsleyanus
Rhamnella franguloides
Rhamnus bungeana
Rhamnus crenata
Rhamnus globosa
Rhamnus leptophylla
Rhamnus parvifolia
Rhamnus rugulosa
Rhamnus tangutica
Rhamnus utilis
Sageretia paucicostata
Sageretia subcaudata
Ziziphus jujuba
Amelanchier sinica
Amygdalus davidiana
Amygdalus triloba
Armeniaca sibirica
Armeniaca vulgaris
Aruncus sylvester
Cerasus clarofolia
Cerasus conadenia
Cerasus conradinae
Cerasus dictyoneura
Cerasus dielsiana
Cerasus glandulosa
Cerasus humilis
Cerasus japonica
Cerasus polytricha
Cerasus serrulata
Cerasus szechuanica
Cerasus tatsienensis
Cerasus tomentosa
Chamaerhodos canescens
Chamaerhodos erecta
Cotoneaster acutifolius
Cotoneaster gracilis
Cotoneaster multiflorus
Cotoneaster silvestrii
Cotoneaster submultiflorus
Cotoneaster zabelii
Crataegus cuneata
Crataegus hupehensis
Crataegus pinnatifida
Crataegus wilsonii
Eriobotrya japonica
Exochorda giraldii
Exochorda racemosa
Fragaria gracilis
Geum aleppicum
Geum japonicum var. chinense
Kerria japonica
Maddenia hypoleuca
Maddenia incisoserrata
Malus asiatica
Malus honanensis
Malus hupehensis
Malus kansuensis
Malus prunifolia
Neillia sinensis
Padus brachypoda
Padus buergeriana
Padus grayana
Padus obtusata
Padus velutina
Photinia beauverdiana
Photinia beauverdiana var. beauverdiana
Photinia parvifolia
Potentilla ancistrifolia
Potentilla chinensis
Potentilla discolor
Potentilla fragarioides
Potentilla kleiniana
Potentilla multicaulis
Potentilla reptans
Potentilla supina
Prinsepia uniflora
Prunus salicina
Pyracantha fortuneana
Pyrus betulifolia
Pyrus bretschneideri
Pyrus calleryana
Pyrus xerophila
Rhodotypos scandens
Rosa banksiae
Rosa bella
Rosa giraldii
Rosa henryi
Rosa multiflora
Rosa multiflora var. multiflora
Rosa primula
Rosa sertata
Rubus amabilis
Rubus cockburnianus
Rubus corchorifolius
Rubus coreanus
Rubus crataegifolius
Rubus flosculosus
Rubus hirsutus
Rubus idaeopsis
Rubus innominatus
Rubus innominatus var. innominatus
Rubus lambertianus
Rubus lambertianus var. lambertianus
Rubus mesogaeus
Rubus parvifolius
Rubus phoenicolasius
Rubus pileatus
Rubus pungens
Rubus subcoreanus
Sanguisorba officinalis
Sanguisorba officinalis var. officinalis
Sorbaria kirilowii
Sorbus alnifolia
Sorbus discolor
Sorbus folgneri
Sorbus koehneana
Spiraea alpina
Spiraea blumei
Spiraea chamaedryfolia
Spiraea chinensis
Spiraea fritschiana
Spiraea henryi
Spiraea hirsuta
Spiraea hypericifolia
Spiraea laeta
Spiraea media
Spiraea mongolica
Spiraea myrtilloides
Spiraea ovalis
Spiraea prunifolia
Spiraea pubescens
Spiraea rosthornii
Spiraea sargentiana
Spiraea sericea
Spiraea teretiuscula
Spiraea trilobata
Spiraea uratensis
Spiraea veitchii
Spiraea wilsonii
Stephanandra chinensis
Taihangia rupestris
Emmenopterys henryi
Galium aparine var. echinospermum
Galium bungei
Galium kinuta
Galium maximowiczii
Galium pseudoasprellum
Galium tenuissimum
Galium tricorne
Galium varum var. asiaticum
Galium varum var. trachycarpum
Galium varum var. trachyphyllum
Galium verum
Leptodermis oblonga
Paederia cavaleriei
Paederia scandens
Rubia alata
Rubia argyi
Citrus aurantium
Citrus maxima
Dictamnus dasycarpus
Orixa japonica
Phellodendron amurense
Phellodendron chinense
Poncirus trifoliata
Skimmia reevesiana
Toddalia asiatica
Zanthoxylum armatum
Zanthoxylum bungeanum
Zanthoxylum dissitum
Zanthoxylum macranthum
Zanthoxylum micranthum
Zanthoxylum molle
Zanthoxylum ovalifolium var. spinifolium
Zanthoxylum piasezkii
Zanthoxylum schinifolium
Zanthoxylum simulans
Zanthoxylum stenophyllum
Meliosma cuneifolia
Meliosma flexuosa
Meliosma myriantha
Meliosma oldhamii
Meliosma parviflora
Meliosma rigida
Meliosma veitchiorum
Sabia japonica
Sabia schumanniana
Sabia yunnanensis
Populus adenopoda
Populus davidiana
Populus purdomii
Populus tomentosa
Salix baileyi
Salix cathayana
Salix cheilophila
Salix chikungensis
Salix linearistipularis
Salix liouana
Salix matsudana
Salix sinopurpurea
Salix suchowensis
Salix taishanensis
Salix variegata
Buckleya graebneriana
Thesium chinense
Koelreuteria paniculata
Xanthoceras sorbifolia
Houttuynia cordata
Saururus chinensis
Astilbe chinensis
Chrysosplenium giraldianum
Chrysosplenium sinicum
Deutzia discolor
Deutzia glabrata
Deutzia glauca
Deutzia grandiflora
Deutzia parviflora
Hydrangea anomala
Hydrangea bretschneideri
Hydrangea longipes
Hydrangea longipes var. longipes
Penthorum chinense
Philadelphus dasycalyx
Philadelphus incanus
Philadelphus incanus var. incanus
Philadelphus laxiflorus
Philadelphus pekinensis
Philadelphus sericanthus
Ribes burejense
Ribes fasciculatum
Ribes glaciale
Ribes himalense
Ribes komarovii
Ribes mandshuricum
Ribes tenue
Rodgersia aesculifolia
Saxifraga josephii
Saxifraga stolonifera
Dopatricum junceum
Limnophila sessiliflora
Linaria vulgaris
Lindernia crustacea
Lindernia procumbens
Mazus gracilis
Mazus stachydifolius
Melampyrum roseum
Mimulus tenellus
Paulownia catalpifolia
Paulownia elongata
Paulownia fortunei
Paulownia tomentosa
Pedicularis honanensis
Pedicularis shansiensis
Phtheirospermum japonicum
Rehmannia glutinosa
Scrophularia buergeriana
Scrophularia modesta
Scrophularia ningpoensis
Siphonostegia chinensis
Veronica anagallisaquatica
Veronica arvensis
Veronica peregrina
Veronica rockii
Veronica undulata
Picrasma quassioides
Datura stramonium
Lycium chinense
Physaliastrum heterophyllum
Physalis angulata
Physochlaina infundibularis
Solanum dulcamara
Solanum japonense
Solanum lyratum
Solanum septemlobum
Stachyurus chinensis
Stemona sessilifolia
Styrax calvescens
Styrax dasyanthus
Styrax hemsleyanus
Styrax japonicus
Symplocos paniculata
Myricaria paniculata
Tamarix austromongolica
Tamarix chinensis
Taxus wallichiana
Cunninghamia lanceolata
Camellia fraterna
Camellia oleifera
Camellia sinensis
Cleyera japonica var. japonica 红淡比
Eurya alata
Eurya brevistyla
Eurya hebeclados
Eurya loquaiana
Eurya nitida
Eurya tetragonoclada
Stewartia sinensis
Daphne genkwa
Edgeworthia chrysantha
Stellera chamaejasme
Wikstroemia chamaedaphne
Wikstroemia pampaninii
Corchoropsis psilocarpa
Corchoropsis tomentosa
Grewia biloba
Tilia chinensis
Tilia henryana
Tilia mongolica
Tilia nobilis
Tilia paucicostata
Trapa bispinosa
Trapa incisa var. incisa
Trapa japonica
Trapa maximowiczii
Typha angustata
Typha angustifolia
Typha latifolia
Typha laxmannii
Typha minima
Typha orientalis
Celtis biondii
Celtis bungeana
Celtis julianae
Celtis koraiensis
Celtis sinensis
Hemiptelea davidii
Pteroceltis tatarinowii
Ulmus bergmanniana
Ulmus davidiana
Ulmus glaucescens
Ulmus laciniata
Ulmus lamellosa
Ulmus macrocarpa
Ulmus parvifolia
Ulmus pumila
Zelkova schneideriana
Zelkova serrata
Zelkova sinica
Angelica decusiva f. decusiva
Anthriscus sylvestris
Bupleurum chinense
Bupleurum marginatum
Bupleurum smithii
Carum buriaticum
Carum carvi
Cnidium monnieri
Eryngium planum
Ferula bungeana
Ferula licentiana
Libanotis lancifolia
Libanotis laticalycina
Libanotis seseloides
Ligusticum acuminatum
Ligusticum sinense
Ligusticum tachiroei
Nothosmyrnium japonicum
Osmorhiza aristata
Ostericum grosseserratum
Peucedanum harry-smithii var. harry-smithii
Peucedanum harry-smithii var. subglabrum
Peucedanum praeruptorum
Pimpinella arguta
Pimpinella diversifolia
Pimpinella rhomboidea
Pimpinella smithii
Pleurospermum cristatum
Sanicula chinensis
Sanicula giraldii
Torilis japonica
Boehmeria silvestrii
Boehmeria spicata
Boehmeria tricuspis
Elatostema involucratum
Elatostema stewardii
Girardinia diversifolia
Gonostegia hirta
Laportea bulbifera
Laportea cuspidata
Parietaria micrantha
Pilea japonica
Pilea notata
Pilea peploides
Pilea pumila
Urtica fissa
Urtica laetevirens
Patrinia heterophylla subsp. angustifolia
Patrinia heterophylla subsp. heterophylla
Patrinia monandra var. monandra
Patrinia punctiflora var. punctiflora
Patrinia rupestris subsp. scabra
Patrinia scabiosaefolia
Valeriana jatamansi
Callicarpa bodinieri
Callicarpa cathayana
Callicarpa dichotoma
Callicarpa giraldii
Callicarpa kochiana
Caryopteris divaricata
Caryopteris tangutica
Caryopteris terniflora
Clerodendrum bungei
Clerodendrum cyrtophyllum
Premna microphylla
Vitex negundo
Viola acuminata
Viola betonicifolia
Viola biflora
Viola chaerophylloides
Viola collina
Viola diffusa
Viola grypoceras
Viola hancockii
Viola inconspicua
Viola magnifica
Viola microdonta
Viola mongolica
Viola pekinensis
Viola phalacrocarpa
Viola philippica
Viola prionantha
Viola tenuicornis
Viola verecunda
Ampelopsis aconitifolia
Ampelopsis bodinieri
Ampelopsis delavayana
Ampelopsis heterophylla var. hancei
Ampelopsis heterophylla var. vestita
Ampelopsis humulifolia
Ampelopsis japonica
Cayratia japonica
Parthenocissus dalzielii
Parthenocissus henryana
Parthenocissus laetevirens
Parthenocissus tricuspidata
Tetrastigma obtectum
Vitis betulifolia
Vitis flexuosa
Vitis heyneana
Vitis piasezkii
Vitis pseudoreticulata
Vitis romanetii
Vitis wilsonae
Vitis wuhanensis
Yua thomsonii
Zingiber officinale
Peganum nigellastrum
Tribulus terrester
