# Supplementary material for: Throwing light on dark diversity of vascular plants in China: predicting the distribution of dark and threatened species under global climate change
Source: PeerJ. 2019 Apr 9;7:e6731. doi: 10.7717/peerj.6731 (PMC6461033; doi:10.7717/peerj.6731)
Supplement: Supplemental Information 6 [file peerj-07-6731-s006.zip › Dataset S2/43.csv]

Asystasiella neesiana
Calophanoides chinensis
Championella oligantha
Championella tetrasperma
Dyschoriste sinica
Hygrophila salicifolia var. salicifolia
Isoglossa collina
Mananthes latiflora
Mananthes leptostachya
Paragutzlaffia Lyi
Peristrophe baphica
Peristrophe floribunda
Peristrophe japonica
Pteracanthus alatus
Pteracanthus cognatus
Pteroptychia dalziellii
Tarphochlamys affinis
Acer amplum var. amplum
Acer bicolor var. serrulatum
Acer buergerianum var. buergerianum
Acer buergerianum var. ningpoense
Acer cinnamomifolium
Acer cordatum var. cordatum
Acer coriaceifolium var. coriaceifolium
Acer davidii
Acer duplicatoserratum
Acer elegantulum var. elegantulum
Acer fabri var. fabri
Acer fabri var. rubrocarpum
Acer franchetii var. franchetii
Acer ginnala subsp. theiferum
Acer griseum
Acer grosseri var. grosseri
Acer grosseri var. hersii
Acer henryi
Acer laevigatum var. laevigatum
Acer longipes var. chengbuense
Acer longipes var. longipes
Acer lungshengense
Acer maximowiczii subsp. maximowiczii
Acer metcalfii
Acer mono var. mono
Acer nayongense var. hunanense
Acer nikoense
Acer oliverianum
Acer sterculiaceum
Acer sutchuenense
Acer tutcheri
Acer wilsonii
Dipteronia sinensis
Actinidia arguta
Actinidia callosa
Actinidia chinensis
Actinidia chrysantha
Actinidia cinerascens var. longipetiolata
Actinidia eriantha
Actinidia fortunatii
Actinidia fulvicoma
Actinidia glaucophylla var. glaucophylla
Actinidia globosa
Actinidia henryi
Actinidia lanceolata
Actinidia latifolia
Actinidia liangguangensis
Actinidia melanandra
Actinidia melliana
Actinidia polygama
Actinidia rubricaulis
Actinidia sabiaefolia
Actinidia sorbifolia
Actinidia styracifolia
Actinidia trichogyna
Actinidia valvata
Mollugo stricta
Alangium chinense
Alangium chinense subsp. chinense
Alangium faberi
Alangium faberi var. faberi
Alangium kurzii
Alangium kurzii var. kurzii
Alisma canaliculatum
Alisma orinentale
Sagittaria pygmaea
Sagittaria trifolia
Sagittaria trifolia var. trifolia
Achyranthes aspera
Achyranthes bidentata
Achyranthes bidentata var. bidentata f. bidentata
Achyranthes longifolia
Alternanthera philoxeroides
Alternanthera sessilis
Amaranthus hybridus
Amaranthus lividus
Amaranthus spinosus
Celosia argentea
Curculigo orchioides
Hypoxis aurea
Lycoris aurea
Lycoris radiata
Choerospondias axillaris
Pistacia chinensis
Rhus chinensis
Rhus hypoleuca
Rhus punjabensis
Toxicodendron succedaneum
Toxicodendron sylvestre
Toxicodendron trichocarpum
Toxicodendron vernicifluum
Artabotrys hongkongensis
Fissistigma uonicum
Alstonia scholaris
Alyxia sinensis
Anodendron affine
Pottsia grandiflora
Pottsia laxiflora
Sindechites henryi
Trachelospermum axillare
Trachelospermum bodinieri
Trachelospermum brevistylum
Trachelospermum dunnii
Trachelospermum jasminoides
Ilex aculeolata
Ilex asprella
Ilex bioritsensis
Ilex brachyphylla
Ilex buergeri
Ilex championii
Ilex chinensis
Ilex chingiana
Ilex corallina
Ilex cornuta
Ilex crenata
Ilex dasyphylla
Ilex editicostata
Ilex elmerrilliana
Ilex fargesii
Ilex ficifolia
Ilex ficoidea
Ilex formosana
Ilex glomerata
Ilex godajam
Ilex hainanensis
Ilex hanceana
Ilex hirsuta
Ilex hylonoma
Ilex intermedia
Ilex kaushue
Ilex kengii
Ilex kiangsiensis
Ilex kwangtungensis
Ilex latifolia
Ilex lohfauensis
Ilex macrocarpa
Ilex macropoda
Ilex melanophylla
Ilex microcca f. pilosa
Ilex micrococca
Ilex nitidissima
Ilex oligodonta
Ilex pedunculosa
Ilex pentagona
Ilex pernyi
Ilex pubescens
Ilex rotunda
Ilex serrata
Ilex stewardii
Ilex suaveolens
Ilex subficoidea
Ilex subficoides
Ilex szechwanensis
Ilex tetramera
Ilex triflora
Ilex tsoii var. tsoii
Ilex verisimilis
Ilex viridis
Ilex wilsonii
Acorus calamus var. calamus
Acorus gramineus
Acorus tatarinowii
Alocasia macrorrhiza
Amorphophallus dunnii
Amorphophallus rivieri
Amydrium hainanense
Amydrium sinense
Arisaema asperatum
Arisaema du-bois-reymondiae
Arisaema erubescens
Arisaema heterophyllum
Arisaema hunanense
Arisaema lobatum
Arisaema rhizomatum
Arisaema sinii
Colocasia antiquorum
Pinellia cordata
Pinellia pedatisecta
Pinellia ternata
Pistia stratiotes
Typhonium divaricatum
Acanthopanax gracilistylus var. nodiflorus
Acanthopanax gracilistylus var. pubescens
Acanthopanax gracilistylus var. villosulus
Acanthopanax leucorrhizus var. fulvescens
Acanthopanax leucorrhizus var. leucorrhizus
Acanthopanax leucorrhizus var. scaberulus
Acanthopanax sinensis
Acanthopanax trifoliatus
Aralia dasyphylla
Aralia decaisneana
Aralia echinocaulis
Aralia elata
Aralia foliolosa
Aralia spinifolia
Aralia undulata
Dendropanax confertus
Dendropanax dentiger
Dendropanax hainanensis
Dendropanax proteus
Diplopanax stachyanthus
Hedera nepalensis var. sinensis
Kalopanax septemlobus
Macropanax rosthornii
Schefflera delavayi
Schefflera minutistellata
Tetrapanax papyrifer
Aristolochia debilis
Aristolochia kwangsiensis
Aristolochia mollissima
Aristolochia moupinensis
Aristolochia tuberosa
Aristolochia tubiflora
Asarum caudigerum
Asarum ichangense
Asarum magnificum
Asarum wulingense
Biondia insignis
Ceropegia paohsingensis
Ceropegia trichantha
Cynanchum amplexicaule
Cynanchum atratum
Cynanchum auriculatum
Cynanchum chekiangense
Cynanchum corymbosum
Cynanchum decipiens
Cynanchum fordii
Cynanchum glaucescens
Cynanchum inamoenum
Cynanchum mooreanum
Cynanchum officinale
Cynanchum otophyllum
Cynanchum paniculatum
Cynanchum stauntonii
Cynanchum thesioides
Cynanchum versicolor
Cynanchum wilfordii
Dischidanthus urceolatus
Dregea sinensis
Marsdenia griffithii
Marsdenia hainanensis
Marsdenia officinalis
Marsdenia sinensis
Marsdenia tinctoria
Metaplexis hemsleyana
Periploca calophylla
Periploca sepium
Tylophora floribunda
Tylophora henryi
Tylophora koi
Tylophora ovata
Tylophora silvestris
Balanophora dioica
Balanophora harlandii
Balanophora involucrata
Balanophora laxiflora
Balanophora polyandra
Balanophora subcupularis
Balanophora tobiracola
Impatiens blepharosepala
Impatiens chinensis
Impatiens chlorosepala
Impatiens commelinoides
Impatiens davidi
Impatiens dicentra
Impatiens hunanensis
Impatiens jinggangensis
Impatiens leptocaulon
Impatiens longicornuta
Impatiens noli-tangere
Impatiens obesa
Impatiens polyneura
Impatiens pterosepala
Impatiens reptans
Impatiens siculifer
Impatiens stenosepala
Impatiens tubulosa
Begonia circumlobata
Begonia crassirostris
Begonia fimbristipula
Begonia grandis
Begonia grandis subsp. grandis
Begonia lipingensis
Begonia palmata
Begonia pedatifida
Begonia smithiana
Berberis atrocarpa
Berberis chingii
Berberis henryana
Berberis impedita
Berberis julianae
Berberis subacuminata
Berberis triacanthophora
Berberis vernalis
Berberis virgetorum
Caulophyllum robustum
Dysosma difformis
Dysosma versipellis
Epimedium epsteinii
Epimedium hunanense
Epimedium leptorrhizum
Epimedium myrianthum
Epimedium sagittatum var. sagittatum
Epimedium truncatum
Mahonia bealei
Mahonia bodinieri
Mahonia cardiophylla
Mahonia eurybracteata subsp. eurybracteata
Mahonia shenii
Nandina domestica
Alnus trabeculosa
Betula austrosinensis
Betula insignis
Betula luminifera
Carpinus chuniana
Carpinus cordata
Carpinus hupeana
Carpinus londoniana
Carpinus polyneura
Carpinus tschonoskii
Carpinus viminea
Corylus heterophylla
Ostrya multinervis
Catalpa bungei
Catalpa fargesii
Cynoglossum lanceolatum
Lithospermum erythrorhizon
Omphalotrigonotis cupulifera
Sinojohnstonia chekiangensis
Sinojohnstonia moupinensis
Thyrocarpus sampsonii
Trigonotis cavaleriei
Trigonotis laxa
Bretschneidera sinensis
Burmannia disticha
Burmannia nepalensis
Buxus megistophylla
Buxus myrica
Buxus sinica
Sarcococca longipetiolata
Sarcococca ruscifolia
Chimonanthus nitens
Chimonanthus praecox
Adenophora hunanensis subsp. hunanensis
Adenophora sinensis
Adenophora stricta subsp. sessilifolia
Adenophora stricta subsp. stricta
Campanumoea javanica subsp. japonica
Campanumoea lancifolia
Codonopsis tangshen
Lobelia chinensis
Lobelia davidii var. davidii
Lobelia melliana
Platycodon grandiflorus
Pratia nummularia
Wahlenbergia marginata
Abelia chinensis
Abelia macrotera
Dipelta floribunda
Lonicera acuminata var. acuminata
Lonicera crassifolia
Lonicera gynochlamydea
Lonicera hypoglauca subsp. hypoglauca
Lonicera japonica var. japonica
Lonicera maackii var. maackii
Lonicera macrantha var. heterotricha
Lonicera macrantha var. macrantha
Lonicera macranthoides
Lonicera modesta var. lushanensis
Lonicera modesta var. modesta
Lonicera nubium
Lonicera pampaninii
Lonicera pileata var. pileata
Lonicera rhytidophylla
Lonicera similis var. similis
Lonicera trichosepala
Sambucus chinensis
Sambucus williamsii var. williamsii
Viburnum brachybotryum
Viburnum chunii var. chunii
Viburnum chunii var. piliferum
Viburnum cylindricum
Viburnum dilatatum var. dilatatum
Viburnum erosum var. erosum
Viburnum foetidum var. rectangulatum
Viburnum fordiae
Viburnum formosanum subsp. formosanum var. pubigerum
Viburnum hanceanum
Viburnum hengshanicum
Viburnum macrocephalum f. keteleeri
Viburnum nervosum
Viburnum odoratissimum var. odoratissimum
Viburnum plicatum var. tomentosum
Viburnum propinquum var. propinquum
Viburnum sempervirens var. trichophorum
Viburnum setigerum var. setigerum
Viburnum sympodiale
Viburnum taitoense
Viburnum ternatum
Viburnum urceolatum
Viburnum utile
Arenaria serpyllifolia
Cerastium fontanum
Cerastium glomeratum
Dianthus longicalyx
Dianthus superbus
Lychnis coronata
Lychnis senno
Moehringia trinervia
Myosoton aquaticum
Pseudostellaria heterophylla
Sagina japonica
Silene aprica
Silene firma
Silene tatarinowii
Stellaria chinensis
Stellaria media
Stellaria salicifolia
Stellaria vestita
Stellaria wushanensis
Celastrus angulatus
Celastrus gemmatus
Celastrus glaucophyllus
Celastrus hindsii
Celastrus hypoleucoides
Celastrus hypoleucus
Celastrus oblanceifolius
Celastrus rosthornianus
Celastrus stylosus
Celastrus vaniotii
Euonymus acanthocarpus
Euonymus actinocarpus
Euonymus aculeatus
Euonymus alatus
Euonymus angustatus
Euonymus carnosus
Euonymus centidens
Euonymus cornutus
Euonymus dielsianus
Euonymus distichus
Euonymus echinatus
Euonymus euscaphis
Euonymus fertilis var. euryanthus
Euonymus fortunei
Euonymus grandiflorus
Euonymus hamiltonianus
Euonymus hukuangensis
Euonymus japonicus
Euonymus laxiflorus
Euonymus lecleri
Euonymus maackii
Euonymus myrianthus
Euonymus nitidus
Euonymus oblongifolius
Euonymus oxyphyllus
Euonymus sanguineus
Euonymus subsessilis
Euonymus vaganoides
Euonymus venosus
Microtropis fokienensis
Microtropis gracilipes
Microtropis obliquinervia
Perrottetia racemosa
Tripterygium wilfordii
Cephalotaxus fortunei
Cephalotaxus fortunei var. fortunei
Cephalotaxus oliveri
Cephalotaxus sinensis
Cephalotaxus sinensis var. sinensis
Ceratophyllum demersum
Cercidiphyllum japonicum
Acroglochin persicarioides
Chenopodium album
Chenopodium glaucum
Chenopodium gracilispicum
Chenopodium serotinum
Salsola collina
Chloranthus fortunei
Chloranthus henryi
Chloranthus multistachys
Chloranthus serratus
Sarcandra glabra
Combretum alfredii
Combretum latifolium
Quisqualis indica
Quisqualis indica var. indica
Commelina bengalensis
Commelina paludosa
Floscopa scandens
Murdannia hookeri
Murdannia loriformis
Murdannia nudiflora
Murdannia triquetra
Pollia japonica
Pollia secundiflora
Spatholirion longifolium
Streptolirion volubile
Achillea wilsoniana
Adenocaulon himalaicum
Adenostemma lavenia
Ainsliaea caesia
Ainsliaea fragrans
Ainsliaea gracilis
Ainsliaea grossedentata
Ainsliaea henryi
Ainsliaea macroclinidioides
Ainsliaea plantaginifolia
Ainsliaea ramosa
Ainsliaea tenuicaulis
Ambrosia artemisiifolia
Anaphalis aureo-punctata var. plantaginifolia
Anaphalis margaritacea
Anaphalis sinica
Arctium lappa
Artemisia anomala
Artemisia argyi
Artemisia atrovirens
Artemisia capillaris
Artemisia carvifolia
Artemisia chingii
Artemisia eriopoda
Artemisia gilvescens
Artemisia japonica
Artemisia lactiflora
Artemisia lancea
Artemisia lavandulaefolia
Artemisia mongolica
Artemisia princeps
Artemisia sacrorum
Artemisia scoparia
Artemisia selengensis
Artemisia simulans
Artemisia sylvatica
Artemisia velutina
Artemisia verlotorum
Aster baccharoides
Aster hunanensis
Aster mangshanensis
Aster panduratus
Aster sampsonii
Aster sinianus
Atractylodes lancea
Atractylodes macrocephala
Bidens bipinnata
Bidens pilosa
Blumea formosana
Blumea megacephala
Blumea mollis
Blumea sericans
Carduus acanthoides
Carduus crispus
Carpesium cernuum
Carpesium divaricatum
Centipeda minima
Cirsium hupehense
Cirsium japonicum
Cirsium racemiforme
Cirsium setosum
Cirsium shansiense
Cissampelopsis erythrochaeta
Conyza canadensis
Conyza japonica
Crassocephalum crepidioides
Dendranthema indicum
Dichrocephala auriculata
Doellingeria scaber
Eclipta prostrata
Elephantopus scaber
Emilia sonchifolia
Erigeron annuus
Erigeron breviscapus
Eupatorium chinense
Eupatorium fortunei
Eupatorium japonicum
Eupatorium lindleyanum
Farfugium japonicum
Gerbera piloselloides
Gnaphalium adnatum
Gnaphalium pensylvanicum
Gynura japonica
Hemistepta lyrata
Hieracium umbellatum
Inula japonica
Inula lineariifolia
Ixeridium biparum
Ixeridium gracile
Ixeridium gramineum
Ixeris dissecta
Ixeris japonica
Ixeris polycephala
Kalimeris indica
Kalimeris integrifolia
Kalimeris shimadai
Lapsana apogonoides
Leontopodium dedekensii
Ligularia dentata
Ligularia fischeri
Ligularia intermedia
Ligularia japonica
Ligularia sibirica
Notoseris henryi
Notoseris psilolepis
Paraixeris pinnatipartita
Paraprenanthes heptantha
Paraprenanthes multiformis
Paraprenanthes pilipes
Paraprenanthes sororia
Paraprenanthes sylvicola
Parasenecio ainsliiflorus
Parasenecio bulbiferoides
Parasenecio otopteryx
Parasenecio rubescens
Parasenecio subglaber
Pertya cordifolia
Pertya corymbosa
Picris hieracioides
Pterocypsela elata
Pterocypsela formosana
Pterocypsela indica
Pterocypsela laciniata
Pterocypsela sonchus
Rhynchospermum verticillatum
Saussurea bullockii
Saussurea cordifolia
Saussurea deltoidea
Saussurea japonica
Senecio actinotus
Senecio laetus
Senecio scandens
Senecio stauntonii
Serratula chinensis
Sheareria nana
Siegesbeckia glabrescens
Siegesbeckia orientalis
Sinacalia tangutica
Sinosenecio eriopodus
Sinosenecio globigerus
Sinosenecio hunanensis
Sinosenecio oldhamianus
Sinosenecio saxatilis
Solidago decurrens
Sonchus arvensis
Sonchus lingianus
Sonchus oleraceus
Sonchus transcaspicus
Syneilesis aconitifolia
Synotis fulvipes
Synotis nagensium
Taraxacum mongolicum
Tephroseris kirilowii
Tephroseris pseudosonchus
Turczaninowia fastigiata
Tussilago farfara
Vernonia cinerea
Wedelia urticifolia
Youngia heterophylla
Youngia japonica
Youngia longifolra
Youngia pseudosenecio
Youngia rubida
Calystegia hederacea
Cuscuta australis
Cuscuta campestris
Cuscuta japonica
Cuscuta reflexa
Evolvulus alsinoides
Merremia sibirica
Coriaria nepalensis
Aucuba albopunctifolia
Aucuba albo-punctifolia var. angustula
Aucuba himalaica
Aucuba obcordata
Dendrobenthamia angustata var. angustata
Dendrobenthamia gigantea
Dendrobenthamia hongkongensis
Swida austrosinensis
Swida paucinervis
Swida walteri
Swida wilsoniana
Hylotelephium mingjinianum
Sedum alfredii
Sedum baileyi
Sedum bulbiferum
Sedum drymarioides
Sedum emarginatum
Sedum japonicum
Sedum leptophyllum
Sedum lineare
Sedum sarmentosum
Sedum stellariifolium
Sinocrassula indica
Sinocrassula indica var. indica
Actinostemma tenerum var. tenerum
Bolbostemma paniculatum
Hemsleya graciliflora
Hemsleya sphaerocarpa
Momordica cochinchinensis
Schizopepon dioicus var. dioicus
Siraitia grosvenorii
Thladiantha dentata
Thladiantha globicarpa
Thladiantha henryi var. henryi
Thladiantha henryi var. verrucosa
Thladiantha longifolia
Thladiantha nudiflora var. nudiflora
Trichosanthes cucumeroides var. cucumeroides
Trichosanthes hylonoma
Trichosanthes pedata
Zehneria indica
Cupressus funebris
Fokienia hodginsii
Juniperus formosana
Platycladus orientalis
Cycas taiwaniana
Bulbostylis densa
Carex adrienii
Carex alliiformis
Carex ascocetra
Carex bodinieri
Carex breviaristata
Carex brevicuspis var. brevicuspis
Carex brunnea
Carex cheniana
Carex chinensis var. chinensis
Carex chungii var. chungii
Carex chungii var. rigida
Carex cinerascens
Carex cruciata
Carex densefimbriata var. densefimbriata
Carex densefimbriata var. hirsuta
Carex emineus
Carex fargesii
Carex filicina
Carex gibba
Carex glossostigma
Carex hastata
Carex ischnostachya
Carex laticeps
Carex ligulata
Carex liouana
Carex maculata
Carex nemostachys
Carex omeiensis
Carex phacota
Carex poculisquama
Carex pruinosa
Carex rara
Carex rochebruni subsp. remotispicula
Carex scaposa var. hirsuta
Carex scaposa var. scaposa
Carex sclerocarpa
Carex sendaica var. pseudo-sendaica
Carex stipitinux
Carex teinogyna
Carex thibetica var. thibetica
Carex transversa
Carex tristachya var. tristachya
Carex tristaohya Var. pocilliformis
Carex unisexualis
Carex ussuriensis
Carex ypsilandraefolia
Carex zunyiensis
Cyperus compressus
Cyperus difformis
Cyperus iria
Cyperus microiria
Cyperus tenuispica
Fimbristylis dichotoma f. annua
Fimbristylis dichotoma f. depauperata
Fimbristylis diphylloides var. diphylloides
Fimbristylis fordii
Fimbristylis fusca var. fusca
Fimbristylis miliacea
Fimbristylis monostachya
Gahnia tristis
Lepidosperma chinense
Mariscus umbellatus var. umbellatus
Pycreus globosus var. nilagiricus
Pycreus sanguinolentus f. sanguinolentus
Rhynchospora brownii
Scirpus juncoides var. juncoides
Scirpus subcapitatus
Scirpus triangulatus var. triangulatus
Scirpus triqueter
Scleria biflora
Scleria chinensis
Scleria herbecarpa
Scleria hookeriana
Daphniphyllum calycinum
Daphniphyllum macropodum
Daphniphyllum oldhami
Dioscorea bulbifera
Dioscorea cirrhosa
Dioscorea collettii
Dioscorea fordii
Dioscorea futschauensis
Dioscorea gracillima
Dioscorea japonica
Dioscorea kamoonensis
Dioscorea lineari-cordata
Dioscorea panthaica
Dioscorea pentaphylla
Dioscorea persimilis
Dioscorea simulans
Dioscorea subcalva
Dioscorea tenuipes
Dioscorea tokoro
Dioscorea zingiberensis
Dipsacus asperoides var. asperoides
Dipsacus inermis var. inermis
Dipsacus japonicus
Drosera peltata
Drosera rotundifolia
Diospyros cathayensis
Diospyros kaki
Diospyros lotus
Diospyros miaoshanica
Diospyros morrisiana
Diospyros oleifera
Diospyros tutcheri
Diospyros xiangguiensis
Elaeagnus argyi
Elaeagnus difficilis
Elaeagnus glabra
Elaeagnus gonyanthes
Elaeagnus henryi
Elaeagnus magna
Elaeagnus pungens
Elaeagnus stellipila
Elaeagnus tutcheri
Elaeocarpus decipiens
Elaeocarpus duclouxii
Elaeocarpus glabripetalus
Elaeocarpus japonicus
Elaeocarpus sylvestris
Sloanea hemsleyana
Sloanea leptocarpa
Sloanea sinensis
Bergia ammannioides
Enkianthus chinensis
Enkianthus quinqueflorus
Enkianthus serrulatus var. hirtinervus
Gaultheria leucocarpa
Lyonia ovalifolia var. elliptica
Lyonia ovalifolia var. ovalifolia
Pieris formosa
Rhododendron bachii
Rhododendron beesianum
Rhododendron brevinerve
Rhododendron cavaleriei
Rhododendron championae
Rhododendron crassimedium
Rhododendron discolor
Rhododendron farrerae
Rhododendron fortunei
Rhododendron guizhouense
Rhododendron haofui
Rhododendron huanense
Rhododendron huguangense
Rhododendron kwangsiense var. kwangsiense
Rhododendron kwangtungense
Rhododendron latoucheae
Rhododendron levinei
Rhododendron liliiflorum
Rhododendron maculiferum
Rhododendron mariae
Rhododendron mariesii
Rhododendron micranthum
Rhododendron mitriforme var. mitriforme
Rhododendron molle
Rhododendron moulmainense
Rhododendron pachyphyllum
Rhododendron polyraphidoideum var. montanum
Rhododendron polyraphidoideum var. polyraphidoideum
Rhododendron polytrichum
Rhododendron praeteritum var. hirsutum
Rhododendron pulchrum
Rhododendron qianyangense
Rhododendron rhodanthum
Rhododendron rhuyuenense
Rhododendron rivulare
Rhododendron seniavinii
Rhododendron simiarum var. simiarum
Rhododendron simsii
Rhododendron stamineum var. stamineum
Rhododendron subflummineum
Rhododendron sutchuenense
Rhododendron viscidum
Rhododendron yangmingshanense
Vaccinium bracteatum var. bracteatum
Vaccinium carlesii
Vaccinium henryi var. henryi
Vaccinium iteophyllum var. iteophyllum
Vaccinium japonicum
Vaccinium longicaudatum
Vaccinium mandarinorum var. austrosinense
Vaccinium podocarpoideum
Vaccinium randaiense
Vaccinium sinicum
Eriocaulon australe
Eriocaulon brownianum
Eriocaulon buergerianum
Eriocaulon cinereum
Eriocaulon decemflorum
Eriocaulon faberi
Eriocaulon mangshanese
Erythroxylum sinensis
Ixonanthes Chinensis
Eucommia ulmoides
Acalypha australis
Acalypha brachystachya
Alchornea davidii
Alchornea hunanensis
Alchornea trewioides
Antidesma bunius
Antidesma japonicum
Antidesma montanum
Antidesma pseudomicrophyllum
Bischofia javanica
Bischofia polycarpa
Bridelia fordii
Croton lachnocarpus
Discocleidion rufescens
Euphorbia esula
Euphorbia helioscopia
Euphorbia hirta
Euphorbia humifusa
Euphorbia hylonoma
Euphorbia hypericifolia
Euphorbia lathylris
Euphorbia pekinensis
Euphorbia thymifolia
Excoecaria acerifolia
Flueggea suffruticosa
Flueggea virosa
Glochidion daltonii
Glochidion eriocarpum
Glochidion puberum
Glochidion triandrum
Mallotus apelta
Mallotus barbatus
Mallotus dunnii
Mallotus lianus
Mallotus microcarpus
Mallotus millietii
Mallotus paxii var. paxii
Mallotus philippensis
Mallotus repandus
Mercurialis leiocarpa
Phyllanthus chekiangensis
Phyllanthus flexuosus
Phyllanthus glaucus
Phyllanthus reticulatus
Phyllanthus urinaria
Phyllanthus ussuriensis
Phyllanthus virgatus
Sapium atrobadiomaculatum
Sapium discolor
Sapium japonicum
Sapium rotundifolium
Sapium sebiferum
Speranskia cantonensis
Vernicia fordii
Vernicia montana
Euptelea pleiospermum
Castanea henryi
Castanea mollissima
Castanea seguinii
Castanopsis carlesii
Castanopsis chinensis
Castanopsis chunii
Castanopsis eyrei
Castanopsis fabri
Castanopsis fargesii
Castanopsis fissa
Castanopsis fordii
Castanopsis hupehensis
Castanopsis hystrix
Castanopsis jucunda
Castanopsis lamontii
Castanopsis nigrescens
Castanopsis sclerophylla
Castanopsis tibetana
Castanopsis uraiana
Cyclobalanopsis chungii
Cyclobalanopsis delicatula
Cyclobalanopsis disciformis
Cyclobalanopsis fleuryi
Cyclobalanopsis gilva
Cyclobalanopsis glauca
Cyclobalanopsis gracilis
Cyclobalanopsis hui
Cyclobalanopsis jenseniana
Cyclobalanopsis kouangsiensis
Cyclobalanopsis multiervis
Cyclobalanopsis myrsinifolia
Cyclobalanopsis ningangensis
Cyclobalanopsis obovatifolia
Cyclobalanopsis oxyodon
Cyclobalanopsis pachyloma
Cyclobalanopsis sessilifolia
Cyclobalanopsis stewardiana
Fagus engleriana
Fagus hayatae
Fagus longipetiolata
Fagus lucida
Lithocarpus amoenus
Lithocarpus brevicaudatus
Lithocarpus calophyllus
Lithocarpus chrysocomus
Lithocarpus cleistocarpus
Lithocarpus corneus
Lithocarpus cucullatus
Lithocarpus eriobotryoides
Lithocarpus glaber
Lithocarpus haipinii
Lithocarpus hancei
Lithocarpus harlandii
Lithocarpus henryi
Lithocarpus iteaphyllus
Lithocarpus litseifolius
Lithocarpus paihengii
Lithocarpus paniculatus
Lithocarpus petelotii
Lithocarpus rosthornii
Lithocarpus skanianus
Lithocarpus taitoensis
Quercus acrodonta
Quercus acutissima
Quercus aliena
Quercus baronii
Quercus chenii
Quercus dentata
Quercus dolicholepis
Quercus engleriana
Quercus fabri
Quercus oxyphylla
Quercus phillyraeoides
Quercus serrata
Quercus spinosa
Quercus variabilis
Bennettiodendron brevipes var. brevipes
Bennettiodendron leprosipes
Carrierea calycina
Homalium ceylanicum
Homalium cochinchinense
Homalium cochinchinense var. cochinchinense
Homalium hainanense
Idesia polycarpa
Poliothyrsis sinensis
Xylosma controversum var. controversum
Xylosma controversum var. glabrum
Xylosma racemosum var. glaucescens
Xylosma racemosum var. racemosum
Centaurium pulchellum
Crawfurdia pricei
Gentiana davidii
Gentiana loureirii
Gentiana manshurica
Gentiana oligophylla
Gentiana panthaica
Gentiana rigescens
Gentiana rubicunda
Gentiana scabra
Gentiana thunbergii
Gentiana yokusai
Gentiana zollingeri
Halenia elliptica
Latouchea fokiensis
Nymphoides indica
Swertia angustifolia
Swertia bimaculata
Swertia davidii
Swertia hickinii
Swertia punicea
Tripterospermum cordatum
Tripterospermum filicaule
Tripterospermum nienkui
Erodium stephanianum
Geranium carolinianum
Geranium nepalense
Geranium robertianum
Geranium sibiricum
Geranium wilfordii
Boea clarkeana
Boea hygrometrica
Boea philippensis
Briggsia mihieri
Briggsia speciosa
Chirita anachoreta
Chirita cruciformis
Chirita eburnea
Chirita fimbrisepala var. fimbrisepala
Chirita juliae
Chirita linglingensis
Chirita monantha
Chirita pinnatifida
Chirita roseoalba
Chirita tenuituba
Didymocarpus hancei
Didymocarpus reniformis
Didymocarpus sinoprimulinus
Didymocarpus yuenlingensis
Hemiboea cavaleriei var. cavaleriei
Hemiboea gracilis var. gracilis
Hemiboea gracilis var. pilobracteata
Hemiboea mollifolia
Hemiboea strigosa
Hemiboea subacaulis
Hemiboea subcapitata var. subcapitata
Lysionotus involucratus
Lysionotus pauciflorus var. pauciflorus
Lysionotus sangzhiensis
Opithandra obtusidentata
Oreocharis auricula var. auricula
Oreocharis benthamii var. benthamii
Oreocharis nemoralis
Oreocharis xiangguiensis
Petrocodon dealbatus var. dealbatus
Petrocodon dealbatus var. denticulatus
Whytockia tsiangiana var. tsiangiana
Gnetum parvifolium
Acidosasa chienouensis
Agrostis matsumurae
Agrostis micrantha
Agrostis myriantha
Agrostis transmorrisonensis var. transmorrisonensis
Alopecurus aequalis
Apluda mutica
Aristida cumingiana
Arundinella anomala
Arundinella barbinodis
Arundinella fluviatilis
Arundinella hirta
Arundinella nepalensis
Arundinella rupestris
Arundinella setosa
Arundo donax
Avena fatua
Avena sativa
Bambusa chungii
Bambusa multiplex var. incana
Bothriochloa bladhii
Bothriochloa ischaemum
Brachiaria subquadripara
Brachiaria villosa
Bromus japonicus
Bromus remotiflorus
Calamagrostis epigeios var. epigeios
Capillipedium assimile
Chimonobambusa quadrangularis
Chloris virgata
Cleistogenes hackeli var. hackeli
Coix lacryma-jobi var. lacryma-jobi
Cymbopogon goeringii
Cyrtococcum patens
Dactyloctenium aegyptium
Deyeuxia arundinacea var. arundinacea
Deyeuxia arundinacea var. ciliata
Deyeuxia arundinacea var. laxiflora
Deyeuxia arundinacea var. ligulata
Deyeuxia henryi
Deyeuxia hupehensis
Digitaria ciliaris
Digitaria longiflora
Digitaria violascens
Eccoilopus cotulifer
Echinochloa caudata
Echinochloa crusgali var. austro-japonensis
Echinochloa crusgali var. crusgali
Echinochloa crusgali var. mitis
Echinochloa hispidula
Echinochloa oryzoides
Eleusine indica
Eragrostis atrovirens
Eragrostis cilianensis
Eragrostis ferruginea
Eragrostis minor
Eremochloa ciliaris
Eremochloa ophiuroides
Eremopogon delavayi
Eriochloa villosa
Eulalia quadrinervis
Eulalia speciosa
Fargesia decurvata
Fargesia ungulata
Festuca parvigluma
Gelidocalamus longiinternodus
Gelidocalamus multifolius
Gelidocalamus stellatus
Hemarthria altissima
Heteropogon contortus
Hystrix duthiei
Ichnanthus vicinus
Imperata cylindrica
Imperata koenigii
Indocalamus guangdongensis
Indocalamus guangdongensis var. mollis
Indocalamus hunanensis
Indocalamus latifolius
Indocalamus longianritus var. hengshanensis
Indocalamus longianritus var. yiyangensis
Indocalamus quadratus
Indocalamus tessellatus
Indosasa shibataeoides
Indosasa spongiosa
Isachne dispar
Isachne globosa
Isachne globosa var. globosa
Isachne hirsuta var. angusta
Isachne hoi
Isachne nipponensis
Ischaemum aristatum
Ischaemum barbatum
Ischaemum rugosum
Koeleria cristata var. cristata
Leersia japonica
Leersia oryzoides
Leptochloa chinensis
Leptochloa panicea
Lolium arvense
Lolium multiflorum
Lolium temulentum
Lophatherum gracile
Lophatherum sinense
Melica grandiflora
Melica Onoei
Microstegium ciliatum
Microstegium japonicum
Microstegium nudum
Microstegium vimineum
Milium effusum
Miscanthus sinensis
Muhlenbergia japonica
Muhlenbergia ramosa
Neyraudia reynaudiana
Oligostachyum scabriflorum
Oligostachyum scabriflorum var. scabriflorum
Oplismenus undulatifolius
Oryzopsis obtusa
Panicum bisulcatum
Paspalum paspaloides
Paspalum thunbergii
Pennisetum alopecuroides
Pennisetum shaanxiense
Phaenosperma globosa
Phalaris arundinacea
Phleum paniculatum
Phyllostachys bambusoides f. bambusoides
Phyllostachys bambusoides f. lacrima-deae
Phyllostachys bambusoides f. shouzhu
Phyllostachys carnea
Phyllostachys elegans
Phyllostachys fimbriligula
Phyllostachys flexuosa
Phyllostachys glauca
Phyllostachys glauca var. glauca
Phyllostachys heteroclada
Phyllostachys heteroclada f. heteroclada
Phyllostachys heteroclada f. solida
Phyllostachys heterocycla cv. luteosulcata
Phyllostachys heterocycla cv. obtusangula
Phyllostachys heterocycla cv. pubescens
Phyllostachys heterocycla cv. tetrangulata
Phyllostachys heterocycla cv. tubaeformis
Phyllostachys kwangsiensis
Phyllostachys meyeri
Phyllostachys nidularia f. nidularia
Phyllostachys nigra
Phyllostachys nigra var. henonis
Phyllostachys nigra var. nigra
Phyllostachys nuda
Phyllostachys sulphurea
Phyllostachys sulphurea cv. robert
Phyllostachys sulphurea cv. viridis
Phyllostachys verrucosa
Pleioblastus altiligulatus
Pleioblastus amarus
Pleioblastus amarus var. amarus
Poa acroleuca
Poa annua
Poa faberi
Pogonatherum crinitum
Pogonatherum paniceum
Polypogon fugax
Polypogon monspeliensis
Pseudoraphis spinescens var. depauperata
Pseudosasa amabilis
Pseudosasa amabilis var. amabilis
Pseudosasa amabilis var. convexa
Pseudosasa amabilis var. tenusi
Pseudosasa gracilis
Pseudosasa hindsii
Pseudosasa magilaminaria
Pseudosasa nanunica var. angustifolia
Pseudosasa nanunica var. nanunica
Pseudosasa subsolida
Pseudosasa yuelushanensis
Roegneria ciliaris var. ciliaris
Roegneria japonensis var. japonensis
Roegneria kamoji var. kamoji
Saccharum arundinaceum
Saccharum sinense
Saccharum spontaneum
Sacciolepis indica
Sasa longiligulata
Schizachyrium brevifolium
Schizachyrium obliquiberbe
Schizachyrium sanguineum
Setaria chondrachne
Setaria faberii
Setaria forbesiana
Setaria geniculata
Setaria glauca var. glauca
Setaria pallidifusca
Setaria palmifolia
Setaria plicata
Setaria viridis
Sorghum nitidum
Spodiopogon sibiricus
Sporobolus fertilis
Stipa bungeana
Themeda japonica
Themeda triandra
Themeda villosa
Triarrhena lutarioriparia var. lutarioriparia
Tripogon filiformis
Tripogon longearistatus
Trisetum bifidum
Urochloa reptans
Urochloa reptaus var. reptaus
Yushania basihirsuta
Yushania canoviridis
Yushania confusa
Yushania farinosa
Zizania latifolia
Garcinia multiflora
Hypericum ascyron
Hypericum attenuatum
Hypericum elodeoides
Hypericum erectum
Hypericum faberi
Hypericum hengshanense
Hypericum japonicum
Hypericum lagarocladum
Hypericum longistylum
Hypericum monogynum
Hypericum patulum
Hypericum perforatum
Hypericum petiolulatum
Hypericum sampsonii
Hypericum seniavinii
Hypericum wilsonii
Triadenum breviflorum
Haloragis chinensis
Haloragis micrantha
Myriophyllum verticillatum
Altingia chinensis
Corylopsis multiflora
Corylopsis sinensis
Corylopsis stelligera
Distylium buxifolium
Distylium elaeagnoides
Distylium myricoides
Exbucklandia tonkinensis
Hamamelis mollis
Loropetalum chinense
Sycopsis sinensis
Illigera brevistaminata
Aesculus wilsonii
Salacia sessiliflora
Blyxa aubertii
Blyxa echinosperma
Blyxa japonica
Hydrilla verticillata var. verticillata
Hydrocharis dubia
Ottelia alismoides
Vallisneria spinulosa
Hosiea sinensis
Mappianthus iodoides
Nothapodytes pittosporoides
Belamcanda chinensis
Iris dichotoma
Iris henryi
Iris japonica
Iris proantha
Iris ruthenica
Iris speculatrix
Iris tectorum
Carya hunanensis
Cyclocarya paliurus
Juglans mandshurica
Juglans regia
Platycarya strobilacea
Pterocarya stenoptera
Juncus alatus
Juncus diastrophanthus
Juncus effusus
Juncus prismatocarpus
Juncus setchuensis
Luzula multiflora
Luzula plumosa
Agastache rugosa
Ajuga decumbens var. decumbens
Ajuga nipponensis
Clinopodium chinense
Clinopodium confine
Clinopodium gracile
Clinopodium polycephalum
Clinopodium repens
Coleus carnosifolius
Comanthosphace ningpoensis var. ningpoensis
Dysophylla sampsonii
Dysophylla stellata
Dysophylla yatabeana
Elsholtzia argyi
Elsholtzia ciliata
Elsholtzia hunanensis
Elsholtzia kachinensis
Galeobdolon tuberiferum
Glechoma longituba
Hanceola exserta
Hanceola sinensis
Heterolamium debile var. cardiophyllum
Keiskea elsholtzioides
Lamium amplexicaule
Lamium barbatum
Leonurus chaituroides
Leucas mollissima var. chinensis
Loxocalyx quinquenervius
Lycopus lucidus var. hirtus
Meehania fargesii var. pedunculata
Meehania henryi var. henryi
Melissa axillaris
Microtoena urticifolia var. brevipedunculata
Mosla chinensis
Mosla dianthera
Mosla scabra
Nepeta fordii
Ombrocharis dulcis
Origanum vulgare
Paraphlomis albida var. albida
Paraphlomis albida var. brevidens
Paraphlomis albotomentosa
Paraphlomis gracilis var. gracilis
Paraphlomis javanica var. angustifolia
Paraphlomis javanica var. coronata
Paraphlomis lanceolata var. lanceolata
Paraphlomis lanceolata var. subrosea
Phlomis umbrosa var. australis
Prunella vulgaris var. vulgaris
Rostrinucula sinensis
Salvia adiantifolia
Salvia bowleyana var. bowleyana
Salvia cavaleriei var. erythrophylla
Salvia cavaleriei var. simplicifolia
Salvia chinensis
Salvia filicifolia
Salvia kiangsiensis
Salvia miltiorrhiza var. miltiorrhiza
Salvia prionitis
Salvia scapiformis var. carphocalyx
Salvia substolonifera
Schnabelia oligophylla var. oligophylla
Scutellaria barbata
Scutellaria delavayi
Scutellaria hunanensis
Scutellaria indica var. elliptica
Scutellaria indica var. indica
Scutellaria indica var. parvifolia
Scutellaria indica var. subacaulis
Scutellaria pekinensis var. transitra
Scutellaria tayloriana
Scutellaria tenera
Scutellaria yingtakensis
Stachys arrecta
Stachys geobombycis var. alba
Stachys geobombycis var. geobombycis
Stachys oblongifolia var. oblongifolia
Teucrium japonicum var. japonicum
Teucrium pernyi
Teucrium pilosum
Teucrium quadrifarium
Teucrium veronicoides
Teucrium viscidum var. longibracteatum
Teucrium viscidum var. viscidum
Akebia longeracemosa
Akebia quinata
Akebia trifoliata
Decaisnea insignis
Holboellia coriacea
Holboellia parviflora
Sargentodoxa cuneata
Sinofranchetia chinensis
Stauntonia brachyanthera
Stauntonia chinensis
Stauntonia duclouxii
Stauntonia elliptica
Stauntonia obovata
Stauntonia obovatifoliola
Actinodaphne cupularis
Actinodaphne koshepangii
Beilschmiedia fordii
Cassytha filiformis
Cinnamomum appelianum
Cinnamomum austrosinense
Cinnamomum bodinieri
Cinnamomum camphora
Cinnamomum jensenianum
Cinnamomum micranthum
Cinnamomum pauciflorum
Cinnamomum subavenium
Cinnamomum tsangii
Cinnamomum wilsonii
Cryptocarya densiflora
Lindera caudata
Lindera communis
Lindera erythrocarpa
Lindera floribunda
Lindera glauca
Lindera megaphylla f. touyunensis
Lindera prattii
Lindera pulcherrima var. attenuata
Lindera pulcherrima var. hemsleyana
Lindera reflexa
Lindera rubronervia
Lindera supracostata
Litsea coreana var. lanuginosa
Litsea elongata var. faberi
Litsea elongata var. subverticillata
Litsea euosma
Litsea globosa
Litsea hunanensis
Litsea ichangensis
Litsea lancilimba
Litsea pungens
Litsea rotundifolia var. oblongifolia
Litsea suberosa
Machilus chienkweiensis
Machilus decursinervis
Machilus ichangensis var. leiophylla
Machilus kwangtungensis
Machilus leptophylla
Machilus lichuanensis
Machilus oreophila
Machilus pauhoi
Machilus phoenicis
Machilus rehderi
Machilus thunbergii
Neolitsea aurata var. paraciculata
Neolitsea brevipes
Neolitsea chuii
Neolitsea confertifolia
Neolitsea hsiangkweiensis
Neolitsea levinei
Neolitsea phanerophlebia
Neolitsea pinninervis
Neolitsea shingningensis
Neolitsea wushanica var. pubens
Phoebe bournei
Phoebe faberi
Phoebe hui
Phoebe hunanensis
Phoebe neuranthoides
Phoebe zhennan
Sassafras tzumu
Abrus cantoniensis
Acacia pennata
Acacia sinuata
Aeschynomene indica
Albizia chinensis
Albizia julibrissin
Albizia kalkora
Albizia odoratissima
Amphicarpaea edgeworthii
Apios fortunei
Astragalus heptapotamicus
Astragalus sinicus
Bauhinia apertilobata
Bauhinia championii var. championii
Bauhinia glauca subsp. glauca
Bauhinia glauca subsp. hupehana
Caesalpinia crista
Caesalpinia decapetala
Caesalpinia millettii
Cajanus cajan
Canavalia gladiata
Caragana sinica
Cassia leschenaultiana
Cassia nomame
Cassia sophera
Cassia tora
Cercis chinensis
Cercis chuniana
Cercis glabra
Cercis racemosa
Cladrastis platycarpa
Cladrastis wilsonii
Crotalaria albida
Crotalaria chinensis
Crotalaria ferruginea
Crotalaria linifolia var. stenophylla
Crotalaria pallida
Crotalaria retusa
Crotalaria sessiliflora
Crotalaria spectabilis
Dalbergia dyeriana
Dalbergia hupeana
Derris fordii var. fordii
Desmodium laxiflorum
Desmodium multiflorum
Desmodium sequax
Dumasia hirsuta
Dunbaria villosa
Eriosema chinense
Euchresta japonica
Euchresta tubulosa var. tubulosa
Flemingia philippinensis
Galactia tenuiflora
Gleditsia fera
Gleditsia japonica var. japonica
Gleditsia japonica var. velutina
Gleditsia sinensis
Glycine soja
Gymnocladus chinensis
Indigofera amblyantha
Indigofera atropurpurea
Indigofera decora var. ichangensis
Indigofera densifructa
Indigofera hirsuta
Indigofera nigrescens
Indigofera pseudotinctoria
Lespedeza bicolor
Lespedeza chinensis
Lespedeza cuneata
Lespedeza davidii
Lespedeza fordii
Lespedeza formosa
Lespedeza inschanica
Lespedeza pilosa
Lespedeza tomentosa
Lespedeza virgata var. virgata
Lotus corniculatus var. corniculatus
Maackia hupehensis
Medicago lupulina
Medicago minima
Medicago sativa
Medicago varia
Melilotus indica
Millettia congestiflora
Millettia dielsiana var. dielsiana
Millettia dielsiana var. solida
Millettia eurybotrya
Millettia kiangsiensis f. kiangsiensis
Millettia nitida var. hirsutissima
Millettia oosperma
Millettia pachycarpa
Millettia pulchra var. laxior
Millettia reticulata
Millettia sericosema
Millettia speciosa
Millettia tsui
Millettia velutina
Mucuna sempervirens
Ormosia glaberrima
Ormosia henryi
Ormosia semicastrata f. pallida
Ormosia xylocarpa
Pterolobium punctatum
Pueraria lobata var. lobata
Pueraria lobata var. montana
Rhynchosia dielsii
Rhynchosia volubilis
Smithia ciliata
Sophora brachygyna
Sophora davidii var. davidii
Sophora franchetiana
Tadehagi pseudotriquetrum
Uraria lagopodioides
Vicia angustifolia
Vicia cracca var. cracca
Vicia deflexa
Vicia kulingiana
Zornia gibbosa
Lemna minor
Spirodela polyrrhiza
Utricularia aurea
Utricularia australis
Utricularia bifida
Utricularia caerulea
Utricularia exoleta
Utricularia striatula
Aletris scopulorum
Aletris spicata
Allium chinense
Allium macrostemon
Allium wallichii
Asparagus acicularis
Asparagus cochinchinensis
Asparagus filicinus
Asparagus lycopodineus
Aspidistra attenuata
Aspidistra daibuensis
Aspidistra lurida
Aspidistra minutiflora
Aspidistra mushaensis
Cardiocrinum cathayanum
Cardiocrinum giganteum
Chionographis chinensis
Convallaria majalis
Disporopsis aspera
Disporopsis fuscopicta
Disporopsis pernyi
Disporum bodinieri
Disporum cantoniense
Hemerocallis citrina
Hemerocallis fulva
Hemerocallis fulva var. fulva
Heterosmilax japonica
Hosta plantaginea
Hosta ventricosa
Lilium brownii
Lilium lancifolium
Lilium speciosum var. gloriosoides
Liriope spicata
Ophiopogon bockianus
Ophiopogon clavatus
Ophiopogon heterandrus
Ophiopogon intermedius
Ophiopogon japonicus
Paris fargesii
Paris polyphylla
Peliosanthes macrostegia
Polygonatum cyrtonema
Polygonatum filipes
Polygonatum franchetii
Polygonatum odoratum
Polygonatum zanlanscianense
Reineckia carnea
Rohdea japonica
Smilax chapaensis
Smilax china
Smilax chingii
Smilax cocculoides
Smilax davidiana
Smilax discotis
Smilax glabra
Smilax glaucochina
Smilax lanceifolia
Smilax lebrunii
Smilax microphylla
Smilax nervomarginata
Smilax nigrescens
Smilax nipponica
Smilax polycolea
Smilax riparia
Smilax scobinicaulis
Smilax stans
Smilax trinervula
Tricyrtis macropoda
Tulipa edulis
Veratrum grandiflorum
Veratrum schindleri
Ypsilandra cavaleriei
Ypsilandra thibetica
Reinwardtia indica
Buddleja albiflora
Buddleja asiatica
Buddleja davidii
Buddleja lindleyana
Buddleja myriantha
Buddleja officinalis
Buddleja paniculata
Gardneria lanceolata
Gardneria multiflora
Gelsemium elegans
Mitrasacme pygmaea
Korthalsella japonica
Loranthus delavayi
Loranthus guizhouensis
Macrosolen cochinchinensis
Scurrula parasitica
Taxillus levinei
Taxillus limprichtii
Taxillus nigrans
Taxillus sutchuenensis
Tolypanthus maclurei
Viscum coloratum
Viscum diospyrosicolum
Viscum liquidambaricolum
Ammannia baccifera
Lagerstroemia indica
Lagerstroemia subcostata
Lythrum salicaria
Rotala indica
Rotala rotundifolia
Illicium brevistylum
Illicium dunnianum
Illicium henryi
Illicium lanceolatum
Illicium majus
Illicium micranthum
Liriodendron chinense
Magnolia denudata
Magnolia officinalis subsp. biloba
Magnolia sprengeri
Manglietia insignis
Manglietia moto
Manglietia yuyuanensis
Michelia chapensis
Michelia crassipes
Michelia foveolata var. foveolata
Michelia longipetiolata
Michelia macclurei var. macclurei
Michelia maudiae
Michelia platypetala
Michelia skinneriana
Parakmeria lotungensis
Schisandra bicolor var. tuberculata
Schisandra propinqua var. sinensis
Schisandra sphenanthera
Schisandra viridis
Abelmoschus manihot var. manihot
Abelmoschus moschatus
Abutilon theophrasti
Hibiscus paramutabilis
Hibiscus sinosyriacus
Hibiscus syriacus
Hibiscus trionum
Malva crispa
Malva verticillata
Sida cordifolioides
Urena lobata
Urena procumbens
Barthea barthei
Blastus apricus var. apricus
Blastus apricus var. longiflorus
Blastus cavaleriei var. cavaleriei
Blastus cochinchinensis
Blastus dunnianus var. dunnianus
Blastus dunnianus var. glandulo-setosus
Blastus ernae
Blastus pauciflorus
Bredia amoena var. amoena
Bredia longiloba
Bredia quadrangularis
Bredia sinensis
Fordiophyton faberi
Fordiophyton fordii var. fordii
Fordiophyton fordii var. pilosum
Melastoma dodecandrum
Osbeckia chinensis
Osbeckia crinita
Phyllagathis anisophylla
Phyllagathis cavaleriei
Phyllagathis gracilis
Phyllagathis nudipes
Phyllagathis plagiopetala
Sarcopyramis nepalensis var. nepalensis
Stapfiophyton breviscapum
Melia azedarach
Munronia hunanensis
Munronia unifoliolata
Toona ciliata var. ciliata
Toona sinensis
Cocculus laurifolius
Cyclea hypoglauca
Cyclea sutchuenensis
Diploclisia affinis
Stephania dielsiana
Stephania excentrica
Stephania japonica
Stephania tetrandra
Tinospora sagittata var. sagittata
Artocarpus hypargyreus
Artocarpus nitidus
Artocarpus styracifolius
Broussonetia kaempferi var. australis
Broussonetia kazinoki
Broussonetia papyrifera
Cudrania tricuspidata
Ficus abelii
Ficus daimingshanensis
Ficus erecta
Ficus formosana
Ficus gasparriniana
Ficus gasparriniana var. esquirolii
Ficus gasparriniana var. gasparriniana
Ficus henryi
Ficus heteromorpha
Ficus hirta
Ficus langkokensis
Ficus pandurata
Ficus pumila
Ficus pumila var. pumila
Ficus pyriformis
Ficus pyriformis var. pyriformis
Ficus sarmentosa
Ficus sarmentosa var. henryi
Ficus sarmentosa var. impressa
Ficus sarmentosa var. lacrymans
Ficus stenophylla
Ficus tikoua
Ficus tsiangii
Ficus variolosa
Ficus virens
Humulus scandens
Morus australis
Morus australis var. australis
Morus cathayana
Morus mongolica
Morus wittiorum
Musa basjoo
Myrica rubra
Ardisia brevicaulis
Ardisia chinensis
Ardisia crenata
Ardisia crispa
Ardisia faberi
Ardisia hanceana
Ardisia japonica
Ardisia mamillata
Ardisia pusilla
Embelia undulata
Embelia vestita
Maesa japonica
Myrsine africana
Myrsine semiserrata
Decaspermum gracilentum
Rhodomyrtus tomentosa
Syzygium austrosinense
Syzygium buxifolium
Syzygium grijsii
Syzygium handelii
Syzygium rehderianum
Syzygium tsoongii
Najas marina var. grossedcentata
Najas marina var. marina
Najas minor
Zannichellia palustris var. palustris
Zannichellia palustris var. pedicellata
Brasenia schreberi
Euryale ferox
Nelumbo nucifera
Nymphaea tetragona
Camptotheca acuminata
Davidia involucrata
Nyssa leptophylla
Nyssa sinensis
Schoepfia chinensis
Schoepfia jasminodora
Forsythia viridissima
Fraxinus depauperata
Fraxinus griffithii
Fraxinus insularis
Fraxinus paxiana
Jasminum sinense
Jasminum urophyllum
Ligustrum henryi
Ligustrum lianum
Ligustrum lucidum
Ligustrum pricei
Ligustrum sinense
Ligustrum sinense var. sinense
Osmanthus gracilinervis
Osmanthus henryi
Osmanthus marginatus
Osmanthus reticulatus
Circaea cordata
Circaea erubescens
Circaea glabrescens
Circaea mollis
Epilobium amurense
Epilobium brevifolium
Epilobium hirsutum
Epilobium kermodei
Epilobium parviflorum
Epilobium pyrricholophum
Epilobium sinense
Ludwigia adscendens
Ludwigia epilobioides
Ludwigia ovalis
Oenothera biennis
[truncated: 1,083 more rows]
