# Supplementary material for: Throwing light on dark diversity of vascular plants in China: predicting the distribution of dark and threatened species under global climate change
Source: PeerJ. 2019 Apr 9;7:e6731. doi: 10.7717/peerj.6731 (PMC6461033; doi:10.7717/peerj.6731)
Supplement: Supplemental Information 6 [file peerj-07-6731-s006.zip › Dataset S2/42.csv]

Asystasiella neesiana
Calophanoides chinensis
Calophanoides quadrifaria
Championella oligantha
Championella tetrasperma
Hygrophila salicifolia var. salicifolia
Mananthes latiflora
Paragutzlaffia henryi
Pararuellia alata
Peristrophe baphica
Peristrophe japonica
Pteracanthus alatus
Pteracanthus cognatus
Pteracanthus lamius
Acer amplum var. amplum
Acer buergerianum var. buergerianum
Acer buergerianum var. kaiscianense
Acer buergerianum var. ningpoense
Acer caesium subsp. caesium
Acer cappadocicum var. cappadocicum
Acer cappadocicum var. sinicum
Acer cappadocicum var. tricaudatum
Acer caudatum
Acer ceriferum
Acer cinnamomifolium
Acer cordatum var. cordatum
Acer coriaceifolium var. coriaceifolium
Acer davidii
Acer duplicatoserratum
Acer erianthum
Acer fabri var. fabri
Acer fabri var. rubrocarpum
Acer firmianioides
Acer flabellatum
Acer franchetii var. franchetii
Acer ginnala subsp. theiferum
Acer griseum
Acer grosseri var. grosseri
Acer grosseri var. hersii
Acer henryi
Acer laevigatum var. laevigatum
Acer longipes var. longipes
Acer lungshengense
Acer maximowiczii subsp. maximowiczii
Acer miaotaiense
Acer mono var. macropterum
Acer mono var. mono
Acer nikoense
Acer oblongum
Acer oblongum var. oblongum
Acer oliverianum
Acer robustum var. robustum
Acer sinense
Acer sinopurpurascens
Acer stachyophyllum
Acer sterculiaceum
Acer sutchuenense
Acer sutchuenense subsp. sutchuenense
Acer tenellum
Acer tetramerum var. tetramerum
Acer wilsonii
Dipteronia sinensis
Actinidia arguta
Actinidia callosa
Actinidia chengkouensis
Actinidia chinensis
Actinidia kolomikta
Actinidia laevissima
Actinidia macrosperma
Actinidia maloides var. maloides
Actinidia melanandra
Actinidia polygama
Actinidia rubricaulis
Actinidia tetramera
Actinidia trichogyna
Actinidia valvata
Clematoclethra franchetii
Clematoclethra hemsleyi
Clematoclethra lanosa
Clematoclethra scandens
Mollugo stricta
Alangium chinense
Alangium chinense subsp. chinense
Alangium faberi
Alangium faberi var. faberi
Alangium kurzii
Alangium platanifolium
Alisma canaliculatum
Alisma orinentale
Sagittaria lichuanensis
Sagittaria pygmaea
Sagittaria trifolia
Sagittaria trifolia var. trifolia
Achyranthes aspera
Achyranthes bidentata
Achyranthes bidentata var. bidentata f. bidentata
Achyranthes longifolia
Alternanthera philoxeroides
Alternanthera sessilis
Amaranthus hybridus
Amaranthus lividus
Amaranthus spinosus
Celosia argentea
Hypoxis aurea
Lycoris aurea
Lycoris incarnata
Lycoris radiata
Lycoris sprengeri
Choerospondias axillaris
Cotinus coggygria
Pistacia chinensis
Rhus chinensis
Rhus punjabensis
Toxicodendron succedaneum
Toxicodendron sylvestre
Toxicodendron trichocarpum
Toxicodendron vernicifluum
Anodendron affine
Sindechites henryi
Trachelospermum axillare
Trachelospermum bodinieri
Trachelospermum jasminoides
Ilex aculeolata
Ilex bioritsensis
Ilex buergeri
Ilex centrochinensis
Ilex chinensis
Ilex ciliospinosa
Ilex corallina
Ilex cornuta
Ilex crenata
Ilex dipyrena
Ilex dunniana
Ilex editicostata
Ilex elmerrilliana
Ilex euryoides
Ilex fargesii
Ilex ficoidea
Ilex formosana
Ilex franchetiana
Ilex hirsuta
Ilex hylonoma
Ilex intermedia
Ilex kaushue
Ilex latifolia
Ilex macrocarpa
Ilex macropoda
Ilex microcca f. pilosa
Ilex micrococca
Ilex pedunculosa
Ilex pernyi
Ilex pubescens
Ilex rotunda
Ilex shennongjiaensis
Ilex suaveolens
Ilex szechwanensis
Ilex triflora
Ilex tsoii var. tsoii
Ilex viridis
Ilex wilsonii
Ilex yunnanensis
Acorus calamus var. calamus
Acorus gramineus
Acorus tatarinowii
Amorphophallus rivieri
Amydrium sinense
Arisaema asperatum
Arisaema clavatum
Arisaema erubescens
Arisaema fargesii
Arisaema heterophyllum
Arisaema japonicum
Arisaema lobatum
Arisaema multisectum
Arisaema nantciangense
Arisaema sikokianum
Arisaema silvestrii
Arisaema zanlanscianense
Colocasia antiquorum
Pinellia cordata
Pinellia integrifolia
Pinellia pedatisecta
Pinellia ternata
Pistia stratiotes
Pothos chinensis
Typhonium giganteum
Acanthopanax divaricatus
Acanthopanax giraldii var. giraldii
Acanthopanax giraldii var. hispidus
Acanthopanax gracilistylus var. pubescens
Acanthopanax henryi var. henryi
Acanthopanax leucorrhizus var. fulvescens
Acanthopanax leucorrhizus var. leucorrhizus
Acanthopanax leucorrhizus var. scaberulus
Acanthopanax rehderianus var. rehderianus
Acanthopanax setchuenensis var. setchuenensis
Acanthopanax simonii var. simonii
Acanthopanax trifoliatus
Aralia cordata
Aralia dasyphylla
Aralia echinocaulis
Aralia elata
Aralia henryi
Aralia hupehensis
Aralia undulata
Dendropanax dentiger
Hedera nepalensis var. sinensis
Kalopanax septemlobus
Macropanax rosthornii
Pentapanax henryi
Schefflera bodinieri
Schefflera delavayi
Tetrapanax papyrifer
Aristolochia contorta
Aristolochia debilis
Aristolochia kaempferi
Aristolochia manshuriensis
Aristolochia mollissima
Aristolochia moupinensis
Aristolochia tuberosa
Aristolochia tubiflora
Asarum caudigerellum
Asarum caudigerum
Asarum caulescens
Asarum chinense
Asarum debile
Asarum forbesii
Asarum himalaicum
Asarum ichangense
Asarum maximum
Asarum pulchellum
Asarum sieboldii
Asarum splendens
Saruma henryi
Ceropegia driophila
Cynanchum amplexicaule
Cynanchum atratum
Cynanchum auriculatum
Cynanchum chekiangense
Cynanchum fordii
Cynanchum inamoenum
Cynanchum mooreanum
Cynanchum officinale
Cynanchum otophyllum
Cynanchum paniculatum
Cynanchum stenophyllum
Cynanchum versicolor
Cynanchum verticillatum
Cynanchum wilfordii
Dregea sinensis
Marsdenia officinalis
Marsdenia sinensis
Marsdenia tinctoria
Metaplexis hemsleyana
Metaplexis japonica
Periploca calophylla
Periploca sepium
Toxocarpus villosus
Tylophora augustiniana
Tylophora henryi
Tylophora silvestrii
Balanophora harlandii
Balanophora involucrata
Balanophora laxiflora
Balanophora polyandra
Impatiens blepharosepala
Impatiens compta
Impatiens davidi
Impatiens dicentra
Impatiens dolichoceras
Impatiens exiguiflora
Impatiens fargesii
Impatiens fissicornis
Impatiens henryi
Impatiens leptocaulon
Impatiens longialata
Impatiens nasuta
Impatiens noli-tangere
Impatiens odontophylla
Impatiens platyceras
Impatiens pritzelii
Impatiens pterosepala
Impatiens recurvicornis
Impatiens siculifer
Impatiens silvestrii
Impatiens stenosepala
Impatiens sutchuanensis
Begonia circumlobata
Begonia dielsiana
Begonia grandis
Begonia henryi
Begonia pedatifida
Begonia smithiana
Berberis aggregata
Berberis anhweiensis
Berberis brachypoda
Berberis candidula
Berberis circumserrata var. circumserrata
Berberis dasystachya
Berberis dielsiana
Berberis fallaciosa
Berberis feddeana
Berberis gagnepainii var. gagnepainii
Berberis gilgiana
Berberis henryana
Berberis julianae
Berberis laojunshanensis
Berberis pubescens
Berberis salicaria
Berberis sanguinea
Berberis sargentiana
Berberis silvicola
Berberis soulieana
Berberis triacanthophora
Berberis veitchii
Berberis virgetorum
Berberis zanlanscianensis
Caulophyllum robustum
Diphylleia sinensis
Dysosma difformis
Dysosma majorensis
Dysosma versipellis
Epimedium acuminatum
Epimedium brevicornu
Epimedium enshiense
Epimedium fargesii
Epimedium franchetii
Epimedium hunanense
Epimedium leptorrhizum
Epimedium mikinorii
Epimedium myrianthum
Epimedium pubescens
Epimedium sagittatum var. glabratum
Epimedium sagittatum var. sagittatum
Epimedium stellulatum
Epimedium sutchuenense
Epimedium wushanense
Epimedium zhushanense
Mahonia bealei
Mahonia decipiens
Mahonia eurybracteata subsp. eurybracteata
Mahonia eurybracteata subsp. Ganpinensis
Mahonia fortunei
Mahonia polydonta
Mahonia sheridaniana
Nandina domestica
Alnus trabeculosa
Betula albosinensis
Betula alnoides
Betula austrosinensis
Betula delavayi
Betula insignis
Betula luminifera
Carpinus chuniana
Carpinus cordata
Carpinus fargesiana
Carpinus hupeana
Carpinus polyneura
Carpinus tschonoskii
Carpinus viminea
Corylus chinensis
Corylus fargesii
Corylus ferox
Corylus heterophylla
Corylus mandshurica
Corylus yunnanensis
Ostrya japonica
Ostrya multinervis
Catalpa fargesii
Catalpa ovata
Lithospermum arvense
Lithospermum erythrorhizon
Sinojohnstonia moupinensis
Thyrocarpus sampsonii
Trigonotis mollis
Trigonotis vestita
Bretschneidera sinensis
Butomus umbellatus
Buxus bodinieri
Buxus henryi
Buxus ichangensis
Buxus sinica
Pachysandra terminalis
Sarcococca hookeriana
Sarcococca ruscifolia
Callitriche palustris
Chimonanthus nitens
Chimonanthus praecox
Adenophora capillaris subsp. capillaris
Adenophora hubeiensis
Adenophora hunanensis subsp. hunanensis
Adenophora longipedicellata
Adenophora rupincola
Adenophora stricta subsp. sessilifolia
Adenophora wilsonii
Asyneuma chinense
Campanula puncatata
Campanumoea javanica subsp. japonica
Campanumoea lancifolia
Codonopsis cardiophylla
Codonopsis henryi
Codonopsis tangshen
Lobelia chinensis
Lobelia davidii var. davidii
Lobelia sequinii
Peracarpa carnosa
Platycodon grandiflorus
Pratia nummularia
Wahlenbergia marginata
Abelia chinensis
Abelia dielsii
Abelia macrotera
Abelia parvifolia
Abelia umbellata
Dipelta floribunda
Dipelta yunnanensis
Heptacodium miconioides
Kolkwitzia amabilis
Lonicera acuminata var. acuminata
Lonicera acuminata var. depilata
Lonicera chrysantha subsp. chrysantha
Lonicera chrysantha subsp. koehneana
Lonicera crassifolia
Lonicera elisae
Lonicera fragrantissima
Lonicera gynochlamydea
Lonicera hypoglauca subsp. hypoglauca
Lonicera japonica var. japonica
Lonicera lanceolata var. glabra
Lonicera maackii var. maackii
Lonicera macranthoides
Lonicera modesta var. modesta
Lonicera mucronata
Lonicera pampaninii
Lonicera pileata var. pileata
Lonicera saccata var. saccata
Lonicera similis var. similis
Lonicera szechuanica
Lonicera tangutica
Lonicera tragophylla
Lonicera webbiana var. webbiana
Sambucus chinensis
Sambucus williamsii var. williamsii
Symphoricarpos sinensis
Triosteum himalayanum
Triosteum pinnatifidum
Viburnum brachybotryum
Viburnum brevipes
Viburnum brevitubum
Viburnum buddleifolium
Viburnum cylindricum
Viburnum dasyanthum
Viburnum dilatatum var. dilatatum
Viburnum erosum var. erosum
Viburnum erubescens var. gracilipes
Viburnum erubescens var. prattii
Viburnum foetidum var. rectangulatum
Viburnum glomeratum subsp. glomeratum
Viburnum henryi
Viburnum hupehense
Viburnum lobophyllum
Viburnum macrocephalum f. keteleeri
Viburnum oliganthum
Viburnum plicatum var. plicatum
Viburnum plicatum var. tomentosum
Viburnum propinquum var. mairei
Viburnum propinquum var. propinquum
Viburnum rhytidophyllum
Viburnum schensianum subsp. schensianum
Viburnum setigerum var. setigerum
Viburnum setigerum var. sulcatum
Viburnum sympodiale
Viburnum ternatum
Viburnum utile
Arenaria serpyllifolia
Cerastium fontanum
Cerastium glomeratum
Cerastium wilsonii
Dianthus longicalyx
Dianthus superbus
Gypsophila oldhamiana
Lychnis fulgens
Lychnis senno
Moehringia trinervia
Myosoton aquaticum
Polycarpaea corymbosa
Pseudostellaria heterophylla
Pseudostellaria himalaica
Pseudostellaria sylvatica
Sagina japonica
Sagina maxima
Silene aprica
Silene firma
Silene himalayensis
Silene hupehensis
Silene tatarinowii
Stellaria chinensis
Stellaria graminea
Stellaria henryi
Stellaria media
Stellaria monosperma
Stellaria nipponica
Stellaria omeiensis
Stellaria salicifolia
Stellaria vestita
Stellaria wushanensis
Celastrus angulatus
Celastrus cuneatus
Celastrus gemmatus
Celastrus glaucophyllus
Celastrus hindsii
Celastrus hypoleucoides
Celastrus hypoleucus
Celastrus orbiculatus
Celastrus rosthornianus
Celastrus rugosus
Celastrus stylosus
Celastrus vaniotii
Euonymus acanthocarpus
Euonymus actinocarpus
Euonymus aculeatus
Euonymus alatus
Euonymus carnosus
Euonymus centidens
Euonymus cornutus
Euonymus dielsianus
Euonymus echinatus
Euonymus fortunei
Euonymus frigidus
Euonymus giraldii
Euonymus grandiflorus
Euonymus hamiltonianus
Euonymus japonicus
Euonymus laxiflorus
Euonymus lecleri
Euonymus maackii
Euonymus microcarpus
Euonymus myrianthus
Euonymus nitidus
Euonymus oblongifolius
Euonymus oxyphyllus
Euonymus phellomanus
Euonymus porphyreus
Euonymus sanguineus
Euonymus schensianus
Euonymus subsessilis
Euonymus vagans
Euonymus venosus
Euonymus verrucosoides
Euonymus wilsonii
Maytenus variabilis
Microtropis triflora
Microtropis triflora var. triflora
Monimopetalum chinense
Perrottetia racemosa
Tripterygium wilfordii
Cephalotaxus fortunei
Cephalotaxus fortunei var. fortunei
Cephalotaxus oliveri
Cephalotaxus sinensis
Cephalotaxus sinensis var. sinensis
Ceratophyllum demersum
Cercidiphyllum japonicum
Acroglochin persicarioides
Chenopodium album
Chenopodium glaucum
Chenopodium gracilispicum
Chenopodium serotinum
Chloranthus angustifolius
Chloranthus fortunei
Chloranthus henryi
Chloranthus multistachys
Chloranthus serratus
Sarcandra glabra
Commelina bengalensis
Murdannia triquetra
Pollia japonica
Spatholirion longifolium
Streptolirion volubile
Achillea wilsoniana
Adenocaulon himalaicum
Ainsliaea fragrans
Ainsliaea gracilis
Ainsliaea grossedentata
Ainsliaea henryi
Ainsliaea macroclinidioides
Ainsliaea ramosa
Ainsliaea spicata
Ainsliaea tenuicaulis
Ajania variifolia
Ambrosia artemisiifolia
Anaphalis aureo-punctata f. calvescens
Anaphalis aureo-punctata var. plantaginifolia
Anaphalis aureo-punctata var. tomentosa
Anaphalis margaritacea
Anaphalis sinica
Arctium lappa
Artemisia anomala
Artemisia argyi
Artemisia atrovirens
Artemisia capillaris
Artemisia carvifolia
Artemisia chingii
Artemisia deversa
Artemisia divaricata
Artemisia eriopoda
Artemisia gilvescens
Artemisia imponens
Artemisia japonica
Artemisia lactiflora
Artemisia lancea
Artemisia lavandulaefolia
Artemisia mongolica
Artemisia parviflora
Artemisia princeps
Artemisia roxburghiana
Artemisia sacrorum
Artemisia scoparia
Artemisia selengensis
Artemisia shennongjiaensis
Artemisia simulans
Artemisia stolonifera
Artemisia succulenta
Artemisia sylvatica
Artemisia velutina
Artemisia verlotorum
Artemisia vestita
Aster alatipes
Aster albescens
Aster falcifolius
Aster limosus
Aster moupinsensis
Aster panduratus
Aster prorerus
Atractylodes carlinoides
Atractylodes lancea
Atractylodes macrocephala
Bidens bipinnata
Bidens pilosa
Carduus acanthoides
Carduus crispus
Carpesium cernuum
Carpesium divaricatum
Carpesium faberi
Carpesium longifolium
Carpesium minum
Centipeda minima
Cirsium fargesii
Cirsium henryi
Cirsium hupehense
Cirsium japonicum
Cirsium monocephalum
Cirsium setosum
Cirsium shansiense
Conyza canadensis
Cotula hemisphaerica
Crassocephalum crepidioides
Dendranthema indicum
Dendranthema vestitum
Dichrocephala auriculata
Dichrocephala benthamii
Doellingeria marchandii
Doellingeria scaber
Eclipta prostrata
Emilia sonchifolia
Erigeron annuus
Eupatorium chinense
Eupatorium fortunei
Eupatorium japonicum
Eupatorium lindleyanum
Farfugium japonicum
Gerbera piloselloides
Gerbera pterodonta
Gnaphalium nanchuanense
Gynura japonica
Hemistepta lyrata
Heteropappus hispidus
Hieracium umbellatum
Inula hupehensis
Inula japonica
Inula lineariifolia
Ixeridium biparum
Ixeridium dentatum
Ixeridium gracile
Ixeridium gramineum
Ixeridium sonchifolium
Kalimeris indica
Kalimeris integrifolia
Kalimeris shimadai
Laggera alata
Laggera pterodonta
Leontopodium japonicum
Ligularia dentata
Ligularia duciformis
Ligularia fargesii
Ligularia fischeri
Ligularia hodgsonii
Ligularia intermedia
Ligularia japonica
Ligularia nelumbifolia
Ligularia stenocephala
Ligularia tenuipes
Ligularia veitchiana
Ligularia wilsoniana
Myriactis nepalensis
Myripnois dioica
Notoseris henryi
Notoseris psilolepis
Paraixeris denticulata
Paraixeris humifusa
Paraprenanthes sororia
Parasenecio ainsliiflorus
Parasenecio begoniaefolius
Parasenecio bulbiferoides
Parasenecio ianthophyllus
Parasenecio lancifolius
Parasenecio leucocephalus
Parasenecio otopteryx
Parasenecio phyllolepis
Parasenecio profundorum
Parasenecio vespertilo
Pertya sinensis
Petasites japonicus
Picris hieracioides
Prenanthes tatarinowii
Pterocypsela elata
Pterocypsela formosana
Pterocypsela indica
Rhynchospermum verticillatum
Saussurea acromelaena
Saussurea alatipes
Saussurea bullockii
Saussurea conyzoides
Saussurea cordifolia
Saussurea deltoidea
Saussurea dolichopoda
Saussurea hemsleyi
Saussurea henryi
Saussurea hieracioides
Saussurea japonica
Saussurea leclerei
Saussurea macrota
Saussurea oligantha
Saussurea polycephala
Saussurea populifolia
Saussurea veitchiana
Saussurea wardii
Scorzonera albicaulis
Senecio argunensis
Senecio exul
Senecio laetus
Senecio nemorensis
Senecio scandens
Serratula coronata
Sheareria nana
Siegesbeckia glabrescens
Siegesbeckia pubescens
Sinacalia macrocephala
Sinacalia tangutica
Sinosenecio dryas
Sinosenecio eriopodus
Sinosenecio euosmus
Sinosenecio globigerus
Sinosenecio hederifolius
Sinosenecio oldhamianus
Solidago decurrens
Sonchus arvensis
Sonchus asper
Sonchus lingianus
Sonchus oleraceus
Syneilesis aconitifolia
Synotis erythropappa
Synotis nagensium
Synurus deltoides
Taraxacum asiaticum
Taraxacum mongolicum
Taraxacum platypecidum
Tephroseris kirilowii
Tephroseris pseudosonchus
Turczaninowia fastigiata
Tussilago farfara
Vernonia cinerea
Vernonia nantcianensis
Youngia henryi
Youngia heterophylla
Youngia japonica
Youngia longipes
Youngia pratti
Youngia pseudosenecio
Youngia rosthornii
Youngia wilsoni
Calystegia hederacea
Convolvulus arvensis
Cuscuta australis
Cuscuta campestris
Cuscuta japonica
Evolvulus alsinoides
Coriaria nepalensis
Aucuba albopunctifolia
Aucuba himalaica
Aucuba obcordata
Dendrobenthamia angustata var. angustata
Dendrobenthamia angustata var. mollis
Dendrobenthamia capitata
Dendrobenthamia japonica var. huaxiensis
Swida bretschneideri var. bretschneideri
Swida hemsleyi var. hemsleyi
Swida oblonga var. griffithii
Swida oblonga var. oblonga
Swida paucinervis
Swida poliophylla var. poliophylla
Swida ulotricha var. ulotricha
Swida walteri
Swida wilsoniana
Hylotelephium angustum
Hylotelephium bonnafousii
Hylotelephium erythrostictum
Hylotelephium mingjinianum
Hylotelephium verticillatum
Rhodiola dumulosa
Rhodiola yunnanensis
Sedum alfredii
Sedum barbeyi
Sedum bulbiferum
Sedum concarpum
Sedum dielsii
Sedum drymarioides
Sedum elatinoides
Sedum emarginatum
Sedum engleri
Sedum filipes
Sedum leptophyllum
Sedum lineare
Sedum sarmentosum
Sedum stellariifolium
Sedum wilsonii
Sedum yvesii
Sinocrassula indica
Sinocrassula indica var. indica
Gynostemma cardiospermum
Hemsleya chinensis var. chinensis
Hemsleya chinensis var. polytricha
Hemsleya graciliflora
Schizopepon dioicus var. dioicus
Schizopepon dioicus var. trichogynus
Thladiantha dentata
Thladiantha henryi var. henryi
Thladiantha longifolia
Thladiantha maculata
Thladiantha nudiflora var. nudiflora
Thladiantha oliveri
Thladiantha villosula var. villosula
Trichosanthes cucumeroides var. cucumeroides
Trichosanthes laceribractea
Trichosanthes rosthornii var. rosthornii
Zehneria indica
Cupressus funebris
Juniperus formosana
Platycladus orientalis
Cycas taiwaniana
Bulbostylis barbata
Bulbostylis densa
Carex alliiformis
Carex alopecuroides
Carex argyi
Carex ascocetra
Carex brevicuspis var. basiflora
Carex brunnea
Carex cinerascens
Carex confertiflora
Carex cruciata
Carex davidii
Carex dimorpholepis
Carex doniana
Carex fargesii
Carex filicina
Carex filipes var. sparsinux
Carex gibba
Carex grandiligulata
Carex harlandii
Carex henryi
Carex heterolepis
Carex japonica
Carex lancifolia
Carex laticeps
Carex ligulata
Carex longipes var. longipes
Carex macrosandra
Carex manca subsp. manca
Carex mancaeformis
Carex maubertiana
Carex mitrata var. aristata
Carex moupinensis
Carex nemostachys
Carex nubigena subsp. albata
Carex omeiensis
Carex poculisquama
Carex rochebruni subsp. remotispicula
Carex rochebruni subsp. reptans
Carex rubro-brunnea var. taliensis
Carex sendaica var. sendaica
Carex simulans var. simulans
Carex stipata
Carex stipitinux
Carex subfilicinoides
Carex thibetica var. thibetica
Carex unisexualis
Carex ussuriensis
Cyperus compressus
Cyperus difformis
Cyperus iria
Cyperus microiria
Cyperus orthostachyus var. orthostachyus
Eriophorum comosum
Fimbristylis bisumbellata
Fimbristylis complanata var. complanata
Fimbristylis diphylloides var. diphylloides
Fimbristylis henryi
Fimbristylis miliacea
Fimbristylis rigidula
Fimbristylis stauntoni
Mariscus umbellatus var. umbellatus
Pycreus globosus var. nilagiricus
Scirpus jingmenensis
Scirpus juncoides var. juncoides
Scirpus rosthornii
Scirpus triangulatus var. triangulatus
Scleria chinensis
Scleria hookeriana
Daphniphyllum angustifolium
Daphniphyllum macropodum
Daphniphyllum oldhami
Dioscorea bulbifera
Dioscorea collettii
Dioscorea gracillima
Dioscorea japonica
Dioscorea kamoonensis
Dioscorea nipponica
Dioscorea panthaica
Dioscorea tokoro
Dioscorea zingiberensis
Dipsacus asperoides var. asperoides
Dipsacus japonicus
Triplostegia glandulifera
Drosera peltata
Diospyros armata
Diospyros cathayensis
Diospyros kaki
Diospyros lotus
Elaeagnus argyi
Elaeagnus bockii
Elaeagnus courtoisi
Elaeagnus difficilis
Elaeagnus glabra
Elaeagnus henryi
Elaeagnus lanceolata
Elaeagnus lanceolata subsp. lanceolata
Elaeagnus magna
Elaeagnus multiflora
Elaeagnus pungens
Elaeagnus stellipila
Elaeagnus umbellata
Elaeagnus viridis
Elaeagnus wushanensis
Elaeocarpus duclouxii
Elaeocarpus glabripetalus
Elaeocarpus japonicus
Sloanea hemsleyana
Enkianthus chinensis
Enkianthus deflexus
Enkianthus quinqueflorus
Enkianthus ruber
Gaultheria leucocarpa
Lyonia ovalifolia var. elliptica
Lyonia ovalifolia var. hebecarpa
Lyonia ovalifolia var. lanceolata
Lyonia ovalifolia var. ovalifolia
Pieris formosa
Pieris japonica
Rhododendron adenopodum
Rhododendron augustinii
Rhododendron auriculatum
Rhododendron bachii
Rhododendron calophytum
Rhododendron calophytum var. calophytum
Rhododendron chrysocalyx var. chrysocalyx
Rhododendron concinuum
Rhododendron discolor
Rhododendron fortunei
Rhododendron hypoglaucum
Rhododendron latoucheae
Rhododendron maculiferum
Rhododendron mariesii
Rhododendron micranthum
Rhododendron molle
Rhododendron oreodoxa var. fargesii
Rhododendron oreodoxa var. oreodoxa
Rhododendron praeteritum var. hirsutum
Rhododendron praeteritum var. praeteritum
Rhododendron praevernum
Rhododendron pulchrum
Rhododendron rivulare
Rhododendron simsii
Rhododendron stamineum var. stamineum
Rhododendron sutchuenense
Vaccinium henryi var. henryi
Vaccinium iteophyllum var. iteophyllum
Vaccinium japonicum
Eriocaulon alpestre
Eriocaulon buergerianum
Eriocaulon cinereum
Eriocaulon faberi
Eucommia ulmoides
Acalypha acmophylla
Acalypha australis
Acalypha brachystachya
Alchornea davidii
Antidesma japonicum
Bischofia javanica
Bischofia polycarpa
Discocleidion rufescens
Euphorbia esula
Euphorbia helioscopia
Euphorbia humifusa
Euphorbia hylonoma
Euphorbia kansuensis
Euphorbia lathylris
Euphorbia maculata
Euphorbia pekinensis
Euphorbia sikkimensis
Excoecaria acerifolia
Flueggea acicularis
Flueggea suffruticosa
Flueggea virosa
Glochidion daltonii
Glochidion obovatum
Glochidion puberum
Glochidion wilsonii
Mallotus barbatus
Mallotus millietii
Mallotus paxii var. paxii
Mallotus philippensis
Mallotus repandus
Mercurialis leiocarpa
Phyllanthus chekiangensis
Phyllanthus flexuosus
Phyllanthus forrestii
Phyllanthus glaucus
Phyllanthus urinaria
Phyllanthus ussuriensis
Phyllanthus virgatus
Sapium chihsinianum
Sapium japonicum
Sapium sebiferum
Sauropus garrettii
Speranskia cantonensis
Vernicia fordii
Vernicia montana
Euptelea pleiospermum
Castanea henryi
Castanea mollissima
Castanea seguinii
Castanopsis carlesii
Castanopsis ceratacantha
Castanopsis eyrei
Castanopsis fargesii
Castanopsis hupehensis
Castanopsis jucunda
Castanopsis sclerophylla
Castanopsis tibetana
Cyclobalanopsis delavayi
Cyclobalanopsis gambleana
Cyclobalanopsis glauca
Cyclobalanopsis gracilis
Cyclobalanopsis jenseniana
Cyclobalanopsis multiervis
Cyclobalanopsis oxyodon
Cyclobalanopsis sessilifolia
Cyclobalanopsis stewardiana
Fagus engleriana
Fagus hayatae
Fagus longipetiolata
Fagus lucida
Lithocarpus brevicaudatus
Lithocarpus cleistocarpus
Lithocarpus eriobotryoides
Lithocarpus glaber
Lithocarpus hancei
Lithocarpus henryi
Lithocarpus litseifolius
Lithocarpus megalophyllus
Lithocarpus taitoensis
Quercus acrodonta
Quercus acutissima
Quercus aliena
Quercus baronii
Quercus chenii
Quercus dentata
Quercus dolicholepis
Quercus engleriana
Quercus fabri
Quercus oxyphylla
Quercus phillyraeoides
Quercus serrata
Quercus spinosa
Quercus variabilis
Quercus yunnanensis
Carrierea calycina
Idesia polycarpa
Poliothyrsis sinensis
Xylosma racemosum var. glaucescens
Xylosma racemosum var. racemosum
Comastoma henryi
Gentiana chinensis
Gentiana crassuloides
Gentiana davidii
Gentiana haynaldii
Gentiana macrauchena
Gentiana manshurica
Gentiana oligophylla
Gentiana rhodantha
Gentiana rubicunda
Gentiana scabra
Gentiana straminea
Gentiana vandellioides
Gentiana yokusai
Gentiana zollingeri
Gentianopsis barbata
Gentianopsis paludosa
Halenia elliptica
Lomatogonium bellum
Megacodon venosus
Pterygocalyx volubilis
Swertia angustifolia
Swertia bimaculata
Swertia davidii
Swertia dichotoma
Swertia erythrosticta
Swertia kouitchensis
Swertia macrosperma
Swertia oculata
Swertia punicea
Swertia wolfangiana
Tripterospermum cordatum
Tripterospermum discoideum
Tripterospermum filicaule
Tripterospermum hirticalyx
Erodium stephanianum
Geranium carolinianum
Geranium franchetii
Geranium nepalense
Geranium platyanthum
Geranium robertianum
Geranium rosthornii
Geranium sibiricum
Geranium strigellum
Geranium wilfordii
Ancylostemon humilis
Ancylostemon saxatilis
Boea clarkeana
Boea hygrometrica
Briggsia humilis
Briggsia rosthornii
Briggsia speciosa
Chirita briggsioides
Chirita eburnea
Chirita subulatisepala
Chirita tenuituba
Didissandra begoniifolia
Didymocarpus heucherifolius
Hemiboea gracilis var. gracilis
Hemiboea gracilis var. pilobracteata
Hemiboea mollifolia
Hemiboea subcapitata var. subcapitata
Isometrum crenatum
Isometrum pinnatilobatum
Lysionotus pauciflorus var. pauciflorus
Oreocharis auricula var. auricula
Paraboea crassifolia
Paraboea sinensis
Petrocodon dealbatus var. dealbatus
Petrocosmea sinensis
Whytockia tsiangiana var. tsiangiana
Ginkgo biloba
Agrostis gigantea
Agrostis matsumurae
Agrostis micrantha
Agrostis myriantha
Agrostis transmorrisonensis var. transmorrisonensis
Alopecurus aequalis
Alopecurus japonicus
Arthraxon hispidus
Arundinella anomala
Arundinella fluviatilis
Arundinella hirta
Arundinella nepalensis
Arundinella setosa
Aulacolepis treutleri
Avena fatua
Avena sativa
Bashania fargesii
Beckmannia syzigachne
Bothriochloa bladhii
Bothriochloa ischaemum
Brachiaria villosa
Brachystachyum densiflorum var. densiflorum
Bromus formosanus
Bromus japonicus
Bromus remotiflorus
Calamagrostis epigeios var. epigeios
Calamagrostis pseudophragmites
Capillipedium assimile
Capillipedium parviflorum
Catabrosa aquatica
Chimonobambusa angustifolia
Chimonobambusa marmorea
Chimonobambusa neopurpurea
Chloris virgata
Cleistogenes hackeli var. hackeli
Cleistogenes hackeli var. nakai
Coix chinensis var. chinensis
Coix lacryma-jobi var. lacryma-jobi
Cymbopogon citratus
Cymbopogon goeringii
Cynodon dactylon
Dactylis glomerata
Dactyloctenium aegyptium
Deschampsia caespitosa var. exaristata
Deyeuxia arundinacea var. arundinacea
Deyeuxia arundinacea var. laxiflora
Deyeuxia arundinacea var. ligulata
Deyeuxia hakonensis
Deyeuxia henryi
Deyeuxia hupehensis
Deyeuxia langsdorffii
Deyeuxia scabrescens
Dichanthium annulatum
Digitaria ciliaris
Digitaria cruciata
Digitaria sanguinalis
Digitaria violascens
Diplachne fusca
Eccoilopus cotulifer
Echinochloa colonum
Echinochloa crusgali var. crusgali
Echinochloa crusgali var. mitis
Echinochloa crusgali var. praticola
Echinochloa hispidula
Eleusine coracana
Eleusine indica
Elymus tangutorum 麦
Eragrostis bulbillifera
Eragrostis cilianensis
Eragrostis ferruginea
Eragrostis japonica
Eragrostis minor
Eragrostis pilosa
Eragrostis tenella
Eremochloa bimaculata
Eremochloa ciliaris
Eremochloa ophiuroides
Erianthus rufipilus
Eriochloa villosa
Eulalia quadrinervis
Eulalia speciosa
Eulaliopsis binata
Fargesia decurvata
Fargesia dracocephala
Fargesia murielae
Fargesia spathacea
Festuca coelestis
Festuca fascinata
Festuca japonica
Festuca parvigluma
Glyceria leptolepis
Helictotrichon leianthum
Hemarthria altissima
Heteropogon contortus
Hystrix duthiei
Imperata cylindrica
Imperata koenigii
Indocalamus bashanensis
Indocalamus guangdongensis
Indocalamus guangdongensis var. mollis
Indocalamus latifolius
Indocalamus wilsoni
Isachne globosa
Isachne globosa var. globosa
Ischaemum aristatum
Ischaemum barbatum
Koeleria cristata var. cristata
Leersia japonica
Leersia sayanuka
Leptochloa chinensis
Leptochloa panicea
Lophatherum gracile
Melica Onoei
Melica przewalskyi
Melica radula
Melica scabrosa
Microstegium japonicum
Microstegium nudum
Microstegium vimineum
Milium effusum
Miscanthus floridulus
Miscanthus jinxianensis
Miscanthus sinensis
Muhlenbergia japonica
Muhlenbergia ramosa
Neyraudia montana
Neyraudia reynaudiana
Oligostachyum hupehense
Oplismenus undulatifolius
Orthoraphium grandifolium
Oryzopsis henryi var. henryi
Oryzopsis obtusa
Panicum bisulcatum
Paspalum dilatatum
Paspalum orbiculare
Paspalum paspaloides
Paspalum scrobiculatum
Paspalum thunbergii
Pennisetum alopecuroides
Phaenosperma globosa
Phalaris arundinacea
Phleum alpinum
Phleum paniculatum
Phyllostachys aurita
Phyllostachys bambusoides f. bambusoides
Phyllostachys bambusoides f. lacrima-deae
Phyllostachys glauca var. glauca
Phyllostachys heteroclada
Phyllostachys heteroclada f. heteroclada
Phyllostachys heterocycla cv. pubescens
Phyllostachys meyeri
Phyllostachys nidularia
Phyllostachys nidularia f. nidularia
Phyllostachys nigra var. henonis
Phyllostachys propinqua
Phyllostachys sulphurea cv. robert
Phyllostachys sulphurea cv. viridis
Phyllostachys veitchiana
Pleioblastus amarus
Pleioblastus amarus var. amarus
Poa acroleuca
Poa annua
Poa faberi
Poa nepalensis
Poa pratensis
Poa prolixior
Pogonatherum crinitum
Pogonatherum paniceum
Polypogon fugax
Polypogon monspeliensis
Pseudoraphis spinescens var. depauperata
Qiongzhuea communis
Roegneria ciliaris var. ciliaris
Roegneria japonensis var. japonensis
Roegneria kamoji var. kamoji
Roegneria mayebarana
Saccharum arundinaceum
Saccharum sinense
Saccharum spontaneum
Sacciolepis indica
Sasa hubeiensis
Schizachyrium brevifolium
Setaria chondrachne
Setaria faberii
Setaria forbesiana
Setaria glauca var. glauca
Setaria palmifolia
Setaria plicata
Setaria viridis
Sorghum nitidum
Spodiopogon sibiricus
Sporobolus fertilis
Stipa bungeana
Themeda caudata
Themeda japonica
Themeda triandra
Themeda villosa
Triarrhena lutarioriparia var. lutarioriparia
Tripogon chinensis
Trisetum bifidum
Trisetum henryi
Trisetum sibiricum
Trisetum spicatum
Yushania confusa
Zizania latifolia
Hypericum ascyron
Hypericum attenuatum
Hypericum elodeoides
Hypericum erectum
Hypericum faberi
Hypericum japonicum
Hypericum longistylum
Hypericum monogynum
Hypericum patulum
Hypericum perforatum
Hypericum petiolulatum
Hypericum prattii
Hypericum przewalskii
Hypericum sampsonii
Hypericum seniavinii
Hypericum wilsonii
Triadenum breviflorum
Haloragis chinensis
Haloragis micrantha
Myriophyllum verticillatum
Corylopsis henryi
Corylopsis multiflora
Corylopsis platypetala
Corylopsis sinensis
Corylopsis stelligera
Corylopsis veitchiana
Distylium buxifolium
Distylium chinense
Distylium pingpienense
Distylium pingpienense var. serratum
Fortunearia sinensis
Hamamelis mollis
Liquidambar acalycina
Liquidambar formosana
Loropetalum chinense
Sinowilsonia henryi
Sycopsis sinensis
Aesculus wilsonii
Blyxa japonica
Hydrilla verticillata var. verticillata
Hydrocharis dubia
Ottelia alismoides
Vallisneria spinulosa
Hosiea sinensis
Nothapodytes pittosporoides
Belamcanda chinensis
Iris anguifuga
Iris cathayensis
Iris dichotoma
Iris goniocarpa
Iris henryi
Iris japonica
Iris lactea
Iris proantha
Iris ruthenica
Iris speculatrix
Iris tectorum
Iris wilsonii
Cyclocarya paliurus
Juglans mandshurica
Juglans regia
Platycarya strobilacea
Pterocarya hupehensis
Pterocarya macroptera
Pterocarya stenoptera
Juncus alatus
Juncus allioides
Juncus articulatus
Juncus diastrophanthus
Juncus effusus
Juncus modicus
Juncus potaninii
Juncus prismatocarpus
Juncus setchuensis
Luzula effusa
Luzula multiflora
Luzula plumosa
Agastache rugosa
Ajuga ciliata var. ciliata
Ajuga ciliata var. glabrescens
Ajuga decumbens var. decumbens
Ajuga linearifolia
Amethystea caerulea
Bostrychanthera deflexa
Clinopodium chinense
Clinopodium gracile
Clinopodium megalanthum
Clinopodium polycephalum
Clinopodium repens
Comanthosphace ningpoensis var. ningpoensis
Elsholtzia argyi
Elsholtzia ciliata
Elsholtzia flava
Elsholtzia fruticosa var. fruticosa
Elsholtzia hunanensis
Elsholtzia kachinensis
Elsholtzia splendens
Elsholtzia stachyodes
Galeopsis bifida
Glechoma biondiana var. angustituba
Glechoma biondiana var. glabrescens
Glechoma longituba
Heterolamium debile var. cardiophyllum
Heterolamium debile var. debile
Keiskea elsholtzioides
Kinostemon alborubrum
Kinostemon ornatum
Lagopsis supina
Lamium amplexicaule
Lamium barbatum
Leonurus chaituroides
Leucas mollissima var. chinensis
Loxocalyx urticifolius var. urticifolius
Lycopus lucidus var. hirtus
Meehania fargesii var. pedunculata
Meehania fargesii var. radicans
Meehania henryi var. henryi
Melissa axillaris
Microtoena robusta
Microtoena urticifolia var. urticifolia
Mosla cavaleriei
Mosla chinensis
Mosla dianthera
Mosla pauciflora
Mosla scabra
Nepeta cataria
Nepeta everardi
Nepeta fordii
Origanum vulgare
Paraphlomis albiflora var. albiflora
Paraphlomis gracilis var. gracilis
Phlomis megalantha
Phlomis umbrosa var. australis
Phlomis umbrosa var. umbrosa
Prunella vulgaris var. vulgaris
Rostrinucula sinensis
Rubiteucris palmata
Salvia cavaleriei var. erythrophylla
Salvia cavaleriei var. simplicifolia
Salvia chinensis
Salvia honania
Salvia hupehensis
Salvia japonica var. japonica
Salvia maximowicziana var. maximowicziana
Salvia miltiorrhiza var. charbonnelii
Salvia nanchuanensis var. nanchuanensis
Salvia plectranthoides
Salvia przewalskii var. mandarinorum
Salvia sinica
Salvia umbratica
Scutellaria baicalensis
Scutellaria barbata
Scutellaria caryopteroides
Scutellaria franchetiana
Scutellaria honanensis
Scutellaria indica var. elliptica
Scutellaria meehanioides var. meehanioides
Scutellaria obtusifolia var. obtusifolia
Scutellaria omeiensis var. serratifolia
Scutellaria pekinensis var. purpureicaulis
Scutellaria quadrilobulata var. quadrilobulata
Siphocranion nudipes
Stachys adulterina
Stachys arrecta
Stachys geobombycis var. geobombycis
Stachys kouyangensis var. kouyangensis
Stachys oblongifolia var. oblongifolia
Stachys pseudophlomis
Teucrium bidentatum
Teucrium pernyi
Teucrium pilosum
Teucrium viscidum var. leiocalyx
Teucrium viscidum var. nepetoides
Akebia quinata
Akebia trifoliata
Akebia trifoliata subsp. trifoliata
Decaisnea insignis
Holboellia coriacea
Sargentodoxa cuneata
Sinofranchetia chinensis
Stauntonia duclouxii
Stauntonia elliptica
Actinodaphne cupularis
Cinnamomum bodinieri
Cinnamomum burmannii f. heyneanum
Cinnamomum camphora
Cinnamomum glanduliferum
Cinnamomum japonicum
Cinnamomum jensenianum
Cinnamomum longepaniculatum
Cinnamomum pauciflorum
Cinnamomum subavenium
Cinnamomum wilsonii
Lindera angustifolia
Lindera caudata
Lindera communis
Lindera erythrocarpa
Lindera floribunda
Lindera fragrans
Lindera glauca
Lindera megaphylla f. touyunensis
Lindera praecox
Lindera pulcherrima var. attenuata
Lindera pulcherrima var. hemsleyana
Lindera reflexa
Lindera rubronervia
Lindera supracostata
Litsea auriculata
Litsea coreana var. lanuginosa
Litsea coreana var. sinensis
Litsea elongata var. subverticillata
Litsea hupehana
Litsea ichangensis
Litsea pungens
Litsea suberosa
Machilus chinensis
Machilus lichuanensis
Neocinnamomum fargesii
Neolitsea confertifolia
Neolitsea levinei
Phoebe bournei
Phoebe chinensis
Phoebe faberi
Phoebe hunanensis
Phoebe lichuanensis
Phoebe neuranthoides
Phoebe zhennan
Sassafras tzumu
Aeschynomene indica
Albizia julibrissin
Albizia kalkora
Amorpha fruticosa
Amphicarpaea edgeworthii
Apios fortunei
Astragalus fangensis
Astragalus henryi
Astragalus sinicus
Bauhinia brachycarpa var. brachycarpa
Bauhinia brachycarpa var. microphylla
Bauhinia championii var. championii
Bauhinia glauca subsp. hupehana
Caesalpinia crista
Caesalpinia decapetala
Caesalpinia sinensis
Canavalia gladiata
Caragana sinica
Cassia leschenaultiana
Cassia nomame
Cassia sophera
Cassia tora
Cercis chinensis
Cercis glabra
Cercis racemosa
Cladrastis sinensis
Cladrastis wilsonii
Crotalaria ferruginea
Crotalaria sessiliflora
Dalbergia dyeriana
Dalbergia hupeana
Dalbergia mimosoides
Dalbergia stenophylla
Derris fordii var. fordii
Desmodium laxiflorum
Desmodium multiflorum
Desmodium sequax
Dumasia hirsuta
Dumasia truncata
Dunbaria villosa
Euchresta tubulosa var. tubulosa
Flemingia philippinensis
Gleditsia sinensis
Glycine soja
Gueldenstaedtia harmsii
Gueldenstaedtia henryi
Gymnocladus chinensis
Hedysarum multijugum
Hedysarum taipeicum
Indigofera amblyantha
Indigofera atropurpurea
Indigofera carlesii
Indigofera decora var. chalara
Indigofera decora var. ichangensis
Indigofera fortunei
Indigofera jikongensis
Indigofera nigrescens
Indigofera pseudotinctoria
Indigofera silvestrii
Lathyrus davidii
Lathyrus dielsianus
Lespedeza buergeri
Lespedeza chinensis
Lespedeza cuneata
Lespedeza floribunda
Lespedeza formosa
Lespedeza inschanica
Lespedeza pilosa
Lespedeza tomentosa
Lespedeza virgata var. virgata
Lotus corniculatus var. corniculatus
Maackia hupehensis
Maackia tenuifolia
Medicago lupulina
Medicago minima
Medicago sativa
Medicago varia
Melilotus indica
Millettia congestiflora
Millettia dielsiana var. dielsiana
Millettia kiangsiensis f. kiangsiensis
Millettia reticulata
Millettia sericosema
Mucuna lamellata
Mucuna pruriens var. utilis
Mucuna sempervirens
Ormosia henryi
Ormosia hosiei
Ormosia nuda
Oxytropis hirta var. hirta
Pterolobium punctatum
Pueraria lobata var. lobata
Pueraria lobata var. montana
Rhynchosia dielsii
Rhynchosia volubilis
Sophora davidii var. davidii
Sophora flavescens var. kronei
Sophora japonica var. vestita
Thermopsis chinensis
Uraria sinensis
Vicia amoena var. amoena
Vicia angustifolia
Vicia chinensis
Vicia cracca var. cracca
Vicia deflexa
Vicia gigantea
Vicia kioshanica
Vicia tetrantha
Wisteria sinensis f. alba
Zornia gibbosa
Lemna minor
Spirodela polyrrhiza
Utricularia aurea
Utricularia australis
Utricularia bifida
Utricularia exoleta
Aletris glabra
Aletris spicata
Aletris stenoloba
Allium chinense
Allium chrysanthum
Allium cyaneum
Allium henryi
Allium macrostemon
Allium ovalifolium
Allium plurifoliatum
Allium thunbergii
Allium tubiflorum
Allium victorialis
Asparagus acicularis
Asparagus cochinchinensis
Asparagus filicinus
Asparagus lycopodineus
Aspidistra attenuata
Aspidistra daibuensis
Aspidistra lurida
Aspidistra mushaensis
Cardiocrinum cathayanum
Cardiocrinum giganteum
Clintonia udensis
Disporopsis aspera
Disporum bodinieri
Disporum cantoniense
Disporum megalanthum
Fritillaria monantha
Fritillaria taipaiensis
Hemerocallis citrina
Hemerocallis esculenta
Hemerocallis fulva
Hemerocallis fulva var. fulva
Heterosmilax yunnanensis
Hosta plantaginea
Hosta ventricosa
Lilium brownii
Lilium concolor
Lilium davidii
Lilium duchartrei
Lilium fargesii
Lilium henryi
Lilium lancifolium
Lilium leucanthum
Lilium rosthornii
Liriope graminifolia
Liriope minor
Liriope spicata
Lloydia tibetica
Ophiopogon bockianus
Ophiopogon bodinieri
Ophiopogon clavatus
Ophiopogon heterandrus
Ophiopogon intermedius
Ophiopogon japonicus
Ophiopogon mairei
Paris bashanensis
Paris fargesii
Paris polyphylla
Polygonatum cyrtonema
Polygonatum franchetii
Polygonatum nodosum
Polygonatum odoratum
Polygonatum zanlanscianense
Reineckia carnea
Rohdea japonica
Smilax chapaensis
Smilax china
Smilax chingii
Smilax cocculoides
Smilax discotis
Smilax ferox
Smilax glabra
Smilax glaucochina
Smilax lanceifolia
Smilax menispermoidea
Smilax microphylla
Smilax nigrescens
Smilax outanscianensis
Smilax pachysandroides
Smilax polycolea
Smilax riparia
Smilax scobinicaulis
Smilax stans
Smilax trachypoda
Smilax vanchingshanensis
Streptopus obtusatus
Tricyrtis macropoda
Trillium tschonoskii
Tulipa edulis
Veratrum grandiflorum
Veratrum nigrum
Veratrum oblongum
Veratrum schindleri
Zigadenus sibiricus
Linum stelleroides
Reinwardtia indica
Tirpitzia sinensis
Buddleja albiflora
Buddleja asiatica
Buddleja davidii
Buddleja lindleyana
Buddleja officinalis
Gardneria lanceolata
Gardneria multiflora
Mitreola pedicellata
Korthalsella japonica
Loranthus delavayi
Loranthus pseudo-odoratus
Taxillus caloreas
Taxillus kaempferi
Taxillus levinei
Taxillus nigrans
Taxillus sutchuenensis
Viscum coloratum
Viscum diospyrosicolum
Viscum liquidambaricolum
Ammannia arenaria
Ammannia baccifera
Lagerstroemia excelsa
Lagerstroemia glabra
Lagerstroemia indica
Lagerstroemia limii
Lagerstroemia subcostata
Lythrum salicaria
Rotala indica
Rotala rotundifolia
Illicium henryi
Illicium jiadifengpi var. szechuanense
Illicium lanceolatum
Illicium micranthum
Kadsura Heteroclita
Liriodendron chinense
Magnolia biondii
Magnolia cylindrica
Magnolia elliptigemmata
Magnolia liliflora
Magnolia pilocarpa
Magnolia sprengeri
Manglietia patungensis
Michelia floribunda
Michelia foveolata var. foveolata
Michelia martinii
Michelia platypetala
Michelia szechuanica
Schisandra glaucescens
Schisandra incarnata
Schisandra propinqua var. sinensis
Schisandra rubriflora
Schisandra sphenanthera
Abelmoschus manihot var. manihot
Abelmoschus manihot var. pungens
Abutilon sinense var. sinense
Abutilon theophrasti
Hibiscus syriacus
Hibiscus trionum
Malva verticillata
Sida rhombifolia
Urena lobata
Osbeckia chinensis
Osbeckia crinita
Phyllagathis latisepala
Sarcopyramis nepalensis var. nepalensis
Melia azedarach
Melia toosendan
Munronia unifoliolata
Toona sinensis
Diploclisia affinis
Menispermum dauricum
Stephania excentrica
Stephania herbacea
Stephania japonica
Stephania sinica
Tinospora sagittata var. sagittata
Broussonetia kaempferi var. australis
Broussonetia kazinoki
Broussonetia papyrifera
Cudrania tricuspidata
Fatoua villosa
Ficus erecta
Ficus gasparriniana
Ficus gasparriniana var. gasparriniana
Ficus gasparriniana var. laceratifolia
Ficus henryi
Ficus heteromorpha
Ficus microcarpa
Ficus pandurata
Ficus pumila
Ficus pumila var. pumila
Ficus sarmentosa
Ficus sarmentosa var. henryi
Ficus sarmentosa var. impressa
Ficus sarmentosa var. lacrymans
Ficus sarmentosa var. luducca
Ficus sarmentosa var. nipponica
Ficus stenophylla
Ficus tikoua
Ficus tsiangii
Ficus virens
Humulus scandens
Morus australis
Morus australis var. australis
Morus cathayana
Morus mongolica
Morus mongolica var. mongolica
Morus wittiorum
Musa basjoo
Ardisia brevicaulis
Ardisia crenata
Ardisia crispa
Ardisia faberi
Ardisia japonica
Maesa hupehensis
Maesa japonica
Myrsine africana
Myrsine semiserrata
Syzygium austrosinense
Syzygium buxifolium
Syzygium grijsii
Syzygium handelii
Najas ancistrocarpa
Najas gracillima
Najas graminea var. recurvata
Najas marina var. grossedcentata
Najas marina var. marina
Najas minor
Najas oguraensis
Najas orientalis
Zannichellia palustris var. palustris
Zannichellia palustris var. pedicellata
Euryale ferox
Nelumbo nucifera
Nymphaea tetragona
Camptotheca acuminata
Davidia involucrata
Nyssa sinensis
Schoepfia jasminodora
Forsythia suspensa
Forsythia viridissima
Fraxinus depauperata
Fraxinus griffithii
Fraxinus hupehensis
Fraxinus insularis
Fraxinus mandschurica
Fraxinus odontocalyx
Fraxinus paxiana
Fraxinus platypoda
Fraxinus punctata
Jasminum floridum
Jasminum sinense
Jasminum urophyllum
Ligustrum compactum
Ligustrum delavayanum
Ligustrum expansum
Ligustrum henryi
Ligustrum lucidum
Ligustrum pricei
Ligustrum quihoui
Ligustrum sinense
Ligustrum sinense var. sinense
Ligustrum strongylophyllum
Osmanthus armatus
Osmanthus urceolatus
Osmanthus venosus
Syringa komarowii
Syringa pubescens
[truncated: 1,301 more rows]
