# Supplementary material for: Throwing light on dark diversity of vascular plants in China: predicting the distribution of dark and threatened species under global climate change
Source: PeerJ. 2019 Apr 9;7:e6731. doi: 10.7717/peerj.6731 (PMC6461033; doi:10.7717/peerj.6731)
Supplement: Supplemental Information 6 [file peerj-07-6731-s006.zip › Dataset S2/46.csv]

Acanthus ebracteatus var. ebracteatus
Acanthus ilicifolius
Adhatoda vasica
Andrographis laxiflora var. laxiflora
Baphicacanthus cusia
Barleria cristata var. cristata
Blepharis maderaspatensis
Calophanoides alboviridis
Calophanoides chinensis
Calophanoides hainanensis
Calophanoides loheri
Calophanoides multinodis
Calophanoides quadrifaria
Championella maclurei
Championella tetrasperma
Clinacanthus nutans var. nutans
Clinacanthus nutans var. robinsoni
Codonacanthus pauciflorus
Cosmianthemum knoxifolium
Cosmianthemum viriduliflorum
Dicliptera chinensis
Diflugossa divaricata
Dipteracanthus repens
Gendarussa ventricosa
Gendarussa vulgaris
Hygrophila erecta
Hygrophila phlomiodes
Hygrophila salicifolia var. salicifolia
Hypoestes purpurea
Lepidagathis fasciculata
Lepidagathis hainanensis
Lepidagathis incurva
Leptostachya wallichii
Pararuellia hainanensis
Peristrophe baphica
Peristrophe fera var. fera
Peristrophe floribunda
Peristrophe lanceolaria
Peristrophe montana
Peristrophe strigosa
Phlogacanthus colaniae
Phlogacanthus pyramidalis
Pseuderanthemum couderci
Pseuderanthemum haikangense
Pseuderanthemum latifolium
Pteracanthus dryadum
Pteroptychia dalziellii
Rostellularia diffusa var. diffusa
Rostellularia diffusa var. prostrata
Rostellularia humilis
Rungia pectinata
Semnostachya longispicata
Sericocalyx chinensis
Staurogyne concinnula
Staurogyne hainanensis
Staurogyne paotingensis
Staurogyne rivularis
Staurogyne sinica
Staurogyne stenophylla
Staurogyne strigosa
Tetragoga esquirolii
Thunbergia eberhardtii
Thunbergia fragrans subsp. hainanensis
Thunbergia grandiflora
Acer cordatum var. cordatum
Acer davidii
Acer decandrum
Acer fabri var. fabri
Acer hainanense
Acer maximowiczii subsp. maximowiczii
Actinidia latifolia
Actinidia melliana
Saurauia tristyla
Gisekia pharnaceoides
Glinus lotoides
Glinus oppositifolius
Mollugo nudicaulis
Mollugo stricta
Mollugo verticillata
Sesuvium portulacastrum
Trianthema portulacastrum
Alangium chinense
Alangium chinense subsp. chinense
Alangium faberi
Alangium kurzii
Alangium kurzii var. kurzii
Alangium salviifolium
Alisma orinentale
Sagittaria potamogetifola
Sagittaria pygmaea
Sagittaria trifolia
Sagittaria trifolia var. trifolia
Achyranthes aspera
Achyranthes bidentata var. bidentata f. bidentata
Aerva sanguinolenta
Allmania nodiflora
Amaranthus lividus
Amaranthus viridis
Celosia argentea
Cyathula prostrata
Psilotrichum ferrugineum
Trichurus monsoniae
Curculigo capitulata
Curculigo glabrescens
Buchanania latifolia
Buchanania microphylla
Pistacia chinensis
Rhus chinensis
Spondias lakonensis
Spondias pinnata
Toxicodendron succedaneum
Toxicodendron sylvestre
Toxicodendron vernicifluum
Ancistrocladus tectorius
Alphonsea hainanensis
Alphonsea mollis
Alphonsea monogyna
Anaxagorea luzonensis
Artabotrys hainanensis
Artabotrys hongkongensis
Artabotrys pilosus
Dasymaschalon trichophorum
Fissistigma maclurei
Fissistigma oldhamii var. longistipitatum
Fissistigma retusum
Fissistigma tungfangense
Fissistigma uonicum
Goniothalamus chinensis
Goniothalamus gabriacianus
Goniothalamus gardneri
Goniothalamus howii
Meiogyne kwangtungensis
Mezzettiopsis creaghii
Miliusa chunii
Mitrephora maingayi
Mitrephora thorelii
Orophea anceps
Orophea hainanensis
Orophea hirsuta
Polyalthia consanguinea
Polyalthia laui
Polyalthia nemoralis
Polyalthia rumphii
Richella hainanensis
Saccopetalum prolificum
Uvaria grandiflora
Uvaria macclurei
Uvaria rufa
Uvaria tonkinensis var. subglabra
Aganosma schlechteriana
Alstonia scholaris
Alyxia sinensis
Anodendron affine
Anodendron howii
Anodendron punctatum
Beaumontia brevituba
Carissa carandas
Cerbera manghas
Chonemorpha splendens
Hunteria zeylanica
Ichnocarpus frutescens
Kopsia hainanensis
Melodinus suaveolens
Pottsia laxiflora
Rauvolfia serpentina
Rauvolfia tiaolushanensis
Rauvolfia verticillata
Sindechites chinensis
Strophanthus divaricatus
Trachelospermum jasminoides
Vallaris solanacea
Wrightia laevis
Wrightia pubescens
Wrightia sikkimensis
Aponogeton lakhonensis
Ilex aculeolata
Ilex angulata
Ilex austrosinensis
Ilex chapaensis
Ilex chuniana
Ilex cinerea
Ilex cochinchinensis
Ilex confertiflora
Ilex cornuta
Ilex crenata
Ilex dolichopoda
Ilex ficoidea
Ilex godajam
Ilex goshiensis
Ilex hainanensis
Ilex hanceana
Ilex huiana
Ilex kaushue
Ilex kobuskiana
Ilex kwangtungensis
Ilex lancilimba
Ilex latifolia
Ilex latifrons
Ilex liangii
Ilex micrococca
Ilex nanningensis
Ilex nuculicaca var. auctumnalis
Ilex nuculicava
Ilex pubescens
Ilex pubilimba
Ilex revoluta
Ilex rotunda
Ilex shimeica
Ilex sterrophylla
Ilex subficoidea
Ilex subficoides
Ilex triflora
Ilex viridis
Acorus calamus var. calamus
Acorus tatarinowii
Alocasia hainanica
Alocasia longiloba
Anadendrum montanum
Arisaema erubescens
Arisaema hainanense
Arisaema heterophyllum
Cyrtosperma lasioides
Epipremnum pinnatum
Homalomena hainanensis
Homalomena occulta
Pinellia ternata
Rhaphidophora crassicaulis
Rhaphidophora hongkongensis
Rhaphidophora laichouensis
Schismatoglottis hainanensis
Scindapsus maclurei
Acanthopanax trifoliatus
Aralia armata
Aralia chinensis
Dendropanax hainanensis
Dendropanax oligodontus
Dendropanax proteus
Heteropanax fragrans
Macropanax decandrus
Polyscias fruticosa
Schefflera arboricola
Schefflera hainanensis
Aristolochia fulvicoma
Aristolochia hainanensis
Aristolochia howii
Aristolochia polymorpha
Asarum epigynum
Thottea hainanensis
Calotropis gigantea
Ceropegia trichantha
Cosmostigma hainanense
Cryptolepis sinensis
Cynanchum insulanum
Dischidanthus urceolatus
Dischidia chinensis
Graphistemma pictum
Gymnema hainanense
Gymnema inodorum
Gymnema sylvestre
Heterostemma brownii
Heterostemma grandiflorum
Heterostemma oblongifolium
Heterostemma sinicum
Heterostemma tsoongii
Hoya carnosa
Hoya dasyantha
Hoya fungii
Hoya fusca
Hoya liangii
Hoya pottsii
Hoya villosa
Marsdenia hainanensis
Marsdenia tinctoria
Merrillanthus hainanensis
Metaplexis japonica
Pentastelma auritum
Periploca sepium
Sarcostemma acidum
Secamone bonii
Secamone ferruginea
Telosma procumbens
Toxocarpus hainanensis
Toxocarpus laevigatus
Toxocarpus patens
Toxocarpus wightianus
Tylophora arenicola
Tylophora cycleoides
Tylophora koi
Tylophora leptantha
Tylophora ovata
Tylophora picta
Tylophora secamonoides
Balanophora harlandii
Balanophora indica
Hydrocera triflora
Impatiens chinensis
Impatiens hainanensis
Begonia cavaleriei
Begonia chuniana
Begonia crassirostris
Begonia fimbristipula
Begonia hainanensis
Begonia handelii
Begonia howii
Begonia palmata
Begonia peltatifolia
Begonia taiwaniana
Mahonia oiwakensis
Betula alnoides
Carpinus londoniana
Incarvillea compacta
Radermachera frondosa
Radermachera hainanensis
Stereospermum colais
Carmona microphylla
Coldenia procumbens
Cordia cochinchinensis
Cordia furcans
Cordia subcordata
Cynoglossum lanceolatum
Ehretia asperula
Ehretia hainanensis
Ehretia laevis
Ehretia resinosa
Eritrichium laxum
Heliotropium indicum
Heliotropium marifolium
Microula floribunda
Microula younghusbandii
Onosma nangqienense
Burmannia cryptopetala
Burmannia oblonga
Canarium album
Canarium pimela
Garuga floribunda var. gamblei
Buxus hainanensis
Buxus harlandii
Buxus myrica
Buxus pubiramea
Sarcococca vagans
Opuntia stricta var. dillenii
Campanula aristata
Codonopsis canescens
Lobelia hainanensis
Pentaphragma spicatum
Wahlenbergia marginata
Lonicera calvescens
Lonicera confusa
Lonicera longiflora
Viburnum hainanense
Viburnum leiocarpum var. leiocarpum
Viburnum odoratissimum var. odoratissimum
Viburnum punctatum var. lepidotulum
Arenaria bryophylla
Arenaria roborowskii
Arenaria serpyllifolia
Dianthus longicalyx
Myosoton aquaticum
Polycarpaea corymbosa
Polycarpaea gaudichaudii
Polycarpon postratum
Silene aprica
Silene firma
Stellaria dianthifolia
Celastrus hindsii
Celastrus kusanoi
Celastrus monospermus
Celastrus paniculatus
Euonymus chengii
Euonymus echinatus
Euonymus fortunei
Euonymus gibber
Euonymus gracillimus
Euonymus hainanensis
Euonymus hederaceus
Euonymus japonicus
Euonymus laxiflorus
Euonymus maackii
Euonymus myrianthus
Euonymus nitidus
Euonymus potingensis
Euonymus tonkinensis
Glyptopetalum fengii
Glyptopetalum geloniifolium
Glyptopetalum longipedicellatum
Maytenus diversifolius
Maytenus hainanensis
Maytenus tiaoloshanensis
Microtropis obscurinervia
Microtropis paucinervia
Microtropis reticulata
Microtropis submembranacea
Microtropis tetragona
Pleurostylia opposita
Centrolepis banksii
Cephalotaxus mannii
Atriplex repens
Chenopodium album
Chenopodium glaucum
Chenopodium serotinum
Chloranthus fortunei
Chloranthus henryi
Chloranthus multistachys
Chloranthus serratus
Hedyosmum orientale
Sarcandra glabra
Combretum olivaeforme
Combretum pilosum
Combretum punctatum
Lumnitzera littorea
Lumnitzera racemosa
Quisqualis indica
Terminalia catappa
Terminalia hainanensis
Amischotolype hispida
Belosynapsis ciliata
Commelina bengalensis
Commelina diffusa
Cyanotis arachnoidea
Cyanotis arachoidea
Cyanotis cristata
Cyanotis loureiroana
Cyanotis vaga
Dictyospermum conspicuum
Floscopa scandens
Murdannia bracteata
Murdannia edulis
Murdannia kainantensis
Murdannia loriformis
Murdannia medica
Murdannia simplex
Murdannia spectabilis
Murdannia spirata
Murdannia triquetra
Murdannia vaginata
Pollia secundiflora
Pollia siamensis
pollia thyrsiflora
Adenocaulon himalaicum
Ainsliaea chapaensis
Ainsliaea henryi
Ainsliaea latifolia
Ainsliaea reflexa
Ajania myriantha
Arctium lappa
Artemisia argyi
Artemisia hancei
Artemisia sacrorum
Artemisia scoparia
Bidens bipinnata
Bidens pilosa
Blumea napifolia
Blumeopsis flava
Calotis caespitosa
Carduus acanthoides
Carduus crispus
Carpesium cernuum
Carpesium divaricatum
Centipeda minima
Cirsium setosum
Cissampelopsis volubilis
Conyza canadensis
Conyza leucantha
Conyza stricta
Conyza sumatrensis
Cremanthodium nanum
Cremanthodium stenoglossum
Dendranthema indicum
Doellingeria scaber
Eclipta prostrata
Emilia sonchifolia
Enydra fluctuans
Eupatorium lindleyanum
Glossogyne tenuifolia
Grangea maderaspatana
Gynura barbareifolia
Gynura divaricata
Gynura procumbens
Gynura pseudochina
Hemistepta lyrata
Launaea acaulis
Launaea sarmentosa
Microglossa pyrifolia
Mikania cordata
Paraprenanthes pilipes
Pterocaulon redolens
Pterocypsela indica
Siegesbeckia orientalis
Sinosenecio hainanensis
Spilanthes paniculata
Taraxacum tibetanum
Vernonia aspera
Vernonia chunii
Vernonia cumingiana
Vernonia solanifolia
Wedelia wallichii
Xanthium sibiricum
Agelaea trinervis
Cnestis palala
Connarus paniculatus
Ellipanthus glabrifolius
Argyreia acuta
Argyreia osyrensis
Calystegia hederacea
Cuscuta australis
Cuscuta japonica
Erycibe elliptilimba
Erycibe hainanensis
Erycibe myriantha
Erycibe obtusifolia
Erycibe oligantha
Evolvulus alsinoides
Ipomoea obscura
Ipomoea pes-caprae
Ipomoea pes-tigridis
Ipomoea pileata
Ipomoea polymorpha
Jacquemontia paniculata
Lepistemon lobatum
Merremia boisiana
Merremia emarginata
Merremia hainanensis
Merremia hederacea
Merremia quinata
Merremia umbellata subsp. orientalis
Merremia vitifolia
Neuropeltis racemosa
Operculina turpethum
Stictocardia tiliifolia
Aucuba chinensis
Aucuba chinensis subsp. chinensis var. chinensis
Mastixia pentandra
Swida walteri
Sedum fedtschenkoi
Sedum glaebosum
Sedum pagetodes
Sedum pratoalpinum
Sedum roborowskii
Sedum ulricae
Gymnopetalum chinense
Gynostemma laxum
Gynostemma simplicifolium
Thladiantha nudiflora var. nudiflora
Trichosanthes cucumeroides var. cucumeroides
Calocedrus macrolepis
Cycas hainanensis
Bulbostylis barbata
Bulbostylis puberula
Carex baccans
Carex breviscapa
Carex cardiolepis
Carex crebra
Carex cruciata
Carex cryptostachys
Carex filicina
Carex indicaeformis
Carex perakensis
Carex phacota
Carex planiscapa
Carex saxicola
Carex tristachya var. tristachya
Carex tsoi
Carex tungfangensis
Cyperus compressus
Cyperus difformis
Cyperus distans
Cyperus exaltatus var. exaltatus
Cyperus exaltatus var. hainanensis
Cyperus microiria
Cyperus nutans
Cyperus pangorei
Cyperus pilosus var. pilosus
Fimbristylis aestivalis
Fimbristylis chinensis
Fimbristylis eragrostis
Fimbristylis ferrugineae var. ferrugineae
Fimbristylis fusca var. fusca
Fimbristylis globulosa
Fimbristylis hainanensis
Fimbristylis monostachya
Fimbristylis nigrobrunnea
Fimbristylis nutans
Fimbristylis polytrichoides
Fimbristylis quinquangularis var. elata
Fimbristylis schoenoides
Fimbristylis sericea
Fimbristylis spathacea
Fimbristylis tetragona
Fimbristylis thomsonii
Fuirena ciliaris
Fuirena umbellata
Gahnia javanica
Gahnia tristis
Hypolytrum hainanense
Hypolytrum paucistrobiliferum
Kobresia kansuensis
Kyllinga melanosperma
Kyllinga monocephala
Lipocarpha chinensis
Lipocarpha senegalensis
Mapania dolichopoda
Mariscus compactus var. compactus
Mariscus compactus var. macrostachys
Mariscus cyperinus var. bengalensis
Mariscus cyperinus var. cyperinus
Mariscus javanicus
Mariscus trialatus
Mariscus umbellatus var. microstachys
Mariscus umbellatus var. umbellatus
Pycreus globosus var. globosus
Pycreus globosus var. nilagiricus
Pycreus polystachyus var. polystachyus
Pycreus sulcinux
Remirea maritima
Rhynchospora corymbosa
Scirpus chunianus
Scirpus grossus
Scirpus juncoides var. juncoides
Scirpus triangulatus var. triangulatus
Scleria chinensis
Scleria elata var. elata
Scleria elata var. latior
Scleria harlandii
Scleria herbecarpa
Scleria laeviformis
Scleria lithosperma
Scleria oryzoides
Scleria radula
Scleria sumatrensis
Scleria tessellata
Daphniphyllum oldhami
Daphniphyllum paxianum
Dichapetalum gelonioides
Dichapetalum longipetalum
Dillenia pentagyna
Dillenia turbinata
Dioscorea bulbifera
Dioscorea cirrhosa
Dioscorea esculenta
Dioscorea poilanei
Dioscorea scortechinii var. parviflora
Dipsacus japonicus
Morina chinensis
Morina chlorantha
Morina nepalensis var. alba
Pterocephalus hookeri
Hopea exalata
Hopea hainanensis
Vatica mangachapoi
Drosera burmanni
Drosera indica
Diospyros chunii
Diospyros corallina
Diospyros diversilimba
Diospyros ehretioides
Diospyros eriantha
Diospyros hainanensis
Diospyros howii
Diospyros inflata
Diospyros kaki
Diospyros longibracteata
Diospyros maclurei
Diospyros metcalfii
Diospyros nitida
Diospyros potingensis
Diospyros rubra
Diospyros strigosa
Diospyros susarticulata
Diospyros vaccinioides
Elaeocarpus apiculatus
Elaeocarpus auricomus
Elaeocarpus dubius
Elaeocarpus hainanensis
Elaeocarpus howii
Elaeocarpus limitaneus
Elaeocarpus nitentifolius
Elaeocarpus petiolatus
Elaeocarpus poilanei
Elaeocarpus sphaericus
Elaeocarpus sylvestris
Sloanea dasycarpa
Sloanea hainanensis
Sloanea sinensis
Bergia ammannioides
Bergia serrata
Ephedra minuta
Enkianthus quinqueflorus
Lyonia ovalifolia var. lanceolata
Lyonia rubrovenia
Rhododendron hainanense
Rhododendron qinghaiense
Rhododendron simiarum var. simiarum
Rhododendron yushuense
Vaccinium bracteatum var. bracteatum
Vaccinium chunii
Vaccinium hainanense
Eriocaulon angustulum
Eriocaulon australe
Eriocaulon cinereum
Eriocaulon sclerophyllum
Eriocaulon setaceum
Eriocaulon sexangulare
Eriocaulon truncatum
Eriocaulon zollingerianum
Acalypha australis
Acalypha hainanensis
Acalypha indica
Acalypha lanceolata
Acalypha siamensis
Actephila merrilliana
Alchornea rugosa
Alchornea trewioides
Aleurites moluccana
Antidesma bunius
Antidesma fordii
Antidesma ghaesembilla
Antidesma hainanense
Antidesma japonicum
Antidesma maclurei
Antidesma montanum
Antidesma nienkui
Antidesma pseudomicrophyllum
Antidesma venosum
Aporusa dioica
Aporusa planchoniana
Aporusa villosa
Aporusa yunnanensis
Bischofia javanica
Blachia chunii
Blachia pentzii
Breynia fruticosa
Breynia rostrata
Bridelia fordii
Bridelia insulana
Bridelia poilanei
Bridelia stipularis
Bridelia tomentosa
Claoxylon hainanense
Claoxylon indicum
Cleidion brevipetiolatum
Cleistanthus sumatranus
Cleistanthus tomentosus
Cnesmone hainanensis
Cnesmone tonkinensis
Croton cascarilloides
Croton chunianus
Croton crassifolius
Croton howii
Croton kongensis
Croton laevigatus
Croton laui
Croton limitincola
Croton merrillianus
Croton olivaceus
Croton tiglium
Dimorphocalyx poilanei
Drypetes arcuatinervia
Drypetes congestiflora
Drypetes cumingii
Drypetes hainanensis
Drypetes indica
Drypetes integrifolia
Drypetes matsumurae
Drypetes obtusa
Drypetes perreticulata
Endospermum chinense
Epiprinus siletianus
Erismanthus sinensis
Euphorbia atoto
Euphorbia bifida
Euphorbia esula
Euphorbia hainanensis
Euphorbia helioscopia
Euphorbia hirta
Euphorbia humifusa
Euphorbia hypericifolia
Euphorbia hyssopifolia
Euphorbia lingiana
Euphorbia pekinensis
Euphorbia sieboldiana
Euphorbia thymifolia
Excoecaria agallocha
Excoecaria cochinchinensis
Excoecaria formosana
Flueggea suffruticosa
Flueggea virosa
Glochidion assamicum
Glochidion coccineum
Glochidion eriocarpum
Glochidion hirsutum
Glochidion lanceolarium
Glochidion philippicum
Glochidion puberum
Glochidion sphaerogynum
Glochidion wrightii
Glochidion zeylanicum
Homalanthus alpinus
Homalanthus fastuosus
Homonoia riparia
Koilodepas hainanense
Lasiococca comberi var. pseudoverticillata
Leptopus australis
Leptopus hainanensis
Macaranga andamanica
Macaranga auriculata
Macaranga bracteata
Macaranga denticulata
Macaranga hemsleyana
Macaranga sampsonii
Mallotus anomalus
Mallotus apelta
Mallotus esquirolii
Mallotus hainanensis
Mallotus hookerianus
Mallotus oblongifolius
Mallotus pallidus
Mallotus paniculatus
Mallotus philippensis
Mallotus repandus
Mallotus tiliifolius
Mallotus yunnanensis
Ostodes paniculata
Phyllanthus annamensis
Phyllanthus arenarius
Phyllanthus cochinchinensis
Phyllanthus dongfangensis
Phyllanthus emblica
Phyllanthus glaucus
Phyllanthus hainanensis
Phyllanthus nanellus
Phyllanthus parvifolius
Phyllanthus reticulatus
Phyllanthus ruber
Phyllanthus urinaria
Phyllanthus virgatus
Richeriella gracilis
Ricinus communis
Sapium insigne
Sapium sebiferum
Sauropus androgynus
Sauropus bacciformis
Sauropus garrettii
Sauropus macranthus
Sebastiania chamaelea
Strophioblachia fimbricalyx
Suregada glomerulata
Trewia nudiflora
Trigonostemon chinensis
Trigonostemon heterophyllus
Trigonostemon howii
Trigonostemon xyphophylloides
Vernicia fordii
Vernicia montana
Castanea henryi
Castanopsis boisii
Castanopsis carlesii
Castanopsis eyrei
Castanopsis fissa
Castanopsis hainanensis
Castanopsis hystrix
Castanopsis indica
Castanopsis jianfenglingensis
Castanopsis jucunda
Castanopsis ledongensis
Castanopsis tonkinensis
Castanopsis wenchangensis
Cyclobalanopsis albicaulis
Cyclobalanopsis bella
Cyclobalanopsis blakei
Cyclobalanopsis championii
Cyclobalanopsis disciformis
Cyclobalanopsis edithiae
Cyclobalanopsis fleuryi
Cyclobalanopsis kerrii
Cyclobalanopsis litoralis
Cyclobalanopsis patelliformis
Cyclobalanopsis phanera
Cyclobalanopsis tiaoloshanica
Lithocarpus amygdalifolius
Lithocarpus bacgiangensis
Lithocarpus bonnetii
Lithocarpus brachystachyus
Lithocarpus brevicaudatus
Lithocarpus caudatilimbus
Lithocarpus chiungchungensis
Lithocarpus corneus
Lithocarpus elaeagnifolius
Lithocarpus elmerrillii
Lithocarpus fenestratus
Lithocarpus fenzelianus
Lithocarpus glaber
Lithocarpus hancei
Lithocarpus handelianus
Lithocarpus harlandii
Lithocarpus howii
Lithocarpus konishii
Lithocarpus litseifolius
Lithocarpus longipedicellatus
Lithocarpus naiadarum
Lithocarpus obovatilimbus
Lithocarpus pseudovestitus
Lithocarpus silvicolarum
Lithocarpus skanianus
Lithocarpus taitoensis
Quercus acutissima
Quercus bawanglingensis
Ahernia glandulosa
Bennettiodendron brevipes var. brevipes
Bennettiodendron brevipes var. shangsiense
Bennettiodendron leprosipes
Casearia aequilateralis
Casearia glomerata
Casearia membranacea
Casearia velutina
Flacourtia indica
Flacourtia jangomas
Flacourtia rukam
Homalium ceylanicum
Homalium cochinchinense
Homalium cochinchinense var. cochinchinense
Homalium hainanense
Homalium kainantense
Homalium mollissimum
Homalium paniculiflorum
Homalium stenophyllum
Hydnocarpus hainanensis
Itoa orientalis
Scolopia buxifolia
Scolopia chinensis
Scolopia henryi
Scolopia saeva
Xylosma racemosum var. glaucescens
Xylosma racemosum var. racemosum
Flagellaria indica
Centaurium pulchellum
Gentiana davidii
Gentiana loureirii
Gentiana manshurica
Gentiana purdomii
Gentiana syringea
Gentiana szechenyii
Lomatogoniopsis alpina
Nymphoides indica
Swertia bimaculata
Aeschynanthus moningeriae
Boea philippensis
Cathayanthe biflora
Chirita heterotricha
Didymostigma obtusum
Lysionotus pauciflorus var. pauciflorus
Metapetrocosmea peltata
Oreocharis dasyantha var. dasyantha
Oreocharis dasyantha var. ferruginosa
Oreocharis flavida
Paraboea hainanensis
Rhynchotechum ellipticum
Rhynchotechum formosanum
Stauranthera umbrosa
Gnetum hainanense
Gnetum montanum
Gnetum parvifolium
Acrachne racemosa
Acroceras munroanum
Alloteropsis cimicina
Alloteropsis semialata
Alopecurus aequalis
Ampelocalamus actinotrichus
Andropogon chinensis
Apluda mutica
Aristida chinensis
Arthraxon castratus
Arthraxon hispidus
Arundinella anomala
Arundinella bengalensis
Arundinella nepalensis
Arundinella setosa
Arundo donax
Bambusa boniopsis
Bambusa diaoluoshanensis
Bambusa duriuscula
Bambusa flexuosa
Bambusa gibba
Bambusa glabro-vagina
Bambusa hainanensis
Bambusa insularis
Bambusa malingensis
Bambusa multiplex var. riviereorum
Bambusa mutabilis
Bambusa pervariabilis
Bambusa piscatorum
Bambusa remotiflora
Bambusa sinospinosa
Bothriochloa ischaemum
Brachiaria ramosa
Brachiaria semiundulata
Brachiaria subquadripara
Calamagrostis epigeios var. epigeios
Capillipedium assimile
Capillipedium parviflorum
Cenchrus echinatus
Centotheca lappacea
Chikusichloa mutica
Chloris formosana
Chloris virgata
Chrysopogon aciculatus
Chrysopogon orientalis
Coix lacryma-jobi var. lacryma-jobi
Cymbopogon citratus
Cymbopogon hamatulus
Cymbopogon winterianus
Cynodon arcuatus
Cynodon dactylon
Cyrtococcum oxyphyllum
Cyrtococcum patens
Dactyloctenium aegyptium
Dendrocalamopsis beecheyana var. beecheyana
Dendrocalamopsis bicicatricata
Dendrocalamus latiflorus
Desmostachya bipinnata
Dichanthium annulatum
Digitaria abludeus
Digitaria bicornis
Digitaria ciliaris
Digitaria henryi
Digitaria heterantha
Digitaria longiflora
Digitaria radicosa
Digitaria setigera
Digitaria thwaitesii
Digitaria violascens
Echinochloa crusgali var. crusgali
Echinochloa crusgali var. mitis
Echinochloa cruspavonis
Echinochloa oryzoides
Eleusine coracana
Eleusine indica
Elytrophorus spicatus
Enteropogon dolichostachyus
Eragrostis alta
Eragrostis atrovirens
Eragrostis cilianensis
Eragrostis ciliata
Eragrostis cylindrica
Eragrostis ferruginea
Eragrostis hainanensis
Eragrostis minor
Eragrostis nevinii
Eragrostis perennans
Eragrostis pilosa
Eragrostis pilosissima
Eragrostis pulchra
Eragrostis rufinerva
Eragrostis tenella
Eragrostis unioloides
Eragrostis zeylanica
Eremochloa ciliaris
Eremochloa ophiuroides
Erianthus formosanus var. formosanus
Eriochloa procera
Eriochloa villosa
Eulalia micranthera
Eulalia phaeothrix
Eulalia quadrinervis
Eulalia speciosa
Fargesia hainanensis
Garnotia maxima
Garnotia patula
Hackelochloa granularis
Hemarthria compressa
Hemarthria longiflora
Heteropholis cochinchinensis var. cochinchinensis
Heteropogon contortus
Heteropogon triticeus
Hygroryza aristata
Hymenachne acutigluma
Hymenachne assamicum
Hymenachne insulicola
Hyparrhenia diplandra
Imperata cylindrica
Imperata flavida
Imperata koenigii
Indocalamus pseudosinicus
Indocalamus pseudosinicus var. pseudosinicus
Indocalamus sinicus
Isachne hainanensis
Isachne repens
Ischaemum aristatum
Ischaemum barbatum
Ischaemum goebelii
Ischaemum rugosum
Koeleria cristata var. cristata
Leersia hexandra
Leersia oryzoides
Leptochloa chinensis
Leptochloa panicea
Lophatherum gracile
Microchloa indica
Microstegium ciliatum
Microstegium monanthum
Microstegium vagans
Miscanthus floridulus
Miscanthus sinensis
Mnesithea mollicoma
Monocladus levigatus
Narenga fallax var. aristata
Narenga fallax var. fallax
Neohusnotia tonkinensis
Neyraudia arundinacea
Neyraudia reynaudiana
Oligostachyum gracilipes
Oligostachyum nuspiculum
Oligostachyum scopulum
Oligostachyum shiuyingianum
Ophiuros exaltatus
Oplismenus compositus
Oplismenus patens
Oplismenus pateus var. angustifolius
Oplismenus pateus var. pateus
Oplismenus pateus var. yunnanensis
Oryza granulata
Oryza officinalis
Oryza rufipogon
Ottochloa nodosa
Panicum bisulcatum
Panicum repens
Panicum trichoides
Panicum walense
Paspalidium flavidium
Paspalidium punctatum
Paspalum conjugatum
Paspalum longifolium
Paspalum paspaloides
Paspalum scrobiculatum
Paspalum vaginatum
Pennisetum alopecuroides
Pennisetum setosum
Perotis hordeiformis
Perotis indica
Perotis macrantha
Phragmites karka var. cincta
Phragmites karka var. karka
Phyllostachys elegans
Phyllostachys heteroclada f. heteroclada
Phyllostachys heterocycla cv. pubescens
Phyllostachys nidularia f. nidularia
Phyllostachys nigra var. henonis
Pleioblastus globinodus
Poa annua
Pogonatherum biaristatum
Pogonatherum crinitum
Polypogon fugax
Polypogon monspeliensis
Polytoca digitata
Polytoca massii
Pseudanthistiria heteroclita
Pseudechinolaena polystachya
Pseudopogonatherum contortum
Pseudoraphis longipaleacea
Pseudosasa cantori
Roegneria ciliaris var. ciliaris
Roegneria kamoji var. kamoji
Saccharum arundinaceum
Saccharum officinarum
Saccharum sinense
Saccharum spontaneum
Sacciolepis indica
Sacciolepis myosuroides
Schizachyrium brevifolium
Schizachyrium sanguineum
Schizostachyum hainanense
Schizostachyum jaculans
Schizostachyum pseudolima
Setaria glauca var. glauca
Setaria palmifolia
Setaria plicata
Setiacis diffusa
Sinobambusa rubroligula
Sorghum halepense
Sorghum nitidum
Sorghum propinquum
Spinifex littoreus
Spodiopogon sibiricus
Sporobolus fertilis
Sporobolus hancei
Sporobolus virginicus
Stenotaphrum helferi
Stenotaphrum subulatum
Themeda caudata
Themeda chinensis
Themeda japonica
Themeda triandra
Themeda trichiata
Themeda villosa
Thuarea involuta
Triarrhena lutarioriparia var. lutarioriparia
Urochloa cordata
Urochloa paspaloides
Vetiveria zizanioides
Yushania paspaloides
Zizania latifolia
Zoysia matrella
Zoysia tenuifolia
Calophyllum inophyllum
Calophyllum membranaceum
Cratoxylum formosum
Cratoxylum formosum subsp. formosum
Garcinia multiflora
Garcinia oblongifolia
Garcinia oligantha
Hypericum ascyron
Hypericum gramineum
Hypericum japonicum
Myriophyllum tetrandrum
Myriophyllum verticillatum
Altingia chinensis
Altingia gracilipes
Altingia obovata
Chunia bucklandioides
Distylium racemosum
Eustigma oblongifolium
Exbucklandia tonkinensis
Liquidambar formosana
Mytilaria laosensis
Rhodoleia championii
Rhodoleia stenopetala
Semiliquidambar cathayensis
Loeseneriella merrilliana
Pristimera indica
Salacia amplifolia
Salacia confertiflora
Salacia hainanensis
Blyxa aubertii
Blyxa japonica
Enhalus acorides
Halophila beccarii
Halophila minor
Halophila ovalis
Hydrilla verticillata var. verticillata
Hydrocharis dubia
Ottelia acuminata var. acuminata
Ottelia alismoides
Ottelia cordata
Thalassia hemperichii
Hydrolea zeylanica
Apodytes dimidiata
Gomphandra tetrandra
Gonocaryum lobbianum
Iodes vitiginea
Mappianthus iodoides
Nothapodytes obtusifolia
Peripterygium quinquelobum
Platea latifolia
Platea parvifolia
Pyrenacantha volubilis
Belamcanda chinensis
Iris japonica
Iris speculatrix
Iris tectorum
Cyclocarya paliurus
Juglans regia
Pterocarya stenoptera
Juncus prismatocarpus
Juncus wallichianus
Achyrospermum densiflorum
Agastache rugosa
Ajuga decumbens var. decumbens
Ajuga nipponensis
Basilicum polystachyon
Clerodendranthus spicatus
Cymaria acuminata
Cymaria dichotoma
Dysophylla stellata
Elsholtzia ciliata
Gomphostemma chinense var. cauliflorum
Gomphostemma hainanense
Hyptis brevipes
Leucas aspera
Leucas chinensis
Leucas zeylanica
Nosema cochinchinensis
Ocimum sanctum
Orthosiphon rubicundus var. hainanensis
Paraphlomis javanica var. javanica
Paraphlomis pagantha
Pogostemon esquirolii var. esquirolii
Salvia prattii
Schnabelia oligophylla var. oligophylla
Scutellaria formosana var. formosana
Scutellaria formosana var. pubescens
Scutellaria hainanensis
Scutellaria javanica
Scutellaria luzonica var. lotungensis
Wenchengia alternifolia
Sargentodoxa cuneata
Stauntonia chinensis
Stauntonia oligophylla
Actinodaphne paotingensis
Actinodaphne pilosa
Alseodaphne hainanensis
Alseodaphne rugosa
Beilschmiedia appendiculata
Beilschmiedia baotingensis
Beilschmiedia brevipaniculata
Beilschmiedia intermedia
Beilschmiedia laevis
Beilschmiedia longipetiolata
Beilschmiedia macropoda
Beilschmiedia obconica
Beilschmiedia pergamentacea
Beilschmiedia tsangii
Beilschmiedia tungfangensis
Beilschmiedia yunnanensis
Cassytha filiformis
Cinnamomum bejolghota
Cinnamomum camphora
Cinnamomum ilicioides
Cinnamomum liangii
Cinnamomum rigidissimum
Cinnamomum subavenium
Cinnamomum tsangii
Cinnamomum tsoi
Cryptocarya chinensis
Cryptocarya chingii
Cryptocarya concinna
Cryptocarya densiflora
Cryptocarya hainanensis
Cryptocarya impressinervia
Cryptocarya leiana
Cryptocarya metcalfiana
Cryptocarya tsangii
Dehaasia hainanensis
Endiandra hainanensis
Lindera chunii
Lindera kwangtungensis
Lindera robusta
Litsea acutivena
Litsea atrata
Litsea baviensis
Litsea glutinosa var. brideliifolia
Litsea lancilimba
Litsea monopetala
Litsea pseudoelongata
Litsea rotundifolia var. oblongifolia
Litsea verticillata
Litsea verticillifolia
Machilus breviflora
Machilus chinensis
Machilus cicatricosa
Machilus grijsii
Machilus lohuiensis
Machilus monticola
Machilus nakao
Machilus pomifera
Machilus robusta
Machilus suaveolens
Machilus velutina
Neocinnamomum lecomtei
Neolitsea buisanensis
Neolitsea ellipsoidea
Neolitsea hainanensis
Neolitsea howii
Neolitsea oblongifolia
Neolitsea obtusifolia
Neolitsea pulchella
Phoebe hainanensis
Phoebe hungmaoensis
Phoebe tavoyana
Phoebe yaiensis
Syndiclis chinensis
Syndiclis lotungensis
Barringtonia racemosa
Acacia catechu
Acacia confusa
Acacia pennata
Acacia sinuata
Adenanthera pavonina var. microsperma
Aeschynomene indica
Afzelia xylocarpa
Albizia attopeuensis
Albizia corniculata
Albizia julibrissin
Albizia kalkora
Albizia odoratissima
Alysicarpus vaginalis
Amphicarpaea linearis
Astragalus heydei
Astragalus milingensis var. heydeoides
Astragalus monbeigii
Astragalus pseudoversicolor
Astragalus saxorum
Bauhinia championii var. championii
Bauhinia corymbosa
Bauhinia dioscoreifolia
Bauhinia erythropoda
Bauhinia hainanensis
Bauhinia japonica
Bauhinia khasiana var. khasiana
Bauhinia ornata var. austrosinensis
Bauhinia pyrrhoclada
Bauhinia scandens var. horsfieldii
Bauhinia viridescens var. laui
Bowringia callicarpa
Caesalpinia bonduc
Caesalpinia caesia
Caesalpinia crista
Caesalpinia decapetala
Caesalpinia digyna
Caesalpinia minax
Cajanus cajan
Cajanus crassus
Cajanus scarabaeoides var. scarabaeoides
Calopogonium mucunoides
Canavalia cathartica
Canavalia gladiata
Canavalia maritima
Caragana brevifolia
Caragana spinifera
Cassia leschenaultiana
Cassia occidentalis
Cassia sophera
Cassia tora
Christia constricta
Christia hainanensis
Christia obcordata
Christia vespertilionis
Clitoria ternatea
Codariocalyx gyroides
Crotalaria acicularis
Crotalaria alata
Crotalaria albida
Crotalaria assamica
Crotalaria calycina
Crotalaria chinensis
Crotalaria hainanensis
Crotalaria jianfengensis
Crotalaria linifolia var. linifolia
Crotalaria retusa
Crotalaria sessiliflora
Crotalaria uncinella
Crotalaria verrucosa
Crotalaria yaihsiensis
Dalbergia balansae
Dalbergia hainanensis
Dalbergia hancei
Dalbergia odorifera
Dalbergia peishaensis
Dalbergia pinnata
Dalbergia tonkinensis
Dalbergia tsoi
Dendrolobium lanceolatum
Dendrolobium triangulare
Derris glauca
Derris hainanensis
Derris thyrsiflora
Desmodium gangeticum
Desmodium heterocarpon var. strigosum
Desmodium heterophyllum
Desmodium renifolium
Desmodium reticulatum
Desmodium styracifolium
Desmodium triflorum
Desmodium velutinum
Desmodium zonatum
Dicerma biarticulatum
Dolichos thorelii
Dolichos trilobus
Dunbaria fusca
Dunbaria podocarpa
Eriosema chinense
Erythrina arborescens
Flemingia latifolia var. hainanensis
Flemingia macrophylla
Flemingia philippinensis
Flemingia strobilifera
Galactia formosana
Gleditsia australis
Gleditsia fera
Indigofera chuniana
Indigofera galegoides
Indigofera hainanensis
Indigofera linnaei
Indigofera nummularifolia
Indigofera tinctoria
Indigofera trifoliata
Lespedeza tomentosa
Mecopus nidulans
Medicago lupulina
Medicago minima
Medicago sativa
Medicago varia
Melilotus indica
Millettia dielsiana var. dielsiana
Millettia nitida var. nitida
Millettia oosperma
Millettia pachyloba
Millettia pulchra var. laxior
Millettia pulchra var. pulchra
Millettia reticulata
Millettia speciosa
Millettia tsui
Mucuna bracteata
Mucuna gigantea
Mucuna hainanensis
Mucuna macrocarpa
Mucuna pruriens var. pruriens
Mucuna pruriens var. utilis
Ophrestia pinnata
Ormosia balansae
Ormosia fordiana
Ormosia glaberrima
Ormosia howii
Ormosia pinnata
Ormosia semicastrata f. litchifolia
Ormosia semicastrata f. pallida
Ormosia semicastrata f. semicastrata
Ormosia simplicifolia
Ormosia xylocarpa
Oxytropis latibracteata
Peltophorum tonkinense
Phyllodium elegans
Phyllodium pulchellum
Pongamia pinnata
Pterolobium macropterum
Pterolobium punctatum
Pueraria lobata var. lobata
Pueraria lobata var. montana
Pueraria lobata var. thomsonii
Pueraria phaseoloides
Pycnospora lutescens
Rhynchosia acuminatissima
Sarcodum scandens
Sesbania cannabina
Shuteria involucrata var. glabrata
Sindora glabra
Sinodolichos lagopus
Smithia sensitiva
Sophora praetorulosa
Sophora tomentosa
Spatholobus harmandii
Spatholobus sinensis
Tadehagi triquetrum
Tephrosia coccinea var. stenophylla
Tephrosia luzonensis
Teramnus labialis
Teyleria koordersii
Uraria crinita
Uraria lagopodioides
Uraria rufescens
Vicia angustifolia
Vicia cracca var. cracca
Vigna marina
Vigna vexillata
Lemna minor
Spirodela polyrrhiza
Utricularia australis
Utricularia baouleensis
Utricularia bifida
Utricularia caerulea
Utricularia exoleta
Utricularia uliginosa
Allium chinense
Allium fasciculatum
Allium macrostemon
Asparagus cochinchinensis
Aspidistra fimbriata
Aspidistra hainanensis
Aspidistra minutiflora
Chlorophytum laxum
Dianella ensifolia
Dracaena angustifolia
Dracaena cambodiana
Fritillaria delavayi
Iphigenia indica
Liriope spicata
Ophiopogon chingii
Ophiopogon intermedius
Ophiopogon platyphyllus
Ophiopogon reversus
Ophiopogon stenophyllus
Peliosanthes teta
Polygonatum punctatum
Smilax aspericaulis
Smilax astrosperma
Smilax bracteata
Smilax corbularia
Smilax glabra
Smilax lanceifolia
Smilax ocreata
Smilax perfoliata
Buddleja asiatica
Fagraea ceilanica
Gelsemium elegans
Mitrasacme indica
Mitrasacme pygmaea
Strychnos angustiflora
Strychnos cathayensis
Strychnos ignatii
Strychnos ovata
Strychnos umbellata
Helixanthera guangxiensis
Helixanthera parasitica
Korthalsella japonica
Macrosolen bibracteolatus
Macrosolen cochinchinensis
Macrosolen tricolor
Scurrula notothixoides
Scurrula parasitica
Taxillus chinensis
Viscum articulatum
Viscum multinerve
Viscum ovalifolium
Ammannia multiflora
Lagerstroemia balansae
Lagerstroemia indica
Lythrum salicaria
Rotala diversifolia
Rotala pentandra
Rotala rotundifolia
Illicium oligandrum
Illicium ternstroemioides
Kadsura Heteroclita
Kadsura oblongifolia
Magnolia albosericea
Magnolia paenetalauma
Manglietia hainanensis
Michelia balansae var. appressipubescens
Michelia balansae var. balansae
Michelia figo
Michelia hedyosperma
Michelia macclurei var. macclurei
Michelia mediocris
Michelia shiluensis
Parakmeria lotungensis
Tsoongiodendron odorum
Aspidopterys glabriuscula
Aspidopterys obcordata
Hiptage benghalensis
Abelmoschus crinitus
Abelmoschus sagittifolius
Abutilon crispum
Abutilon indicum
Abutilon theophrasti
Decaschistia nervifolia
Gossypium barbadense
Hibiscus grewiifolius
Hibiscus indicus
Hibiscus lobatus
Hibiscus surattensis
Hibiscus syriacus
Hibiscus tiliaceus
Hibiscus trionum
Sida acuta
Sida alnifolia
Sida chinensis
Sida cordata
Sida cordifolia
Sida mysorensis
Sida rhombifolia
Sida subcordata
Thespesia howii
Thespesia lampas
Thespesia populnea
Urena lobata
Urena procumbens
Wissadula periplocifolia
Phrynium hainanense
Phrynium placentarium
Allomorphia balansae
Blastus apricus var. apricus
Blastus cavaleriei var. cavaleriei
Blastus cochinchinensis
Blastus cogniauxii
Blastus dunnianus var. dunnianus
Blastus ernae
Blastus pauciflorus
Blastus setulosus
Bredia amoena var. amoena
Bredia longiloba
Bredia microphylla
Bredia sessilifolia
Bredia sinensis
Diplectria barbata
Fordiophyton cordifolium
Fordiophyton fordii var. fordii
Fordiophyton multiflorum
Medinilla arboricola
Medinilla assamica
Medinilla hainanensis
Medinilla lanceata
Medinilla septentrionalis
Melastoma dendrisetosum
Melastoma dodecandrum
Melastoma penicillatum
Melastoma sanguineum
Memecylon floribundum
Memecylon hainanense
Memecylon ligustrifolium
Memecylon nigrescens
Memecylon octocostatum
Memecylon pauciflorum
Memecylon scutellatum
Osbeckia chinensis
Osbeckia hainanensis
Phyllagathis anisophylla
Phyllagathis elattandra
Phyllagathis fordii var. fordii
Phyllagathis hainanensis
Phyllagathis melastomatoides
Phyllagathis nudipes
Phyllagathis stenophylla
Phyllagathis ternata
Phyllagathis tetrandra
Pternandra caerulescens
Sarcopyramis nepalensis var. nepalensis
Scorpiothyrsus erythrotrichus
Scorpiothyrsus glabrifolius
Scorpiothyrsus oligotrichus
Scorpiothyrsus xanthostictus
Scorpiothyrsus xanthotrichus
Sinochasea trigyna
Sonerila hainanensis
Sonerila rivularis
Stapfiophyton breviscapum
Stapfiophyton degeneratum
Stapfiophyton peperomiaefolium
Tigridiopalma magnifica
Aglaia odorata
Amoora dasyclada
Amoora tsangii
Aphanamixis polystachya
Aphanamixis sinensis
Chukrasia tabularis
Dysoxylum binectariferum
Dysoxylum hongkongense
Dysoxylum lukii
Dysoxylum mollissimum
Melia azedarach
Munronia hainanensis var. hainanensis
Munronia simplicifolia
Munronia unifoliolata
Reinwardtiodendron dubium
Toona ciliata
Trichilia connaroides var. microcarpa
Turraea pubescens
Walsura cochinchinensis
Walsura robusta
Xylocarpus granatum
Albertisia laurifolia
Cyclea barbata
Cyclea gracillima
Cyclea hypoglauca
Cyclea polypetala
Diploclisia glaucescens
Hypserpa nitida
Pycnarrhena lucida
Pycnarrhena poilanei
Stephania hainanensis
Stephania longa
Stephania succifera
Stephania tetrandra
Tinospora hainanensis
Tinospora sagittata var. sagittata
Antiaris toxicaria
Artocarpus hypargyreus
Artocarpus nitidus
Artocarpus styracifolius
Artocarpus tonkinensis
Broussonetia kazinoki
Broussonetia papyrifera
Cudrania tricuspidata
Fatoua villosa
Ficus abelii
Ficus altissima
Ficus auriculata
Ficus benjamina var. benjamina
Ficus dinganensis
Ficus drupacea
Ficus esquiroliana
Ficus fistulosa
Ficus formosana
Ficus geniculata
Ficus glaberrima
Ficus hederacea
Ficus heterophylla
Ficus heteropleura
Ficus hirta
Ficus hispida
Ficus hispida var. hispida
Ficus laevis
Ficus langkokensis
Ficus microcarpa
Ficus nervosa
Ficus oligodon
Ficus pandurata
Ficus pubilimba
Ficus pyriformis
Ficus pyriformis var. pyriformis
Ficus sagittata
Ficus sarmentosa
Ficus sarmentosa var. impressa
Ficus simplicissima
Ficus stenophylla
Ficus subulata
Ficus tinctoria subsp. gibbosa
Ficus tuphapensis
Ficus variegata
Ficus variolosa
Ficus vasculosa
Ficus virens
Humulus scandens
Malaisia scandens
Morus australis
Streblus asper
Streblus ilicifolius
Streblus indicus
Streblus taxoides
Streblus tonkinensis
Streblus zeylanicus
Musa balbisiana
Orchidantha insularis
Myoporum bontioides
Myrica rubra
Horsfieldia glabra
Horsfieldia hainanensis
Aegiceras corniculatum
Ardisia brevicaulis
Ardisia brunnescens
Ardisia caudata
Ardisia chinensis
Ardisia crassinervosa
Ardisia crenata
Ardisia crispa
Ardisia densilepidotula
Ardisia faberi
Ardisia fordii
Ardisia gigantifolia
Ardisia hanceana
Ardisia humilis
Ardisia japonica
Ardisia maclurei
Ardisia mamillata
Ardisia merrillii
Ardisia obtusa
Ardisia ordinata
Ardisia perreticulata
Ardisia porifera
Ardisia pubivenula
Ardisia pusilla
Ardisia quinquegona
Ardisia retroflexa
Ardisia villosa
Ardisia virens
Embelia laeta
Embelia parviflora
Embelia ribes
Embelia scandens
Embelia undulata
Embelia vestita
Maesa acuminatissima
Maesa consanguinea
Maesa insignis
Maesa membranacea
Maesa montana
Maesa parvifolia
Maesa perlarius
Maesa tenera
Myrsine semiserrata
Myrsine stolonifera
Baeckea frutescens
Cleistocalyx conspersipunctatus
Decaspermum albociliatum
Decaspermum austro-hainanicum
Decaspermum cambodianum
Pyrenocarpa hainanensis
Pyrenocarpa teretis
Rhodamnia dumetorum
Syzygium araiocladum
Syzygium austrosinense
Syzygium boisianum
Syzygium brachyantherum
Syzygium bullockii
Syzygium buxifolioideum
Syzygium buxifolium
Syzygium championii
Syzygium chunianum
Syzygium claviflorum
Syzygium cumini
Syzygium fluviatile
Syzygium hainanense
Syzygium hancei
Syzygium howii
Syzygium infrarubiginosum
Syzygium infra-rubiginosum
Syzygium jambos
Syzygium jienfunicum
Syzygium leptanthum
Syzygium levinei
Syzygium myrsinifolium
Syzygium odoratum
Syzygium rysopodum
Syzygium stenocladum
Syzygium sterrophyllum
Syzygium tephrodes
Syzygium tetragonum
Syzygium tsoongii
Cymodocea rotundata
Najas gracillima
Najas minor
Najas orientalis
Zannichellia palustris var. palustris
Zannichellia palustris var. pedicellata
Nepenthes mirabilis
Boerhavia diffusa
Boerhavia erecta
Ceodes grandis
Ceodes umbellifera
Commicarpus chinensis
Pisonia aculeata
Euryale ferox
Nelumbo nucifera
Nymphaea tetragona
Nyssa javanica
Gomphia serrata
Gomphia striata
Ochna integerrima
Erythropalum scandens
Olax imbricata
Schoepfia jasminodora
Ximenia americana
Fraxinus griffithii
Fraxinus insularis
Jasminum cinnamomifolium
Jasminum elongatum
Jasminum microcalyx
Jasminum nervosum
Jasminum pentaneurum
Jasminum rehderianum
Jasminum seguinii
Ligustrum lianum
Ligustrum lucidum
Ligustrum retusum
Ligustrum sinense
Ligustrum sinense var. sinense
Olea brachiata
Olea hainanensis
Olea neriifolia
Olea parvilimba
Osmanthus didymopetalus
Osmanthus hainanensis
Osmanthus marginatus
Ludwigia adscendens
Ludwigia epilobioides
Ludwigia hyssopifolia
Ludwigia octovalvis
Ludwigia perennis
Ludwigia prostrata
Cansjera rheedei
Acampe papillosa
Acampe rigida
Agrostophyllum callosum
Anoectochilus abbreviatus
Anoectochilus roxburghii var. baotingensis
Anoectochilus roxburghii var. roxburghii
Aphyllorchis montana
Apostasia odorata
Apostasia ramifera
Appendicula cornuta
Appendicula micrantha
Arachnis labrosa
Arundina graminifolia
Bulbophyllum affine
Bulbophyllum delitescens
Bulbophyllum hainanense
Bulbophyllum hastatum
Bulbophyllum hirundinis
Bulbophyllum ledungense
Bulbophyllum melanoglossum var. melanoglossum
Bulbophyllum obtusangulum
Bulbophyllum pectenveneris
Bulbophyllum poilanei
Bulbophyllum reptans
Bulbophyllum retusiusculum var. retsiusculum
Bulbophyllum riyanum
Calanthe angustifolia
Calanthe clavata
Calanthe densiflora
Calanthe formosana
Calanthe lyroglossa
Calanthe triplicata
Cephalantheropsis gracilis
Michelia champaca
Ceratostylis hainanensis
Ceratostylis subulata
Cheirostylis yunnanensis
Cleisostoma birmanicum
Cleisostoma filiforme
Cleisostoma paniculatum
Cleisostoma parishii
Cleisostoma rostratum
Cleisostoma simondii var. guangdongense
[truncated: 894 more rows]
