# Supplementary material for: Throwing light on dark diversity of vascular plants in China: predicting the distribution of dark and threatened species under global climate change
Source: PeerJ. 2019 Apr 9;7:e6731. doi: 10.7717/peerj.6731 (PMC6461033; doi:10.7717/peerj.6731)
Supplement: Supplemental Information 6 [file peerj-07-6731-s006.zip › Dataset S2/52.csv]

Aechmanthera gossypina
Aechmanthera tomentosa
Andrographis laxiflora var. laxiflora
Asystasiella neesiana
Baphicacanthus cusia
Barleria cristata var. cristata
Calophanoides kouytchensis
Championella japonica
Championella labordei
Championella tetrasperma
Codonacanthus pauciflorus
Dicliptera bupleuroides
Dicliptera chinensis
Diflugossa divaricata
Dyschoriste sinica
Echinacanthus lofouensis
Eranthemum austrosinense
Eranthemum pubipetalum
Goldfussia equitans
Goldfussia seguini
Gutzlaffia aprica var. aprica
Hymenochlaena pteroclada
Mananthes austrosinensis
Mananthes latiflora
Paragutzlaffia henryi
Paragutzlaffia Lyi
Pararuellia cavaleriei
Pararuellia delavayana
Peristrophe baphica
Peristrophe fera var. fera
Peristrophe floribunda
Peristrophe japonica
Phlogacanthus pubinervius
Pseuderanthemum graciliflorum
Pteracanthus alatus
Pteracanthus cognatus
Pteroptychia dalziellii
Rungia axilliflora
Sericocalyx fluviatilis
Strobilanthes lactucifolia
Strobilanthes martinii
Strobilanthes myura
Tarphochlamys affinis
Tarphochlamys darrisii
Tetragoga esquirolii
Thunbergia fragrans subsp. fragrans
Acer amplum var. amplum
Acer amplum var. convexum
Acer bicolor var. serrulatum
Acer buergerianum var. buergerianum
Acer cappadocicum var. cappadocicum
Acer chingii
Acer cinnamomifolium
Acer cordatum var. cordatum
Acer coriaceifolium var. coriaceifolium
Acer coriaceifolium var. microcarpum
Acer davidii
Acer duplicatoserratum
Acer elegantulum var. elegantulum
Acer fabri var. fabri
Acer fabri var. rubrocarpum
Acer flabellatum
Acer franchetii var. franchetii
Acer henryi
Acer kweilinense
Acer laevigatum var. laevigatum
Acer lungshengense
Acer maximowiczii subsp. maximowiczii
Acer maximowiczii subsp. porphyrophyllum
Acer metcalfii
Acer miaoshanicum
Acer mono var. mono
Acer mono var. tricuspis
Acer nayongense var. nayongense
Acer oblongum
Acer oblongum var. oblongum
Acer oliverianum
Acer paxii
Acer poliophyllum
Acer pubinerve
Acer pubipetiolatum
Acer shihweii
Acer sinense
Acer sterculiaceum
Acer sycopseoides
Acer tonkinense
Acer wangchii
Acer wilsonii
Dipteronia dyerana
Dipteronia sinensis
Actinidia arguta
Actinidia callosa
Actinidia carnosifolia var. glaucescens
Actinidia chinensis
Actinidia eriantha
Actinidia fortunatii
Actinidia fulvicoma
Actinidia henryi
Actinidia laevissima
Actinidia latifolia
Actinidia leptophylla
Actinidia melanandra
Actinidia obovata
Actinidia polygama
Actinidia rubricaulis
Actinidia rufotricha
Actinidia sorbifolia
Actinidia styracifolia
Actinidia trichogyna
Clematoclethra actinidioides var. populifolia
Clematoclethra guizhouensis
Clematoclethra racemosa
Clematoclethra scandens
Saurauia napaulensis
Saurauia thyrsiflora
Saurauia tristyla
Saurauia yunnanensis
Sladenia celastrifolia
Mollugo stricta
Alangium chinense
Alangium chinense subsp. chinense
Alangium faberi
Alangium faberi var. faberi
Alangium kurzii
Alangium kurzii var. kurzii
Alangium platanifolium
Alisma orinentale
Sagittaria pygmaea
Sagittaria trifolia
Sagittaria trifolia var. trifolia
Achyranthes aspera
Achyranthes bidentata
Achyranthes bidentata var. bidentata f. bidentata
Achyranthes longifolia
Aerva glabrata
Aerva sanguinolenta
Alternanthera sessilis
Amaranthus hybridus
Amaranthus lividus
Amaranthus spinosus
Celosia argentea
Cyathula officinalis
Cyathula tomentosa
Crinum latifolium
Curculigo capitulata
Curculigo gracilis
Curculigo orchioides
Hypoxis aurea
Lycoris aurea
Lycoris radiata
Choerospondias axillaris
Cotinus coggygria
Mangifera persiciformis
Pegia nitida
Pegia sarmentosa
Pistacia chinensis
Pistacia weinmannifolia
Rhus chinensis
Rhus punjabensis
Toxicodendron griffithii
Toxicodendron succedaneum
Toxicodendron sylvestre
Toxicodendron trichocarpum
Toxicodendron vernicifluum
Alphonsea boniana
Artabotrys hongkongensis
Desmos chinensis
Desmos dumosus
Fissistigma cavaleriei
Fissistigma minuticalyx
Fissistigma polyanthum
Fissistigma retusum
Fissistigma wallichii
Miliusa sinensis
Mitrephora maingayi
Uvaria kweichowensis
Aganosma schlechteriana
Alstonia mairei
Alstonia yunnanensis
Alyxia levinei
Alyxia schlechteri
Alyxia sinensis
Anodendron affine
Carissa carandas
Carissa spinarum
Ichnocarpus frutescens
Melodinus fusiformis
Melodinus hemsleyanus
Melodinus khasianus
Melodinus tenuicaudatus
Parepigynum funingense
Pottsia laxiflora
Rauvolfia verticillata
Sindechites henryi
Strophanthus divaricatus
Trachelospermum axillare
Trachelospermum bodinieri
Trachelospermum brevistylum
Trachelospermum dunnii
Trachelospermum jasminoides
Vallaris indecora
Wrightia laevis
Wrightia pubescens
Wrightia sikkimensis
Ilex aculeolata
Ilex bioritsensis
Ilex championii
Ilex chapaensis
Ilex chingiana
Ilex corallina
Ilex cyrtura
Ilex dianguiensis
Ilex dunniana
Ilex editicostata
Ilex elmerrilliana
Ilex ferruginea
Ilex ficoidea
Ilex formosana
Ilex fragilis
Ilex franchetiana
Ilex guizhouensis
Ilex hainanensis
Ilex hylonoma
Ilex intermedia
Ilex kengii
Ilex kwangtungensis
Ilex lihuaensis
Ilex litseaefolia
Ilex lohfauensis
Ilex macrocarpa
Ilex memecylifolia
Ilex microcca f. pilosa
Ilex micrococca
Ilex pedunculosa
Ilex pentagona
Ilex pernyi
Ilex polyneura
Ilex pubescens
Ilex qianlingshanensis
Ilex rotunda
Ilex stewardii
Ilex suaveolens
Ilex subodorata
Ilex szechwanensis
Ilex tetramera
Ilex triflora
Ilex tsoii var. tsoii
Ilex viridis
Ilex wilsonii
Ilex yunnanensis
Acorus calamus var. calamus
Acorus gramineus
Acorus tatarinowii
Alocasia cucullata
Alocasia macrorrhiza
Amorphophallus yunnanensis
Amydrium sinense
Arisaema clavatum
Arisaema elephas
Arisaema erubescens
Arisaema franchetianum
Arisaema heterophyllum
Arisaema lobatum
Arisaema sinii
Arisaema yunnanense
Cryptocoryne sinensis
Pinellia cordata
Pinellia pedatisecta
Pinellia ternata
Pistia stratiotes
Pothos chinensis
Rhaphidophora decursiva
Rhaphidophora hongkongensis
Rhaphidophora hookeri
Typhonium omeiense
Acanthopanax gracilistylus var. pubescens
Acanthopanax leucorrhizus var. fulvescens
Acanthopanax leucorrhizus var. leucorrhizus
Acanthopanax leucorrhizus var. scaberulus
Acanthopanax setchuenensis var. setchuenensis
Acanthopanax simonii var. longipedicellatus
Acanthopanax simonii var. simonii
Aralia armata
Aralia chinensis
Aralia dasyphylla
Aralia decaisneana
Aralia echinocaulis
Aralia elata
Aralia melanocarpa
Brassaiopsis glomerulata
Brassaiopsis gracilis
Brassaiopsis kwangsiensis
Brassaiopsis phanerophlebia
Brassaiopsis spinibracteata
Brassaiopsis tripteris
Dendropanax dentiger
Dendropanax hainanensis
Dendropanax inflatus
Diplopanax stachyanthus
Euaraliopsis ciliata
Euaraliopsis fatsioides
Euaraliopsis ferruginea
Hedera nepalensis var. sinensis
Kalopanax septemlobus
Macropanax rosthornii
Macropanax undulatus
Panax pseudo-ginseng var. angustifolius
Panax quinquefolius
Schefflera bodinieri
Schefflera delavayi
Schefflera minutistellata
Schefflera pentagyra
Schefflera producta
Tetrapanax papyrifer
Trevesia palmata
Aristolochia championii
Aristolochia cucurbitoides
Aristolochia debilis
Aristolochia fangchi
Aristolochia kwangsiensis
Aristolochia mollissima
Aristolochia moupinensis
Aristolochia ovatifolia
Aristolochia scytophylla
Aristolochia tagala
Aristolochia tuberosa
Aristolochia tubiflora
Asarum caudigerellum
Asarum caudigerum
Asarum caulescens
Asarum geophilum
Asarum himalaicum
Asarum pulchellum
Asarum splendens
Asarum wulingense
Saruma henryi
Adelostemma gracillimum
Biondia insignis
Ceropegia christenseniana
Ceropegia dolichophylla
Ceropegia mairei
Ceropegia monticola
Ceropegia pubescens
Cryptolepis buchananii
Cryptolepis sinensis
Cynanchum atratum
Cynanchum auriculatum
Cynanchum decipiens
Cynanchum forrestii
Cynanchum inamoenum
Cynanchum officinale
Cynanchum otophyllum
Cynanchum paniculatum
Cynanchum stauntonii
Cynanchum stenophyllum
Cynanchum verticillatum
Cynanchum wallichii
Dischidia tonkinensis
Dolichopetalum kwangsiense
Dregea sinensis
Dregea volubilis
Gymnema inodorum
Gymnema longiretinaculatum
Heterostemma brownii
Heterostemma esquirolii
Hoya fusca
Hoya lyi
Hoya villosa
Marsdenia griffithii
Marsdenia koi
Marsdenia sinensis
Marsdenia tenacissima
Marsdenia tinctoria
Metaplexis hemsleyana
Metaplexis japonica
Myriopteron extensum
Periploca calophylla
Periploca forrestii
Periploca sepium
Secamone sinica
Stelmatocrypton khasianum
Streptocaulon juventas
Toxocarpus himalensis
Toxocarpus villosus
Toxocarpus wangianus
Toxocarpus wightianus
Tylophora anthopotamica
Tylophora floribunda
Tylophora henryi
Tylophora hui
Tylophora kerrii
Tylophora ovata
Tylophora silvestris
Tylophora tengii
Tylophora yunnanensis
Balanophora harlandii
Balanophora involucrata
Balanophora laxiflora
Balanophora subcupularis
Impatiens apalophylla
Impatiens atherosepala
Impatiens blepharosepala
Impatiens bodinieri
Impatiens chishuiensis
Impatiens chlorosepala
Impatiens crassiloba
Impatiens cyanantha
Impatiens dicentra
Impatiens fanjingshanica
Impatiens ganpiuana
Impatiens guizhouensis
Impatiens labordei
Impatiens lasiophyton
Impatiens lepida
Impatiens leptocaulon
Impatiens leveillei
Impatiens loulanensis
Impatiens martinii
Impatiens pinfanensis
Impatiens radiata
Impatiens reptans
Impatiens rubro-striata
Impatiens siculifer
Impatiens sigmoidea
Impatiens spathulata
Impatiens stenosepala
Impatiens trichosepala
Begonia cavaleriei
Begonia cehengensis
Begonia chishuiensis
Begonia circumlobata
Begonia crassirostris
Begonia edulis
Begonia grandis
Begonia grandis subsp. grandis
Begonia henryi
Begonia kouy-tcheouensis
Begonia labordei
Begonia labordei var. labordei
Begonia laminariae
Begonia lipingensis
Begonia palmata
Begonia parvula
Begonia pedatifida
Begonia porteri
Begonia rex
Begonia rongjiangensis
Begonia smithiana
Begonia xingyiensis
Begonia xishuiensis
Berberis arguta
Berberis bicolor
Berberis cavaleriei
Berberis deinacantha
Berberis gagnepainii var. gagnepainii
Berberis guizhouensis
Berberis henryana
Berberis insolita
Berberis julianae
Berberis pruinosa var. pruinosa
Berberis subacuminata
Berberis triacanthophora
Berberis tsienii
Berberis veitchii
Berberis virgetorum
Berberis weiningensis
Berberis wilsonae var. guhtzunica
Berberis xanthoclada
Berberis ziyunensis
Caulophyllum robustum
Dysosma difformis
Dysosma majorensis
Dysosma veitchii
Dysosma versipellis
Epimedium acuminatum
Epimedium boreali-guizhouense
Epimedium brachyrrhizum
Epimedium franchetii
Epimedium leptorrhizum
Epimedium multiflorum
Epimedium parvifolium
Epimedium pubescens
Epimedium sagittatum var. glabratum
Epimedium shuichengense
Epimedium simplicifolium
Epimedium sutchuenense
Epimedium wushanense
Mahonia bodinieri
Mahonia eurybracteata subsp. eurybracteata
Mahonia eurybracteata subsp. Ganpinensis
Mahonia fortunei
Mahonia imbricata
Mahonia nitens
Mahonia oiwakensis
Mahonia polydonta
Mahonia shenii
Nandina domestica
Alnus cremastogyne
Alnus ferdinandi-coburgii
Alnus nepalensis
Alnus trabeculosa
Betula austrosinensis
Betula insignis
Betula luminifera
Carpinus chuniana
Carpinus cordata
Carpinus fangiana
Carpinus kweichowensis
Carpinus londoniana
Carpinus omeiensis
Carpinus polyneura
Carpinus pubescens
Carpinus purpurinervis
Carpinus rupestris
Carpinus tsaiana
Carpinus tschonoskii
Carpinus viminea
Corylus chinensis
Corylus fargesii
Corylus ferox
Corylus heterophylla
Corylus yunnanensis
Ostrya multinervis
Catalpa bungei
Catalpa fargesii
Incarvillea arguta
Oroxylum indicum
Radermachera sinica
Stereospermum colais
Bombax malabaricum
Antiotrema dunnianum
Cordia dichotoma
Cynoglossum amabile
Cynoglossum lanceolatum
Ehretia corylifolia
Ehretia dunniana
Ehretia tsangii
Lithospermum erythrorhizon
Lithospermum hancockianum
Lithospermum zollingeri
Onosma exsertum
Onosma paniculatum
Rotula aquatica
Thyrocarpus sampsonii
Trichodesma calycosum
Trigonotis cavaleriei
Trigonotis laxa
Trigonotis macrophylla
Trigonotis microcarpa
Bretschneidera sinensis
Burmannia coelestis
Burmannia disticha
Canarium album
Buxus bodinieri
Buxus cephalantha
Buxus henryi
Buxus megistophylla
Buxus myrica
Buxus sinica
Buxus stenophylla
Sarcococca ruscifolia
Callitriche palustris
Chimonanthus nitens
Chimonanthus praecox
Adenophora capillaris subsp. capillaris
Adenophora hunanensis subsp. hunanensis
Adenophora longipedicellata
Adenophora stricta subsp. sessilifolia
Adenophora tetraphylla
Adenophora wilsonii
Asyneuma chinense
Campanula canescens
Campanula colorata
Campanumoea javanica subsp. japonica
Campanumoea lancifolia
Codonopsis argentea
Codonopsis convolvulacea var. forrestii
Codonopsis convolvulacea var. pinifolia
Codonopsis tangshen
Codonopsis tubulosa
Homocodon brevipes
Lobelia clavata
Lobelia colorata var. colorata
Lobelia davidii var. davidii
Lobelia davidii var. kwangsiensis
Lobelia pyramidalis
Lobelia sequinii
Peracarpa carnosa
Platycodon grandiflorus
Wahlenbergia marginata
Abelia chinensis
Abelia dielsii
Abelia engleriana
Abelia macrotera
Abelia parvifolia
Abelia umbellata
Dipelta yunnanensis
Leycesteria formosa var. formosa
Lonicera acuminata var. acuminata
Lonicera calcarata
Lonicera chrysantha subsp. koehneana
Lonicera crassifolia
Lonicera ferruginea
Lonicera fulvotomentosa
Lonicera gynochlamydea
Lonicera hypoglauca subsp. hypoglauca
Lonicera hypoglauca subsp. nudiflora
Lonicera japonica var. japonica
Lonicera lanceolata var. glabra
Lonicera maackii var. maackii
Lonicera macrantha var. heterotricha
Lonicera macrantha var. macrantha
Lonicera macranthoides
Lonicera nubium
Lonicera pampaninii
Lonicera pileata var. pileata
Lonicera saccata var. saccata
Lonicera similis var. similis
Lonicera subaequalis
Lonicera tragophylla
Lonicera tricalysioides
Sambucus adnata
Sambucus chinensis
Sambucus williamsii var. williamsii
Viburnum atrocyaneum subsp. harryanum
Viburnum betulifolium var. betulifolium
Viburnum brachybotryum
Viburnum brevitubum
Viburnum chinshanense
Viburnum chunii var. chunii
Viburnum chunii var. piliferum
Viburnum congestum
Viburnum cylindricum
Viburnum dasyanthum
Viburnum dilatatum var. dilatatum
Viburnum erosum var. erosum
Viburnum erubescens var. prattii
Viburnum foetidum var. ceanothoides
Viburnum foetidum var. rectangulatum
Viburnum fordiae
Viburnum hengshanicum
Viburnum henryi
Viburnum hupehense
Viburnum oliganthum
Viburnum plicatum var. plicatum
Viburnum plicatum var. tomentosum
Viburnum propinquum var. mairei
Viburnum propinquum var. propinquum
Viburnum punctatum var. punctatum
Viburnum rhytidophyllum
Viburnum sempervirens var. trichophorum
Viburnum setigerum var. setigerum
Viburnum sympodiale
Viburnum tengyuehense var. polyneurum
Viburnum ternatum
Viburnum urceolatum
Viburnum utile
Arenaria serpyllifolia
Brachystemma calycinum
Cerastium fontanum
Cerastium glomeratum
Dianthus longicalyx
Dianthus superbus
Lychnis fulgens
Lychnis senno
Myosoton aquaticum
Psammosilene tunicoides
Pseudostellaria heterantha
Pseudostellaria sylvatica
Sagina japonica
Silene aprica
Silene asclepiadea
Silene firma
Silene tatarinowii
Silene viscidula
Spergula arvensis
Stellaria media
Stellaria monosperma
Stellaria neglecta
Stellaria omeiensis
Stellaria vestita
Stellaria wushanensis
Celastrus angulatus
Celastrus gemmatus
Celastrus glaucophyllus
Celastrus hindsii
Celastrus hypoleucus
Celastrus monospermus
Celastrus paniculatus
Celastrus rosthornianus
Celastrus rugosus
Celastrus stylosus
Celastrus vaniotii
Dipentodon sinicus
Euonymus acanthocarpus
Euonymus actinocarpus
Euonymus aculeatus
Euonymus alatus
Euonymus bockii
Euonymus centidens
Euonymus cinereus
Euonymus dielsianus
Euonymus distichus
Euonymus echinatus
Euonymus fortunei
Euonymus frigidus
Euonymus grandiflorus
Euonymus hamiltonianus
Euonymus japonicus
Euonymus laxiflorus
Euonymus lecleri
Euonymus maackii
Euonymus myrianthus
Euonymus nitidus
Euonymus oblongifolius
Euonymus porphyreus
Euonymus rehderianus
Euonymus sanguineus
Euonymus schensianus
Euonymus subsessilis
Euonymus subtrinervis
Euonymus theacolus
Euonymus theifolius
Euonymus tingens
Euonymus vagans
Euonymus verrucosoides
Euonymus viburnoides
Euonymus wilsonii
Euonymus yunnanensis
Glyptopetalum feddei
Glyptopetalum ilicifolium
Maytenus esquirolii
Maytenus variabilis
Microtropis gracilipes
Microtropis obliquinervia
Microtropis osmanthoides
Microtropis triflora
Microtropis triflora var. triflora
Microtropis yunnanensis
Perrottetia racemosa
Tripterygium wilfordii
Cephalotaxus fortunei
Cephalotaxus fortunei var. fortunei
Cephalotaxus oliveri
Cephalotaxus sinensis
Cephalotaxus sinensis var. sinensis
Ceratophyllum demersum
Cercidiphyllum japonicum
Acroglochin persicarioides
Chenopodium album
Chenopodium glaucum
Chenopodium serotinum
Salsola collina
Chloranthus henryi
Chloranthus holostegius
Chloranthus multistachys
Chloranthus serratus
Chloranthus sessilifolius
Sarcandra glabra
Combretum wallichii
Quisqualis indica
Quisqualis indica var. indica
Amischotolype hispida
Commelina bengalensis
Commelina diffusa
Commelina maculata
Commelina paludosa
Cyanotis arachnoidea
Cyanotis arachoidea
Cyanotis cristata
Cyanotis vaga
Murdannia hookeri
Murdannia loriformis
Murdannia simplex
Murdannia triquetra
pollia hasskarlii
Pollia japonica
Pollia miranda
Pollia secundiflora
Porandra ramosa
Spatholirion longifolium
Streptolirion volubile
Achillea wilsoniana
Adenocaulon himalaicum
Adenostemma lavenia
Ainsliaea angustifolia
Ainsliaea bonatii
Ainsliaea elegans
Ainsliaea gracilis
Ainsliaea grossedentata
Ainsliaea henryi
Ainsliaea lancifolia
Ainsliaea latifolia
Ainsliaea mairei
Ainsliaea nervosa
Ainsliaea pertyoides
Ainsliaea ramosa
Ainsliaea spicata
ainsliaea sutchuenensis
Ainsliaea tenuicaulis
Ainsliaea trinervis
Ainsliaea yunnanensis
Ambrosia artemisiifolia
Anaphalis aureo-punctata
Anaphalis aureo-punctata var. tomentosa
Anaphalis bulleyana
Anaphalis flaccida
Anaphalis margaritacea
Arctium lappa
Artemisia anomala
Artemisia argyi
Artemisia atrovirens
Artemisia calophylla
Artemisia carvifolia
Artemisia chingii
Artemisia desertorum
Artemisia flaccida
Artemisia japonica
Artemisia lactiflora
Artemisia lancea
Artemisia lavandulaefolia
Artemisia leucophylla
Artemisia mongolica
Artemisia princeps
Artemisia roxburghiana
Artemisia sacrorum
Artemisia scoparia
Artemisia selengensis
Artemisia sieversiana
Artemisia simulans
Artemisia sylvatica
Artemisia verlotorum
Artemisia vestita
Aster albescens
Aster auriculatus
Aster flaccidus
Aster menelii
Aster panduratus
Aster senecioides
Bidens bipinnata
Bidens parviflora
Bidens pilosa
Blumea aromatica
Blumea balsamifera
Blumea fistulosa
Blumea hamiltoni
Blumea hieracifolia
Blumea lacera
Blumea laciniata
Blumea lanceolaria
Blumea martiniana
Blumea megacephala
Blumea mollis
Blumea sagittata
Blumea sericans
Blumeopsis flava
Carduus acanthoides
Carduus crispus
Carpesium cernuum
Carpesium divaricatum
Carpesium faberi
Carpesium longifolium
Centipeda minima
Chaetoseris cyanea
Chaetoseris grandiflora
Cirsium chlorolepis
Cirsium fanjingshanense
Cirsium griseum
Cirsium japonicum
Cirsium leducei
Cirsium monocephalum
Cirsium racemiforme
Cirsium setosum
Cirsium shansiense
Cissampelopsis spelaeicola
Cissampelopsis volubilis
Conyza blinii
Conyza canadensis
Conyza japonica
Conyza leucantha
Conyza perennis
Conyza sumatrensis
Crassocephalum crepidioides
Crepis lignea
Crepis napifera
Cyathocline purpurea
Dendranthema indicum
Dicercoclados triplinervis
Dichrocephala auriculata
Dichrocephala benthamii
Doellingeria marchandii
Eclipta prostrata
Elephantopus scaber
Emilia prenanthoidea
Emilia sonchifolia
Erigeron breviscapus
Eupatorium chinense
Eupatorium fortunei
Eupatorium heterophyllum
Eupatorium japonicum
Eupatorium lindleyanum
Faberia cavaleriei
Faberia tsiangii
Galinsoga parviflora
Gerbera anandria
Gerbera henryi
Gerbera piloselloides
Gerbera serotina
Gnaphalium adnatum
Gnaphalium chrysocephalum
Gnaphalium polycaulon
Gynura bicolor
Gynura japonica
Gynura nepalensis
Gynura procumbens
Gynura pseudochina
Hemistepta lyrata
Hieracium umbellatum
Inula cappa
Inula helianthus-aquatica
Inula helianthus-aquatica f. holophylla
Inula japonica
Inula nervosa
Inula vernoniiformis
Ixeridium biparum
Ixeridium chinense
Ixeridium gracile
Ixeridium gramineum
Ixeridium sonchifolium
Ixeris polycephala
Kalimeris indica
Laggera pterodonta
Launaea acaulis
Leontopodium andersonii
Leontopodium artemisiifolium
Leontopodium dedekensii
Leontopodium fangingense
Leontopodium sinense
Ligularia dentata
Ligularia fischeri
Ligularia hodgsonii
Ligularia intermedia
Ligularia leveillei
Ligularia sibirica
Ligularia tenuipes
Ligularia veitchiana
Microglossa pyrifolia
Myriactis nepalensis
Myriactis wallichii
Myriactis wightii
Nemosenecio yunnanensis
Notoseris guizhouensis
Notoseris henryi
Notoseris porphyrolepis
Notoseris psilolepis
Paraixeris denticulata
Paraprenanthes glandulosissima
Paraprenanthes heptantha
Paraprenanthes prenanthoides
Paraprenanthes sororia
Parasenecio ainsliiflorus
Parasenecio delphiniphyllus
Parasenecio petasitoides
Parasenecio subglaber
Parthenium hysterophorus
Petasites tricholobus
Picris hieracioides
Picris japonica
Prenanthes faberi
Prenanthes macilentas
Pterocypsela elata
Pterocypsela indica
Pterocypsela sonchus
Rhynchospermum verticillatum
Saussurea conyzoides
Saussurea cordifolia
Saussurea crispa
Saussurea deltoidea
Saussurea hemsleyi
Saussurea japonica
Saussurea peguensis
Scorzonera albicaulis
Senecio asperifolius
Senecio faberi
Senecio graciliflorus
Senecio laetus
Senecio nemorensis
Senecio nudicaulis
Senecio obtusatus
Senecio pseudo-mairiei
Senecio scandens
Senecio vulgaris
Senecio wightii
Serratula coronata
Sheareria nana
Siegesbeckia orientalis
Siegesbeckia pubescens
Sinosenecio bodinieri
Sinosenecio fanjingshanicus
Sinosenecio guizhouensis
Sinosenecio oldhamianus
Sinosenecio palmatilobus
Sinosenecio trinervius
Solidago decurrens
Sonchus arvensis
Sonchus lingianus
Sonchus oleraceus
Stenoseris graciliflora
Syneilesis aconitifolia
Synotis alata
Synotis austro-yunnanensis
Synotis cavaleriei
Synotis guizhouensis
Synotis hieraciifolia
Synotis nagensium
Synotis nayongensis
Synotis palmatisecta
Taraxacum mongolicum
Tephroseris kirilowii
Tephroseris pseudosonchus
Tussilago farfara
Vernonia aspera
Vernonia bockiana
Vernonia cumingiana
Vernonia esculenta
Vernonia extensa
Vernonia patula
Vernonia saligna
Vernonia spirei
Vernonia volkameriifolia
Wedelia urticifolia
Wedelia wallichii
Xanthium sibiricum
Youngia cineripappa
Youngia erythrocarpa
Youngia fusca
Youngia heterophylla
Youngia pseudosenecio
Youngia rubida
Argyreia pierreana
Argyreia wallichii
Calystegia hederacea
Cuscuta australis
Cuscuta japonica
Evolvulus alsinoides
Merremia hungaiensis
Merremia longipedunculata
Merremia sibirica
Coriaria nepalensis
Aucuba albopunctifolia
Aucuba chinensis
Aucuba chinensis subsp. chinensis var. angusta
Aucuba filicauda
Aucuba himalaica
Aucuba obcordata
Dendrobenthamia angustata var. angustata
Dendrobenthamia capitata
Dendrobenthamia ferruginea var. ferruginea
Dendrobenthamia ferruginea var. jinyunensis
Dendrobenthamia gigantea
Dendrobenthamia hongkongensis
Dendrobenthamia melanotricha
Dendrobenthamia tonkinensis
Swida austrosinensis
Swida hemsleyi var. hemsleyi
Swida oblonga var. griffithii
Swida oblonga var. oblonga
Swida parviflora
Swida paucinervis
Swida ulotricha var. ulotricha
Swida walteri
Swida wilsoniana
Hylotelephium erythrostictum
Rhodiola yunnanensis
Sedum alfredii
Sedum chauveaudii
Sedum lineare
Sedum phyllanthum
Sedum sarmentosum
Sedum stellariifolium
Sedum tetractinum
Sedum tsiangii
Sedum yvesii
Sinocrassula indica
Sinocrassula indica var. indica
Cucumis sativus var. hardwickii
Gymnopetalum integrifolium
Gynostemma longipes
Hemsleya carnosiflora
Hemsleya sphaerocarpa
Hemsleya villosipetala
Momordica cochinchinensis
Momordica subangulata
Mukia maderaspatana
Schizopepon dioicus var. trichogynus
Siraitia grosvenorii
Solena amplexicaulis
Thladiantha davidii
Thladiantha dentata
Thladiantha globicarpa
Thladiantha hookeri var. heptadactyla
Thladiantha hookeri var. pentadactyla
Thladiantha longifolia
Thladiantha oliveri
Thladiantha pustulata
Thladiantha villosula var. villosula
Trichosanthes baviensis
Trichosanthes cucumeroides var. cucumeroides
Trichosanthes dunniana
Trichosanthes hylonoma
Trichosanthes kirilowii
Trichosanthes ovigera
Trichosanthes rosthornii var. multicirrata
Trichosanthes rosthornii var. rosthornii
Trichosanthes rubriflos
Trichosanthes sericeifolia
Trichosanthes tricuspidata
Zehneria indica
Zehneria maysorensis
Calocedrus macrolepis
Cupressus duclouxiana
Cupressus funebris
Fokienia hodginsii
Juniperus formosana
Platycladus orientalis
Bulbostylis densa
Carex alliiformis
Carex alta
Carex ascocetra
Carex baccans
Carex calcicola
Carex chinensis var. chinensis
Carex composita
Carex confertiflora
Carex cruciata
Carex densefimbriata var. densefimbriata
Carex densefimbriata var. hirsuta
Carex fargesii
Carex filicina
Carex filipes var. sparsinux
Carex fluviatilis
Carex foraminata
Carex forminatiformis
Carex gentilis var. intermedia
Carex gibba
Carex henryi
Carex indica
Carex indicaeformis
Carex ischnostachya
Carex lanceolata var. lanceolata
Carex ligulata
Carex mancaeformis
Carex moupinensis
Carex nemostachys
Carex nubigena subsp. nubigena
Carex oligostachya
Carex perakensis
Carex phacota
Carex pruinosa
Carex rhynchophora
Carex rochebruni subsp. remotispicula
Carex scaposa var. scaposa
Carex sendaica var. pseudo-sendaica
Carex sendaica var. sendaica
Carex setosa var. setosa
Carex stipitinux
Carex stramentitia
Carex thibetica var. thibetica
Carex thompsonii
Carex thomsonii
Carex wui
Carex zunyiensis
Cyperus compressus
Cyperus duclouxii
Cyperus iria
Cyperus microiria
Cyperus orthostachyus var. orthostachyus
Cyperus pilosus var. pilosus
Cyperus rotundus var. rotundus
Cyperus tenuispica
Eriophorum comosum
Fimbristylis complanata var. complanata
Fimbristylis complanata var. kraussiana
Fimbristylis dichotoma f. annua
Fimbristylis dichotoma f. dichotoma
Fimbristylis diphylloides var. diphylloides
Fimbristylis miliacea
Fimbristylis quinquangularis var. bistaminifera
Fimbristylis stolonifera
Fuirena rhizomatifer
Mariscus umbellatus var. evolutior
Mariscus umbellatus var. umbellatus
Pycreus globosus var. globosus
Pycreus globosus var. nilagiricus
Pycreus globosus var. strictus
Pycreus sanguinolentus f. melanocephalus
Pycreus sanguinolentus f. sanguinolentus
Schoenus falcatus
Scirpus juncoides var. juncoides
Scirpus mattfeldianus
Scirpus subcapitatus
Scirpus triangulatus var. triangulatus
Scirpus validus var. validus
Scirpus wallichii
Scirpus yagara
Scleria biflora
Scleria chinensis
Scleria herbecarpa
Scleria hookeriana
Daphniphyllum macropodum
Daphniphyllum oldhami
Daphniphyllum paxianum
Berneuxia thibetica
Dioscorea althaeoides
Dioscorea aspersa
Dioscorea bulbifera
Dioscorea cirrhosa
Dioscorea collettii
Dioscorea esquirolii
Dioscorea exalata
Dioscorea hemsleyi
Dioscorea japonica
Dioscorea kamoonensis
Dioscorea martini
Dioscorea melanophyma
Dioscorea nipponica
Dioscorea panthaica
Dioscorea persimilis
Dioscorea subcalva
Dioscorea tokoro
Dioscorea velutipes
Dioscorea yunnanensis
Dipsacus asperoides var. asperoides
Dipsacus inermis var. inermis
Dipsacus japonicus
Drosera peltata
Diospyros cathayensis
Diospyros dumetorum
Diospyros esquirolii
Diospyros fanjingshanica
Diospyros kaki
Diospyros lotus
Diospyros morrisiana
Diospyros zhenfengensis
Elaeagnus bockii
Elaeagnus difficilis
Elaeagnus glabra
Elaeagnus guizhouensis
Elaeagnus henryi
Elaeagnus lanceolata
Elaeagnus lanceolata subsp. lanceolata
Elaeagnus longiloba
Elaeagnus magna
Elaeagnus multiflora
Elaeagnus nanchuanensis
Elaeagnus pungens
Elaeagnus retrostyla
Elaeagnus stellipila
Elaeagnus umbellata
Elaeocarpus chinensis
Elaeocarpus decipiens
Elaeocarpus dubius
Elaeocarpus duclouxii
Elaeocarpus glabripetalus
Elaeocarpus japonicus
Elaeocarpus sylvestris
Sloanea changii
Sloanea hemsleyana
Sloanea leptocarpa
Sloanea sinensis
Ephedra likiangensis
Agapetes rubrobracteata
Craibiodendron stellatum
Enkianthus chinensis
Enkianthus deflexus
Enkianthus quinqueflorus
Enkianthus serotinus
Gaultheria cuneata
Gaultheria hookeri var. hookeri
Gaultheria leucocarpa
Gaultheria tetramera
Lyonia compta
Lyonia ovalifolia var. elliptica
Lyonia ovalifolia var. hebecarpa
Lyonia ovalifolia var. lanceolata
Lyonia ovalifolia var. ovalifolia
Lyonia villosa var. villosa
Pieris formosa
Rhododendron agastum var. agastum
Rhododendron annae
Rhododendron arboreum var. arboreum
Rhododendron argyophyllum var. nankingense
Rhododendron argyrophyllum subsp. argyrophyllum
Rhododendron argyrophyllum subsp. nankingense
Rhododendron auriculatum
Rhododendron bachii
Rhododendron beesianum
Rhododendron brevicaudatum
Rhododendron brevinerve
Rhododendron calophytum
Rhododendron calophytum var. calophytum
Rhododendron cavaleriei
Rhododendron chrysocalyx var. chrysocalyx
Rhododendron ciliicalyx
Rhododendron coeloneurum
Rhododendron concinuum
Rhododendron decorum
Rhododendron delavayi var. delavayi
Rhododendron delavayi var. peramoenum
Rhododendron denudatum
Rhododendron discolor
Rhododendron excellens
Rhododendron floribundum
Rhododendron fortunei
Rhododendron fuchsiifolium
Rhododendron guizhouense
Rhododendron haofui
Rhododendron huianum
Rhododendron irroratum
Rhododendron kailiense
Rhododendron kwangsiense var. kwangsiense
Rhododendron kwangtungense
Rhododendron latoucheae
Rhododendron leishanicum
Rhododendron levinei
Rhododendron liliiflorum
Rhododendron longipes var. longipes
Rhododendron lutescens
Rhododendron maculiferum
Rhododendron magniflorum
Rhododendron mariae
Rhododendron mariesii
Rhododendron microphyton
Rhododendron molle
Rhododendron moulmainense
Rhododendron moupinense
Rhododendron oblancifolium
Rhododendron octandrum
Rhododendron oligocarpum
Rhododendron praevernum
Rhododendron racemosum
Rhododendron rivulare
Rhododendron rufohirtum
Rhododendron seniavinii
Rhododendron siderophyllum
Rhododendron simiarum var. simiarum
Rhododendron simsii
Rhododendron spiciferum var. spiciferum
Rhododendron stamineum var. stamineum
Rhododendron sutchuenense
Rhododendron tianlinense
Rhododendron valentinianum var. valentinianum
Rhododendron williamsianum
Rhododendron yunnanense
Vaccinium albidens
Vaccinium bracteatum var. bracteatum
Vaccinium carlesii
Vaccinium dunalianum var. dunalianum
Vaccinium dunalianum var. megaphyllum
Vaccinium dunalianum var. urophyllum
Vaccinium exaristatum
Vaccinium fimbribracteatum
Vaccinium foetidissimum
Vaccinium fragile var. fragile
Vaccinium glaucophyllum
Vaccinium henryi var. henryi
Vaccinium iteophyllum var. iteophyllum
Vaccinium japonicum
Vaccinium laetum
Vaccinium longicaudatum
Vaccinium mandarinorum var. austrosinense
Vaccinium moupinense
Vaccinium omeiense
Vaccinium pubicalyx var. leucocalyx
Vaccinium randaiense
Vaccinium supracostatum
Vaccinium trichocladum var. trichocladum
Vaccinium triflorum
Eriocaulon alpestre
Eriocaulon buergerianum
Eriocaulon cinereum
Eriocaulon luzulifolium
Eriocaulon nantoense
Eriocaulon schochianum
Eriocaulon sollyanum
Erythroxylum sinensis
Ixonanthes Chinensis
Eucommia ulmoides
Acalypha acmophylla
Acalypha australis
Acalypha brachystachya
Alchornea davidii
Alchornea tiliifolia
Antidesma acidum
Antidesma bunius
Antidesma japonicum
Antidesma montanum
Antidesma venosum
Aporusa yunnanensis
Bischofia javanica
Bischofia polycarpa
Breynia fruticosa
Breynia retusa
Breynia vitis-idaea
Bridelia fordii
Bridelia insulana
Bridelia pierrei
Bridelia tomentosa
Cleidiocarpon cavaleriei
Cleidion bracteosum
Cleidion brevipetiolatum
Croton euryphyllus
Croton lachnocarpus
Croton tiglium
Croton urticifolius var. urticifolius
Discocleidion rufescens
Drypetes indica
Drypetes matsumurae
Drypetes perreticulata
Euphorbia bifida
Euphorbia esula
Euphorbia helioscopia
Euphorbia hirta
Euphorbia humifusa
Euphorbia hylonoma
Euphorbia hypericifolia
Euphorbia lathylris
Euphorbia pekinensis
Euphorbia prolifera
Euphorbia sikkimensis
Flueggea suffruticosa
Flueggea virosa
Glochidion assamicum
Glochidion coccineum
Glochidion daltonii
Glochidion eriocarpum
Glochidion lutescens
Glochidion obovatum
Glochidion puberum
Glochidion triandrum
Glochidion wilsonii
Glochidion wrightii
Homonoia riparia
Leptopus australis
Leptopus clarkei
Leptopus esquirolii var. esquirolii
Leptopus esquirolii var. villosus
Leptopus hainanensis
Leptopus lolonum
Leptopus nanus
Leptopus pachyphyllus
Leptopus yunnanensis
Macaranga adenantha
Macaranga andamanica
Macaranga denticulata
Macaranga esquirolii
Macaranga henryi
Macaranga indica
Mallotus barbatus
Mallotus esquirolii
Mallotus lianus
Mallotus microcarpus
Mallotus millietii
Mallotus paniculatus
Mallotus philippensis
Mallotus repandus
Mallotus yunnanensis
Mercurialis leiocarpa
phyllanthodendron anthopotamicum
phyllanthodendron caudatifolium
phyllanthodendron dunnianum
phyllanthodendron lativenium
phyllanthodendron yunnanense
Phyllanthus bodinieri
Phyllanthus clarkei
Phyllanthus emblica
Phyllanthus flexuosus
Phyllanthus forrestii
Phyllanthus franchetianus
Phyllanthus glaucus
Phyllanthus reticulatus
Phyllanthus urinaria
Phyllanthus virgatus
Ricinus communis
Sapium chihsinianum
Sapium discolor
Sapium japonicum
Sapium pleiocarpum
Sapium rotundifolium
Sapium sebiferum
Sauropus garrettii
Speranskia cantonensis
Trigonostemon thyrsoideus
Vernicia fordii
Vernicia montana
Euptelea pleiospermum
Castanea henryi
Castanea mollissima
Castanea seguinii
Castanopsis carlesii
Castanopsis ceratacantha
Castanopsis chinensis
Castanopsis choboensis
Castanopsis chunii
Castanopsis delavayi
Castanopsis eyrei
Castanopsis fabri
Castanopsis fargesii
Castanopsis fissa
Castanopsis hupehensis
Castanopsis hystrix
Castanopsis jucunda
Castanopsis kweichowensis
Castanopsis lamontii
Castanopsis orthacantha
Castanopsis platyacantha
Castanopsis sclerophylla
Castanopsis tibetana
Cyclobalanopsis argyrotricha
Cyclobalanopsis augustinii
Cyclobalanopsis blakei
Cyclobalanopsis delavayi
Cyclobalanopsis disciformis
Cyclobalanopsis fleuryi
Cyclobalanopsis gambleana
Cyclobalanopsis gilva
Cyclobalanopsis glauca
Cyclobalanopsis glaucoides
Cyclobalanopsis gracilis
Cyclobalanopsis helferiana
Cyclobalanopsis jenseniana
Cyclobalanopsis kerrii
Cyclobalanopsis myrsinifolia
Cyclobalanopsis oxyodon
Cyclobalanopsis pachyloma
Cyclobalanopsis sessilifolia
Cyclobalanopsis stewardiana
Cyclobalanopsis tomentosinervis
Fagus engleriana
Fagus longipetiolata
Fagus lucida
Lithocarpus amoenus
Lithocarpus brevicaudatus
Lithocarpus calophyllus
Lithocarpus chifui
Lithocarpus cleistocarpus
Lithocarpus confinis
Lithocarpus corneus
Lithocarpus dealbatus
Lithocarpus elizabethae
Lithocarpus eriobotryoides
Lithocarpus fangii
Lithocarpus fordianus
Lithocarpus glaber
Lithocarpus haipinii
Lithocarpus hancei
Lithocarpus henryi
Lithocarpus levis
Lithocarpus litseifolius
Lithocarpus megalophyllus
Lithocarpus nitidinux
Lithocarpus petelotii
Lithocarpus qinzhouicus
Lithocarpus rosthornii
Lithocarpus taitoensis
Quercus acrodonta
Quercus acutissima
Quercus aliena
Quercus aquifolioides
Quercus dentata
Quercus dolicholepis
Quercus engleriana
Quercus fabri
Quercus griffithii
Quercus guajavifolia
Quercus oxyphylla
Quercus phillyraeoides
Quercus rehderiana
Quercus senescens
Quercus serrata
Quercus setulosa
Quercus spinosa
Quercus utilis
Quercus variabilis
Quercus yunnanensis
Bennettiodendron brevipes var. brevipes
Bennettiodendron lanceolatum
Bennettiodendron leprosipes
Carrierea calycina
Carrierea dunniana
Casearia velutina
Flacourtia ramontchii
Hydnocarpus hainanensis
Idesia polycarpa
Itoa orientalis
Poliothyrsis sinensis
Xylosma longifolium
Xylosma racemosum var. caudata
Xylosma racemosum var. glaucescens
Xylosma racemosum var. racemosum
Canscora lucidissima
Exacum tetragonum
Gentiana cephalantha
Gentiana crassicaulis
Gentiana oligophylla
Gentiana panthaica
Gentiana parvula
Gentiana pedata
Gentiana praticola
Gentiana pterocalyx
Gentiana rhodantha
Gentiana rigescens
Gentiana rubicunda
Gentiana scabra
Gentiana suborbisepala
Gentiana sutchuenensis
Gentiana taliensis
Gentiana yokusai
Gentiana yunnanensis
Gentianopsis barbata
Gentianopsis contorta
Halenia elliptica
Latouchea fokiensis
Lomatogonium bellum
Lomatogonium forrestii
Lomatogonium rotatum
Menyanthes trifoliata
Nymphoides indica
Swertia angustifolia
Swertia bimaculata
Swertia cincta
Swertia kouitchensis
Swertia macrosperma
Swertia nervosa
Swertia oculata
Swertia punicea
Swertia yunnanensis
Tripterospermum cordatum
Tripterospermum filicaule
Tripterospermum hirticalyx
Erodium stephanianum
Geranium franchetii
Geranium nepalense
Geranium ocellatum
Geranium robertianum
Geranium rosthornii
Geranium sibiricum
Geranium wilfordii
Aeschynanthus austroyunnanensis var. guangxiensis
Aeschynanthus buxifolius
Allocheilos cortusiflorum
Ancylostemon notochlaenus
Anna ophiorrhizoides
Beccarinda tonkinensis
Boea philippensis
Briggsia elegantissima
Briggsia longipes
Briggsia mihieri
Briggsia parvifolia
Briggsia pinfaensis
Briggsia rosthornii
Briggsiopsis delavayi
Chirita brachytricha var. brachytricha
Chirita brachytricha var. magnibracteata
Chirita eburnea
Chirita fimbrisepala var. fimbrisepala
Chirita glabrescens
Chirita liboensis
Chirita liguliformis
Chirita lunglinensis var. lunglinensis
Chirita macrophylla
Chirita pinnatifida
Chirita pumila
Chirita secundiflora
Chirita tenuituba
Chirita vestita
Didissandra begoniifolia
Didymocarpus glandulosus var. minor
Didymocarpus niveolanosus
Didymocarpus stenanthos var. pilosellus
Epithema carnosum
Gyrocheilos retrotrichum var. oligolobum
Hemiboea cavaleriei var. cavaleriei
Hemiboea cavaleriei var. paucinervis
Hemiboea flaccida
Hemiboea follicularis
Hemiboea gamosepala
Hemiboea gracilis var. gracilis
Hemiboea gracilis var. pilobracteata
Hemiboea mollifolia
Hemiboea subacaulis
Hemiboea subcapitata var. subcapitata
Loxostigma cavaleriei
Loxostigma glabrifolium
Loxostigma griffithii
Lysionotus aeschynanthoides
Lysionotus pauciflorus var. indutus
Lysionotus pauciflorus var. pauciflorus
Lysionotus serratus var. serratus
Opithandra cinerea
Oreocharis auricula var. auricula
Oreocharis cavaleriei
Ornithoboea feddei
Paraboea crassifolia
Paraboea martinii
Paraboea rufescens var. rufescens
Paraboea sinensis
Paraboea swinhoii
Paraboea thirionii
Petrocodon dealbatus var. dealbatus
Petrocodon dealbatus var. denticulatus
Petrocosmea cavaleriei
Petrocosmea confluens
Petrocosmea martinii var. leiandra
Petrocosmea martinii var. martinii
Rhabdothamnopsis sinensis
Rhynchoglossum obliquum
Rhynchotechum ellipticum
Rhynchotechum formosanum
Thamnocharis esquirolii
Whytockia tsiangiana var. tsiangiana
Whytockia tsiangiana var. wilsonii
Ginkgo biloba
Gnetum hainanense
Gnetum parvifolium
Gnetum pendulum
Agrostis clavata
Agrostis matsumurae
Agrostis micrantha
Agrostis myriantha
Agrostis stolonifera
Alopecurus aequalis
Alopecurus japonicus
Ampelocalamus calcareus
Anisachne gracilis
Anthoxanthum hookeri
Apluda mutica
Arthraxon guizhouensis
Arthraxon hispidus
Arthraxon lancifolius
Arthraxon multinervus
Arthraxon xinanensis var. laxiflorus
Arthraxon xinanensis var. xinanensis
Arundinella anomala
Arundinella bengalensis
Arundinella cochinchinensis
Arundinella flavida
Arundinella fluviatilis
Arundinella hirta
Arundinella hookeri
Arundinella nepalensis
Arundinella rupestris
Arundinella setosa
Arundo donax
Aulacolepis treutleri
Avena fatua
Avena sativa
Bambusa intermedia
Bambusa sinospinosa
Bashania fangiana
Beckmannia syzigachne
Bothriochloa bladhii
Bothriochloa ischaemum
Brachiaria eruciformis
Brachiaria subquadripara
Brachiaria villosa
Brachypodium sylvaticum
Bromus inermis
Bromus remotiflorus
Calamagrostis epigeios var. epigeios
Calamagrostis pseudophragmites
Capillipedium assimile
Capillipedium parviflorum
Catabrosa aquatica
Chimonobambusa angustifolia
Chimonobambusa hejiangensis
Chimonobambusa hirtinoda
Chimonobambusa lactistriata
Chimonobambusa pachystachys
Chimonobambusa utilis
Chimonobambusa yunnanensis
Chloris virgata
Chrysopogon aciculatus
Cleistogenes hackeli var. hackeli
Coelachne simpliciuscula
Coix lacryma-jobi var. lacryma-jobi
Cymbopogon citratus
Cymbopogon distans
Cymbopogon goeringii
Cyrtococcum patens
Dactylis glomerata
Dactyloctenium aegyptium
Dendrocalamus farinosus
Dendrocalamus latiflorus
Dendrocalamus liboensis
Dendrocalamus minor
Dendrocalamus minor var. minor
Dendrocalamus tsiangii
Deschampsia caespitosa var. caespitosa
Deyeuxia arundinacea var. arundinacea
Deyeuxia arundinacea var. ciliata
Deyeuxia arundinacea var. laxiflora
Deyeuxia diffusa
Deyeuxia effusiflora
Deyeuxia hakonensis
Deyeuxia henryi
Diandranthus yunnanensis
Dichanthium annulatum
Dichanthium caricosum
Digitaria ciliaris
Digitaria cruciata
Digitaria jubata
Digitaria longiflora
Digitaria sanguinalis
Digitaria setigera
Digitaria ternata
Digitaria violascens
Dimeria ornithopoda
Drepanostachyum scandeus
Eccoilopus cotulifer
Echinochloa caudata
Echinochloa colonum
Echinochloa crusgali var. austro-japonensis
Echinochloa crusgali var. crusgali
Echinochloa crusgali var. mitis
Echinochloa crusgali var. praticola
Echinochloa crusgali var. zelayensis
Echinochloa cruspavonis
Echinochloa glabrescens
Echinochloa hispidula
Echinochloa oryzoides
Eleusine coracana
Eleusine indica
Elymus tangutorum 麦
Eragrostis atrovirens
Eragrostis autumnalis
Eragrostis cilianensis
Eragrostis ferruginea
Eragrostis japonica
Eragrostis mairei
Eragrostis minor
Eragrostis nigra
Eragrostis perennans
Eragrostis pilosa
Eragrostis zeylanica
Eremochloa bimaculata
Eremochloa ciliaris
Eremochloa ophiuroides
Eremopogon delavayi
Erianthus rufipilus
Eriochloa villosa
Eulalia pallens
Eulalia quadrinervis
Eulalia speciosa
Eulalia splendens
Eulaliopsis binata
Fargesia conferta
Fargesia fungosa
Festuca durata
Festuca elata
Festuca japonica
Festuca leptopogon
Festuca ovina
Festuca parvigluma
Festuca pratensis
Festuca valesiaca
Garnotia acutigluma
Garnotia tenuis
Gelidocalamus annulatus
Gelidocalamus tessellatus
Glyceria chinensis
Glyceria tonglensis
Hackelochloa grannlaris
Hackelochloa granularis
Helictotrichon leianthum
Helictotrichon schmidii
Hemarthria altissima
Hemarthria compressa
Heteropogon contortus
Imperata cylindrica
Imperata koenigii
Indocalamus guangdongensis
Indocalamus guangdongensis var. guangdongensis
Indocalamus hirsutissimus
Indocalamus hirsutissimus var. glabrifolius
Indocalamus hirsutissimus var. hirsutissimus
Indocalamus quadratus
Indocalamus wilsoni
Indosasa lipoensis
Indosasa sinica
Indosasa triangulata
Isachne albens
Isachne dispar
Isachne globosa
Isachne globosa var. globosa
Isachne nipponensis
Isachne truncata
Ischaemum aristatum
Ischaemum barbatum
Ischaemum rugosum
Koeleria cristata var. cristata
Leersia hexandra
Leersia japonica
Leersia sayanuka
Leptochloa chinensis
Leptochloa panicea
Lolium multiflorum
Lophatherum gracile
Melica Onoei
Melica przewalskyi
Microstegium ciliatum
Microstegium nudum
Microstegium vimineum
Milium effusum
Miscanthus floridulus
Miscanthus sinensis
Muhlenbergia hugelii
Muhlenbergia japonica
Muhlenbergia ramosa
Neyraudia fanjingshanensis
Neyraudia reynaudiana
Oplismenus compositus
Oplismenus undulatifolius
Oryzopsis obtusa
Panicum bisulcatum
Panicum brevifolium
Panicum psilopodium var. epaleatum
Panicum psilopodium var. psilopodium
Paspalum dilatatum
Paspalum orbiculare
Paspalum scrobiculatum
Paspalum thunbergii
Pennisetum alopecuroides
Pennisetum longissimum
Phaenosperma globosa
Phleum paniculatum
Phyllostachys aurita
Phyllostachys bambusoides f. bambusoides
Phyllostachys bambusoides f. lacrima-deae
Phyllostachys glauca var. glauca
Phyllostachys guizhouensis
Phyllostachys heteroclada
Phyllostachys heteroclada f. heteroclada
Phyllostachys heterocycla cv. pubescens
Phyllostachys mannii
Phyllostachys nidularia f. nidularia
Phyllostachys nigra var. henonis
Phyllostachys propinqua
Phyllostachys rubromarginata
Phyllostachys sulphurea cv. robert
Phyllostachys sulphurea cv. viridis
Pleioblastus amarus
Pleioblastus amarus var. amarus
Pleioblastus maculatus
Poa acroleuca
Poa angustifolia
Poa annua
Poa faberi
Poa khasiana
Poa nemoralis
Poa pratensis
Pogonatherum crinitum
Pogonatherum paniceum
Polypogon fugax
Polypogon monspeliensis
Qiongzhuea communis
Qiongzhuea luzhiensis
Qiongzhuea puberula
Roegneria calcicola
Roegneria ciliaris var. ciliaris
Roegneria kamoji var. kamoji
Rottboellia exaltata
Saccharum arundinaceum
Saccharum sinense
Saccharum spontaneum
Sacciolepis indica
Sacciolepis myosuroides
Schizachyrium brevifolium
Setaria chondrachne
Setaria faberii
Setaria forbesiana
Setaria glauca var. glauca
Setaria guizhouensis
Setaria pallidifusca
Setaria palmifolia
Setaria plicata
Setaria viridis
Sinobambusa dushanensis
Sorghum nitidum
Spodiopogon sibiricus
Sporobolus diander
Sporobolus fertilis
Stipa bungeana
Themeda arundinacea
Themeda caudata
Themeda chinensis
Themeda hookeri
Themeda japonica
Themeda triandra
Themeda villosa
[truncated: 2,529 more rows]
