# Supplementary material for: Throwing light on dark diversity of vascular plants in China: predicting the distribution of dark and threatened species under global climate change
Source: PeerJ. 2019 Apr 9;7:e6731. doi: 10.7717/peerj.6731 (PMC6461033; doi:10.7717/peerj.6731)
Supplement: Supplemental Information 6 [file peerj-07-6731-s006.zip › Dataset S2/53.csv]

Acanthus leucostachyus
Adenacanthus longispicus
Adhatoda vasica
Aechmanthera gossypina
Aechmanthera tomentosa
Andrographis laxiflora var. glomerulifera
Andrographis laxiflora var. laxiflora
Asystasia chelonoides
Asystasia gangetica
Asystasia salicifolia
Asystasiella neesiana
Baphicacanthus cusia
Barleria cristata var. cristata
Barleria cristata var. mairei
Barleria prionitis
Barleria purpureosepala
Calophanoides albovelata
Calophanoides chinensis
Calophanoides kouytchensis
Calophanoides quadrifaria
Calophanoides siccanea
Calophanoides wardii
Calophanoides xantholeuca
Calophanoides xerobatica
Calophanoides xerophila
Calophanoides xylopoda
Calophanoides yunnanensis
Championella longiflora
Championella maclurei
Championella xanthantha
Chroesthes lanceolata
Clinacanthus nutans var. nutans
Codonacanthus pauciflorus
Cystacanthus affinis
Cystacanthus paniculatus
Cystacanthus yangzekiangensis
Cystacanthus yunnanensis
Dicliptera bupleuroides
Dicliptera chinensis
Dicliptera elegans
Dicliptera induta
Diflugossa colorata
Diflugossa divaricata
Diflugossa pinetorum
Diflugossa scoriarum
Dipteracanthus repens
Eranthemum austrosinense
Eranthemum pubipetalum
Eranthemum splendens
Gendarussa ventricosa
Gendarussa vulgaris
Goldfussia austinii
Goldfussia feddei
Goldfussia glomerata
Goldfussia leucocephala
Goldfussia psilostachys
Goldfussia straminea
Gutzlaffia aprica var. aprica
Gymnostachyum sanguinolentum
Hygrophila erecta
Hygrophila phlomiodes
Hygrophila polysperma
Hygrophila salicifolia var. salicifolia
Hypoestes triflora
Isoglossa collina
Lepidagathis fasciculata
Lepidagathis incurva
Mananthes austrosinensis
Mananthes microdonta
Mananthes panduriformis
Mananthes patentiflora
Nelsonia canescens
Ophiorrhiziphyllon macrobotryum
Paragutzlaffia henryi
Paragutzlaffia Lyi
Pararuellia alata
Pararuellia cavaleriei
Pararuellia delavayana
Perilepta auriculata
Perilepta edgeworthiana
Peristrophe baphica
Peristrophe bicalyculata
Peristrophe fera var. fera
Peristrophe floribunda
Peristrophe japonica
Peristrophe lanceolaria
Peristrophe yunnanensis
Phaulopsis oppositifolia
Phlogacanthus colaniae
Phlogacanthus curviflorus
Phlogacanthus pubinervius
Phlogacanthus vitellinus
Pseudaechmanthera glutinosa
Pseuderanthemum graciliflorum
Pseuderanthemum haikangense
Pseuderanthemum latifolium
Pseuderanthemum polyanthum
Pseuderanthemum shweliense
Pseuderanthemum tapingense
Pseuderanthemum teysmanni
Pteracanthus aenobarbus
Pteracanthus alatiramosus
Pteracanthus alatus
Pteracanthus calycinus
Pteracanthus claviculatus
Pteracanthus congesta
Pteracanthus dryadum
Pteracanthus duclouxii
Pteracanthus extensus
Pteracanthus flexus
Pteracanthus forrestii
Pteracanthus gongshanensis
Pteracanthus grandissimus
Pteracanthus hygrophiloides
Pteracanthus leucotrichus
Pteracanthus mekongensis
Pteracanthus oresbius
Pteracanthus panduratus
Pteracanthus rotundifolius
Pteracanthus versicolor
Pteracanthus yunnanensis
Pteroptychia dalziellii
Pyrrothrix heterochroa
Pyrrothrix hossei
Pyrrothrix rufo-hirta
Rhaphidospora vagabunda
Rhinacanthus beesianus
Rhinacanthus calcaratus
Rostellularia diffusa var. hedyotidifolia
Rostellularia khasiana var. latispica
Rostellularia procumbens var. procumbens
Rungia hirpex
Rungia mina
Rungia pectinata
Rungia pinpienensis
Rungia stolonifera
Rungia yunnanensis
Semnostachya longispicata
Semnostachya menglaensis
Sericocalyx fluviatilis
Staurogyne brachystachya
Staurogyne chapaensis
Staurogyne hypoleuca
Staurogyne rivularis
Staurogyne yunnanensis
Strobilanthes cycla
Strobilanthes densa
Strobilanthes larium
Strobilanthes limprichtii
Strobilanthes mucronato-producta
Strobilanthes peteloti
Strobilanthes polyneuros
Strobilanthes stolonifera
Strobilanthes torrentium
Sympagis monadelpha
Tarphochlamys affinis
Tetraglochidium gigantodes
Tetraglochidium jugorum
Tetragoga esquirolii
Thunbergia coccinea
Thunbergia fragrans subsp. fragrans
Thunbergia fragrans subsp. lanceolata
Thunbergia lacei
Thunbergia lutea
Acer amplum var. amplum
Acer amplum var. jianshuiense
Acer buergerianum var. ningpoense
Acer caesium subsp. caesium
Acer campbellii
Acer cappadocicum var. cappadocicum
Acer cappadocicum var. sinicum
Acer cappadocicum var. tricaudatum
Acer caudatum
Acer chienii
Acer cordatum var. cordatum
Acer crassum
Acer davidii
Acer decandrum
Acer erianthum
Acer fabri var. fabri
Acer fabri var. megalocarpum
Acer fenzelianum
Acer flabellatum
Acer forrestii
Acer franchetii var. franchetii
Acer fulvescens subsp. pentalobum
Acer heptalobum
Acer hilaense
Acer huianum
Acer kiukiangense
Acer kungshanense var. acuminatilobum
Acer kungshanense var. kungshanense
Acer kuomeii
Acer kwangnanense
Acer laevigatum var. laevigatum
Acer laevigatum var. salweenense
Acer lanpingense
Acer laxiflorum var. laxiflorum
Acer longicarpum
Acer longipes var. weixiense
Acer machilifolium
Acer mono var. macropterum
Acer mono var. minshanicum
Acer mono var. mono
Acer oblongum
Acer oblongum var. oblongum
Acer oligocarpum
Acer oliverianum
Acer paihengii
Acer paxii
Acer pectinatum
Acer poliophyllum
Acer pubipetiolatum
Acer robustum var. robustum
Acer schneiderianum var. pubescens
Acer sichourense
Acer sikkimense
Acer stachyophyllum
Acer sterculiaceum
Acer sycopseoides
Acer taronense
Acer tetramerum var. betulifolium
Acer thomsonii
Acer tonkinense
Acer wardii
Acer wilsonii
Dipteronia dyerana
Actinidia arguta
Actinidia callosa
Actinidia carnosifolia var. carnosifolia
Actinidia carnosifolia var. glaucescens
Actinidia chinensis
Actinidia fasciculoides
Actinidia fulvicoma
Actinidia glaucocallosa
Actinidia henryi
Actinidia holotricha
Actinidia indochinensis
Actinidia kolomikta
Actinidia latifolia
Actinidia leptophylla
Actinidia maloides var. maloides
Actinidia melanandra
Actinidia obovata
Actinidia pilosula
Actinidia polygama
Actinidia rubricaulis
Actinidia rubus
Actinidia rudis
Actinidia rufotricha
Actinidia suberifolia
Actinidia tetramera
Actinidia umbelloides
Actinidia venosa
Actinidia vitifolia
Clematoclethra pachyphylla
Clematoclethra scandens
Saurauia cerea
Saurauia erythrocarpa
Saurauia macrotricha
Saurauia miniata
Saurauia napaulensis
Saurauia polyneura
Saurauia thyrsiflora
Saurauia tristyla
Saurauia yunnanensis
Sladenia celastrifolia
Adoxa moschatellina
Glinus lotoides
Mollugo stricta
Tetragonia tetragonioides
Trianthema portulacastrum
Alangium alpinum
Alangium barbatum
Alangium chinense
Alangium chinense subsp. chinense
Alangium faberi
Alangium kurzii
Alangium kurzii var. kurzii
Alangium platanifolium
Alangium yunnanense
Alisma orinentale
Alisma plantago-aquatica
Caldesia parnassifolia
Sagittaria altigena
Sagittaria pygmaea
Sagittaria tengtsungensis
Sagittaria trifolia
Sagittaria trifolia var. trifolia
Achyranthes aspera
Achyranthes bidentata var. bidentata f. bidentata
Achyranthes longifolia
Aerva glabrata
Aerva sanguinolenta
Alternanthera sessilis
Amaranthus lividus
Amaranthus spinosus
Amaranthus viridis
Celosia argentea
Cyathula capitata
Cyathula officinalis
Cyathula prostrata
Psilotrichum ferrugineum
Crinum latifolium
Curculigo capitulata
Curculigo crassifolia
Curculigo orchioides
Curculigo sinensis
Hypoxis aurea
Lycoris aurea
Lycoris incarnata
Lycoris radiata
Buchanania latifolia
Buchanania yunnanensis
Choerospondias axillaris
Cotinus coggygria
Cotinus nana
Dobinea delavayi
Dobinea vulgaris
Dracontomelon duperreanum
Dracontomelon macrocarpum
Drimycarpus anacardiifolius
Drimycarpus racemosus
Lannea coromandelica
Mangifera indica
Mangifera longipes
Mangifera persiciformis
Mangifera siamensis
Mangifera sylvatica
Pegia nitida
Pegia sarmentosa
Pistacia chinensis
Pistacia weinmannifolia
Rhus chinensis
Rhus potaninii
Rhus punjabensis
Rhus teniana
Rhus wilsonii
Semecarpus microcarpa
Semecarpus reticulata
Spondias haplophylla
Spondias lakonensis
Spondias pinnata
Terminthia paniculata
Toxicodendron acuminatum
Toxicodendron calcicolum
Toxicodendron delavayi
Toxicodendron fulvum
Toxicodendron grandiflorum
Toxicodendron griffithii
Toxicodendron hookeri var. microcarpum
Toxicodendron succedaneum
Toxicodendron sylvestre
Toxicodendron vernicifluum
Toxicodendron wallichii
Toxicodendron yunnanense
Toxicodendron yunnanense var. yunnanense
Alphonsea boniana
Alphonsea hainanensis
Alphonsea mollis
Alphonsea monogyna
Alphonsea squamosa
Alphonsea tsangyuanensis
Artabotrys hexapetalus
Artabotrys hongkongensis
Cyathostemma yunnanense
Dasymaschalon rostratum
Dasymaschalon sootepense
Desmos chinensis
Desmos dumosus
Desmos grandifolius
Desmos yunnanensis
Fissistigma acuminatissimum
Fissistigma balansae
Fissistigma bracteolatum
Fissistigma cavaleriei
Fissistigma chloroneurum
Fissistigma globosum
Fissistigma kwangsiense
Fissistigma latifolium
Fissistigma maclurei
Fissistigma minuticalyx
Fissistigma poilanei
Fissistigma polyanthum
Fissistigma retusum
Fissistigma wallichii
Fissistigma xylopetalum
Goniothalamus cheliensis
Goniothalamus donnaiensis
Goniothalamus griffithii
Goniothalamus howii
Goniothalamus leiocarpus
Goniothalamus yunnanensis
Mezzettiopsis creaghii
Miliusa chunii
Miliusa sinensis
Miliusa tenuistipitata
Mitrephora maingayi
Mitrephora thorelii
Mitrephora wangii
Orophea anceps
Orophea yunnanensis
Phaeanthus saccopetaloides
Polyalthia cerasoides
Polyalthia cheliensis
Polyalthia florulenta
Polyalthia lancilimba
Polyalthia litseifolia
Polyalthia petelotii
Polyalthia pingpienensis
Polyalthia simiarum
Polyalthia verrucipes
Polyalthia viridis
Pseuduvaria indochinensis
Uvaria Kurzii
Uvaria macclurei
Uvaria rufa
Aganosma schlechteriana
Alstonia henryi
Alstonia mairei
Alstonia scholaris
Alstonia yunnanensis
Alyxia marginata
Alyxia menglungensis
Alyxia schlechteri
Alyxia villilimba
Anodendron affine
Beaumontia grandiflora
Beaumontia murtonii
Beaumontia pitardii
Bousigonia angustifolia
Bousigonia mekongensis
Carissa spinarum
Chonemorpha eriostylis
Chonemorpha griffithii
Chonemorpha megacalyx
Chonemorpha parviflora
Chonemorpha splendens
Epigynum auritum
Ichnocarpus frutescens
Melodinus axillaris
Melodinus hemsleyanus
Melodinus khasianus
Melodinus suaveolens
Melodinus tenuicaudatus
Melodinus yunnanensis
Parameria laevigata
Parepigynum funingense
Pottsia grandiflora
Pottsia laxiflora
Rauvolfia serpentina
Rauvolfia verticillata
Sindechites henryi
Strophanthus divaricatus
Strophanthus wallichii
Trachelospermum axillare
Trachelospermum bodinieri
Trachelospermum dunnii
Trachelospermum jasminoides
Vallaris indecora
Wrightia coccinea
Wrightia laevis
Wrightia pubescens
Wrightia sikkimensis
Ilex atrata
Ilex bidens
Ilex bioritsensis
Ilex cauliflora
Ilex centrochinensis
Ilex chamaebuxus
Ilex chapaensis
Ilex chartaceifolia
Ilex cheniana
Ilex chinensis
Ilex ciliospinosa
Ilex corallina
Ilex cornuta
Ilex cupreonitens
Ilex cyrtura
Ilex dasyclada
Ilex dehongensis
Ilex delavayi
Ilex denticulata
Ilex dianguiensis
Ilex dipyrena
Ilex dunniana
Ilex excelsa
Ilex fengqingensis
Ilex ferruginea
Ilex ficoidea
Ilex formosana
Ilex forrestii
Ilex fragilis
Ilex franchetiana
Ilex georgei
Ilex gingtungensis
Ilex godajam
Ilex gracilis
Ilex guangnanensis
Ilex hainanensis
Ilex hookeri
Ilex intricata
Ilex kaushue
Ilex kunmingensis
Ilex kunmingensis var. kunmingensis
Ilex kwangtungensis
Ilex latifolia
Ilex latifrons
Ilex liana
Ilex longecaudata
Ilex longzhouensis
Ilex ludianensis
Ilex machilifolia
Ilex macrocarpa
Ilex macrostigma
Ilex mamillata
Ilex manneiensis
Ilex marlipoensis
Ilex melanotricha
Ilex microcca f. pilosa
Ilex micrococca
Ilex micropyrena
Ilex nothofagifolia
Ilex nubicola
Ilex pentagona
Ilex perlata
Ilex perryana
Ilex polyneura
Ilex pseudomachilifolia
Ilex pubescens
Ilex pubigera
Ilex punctatilimba
Ilex rockii
Ilex rotunda
Ilex sikkimensis
Ilex sinica
Ilex suaveolens
Ilex sublongecaudata
Ilex subodorata
Ilex subrugosa
Ilex synpyrena
Ilex szechwanensis
Ilex tetramera
Ilex trichocarpa
Ilex triflora
Ilex tsiangiana
Ilex umbellulata
Ilex venosa
Ilex venulosa
Ilex wangiana
Ilex wardii
Ilex wattii
Ilex wilsonii
Ilex wuiana
Ilex yuiana
Ilex yunnanensis
Acorus calamus var. calamus
Acorus calamus var. verus
Acorus gramineus
Acorus rumphianus
Acorus tatarinowii
Aglaonema modestum
Aglaonema tenuipes
Alocasia cucullata
Alocasia longiloba
Alocasia macrorrhiza
Amorphophallus bankokensis
Amorphophallus bulbifer
Amorphophallus dunnii
Amorphophallus mairei
Amorphophallus mekongensis
Amorphophallus virosus
Amorphophallus yunnanensis
Amydrium hainanense
Amydrium sinense
Anadendrum latifolium
Anadendrum montanum
Arisaema aridum
Arisaema auriculatum
Arisaema austro-yunnanense
Arisaema bathycoleum
Arisaema biauriculatum
Arisaema bonatianum
Arisaema calcareum
Arisaema candidissimum
Arisaema ciliatum
Arisaema dahaiense
Arisaema decipiens
Arisaema delavayi
Arisaema dilatatum
Arisaema echinatum
Arisaema elephas
Arisaema erubescens
Arisaema flavum
Arisaema franchetianum
Arisaema handelii
Arisaema heterophyllum
Arisaema inkiangense
Arisaema intermedium
Arisaema lichiangense
Arisaema lineare
Arisaema lobatum
Arisaema nepenthoides
Arisaema parvum
Arisaema penicillatum
Arisaema prazeri
Arisaema rhizomatum
Arisaema saxatile
Arisaema sinii
Arisaema speciosum
Arisaema tengtsungense
Arisaema tortuosum
Arisaema undulatum
Arisaema utile
Arisaema wilsonii
Arisaema yunnanense
Colocasia fallax
Colocasia gigantea
Cryptocoryne yunnanensis
Epipremnum pinnatum
Gonatanthus pumilus
Hapaline ellipticifolium
Homalomena occulta
Lasia spinosa
Pinellia pedatisecta
Pinellia ternata
Pistia stratiotes
Pothos cathcartii
Pothos chinensis
Pothos pilulifer
Pothos repens
Pothos scandens
Remusatia hookeriana
Remusatia vivipara
Rhaphidophora crassicaulis
Rhaphidophora decursiva
Rhaphidophora hongkongensis
Rhaphidophora hookeri
Rhaphidophora laichouensis
Rhaphidophora lancifolia
Rhaphidophora luchunensis
Rhaphidophora megaphilla
Rhaphidophora peepla
Sauromatum venosum
Steudnera colocasiaefolia
Steudnera griffithii
Typhonium alpinum
Typhonium calcicolum
Typhonium divaricatum
Typhonium diversifolium
Typhonium flagelliforme
Typhonium kunmingense
Typhonium roxburgii
Typhonium trilobatum
Acanthopanax cissifolius
Acanthopanax gracilistylus var. gracilistylus
Acanthopanax lasiogyne
Acanthopanax leucorrhizus var. fulvescens
Acanthopanax leucorrhizus var. leucorrhizus
Acanthopanax leucorrhizus var. scaberulus
Acanthopanax simonii var. simonii
Acanthopanax trifoliatus
Acanthopanax wilsonii
Acanthopanax yui
Aralia apioides
Aralia armata
Aralia atropurpurea
Aralia caesia
Aralia decaisneana
Aralia echinocaulis
Aralia elata
Aralia fargesii
Aralia foliolosa
Aralia hupehensis
Aralia lantsangensis
Aralia melanocarpa
Aralia plumosa
Aralia searelliana
Aralia thomsonii
Aralia undulata
Aralia wilsonii
Aralia yunnanensis
Brassaiopsis acuminata
Brassaiopsis chengkangensis
Brassaiopsis glomerulata
Brassaiopsis gracilis
Brassaiopsis kwangsiensis
Brassaiopsis pentalocula
Brassaiopsis shweliensis
Brassaiopsis tripteris
Dendropanax bilocularis
Dendropanax dentiger
Dendropanax hainanensis
Dendropanax kwangsiensis
Dendropanax parvifloroides
Dendropanax proteus
Dendropanax yunnanensis
Diplopanax stachyanthus
Euaraliopsis ciliata
Euaraliopsis dumicola
Euaraliopsis fatsioides
Euaraliopsis ferruginea
Euaraliopsis ficifolia
Euaraliopsis hainla
Euaraliopsis hispida
Euaraliopsis palmipes
Hedera nepalensis var. sinensis
Heteropanax chinensis
Heteropanax fragrans
Heteropanax nitentifolius
Heteropanax yunnanensis
Kalopanax septemlobus
Macropanax chienii
Macropanax parviflorus
Macropanax rosthornii
Macropanax undulatus
Merrilliopanax chinensis
Merrilliopanax listeri
Panax zingiberensis
Pentapanax leschenaultii var. forrestii
Pentapanax leschenaultii var. leschenaultii
Pentapanax parasiticus
Pentapanax racemosus
Pentapanax subcordatus
Pentapanax verticillatus
Pentapanax yunnanensis
Schefflera bodinieri
Schefflera chinensis
Schefflera chinpinensis
Schefflera delavayi
Schefflera diversifoliolata
Schefflera elata
Schefflera fengii
Schefflera hoi
Schefflera hypoleuca
Schefflera hypoleucoides
Schefflera impressa var. glabrescens
Schefflera khasiana
Schefflera macrophylla
Schefflera marlipoensis
Schefflera minutistellata
Schefflera multinervia
Schefflera octophylla
Schefflera parvifoliolata
Schefflera pentagyra
Schefflera polypyrena
Schefflera producta
Schefflera rubriflora
Schefflera shweliensis
Schefflera tenuis
Schefflera wardii
Schefflera yui
Schefflera yunnanensis
Tetrapanax papyrifer
Trevesia palmata
Tupidanthus calyptratus
Aristolochia championii
Aristolochia chlamydophylla
Aristolochia cucurbitoides
Aristolochia delavayi var. delavayi
Aristolochia delavayi var. micrantha
Aristolochia fangchi
Aristolochia gentilis
Aristolochia griffithii
Aristolochia kwangsiensis
Aristolochia moupinensis
Aristolochia obliqua
Aristolochia ovatifolia
Aristolochia scytophylla
Aristolochia tagala
Aristolochia transsecta
Aristolochia tuberosa
Aristolochia utriformis
Aristolochia versicolor
Aristolochia westlandii
Asarum caudigerellum
Asarum caudigerum
Asarum delavayi
Asarum himalaicum
Asarum petelotii
Asarum pulchellum
Asarum splendens
Adelostemma gracillimum
Belostemma hirsutum
Belostemma yunnanense
Biondia insignis
Biondia pilosa
Biondia yunnanensis
Brachystelma edule
Brachystelma kerrii
Calotropis gigantea
Calotropis procera
Ceropegia aridicola
Ceropegia christenseniana
Ceropegia dolichophylla
Ceropegia mairei
Ceropegia monticola
Ceropegia pubescens
Ceropegia salicifolia
Ceropegia teniana
Cryptolepis buchananii
Cryptolepis sinensis
Cynanchum anthonyanum
Cynanchum atratum
Cynanchum auriculatum
Cynanchum biondioides
Cynanchum callialata
Cynanchum corymbosum
Cynanchum decipiens
Cynanchum fordii
Cynanchum forrestii
Cynanchum lysimachioides
Cynanchum officinale
Cynanchum otophyllum
Cynanchum paniculatum
Cynanchum stauntonii
Cynanchum verticillatum
Cynanchum wallichii
Cynanchum wilfordii
Dischidia australis
Dischidia tonkinensis
Dolichopetalum kwangsiense
Dregea sinensis
Dregea volubilis
Dregea yunnanensis
Goniostemma punctatum
Gymnema foetidum
Gymnema inodorum
Gymnema latifolium
Gymnema longiretinaculatum
Gymnema sylvestre
Gymnema yunnanense
Heterostemma brownii
Heterostemma esquirolii
Heterostemma grandiflorum
Heterostemma oblongifolium
Heterostemma siamicum
Heterostemma wallichii
Hoya carnosa
Hoya fungii
Hoya fusca
Hoya linearis
Hoya lyi
Hoya mengtzeensis
Hoya nervosa
Hoya pandurata
Hoya pottsii
Hoya revolubilis
Hoya salweenica
Hoya silvatica
Hoya villosa
Marsdenia formosana
Marsdenia griffithii
Marsdenia koi
Marsdenia longipes
Marsdenia officinalis
Marsdenia oreophila
Marsdenia pseudotinctoria
Marsdenia schneideri
Marsdenia sinensis
Marsdenia stenantha
Marsdenia tenacissima
Marsdenia tinctoria
Metaplexis hemsleyana
Myriopteron extensum
Oxystelma esculentum
Periploca calophylla
Periploca floribunda
Periploca forrestii
Periploca sepium
Raphistemma pulchellum
Secamone likiangensis
Secamone sinica
Stelmatocrypton khasianum
Streptocaulon juventas
Telosma procumbens
Toxocarpus aurantiacus
Toxocarpus fuscus
Toxocarpus himalensis
Toxocarpus paucinervius
Toxocarpus villosus
Toxocarpus wangianus
Toxocarpus wightianus
Tylophora astephanoides
Tylophora augustiniana
Tylophora chingtungensis
Tylophora gracilenta
Tylophora hui
Tylophora kerrii
Tylophora koi
Tylophora ovata
Tylophora silvestris
Tylophora yunnanensis
Balanophora dioica
Balanophora elongata
Balanophora fargesii
Balanophora harlandii
Balanophora indica
Balanophora involucrata
Balanophora laxiflora
Balanophora polyandra
Balanophora subcupularis
Rhopalocnemis phalloides
Impatiens abbatis
Impatiens angustiflora
Impatiens apalophylla
Impatiens aquatilis
Impatiens arctosepala
Impatiens arguta
Impatiens aureliana
Impatiens bachii
Impatiens bahanensis
Impatiens balansae
Impatiens barbata
Impatiens begonifolia
Impatiens blinii
Impatiens ceratophora
Impatiens chimiliensis
Impatiens chinensis
Impatiens chungtienensis
Impatiens clavicuspis
Impatiens claviger
Impatiens corchorifolia
Impatiens cornucopia
Impatiens crassicaudex
Impatiens cyanantha
Impatiens cyathiflora
Impatiens cyclosepala
Impatiens delavayi
Impatiens desmamtha
Impatiens dicentra
Impatiens dichroa
Impatiens dichrocarpa
Impatiens dimorphophylla
Impatiens divaricata
Impatiens drepanophora
Impatiens duclouxii
Impatiens ernstii
Impatiens extensifolia
Impatiens forrestii
Impatiens gongshanensis
Impatiens guizhouensis
Impatiens hancockii
Impatiens hengduanensis
Impatiens holocentra
Impatiens lasiophyton
Impatiens lecomtei
Impatiens lemeei
Impatiens lepida
Impatiens leptocaulon
Impatiens lilacina
Impatiens loulanensis
Impatiens mairei
Impatiens margaritifera
Impatiens mengtzeana
Impatiens meyana
Impatiens microcentra
Impatiens minimisepala
Impatiens musyana
Impatiens nobilis
Impatiens nubigena
Impatiens pinetorum
Impatiens poculifer
Impatiens polyceras
Impatiens principis
Impatiens procumbens
Impatiens pseudokingii
Impatiens puberula
Impatiens purpurea
Impatiens radiata
Impatiens rectangula
Impatiens rubro-striata
Impatiens ruiliensis
Impatiens scutisepala
Impatiens siculifer
Impatiens stenantha
Impatiens subecalcarata
Impatiens taliensis
Impatiens taronensis
Impatiens thiochroa
Impatiens tomentalla
Impatiens tongbiguanensis
Impatiens trichosepala
Impatiens tsangshanensis
Impatiens uliginosa
Impatiens vaniotiana
Impatiens weihsiensis
Impatiens xanthina
Impatiens xanthocephala
Impatiens yingjiangensis
Impatiens yunnanensis
Begonia acetosella
Begonia alveolata
Begonia anceps
Begonia asperifolia
Begonia augustinei
Begonia balansana
Begonia baviensis
Begonia biflora
Begonia bonii
Begonia cathayana
Begonia cavaleriei
Begonia cirrosa
Begonia clavicaulis
Begonia coptidimontana
Begonia crassirostris
Begonia cucurbitifolia
Begonia dentato-bracteata
Begonia discrepans
Begonia discreta
Begonia dryadis
Begonia duclouxii
Begonia edulis
Begonia fengii
Begonia flaviflora
Begonia forrestii
Begonia gagnepainiana
Begonia grandis
Begonia gulinqingensis
Begonia gungshanensis
Begonia handelii
Begonia hekouensis
Begonia hemsleyana
Begonia henryi
Begonia labordei
Begonia labordei var. labordei
Begonia lacerata
Begonia laminariae
Begonia limprichtii
Begonia lithophila
Begonia macrotoma
Begonia malipoensis
Begonia megalophyllaria
Begonia mengtzeana
Begonia miranda
Begonia morifolia
Begonia morsei
Begonia muliensis
Begonia obsolescens
Begonia oreodoxa
Begonia palmata
Begonia palmata var. palmata
Begonia parmata var. difformis
Begonia parmata var. laevifolia
Begonia parvula
Begonia paucilobata
Begonia peii
Begonia pingbienensis
Begonia polytricha
Begonia prostrata
Begonia pseudodryadis
Begonia psilophylla
Begonia reflexisquamosa
Begonia repenticaulis
Begonia rex
Begonia rhodophylla
Begonia rockii
Begonia rotundilimba
Begonia ruboides
Begonia scitifolia
Begonia setifolia
Begonia silletensis
Begonia sinobrevicaulis
Begonia summoglabra
Begonia taliensis
Begonia tetragona
Begonia truncatiloba
Begonia tsaii
Begonia versicolor
Begonia villifolia
Begonia wangii
Begonia wenshanensis
Begonia Yui
Begonia yunnanensis
Berberis amabilis
Berberis amoena
Berberis approximata
Berberis arguta
Berberis atrocarpa
Berberis bracteata
Berberis calcipratorum
Berberis cavaleriei
Berberis centiflora
Berberis concolor
Berberis contracta
Berberis coryi
Berberis davidii
Berberis dawoensis
Berberis deinacantha
Berberis dictyophylla var. dictyophylla
Berberis dictyophylla var. epruinosa
Berberis dongchuanensis
Berberis dumicola
Berberis fallax var. fallax
Berberis fallax var. latifolia
Berberis fengii
Berberis ferdinandi-coburgii
Berberis forrestii
Berberis franchetiana
Berberis gagnepainii var. gagnepainii
Berberis grodtmannia var. flavoramea
Berberis holocraspedon
Berberis hypoxantha
Berberis insolita
Berberis iteophylla
Berberis jamesiana
Berberis kunmingensis
Berberis lecomtei
Berberis lepidifolia
Berberis levis
Berberis lijiangensis
Berberis liophylla
Berberis malipoensis
Berberis mekongensis
Berberis metapolyantha
Berberis micropetala
Berberis microtricha
Berberis minutiflora
Berberis muliensis var. atuntzeana
Berberis muliensis var. muliensis
Berberis nutanticarpa
Berberis pallens
Berberis papillifera
Berberis paraspecta
Berberis pectinocraspedon
Berberis phanera
Berberis pingbienensis
Berberis platyphylla
Berberis pruinocarpa
Berberis pruinosa var. barresiana
Berberis pruinosa var. pruinosa
Berberis pseudo-tibetica
Berberis qiaojiaensis
Berberis replicata
Berberis retusa
Berberis sichuanica
Berberis sikkimensis
Berberis silva-taroucana
Berberis subacuminata
Berberis subholophylla
Berberis sublevis
Berberis taliensis
Berberis taronensis
Berberis tomentulosa
Berberis tsarongensis
Berberis valida
Berberis vernalis
Berberis verruculosa
Berberis virescens
Berberis wangii
Berberis weixinensis
Berberis wilsonae var. guhtzunica
Berberis wilsonae var. wilsonae
Berberis woomungensis
Berberis wuliangshanensis
Berberis yunnanensis
Caulophyllum robustum
Diphylleia sinensis
Dysosma aurantiocaulis
Dysosma veitchii
Dysosma versipellis
Epimedium acuminatum
Epimedium davidii
Mahonia bracteolata
Mahonia cardiophylla
Mahonia conferta
Mahonia duclouxiana
Mahonia gracilipes
Mahonia hancockiana
Mahonia imbricata
Mahonia leptodonta
Mahonia longibracteata
Mahonia napaulensis
Mahonia oiwakensis
Mahonia paucijuga
Mahonia polydonta
Mahonia retinervis
Mahonia setosa
Mahonia taronensis
Nandina domestica
Alnus ferdinandi-coburgii
Alnus nepalensis
Betula alnoides
Betula austrosinensis
Betula calcicola
Betula cylindrostachya
Betula delavayi
Betula jinpingensis
Betula luminifera
Betula platyphylla
Betula rhombibracteata
Betula utilis
Carpinus fangiana
Carpinus kweichowensis
Carpinus londoniana
Carpinus mollicoma
Carpinus monbeigiana
Carpinus pubescens
Carpinus rupestris
Carpinus tsaiana
Carpinus tschonoskii
Carpinus viminea
Corylus chinensis
Corylus ferox
Corylus wangii
Corylus yunnanensis
Ostrya yunnanensis
Ostryopsis nobilis
Catalpa bungei
Catalpa fargesii
Catalpa tibetica
Fernandoa guangxiensis
Incarvillea altissima
Incarvillea arguta
Incarvillea compacta
Incarvillea delavayi
Incarvillea forrestii
Incarvillea lutea
Incarvillea mairei
Incarvillea sinensis
Mayodendron igneum
Millingtonia hortensis
Nyctocalos brunfelsiiflorum
Nyctocalos pinnata
Oroxylum indicum
Pauldopia ghorta
Radermachera hainanensis
Radermachera microcalyx
Radermachera pentandra
Radermachera sinica
Radermachera yunnanensis
Stereospermum colais
Stereospermum neuranthum
Stereospermum strigilosum
Bixa orellana
Bombax insigne
Bombax malabaricum
Antiotrema dunnianum
Bothriospermum hispidissimum
Bothriospermum secundum
Chionocharis hookeri
Cordia dichotoma
Cordia furcans
Cynoglossum amabile
Cynoglossum lanceolatum
Cynoglossum triste
Cynoglossum wallichii
Ehretia confinis
Ehretia corylifolia
Ehretia dunniana
Ehretia pingbianensis
Ehretia tsangii
Eritrichium echinocaryum
Eritrichium heterocarpum
Eritrichium laxum
Heliotropium indicum
Heliotropium pseudoindicum
Lasiocaryum trichocarpum
Lithospermum hancockianum
Microula bhutanica
Microula forrestii
Microula leiocarpa
Microula myosotidea
Microula oblongifolia
Microula polygonoides
Microula sikkimensis
Microula spathulata
Microula younghusbandii
Myosotis caespitosa
Onosma album
Onosma cingulatum
Onosma confertum
Onosma decastichum
Onosma exsertum
Onosma lijiangense
Onosma luquanense
Onosma multiramosum
Onosma paniculatum
Onosma wardii
Rotula aquatica
Sinojohnstonia moupinensis
Thyrocarpus sampsonii
Tournefortia montana
Trichodesma calycosum
Trigonotis cavaleriei
Trigonotis compressa
Trigonotis corispermoides
Trigonotis delicatula
Trigonotis funingensis
Trigonotis gracilipes
Trigonotis heliotropifolia
Trigonotis laxa
Trigonotis mairei
Trigonotis microcarpa
Trigonotis peduncularis
Trigonotis rockii
Trigonotis rotundata
Trigonotis vestita
Bretschneidera sinensis
Burmannia coelestis
Burmannia disticha
Burmannia nepalensis
Canarium album
Canarium bengalense
Canarium parvum
Canarium pimela
Canarium strictum
Canarium subulatum
Canarium tonkinense
Garuga floribunda var. gamblei
Garuga forrestii
Garuga pierrei
Garuga pinnata
Protium serratum
Protium yunnanense
Limnocharis flava
Buxus austro-yunnanensis
Buxus bodinieri
Buxus latistyla
Buxus mollicula
Buxus myrica
Buxus rugulosa
Pachysandra axillaris
Sarcococca confertiflora
Sarcococca hookeriana
Sarcococca ruscifolia
Sarcococca vagans
Sarcococca wallichii
Callitriche palustris
Callitriche stagnalis
Chimonanthus nitens
Chimonanthus praecox
Adenophora capillaris subsp. leptosepala
Adenophora coelestis
Adenophora jasionifolia
Adenophora khasiana
Adenophora stricta subsp. confusa
Adenophora stricta subsp. sessilifolia
Adenophora tetraphylla
Asyneuma chinense
Campanula aristata
Campanula calcicola
Campanula cana
Campanula canescens
Campanula chinensis
Campanula chrysosplenifolia
Campanula colorata
Campanula crenulata
Campanula delavayi
Campanula mekongensis
Campanula modesta
Campanula yunnanensis
Campanumoea celebica
Campanumoea lancifolia
Campanumoea parviflora
Cephalostigma hookeri
Codonopsis alpina
Codonopsis bicolor
Codonopsis bulleyana
Codonopsis chimiliensis
Codonopsis chlorocodon
Codonopsis convolvulacea var. convolvulacea
Codonopsis convolvulacea var. efilamentosa
Codonopsis convolvulacea var. forrestii
Codonopsis convolvulacea var. hirsuta
Codonopsis convolvulacea var. limprichtii
Codonopsis convolvulacea var. pinifolia
Codonopsis convolvulacea var. vinciflora
Codonopsis cordifolioidea
Codonopsis farreri
Codonopsis gombalana
Codonopsis macrocalyx
Codonopsis meleagris
Codonopsis micrantha
Codonopsis nervosa var. macrantha
Codonopsis pilosula var. handeliana
Codonopsis pilosula var. pilosula
Codonopsis purpurea
Codonopsis subglobosa
Codonopsis subscaposa
Codonopsis tubulosa
Cyananthus Argenteus
Cyananthus chungdianensis
Cyananthus delavayi
Cyananthus fasciculatus
Cyananthus flavus var. flavus
Cyananthus flavus var. glaber
Cyananthus formosus
Cyananthus hookeri var. hookeri
Cyananthus hookeri var. levicalyx
Cyananthus hookeri var. levicaulis
Cyananthus incanus var. incanus
Cyananthus incanus var. parvus
Cyananthus inflatus
Cyananthus leiocalyx
Cyananthus lichiangensis
Cyananthus lobatus
Cyananthus longiflorus
Cyananthus macrocalyx var. macrocalyx
Cyananthus macrocalyx var. pilosus
Cyananthus microrhombeus var. leicalyx
Cyananthus microrhombeus var. microrhombeus
Cyananthus montanus
Cyananthus neurocalyx
Cyananthus Petiolatus var. petiolatus
Cyananthus petiolatus var. polifolius
Homocodon brevipes
Leptocodon gracilis
Leptocodon hirsutus
Lobelia alsinoides
Lobelia clavata
Lobelia colorata var. baculus
Lobelia colorata var. colorata
Lobelia colorata var. dsolinhoensis
Lobelia davidii var. davidii
Lobelia davidii var. kwangsiensis
Lobelia doniana
Lobelia hancei
Lobelia heyneana
Lobelia iteophylla
Lobelia pleotricha var. cacumiflora
Lobelia pleotricha var. handelii
Lobelia pleotricha var. pleotricha
Lobelia pyramidalis
Lobelia sequinii
Lobelia sessilifolia
Lobelia taliensis
Lobelia terminalis
Lobelia zeylanica var. lobbiana
Lobelia zeylanica var. zeylanica
Pentaphragma sinense
Peracarpa carnosa
Platycodon grandiflorus
Pratia brevisepala
Pratia montana
Sphenoclea zeylanica
Wahlenbergia marginata
Abelia buddleioides
Abelia chinensis
Abelia dielsii
Abelia engleriana
Abelia forrestii
Abelia macrotera
Abelia parvifolia
Abelia umbellata
Dipelta yunnanensis
Leycesteria formosa var. formosa
Leycesteria formosa var. stenosepala
Leycesteria gracilis
Leycesteria sinensis
Leycesteria stipulata
Lonicera acuminata var. acuminata
Lonicera bournei
Lonicera buchananii
Lonicera caerulea var. edulis
Lonicera chrysantha subsp. koehneana
Lonicera codonantha
Lonicera crassifolia
Lonicera cyanocarpa
Lonicera ferruginea
Lonicera fragilis
Lonicera fulvotomentosa
Lonicera hildebrandiana
Lonicera hispida
Lonicera hypoglauca subsp. hypoglauca
Lonicera hypoglauca subsp. nudiflora
Lonicera inconspicua
Lonicera inodora
Lonicera japonica var. chinensis
Lonicera japonica var. japonica
Lonicera lanceolata var. glabra
Lonicera lanceolata var. lanceolata
Lonicera ligustrina subsp. yunnanensis
Lonicera litangensis
Lonicera longiflora
Lonicera maackii var. maackii
Lonicera macrantha var. heterotricha
Lonicera macrantha var. macrantha
Lonicera myrtillus var. cyclophylla
Lonicera myrtillus var. myrtillus
Lonicera nervosa
Lonicera pampaninii
Lonicera pileata var. linearis
Lonicera pileata var. pileata
Lonicera retusa
Lonicera rupicola var. rupicola
Lonicera rupicola var. syringantha
Lonicera saccata var. saccata
Lonicera saccata var. tangiana
Lonicera setifera
Lonicera similis var. similis
Lonicera szechuanica
Lonicera tangutica
Lonicera tomentella var. tsarongensis
Lonicera trichosantha var. trichosantha
Lonicera trichosantha var. xerocalyx
Lonicera virgultorum
Lonicera webbiana var. webbiana
Lonicera yunnanensis
Sambucus adnata
Sambucus chinensis
Sambucus williamsii var. williamsii
Symphoricarpos sinensis
Triosteum himalayanum
Viburnum amplifolium
Viburnum atrocyaneum subsp. atrocyaneum
Viburnum atrocyaneum subsp. harryanum
Viburnum betulifolium var. betulifolium
Viburnum brachybotryum
Viburnum burmanicum var. burmanicum
Viburnum chingii var. carnosulum
Viburnum chingii var. chingii
Viburnum chingii var. tenuipes
Viburnum chinshanense
Viburnum cinnamomifolium
Viburnum congestum
Viburnum cylindricum
Viburnum dasyanthum
Viburnum dilatatum var. dilatatum
Viburnum erosum var. erosum
Viburnum erubescens var. parvum
Viburnum erubescens var. prattii
Viburnum flavescens
Viburnum foetidum var. ceanothoides
Viburnum foetidum var. rectangulatum
Viburnum fordiae
Viburnum glomeratum subsp. glomeratum
Viburnum glomeratum subsp. rotundifolium
Viburnum hupehense
Viburnum inopinatum
Viburnum kansuense
Viburnum leiocarpum var. leiocarpum
Viburnum leiocarpum var. punctatum
Viburnum longipedunculatum
Viburnum longiradiatum
Viburnum luzonicum
Viburnum mullaba var. mullaba
Viburnum nervosum
Viburnum oliganthum
Viburnum ovatifolium
Viburnum plicatum var. tomentosum
Viburnum propinquum var. mairei
Viburnum propinquum var. propinquum
Viburnum punctatum var. punctatum
Viburnum pyramidatum
Viburnum sempervirens var. trichophorum
Viburnum setigerum var. setigerum
Viburnum shweliense
Viburnum subalpinum var. limitaneum
Viburnum subalpinum var. subalpinum
Viburnum sympodiale
Viburnum tengyuehense var. tengyuehense
Viburnum ternatum
Viburnum trabeculosum
Viburnum urceolatum
Viburnum yunnanense
Arenaria auricoma
Arenaria barbata
Arenaria debilis
Arenaria delavayi
Arenaria dimorphitricha
Arenaria euodonta
Arenaria forrestii
Arenaria fridericae
Arenaria inconspicua
Arenaria inornata
Arenaria iochanensis
Arenaria ionandra
Arenaria kansuensis
Arenaria lancangensis
Arenaria longicaulis
Arenaria longiseta
Arenaria longistyla
Arenaria melandryoides
Arenaria membranisepala
Arenaria napuligera
Arenaria nigricans
Arenaria nivalomontana
Arenaria orbiculata
Arenaria oreophila
Arenaria pogonantha
Arenaria polysperma
Arenaria reducta
Arenaria rockii
Arenaria roseiflora
Arenaria salweenensis
Arenaria schneideriana
Arenaria serpyllifolia
Arenaria setifera
Arenaria smithiana
Arenaria spathulifolia
Arenaria trichophora
Arenaria weissiana
Arenaria xerophila
Arenaria yulongshanensis
Arenaria yunnanensis
Arenaria zhongdianensis
Brachystemma calycinum
Cerastium fontanum
Cerastium furcatum
Cerastium glomeratum
Cerastium pusillum
Cerastium wilsonii
Lychnis fulgens
Lychnis senno
Moehringia trinervia
Myosoton aquaticum
Polycarpaea corymbosa
Polycarpon postratum
Psammosilene tunicoides
Pseudostellaria davidii
Pseudostellaria heterantha
Pseudostellaria himalaica
Pseudostellaria sylvatica
Sagina japonica
Sagina maxima
Sagina Saginoides
Silene aprica
Silene asclepiadea
Silene atrocastanea
Silene bilingua
Silene caespitella
Silene cardiopetala
Silene chodatii
Silene chungtienensis
Silene dawoensis
Silene delavayi
Silene dumetosa
Silene esquamata
Silene firma
Silene gracilenta
Silene gracilicaulis
Silene grandiflora
Silene himalayensis
Silene huguettiae
Silene lamarum
Silene lichiangensis
Silene lineariloba
Silene longicornuta
Silene melanantha
Silene monbeigii
Silene napuligera
Silene nepalensis
Silene nigrescens
Silene oblanceolata
Silene otodonta
Silene phoenicodonta
Silene platyphylla
Silene pubicalycina
Silene rosiflora
Silene scopulorum
Silene stewartiana
Silene trachyphylla
Silene viscidula
Silene yunnanensis
Spergula arvensis
Stellaria decumbens
Stellaria delavayi
Stellaria lanipes
Stellaria media
Stellaria monosperma
Stellaria neglecta
Stellaria omeiensis
Stellaria palustris
Stellaria petiolaris
Stellaria pusilla
Stellaria subumbellata
Stellaria uda
Stellaria vestita
Stellaria wushanensis
Stellaria yunnanensis
Stellaria zangnanensis
celastrus aculeatus
Celastrus angulatus
Celastrus gemmatus
Celastrus glaucophyllus
Celastrus hindsii
Celastrus hirsutus
Celastrus homaliifolius
Celastrus hookeri
Celastrus hypoleucoides
Celastrus hypoleucus
Celastrus monospermus
Celastrus paniculatus
Celastrus rosthornianus
Celastrus rugosus
Celastrus stylosus
Celastrus tonkinensis
Celastrus vaniotii
Celastrus virens
Dipentodon longipedicellatus
Dipentodon sinicus
Euonymus acanthocarpus
Euonymus actinocarpus
Euonymus aculeatus
Euonymus aculeolus
Euonymus alatus
Euonymus amygdalifolius
Euonymus bockii
Euonymus centidens
Euonymus chuii
Euonymus cinereus
Euonymus cornutus
Euonymus crenatus
Euonymus dielsianus
Euonymus echinatus
Euonymus ficoides
Euonymus fortunei
Euonymus frigidus
Euonymus gibber
Euonymus giraldii
Euonymus grandiflorus
Euonymus hamiltonianus
Euonymus hemsleyanus
Euonymus hystrix
Euonymus japonicus
Euonymus jinyangensis
Euonymus kengmaensis
Euonymus lawsonii f. lawsonii
Euonymus lawsonii f. salicifolius
Euonymus laxicymosus
Euonymus laxiflorus
Euonymus lichiangensis
Euonymus linearifolius
Euonymus maackii
Euonymus mengtseanus
Euonymus microcarpus
Euonymus mitratus
Euonymus myrianthus
Euonymus nanoides
Euonymus nitidus
Euonymus oblongifolius
Euonymus parasimilis
Euonymus paravagans
Euonymus percoriaceus
Euonymus porphyreus
Euonymus przwalskii
Euonymus rehderianus
Euonymus rostratus
Euonymus sanguineus
Euonymus scandens
Euonymus semenovii
Euonymus subsessilis
Euonymus szechuanensis
Euonymus tengyuehensis
Euonymus theifolius
Euonymus tingens
Euonymus vaganoides
Euonymus vagans
Euonymus venosus
Euonymus verrucosoides
Euonymus viburnoides
Euonymus wilsonii
Euonymus wui
Euonymus xylocarpus
Euonymus yunnanensis
Glyptopetalum ilicifolium
Glyptopetalum rhytidophyllum
Glyptopetalum sclerocarpum
Maytenus austroyunnanensis
Maytenus berberoides
Maytenus diversicymosa
Maytenus hookeri
Maytenus inflata
maytenus jinyangensis
Maytenus longlinensis
Maytenus orbiculatus
Maytenus thyrsiflorus
Maytenus variabilis
Microtropis caudata
Microtropis discolor
Microtropis henryi
Microtropis hexandra
Microtropis macrophyllus
Microtropis obliquinervia
Microtropis oligantha
Microtropis petelotii
Microtropis pyramicalis
Microtropis pyramidalis
Microtropis sphaerocarpa
Microtropis submembranacea
Microtropis tetragona
Microtropis triflora
Microtropis triflora var. triflora
Microtropis yunnanensis
Perrottetia arisanensis
Perrottetia racemosa
Tripterygium wilfordii
Cephalotaxus fortunei
Cephalotaxus fortunei var. fortunei
Cephalotaxus lanceolata
Cephalotaxus mannii
Cephalotaxus oliveri
Cephalotaxus sinensis
Cephalotaxus sinensis var. sinensis
Ceratophyllum demersum
Cercidiphyllum japonicum
Acroglochin persicarioides
Axyris hybrida
Chenopodium album
Chenopodium glaucum
Chenopodium hybridum
Chenopodium serotinum
Salsola collina
Chloranthus fortunei
Chloranthus holostegius
Chloranthus serratus
Sarcandra glabra
Anogeissus acuminata var. lanceolata
Calycopteris floribunda
Combretum auriculatum
Combretum griffithii
Combretum latifolium
Combretum olivaeforme
Combretum pilosum
Combretum punctatum
Combretum roxburghii
Combretum wallichii
Combretum yuankiangense
Combretum yunnanense
Quisqualis caudata
Quisqualis indica
Quisqualis indica var. indica
Terminalia argyrophylla
Terminalia bellirica
Terminalia catappa
Terminalia chebula
Terminalia franchetii
Terminalia intricata
Terminalia myriocarpa
Amischotolype hispida
Amischotolype hookeri
Belosynapsis ciliata
Commelina bengalensis
Commelina communis
Commelina diffusa
Commelina maculata
Commelina paludosa
Commelina suffruticosa
Commelina undulata
Cyanotis arachnoidea
Cyanotis arachoidea
Cyanotis cristata
Cyanotis vaga
Dictyospermum conspicuum
Floscopa scandens
Floscopa yunnanensis
Murdannia bracteata
Murdannia divergens
Murdannia hookeri
Murdannia japonica
Murdannia loriformis
Murdannia macrocarpa
Murdannia nudiflora
Murdannia simplex
Murdannia spectabilis
Murdannia spirata
Murdannia stenothyrsa
Murdannia triquetra
Murdannia undulata
Murdannia yunnanensis
pollia hasskarlii
Pollia miranda
Pollia secundiflora
Pollia siamensis
Pollia subumbellata
pollia thyrsiflora
Porandra ramosa
Porandra scandens
Spatholirion longifolium
Streptolirion volubile
Achillea wilsoniana
Adenocaulon himalaicum
Adenostemma lavenia
Ainsliaea angustifolia
Ainsliaea apteroides
Ainsliaea bonatii
Ainsliaea chapaensis
Ainsliaea crassifolia
Ainsliaea elegans
Ainsliaea foliosa
Ainsliaea fulvipes
Ainsliaea glabra
Ainsliaea henryi
Ainsliaea heterantha
Ainsliaea lancifolia
Ainsliaea latifolia
Ainsliaea macrocephala
Ainsliaea mairei
Ainsliaea mollis
Ainsliaea nervosa
Ainsliaea pertyoides
Ainsliaea pingbianensis
Ainsliaea spicata
Ainsliaea yunnanensis
Ajania adenantha
Ajania breviloba
Ajania junnanica
Ajania khartensis
Ajania myriantha
Ajania quercifolia
Ajania sericea
Ambrosia artemisiifolia
Anaphalis aureo-punctata
Anaphalis aureo-punctata var. atrata
Anaphalis aureo-punctata var. tomentosa
Anaphalis bicolor
Anaphalis bulleyana
Anaphalis busua
Anaphalis chlamydophylla
Anaphalis chungtienensis
Anaphalis cinerascens
Anaphalis contortiformis
Anaphalis corymbifera
Anaphalis delavayi
Anaphalis elegans
Anaphalis flaccida
Anaphalis gracilis
Anaphalis larium
Anaphalis likiangensis
Anaphalis margaritacea
Anaphalis muliensis
Anaphalis nepalensis
Anaphalis oxyphylla
Anaphalis pannosa
Anaphalis rhododactyla
Anaphalis stenocephala
Anaphalis suffruticosa
Anaphalis surculosa
Anaphalis virens
Anaphalis viridis
Anaphalis yunnanensis
Anisopappus chinensis
Arctium lappa
Artemisia argyi
Artemisia atrovirens
Artemisia austro-yunnanensis
Artemisia calophylla
Artemisia carvifolia
Artemisia chingii
Artemisia desertorum
Artemisia divaricata
Artemisia dubia
Artemisia edgeworthii
Artemisia eriopoda
Artemisia flaccida
Artemisia forrestii
Artemisia gongshanensis
Artemisia hedinii
Artemisia imponens
Artemisia japonica
Artemisia lactiflora
Artemisia lancea
Artemisia lavandulaefolia
Artemisia leucophylla
Artemisia mairei
Artemisia moorcroftiana
Artemisia nujianensis
Artemisia orientali-hengduangensis
Artemisia parviflora
Artemisia princeps
Artemisia robusta
Artemisia roxburghiana
Artemisia sacrorum
Artemisia scoparia
Artemisia selengensis
Artemisia shangnanensis
Artemisia sieversiana
Artemisia simulans
Artemisia sinensis
Artemisia speciosa
Artemisia sylvatica
Artemisia velutina
Artemisia verlotorum
Artemisia vestita
Artemisia waltonii
Artemisia yunnanensis
Artemisia zhongdianensis
Aster albescens
Aster argyropholis
Aster asteroides
Aster auriculatus
Aster batangensis
Aster bietii
Aster brachytrichus
Aster brevis
Aster bulleyanus
Aster diplostephioides
Aster flaccidus
Aster fuscescens
Aster handelii
Aster himalaicus
Aster homochlamydeus
Aster jeffreyanus
Aster latibracteatus
Aster likiangensis
Aster lingulatus
Aster moupinsensis
Aster nigromontanus
Aster oreophilus
[truncated: 9,760 more rows]
