# Supplementary material for: Throwing light on dark diversity of vascular plants in China: predicting the distribution of dark and threatened species under global climate change
Source: PeerJ. 2019 Apr 9;7:e6731. doi: 10.7717/peerj.6731 (PMC6461033; doi:10.7717/peerj.6731)
Supplement: Supplemental Information 6 [file peerj-07-6731-s006.zip › Dataset S2/45.csv]

Adhatoda vasica
Aechmanthera gossypina
Aechmanthera tomentosa
Asystasia chelonoides
Asystasiella neesiana
Baphicacanthus cusia
Barleria cristata var. cristata
Calophanoides buxifolia
Calophanoides chinensis
Calophanoides kwangsiensis
Calophanoides quadrifaria
Championella fulvihispida
Championella labordei
Championella maclurei
Championella tetrasperma
Chroesthes lanceolata
Clinacanthus nutans var. nutans
Codonacanthus pauciflorus
Cosmianthemum guangxiense
Cosmianthemum longiflorum
Dicliptera chinensis
Diflugossa divaricata
Dipteracanthus repens
Echinacanthus lofouensis
Echinacanthus longipes
Echinacanthus longzhouensis
Eranthemum austrosinense
Eranthemum pubipetalum
Gendarussa ventricosa
Gendarussa vulgaris
Goldfussia glandibracteata
Goldfussia ningmingensis
Goldfussia ovatibracteata
Goldfussia psilostachys
Gutzlaffia aprica var. aprica
Gymnostachyum kwangsiense
Gymnostachyum sinense
Gymnostachyum subrosulatum
Hygrophila erecta
Hygrophila polysperma
Hygrophila salicifolia var. longihirsuta
Hygrophila salicifolia var. salicifolia
Hymenochlaena pteroclada
Hypoestes purpurea
Isoglossa collina
Isoglossa glabra
Lepidagathis hainanensis
Lepidagathis incurva
Leptostachya caudatifolia
Leptostachya wallichii
Mananthes acutangula
Mananthes amblyosepala
Mananthes austroguanxiensis var. austroguanxiensis
Mananthes austrosinensis
Mananthes cardiophylla
Mananthes damingensis
Mananthes ferruginea
Mananthes kampotensis
Mananthes leptostachya
Mananthes lianshanica
Mananthes panduriformis
Mananthes Pseudospicata
Mananthes vasculosa
Nelsonia canescens
Paragutzlaffia henryi
Pararuellia cavaleriei
Perilepta auriculata
Perilepta ferruginea
Perilepta refracta
Periletpa longgangensis
Periletpa longzhouensis
Periletpa retusa
Peristrophe baphica
Peristrophe guangxiensis
Peristrophe japonica
Phlogacanthus colaniae
Phlogacanthus pubinervius
Pseuderanthemum graciliflorum
Pseuderanthemum latifolium
Pseuderanthemum polyanthum
Pteracanthus alatiramosus
Pteracanthus alatus
Pteracanthus botryanthus
Pteroptychia dalziellii
Rostellularia diffusa var. diffusa
Rostellularia linearfolia subsp. liankwangensis
Rungia axilliflora
Rungia bisaccata
Rungia chinensis
Rungia guangxiensis
Rungia longipes
Rungia napoensis
Rungia pectinata
Rungia pungens
Semnostachya longispicata
Sericocalyx chinensis
Staurogyne chapaensis
Staurogyne sesamoides
Strobilanthes compacta
Strobilanthes heteroclita
Strobilanthes mucronato-producta
Strobilanthes truncata
Tarphochlamys affinis
Tetraglochidium gigantodes
Tetraglochidium jugorum
Thunbergia fragrans subsp. fragrans
Thunbergia fragrans subsp. hainanensis
Thunbergia grandiflora
Acer amplum var. amplum
Acer bicolor var. bicolor
Acer bicolor var. serratifolium
Acer bicolor var. serrulatum
Acer chingii
Acer cinnamomifolium
Acer cordatum var. cordatum
Acer cordatum var. microcordatum
Acer coriaceifolium var. coriaceifolium
Acer davidii
Acer decandrum
Acer elegantulum var. elegantulum
Acer erianthum
Acer fabri var. fabri
Acer fabri var. rubrocarpum
Acer fabri var. virescens
Acer flabellatum
Acer kuomeii
Acer kweilinense
Acer laevigatum var. laevigatum
Acer lanceolatum
Acer longipes var. longipes
Acer lucidum
Acer lungshengense
Acer maximowiczii subsp. maximowiczii
Acer maximowiczii subsp. porphyrophyllum
Acer metcalfii
Acer miaoshanicum
Acer mono var. mono
Acer paxii
Acer pubinerve
Acer sinense
Acer sycopseoides
Acer tonkinense
Acer tutcheri
Acer wangchii
Acer wilsonii
Acer yaoshanicum
Acer yinkunii
Actinidia arguta
Actinidia callosa
Actinidia carnosifolia var. glaucescens
Actinidia chinensis
Actinidia chrysantha
Actinidia cylindrica
Actinidia eriantha
Actinidia farinosa
Actinidia fasciculoides
Actinidia fortunatii
Actinidia fulvicoma
Actinidia glaucophylla var. asymmetrica
Actinidia glaucophylla var. glaucophylla
Actinidia glaucophylla var. robusta
Actinidia globosa
Actinidia gracilis
Actinidia henryi
Actinidia indochinensis
Actinidia latifolia
Actinidia liangguangensis
Actinidia melliana
Actinidia rubricaulis
Actinidia rufotricha
Clematoclethra guangxiensis
Clematoclethra scandens
Saurauia miniata
Saurauia napaulensis
Saurauia thyrsiflora
Saurauia tristyla
Saurauia yunnanensis
Sladenia celastrifolia
Mollugo stricta
Mollugo verticillata
Alangium barbatum
Alangium chinense
Alangium chinense subsp. chinense
Alangium faberi
Alangium faberi var. faberi
Alangium kurzii
Alangium kurzii var. kurzii
Alangium kwangsiense
Alangium salviifolium
Alisma orinentale
Sagittaria potamogetifola
Sagittaria pygmaea
Sagittaria trifolia
Sagittaria trifolia var. trifolia
Achyranthes aspera
Achyranthes bidentata
Achyranthes bidentata var. bidentata f. bidentata
Aerva glabrata
Aerva sanguinolenta
Allmania nodiflora
Alternanthera philoxeroides
Alternanthera sessilis
Amaranthus lividus
Amaranthus spinosus
Celosia argentea
Cyathula prostrata
Crinum asiaticum var. sinicum
Crinum latifolium
Curculigo capitulata
Curculigo gracilis
Curculigo orchioides
Hypoxis aurea
Lycoris aurea
Lycoris guangxiensis
Lycoris radiata
Choerospondias axillaris
Dracontomelon duperreanum
Lannea coromandelica
Mangifera indica
Mangifera persiciformis
Pegia nitida
Pegia sarmentosa
Pistacia chinensis
Pistacia weinmannifolia
Rhus chinensis
Spondias lakonensis
Spondias pinnata
Toxicodendron succedaneum
Toxicodendron sylvestre
Toxicodendron vernicifluum
Toxicodendron wallichii
Alphonsea hainanensis
Alphonsea mollis
Alphonsea monogyna
Alphonsea squamosa
Anaxagorea luzonensis
Artabotrys hexapetalus
Artabotrys hongkongensis
Dasymaschalon rostratum
Dasymaschalon trichophorum
Desmos chinensis
Desmos dumosus
Fissistigma cavaleriei
Fissistigma chloroneurum
Fissistigma cupreonitens
Fissistigma glaucescens
Fissistigma kwangsiense
Fissistigma maclurei
Fissistigma oldhamii var. longistipitatum
Fissistigma polyanthum
Fissistigma retusum
Fissistigma shangtzeense
Fissistigma tientangense
Fissistigma uonicum
Fissistigma wallichii
Fissistigma xylopetalum
Goniothalamus chinensis
Goniothalamus donnaiensis
Miliusa chunii
Miliusa sinensis
Mitrephora maingayi
Orophea anceps
Orophea hainanensis
Polyalthia petelotii
Polyalthia plagioneura
Polyalthia suberosa
Uvaria boniana
Uvaria calamistrata
Uvaria Kurzii
Uvaria macclurei
Uvaria microcarpa
Xylopia vielana
Aganosma schlechteriana
Alstonia rupestris
Alstonia scholaris
Alstonia yunnanensis
Alyxia levinei
Alyxia marginata
Alyxia schlechteri
Alyxia sinensis
Alyxia villilimba
Anodendron affine
Anodendron howii
Anodendron punctatum
Beaumontia brevituba
Beaumontia grandiflora
Beaumontia pitardii
Cerbera manghas
Chonemorpha eriostylis
Chonemorpha floccosa
Chonemorpha parviflora
Ichnocarpus frutescens
Melodinus fusiformis
Melodinus magnificus
Melodinus morsei
Melodinus suaveolens
Melodinus tenuicaudatus
Melodinus yunnanensis
Parameria laevigata
Parsonsia goniostemon
Pottsia grandiflora
Pottsia laxiflora
Rauvolfia serpentina
Rauvolfia verticillata
Sindechites henryi
Strophanthus divaricatus
Trachelospermum axillare
Trachelospermum bodinieri
Trachelospermum brevistylum
Trachelospermum dunnii
Trachelospermum jasminoides
Vallaris indecora
Wrightia coccinea
Wrightia laevis
Wrightia pubescens
Wrightia sikkimensis
Aponogeton lakhonensis
Ilex aculeolata
Ilex angulata
Ilex asprella
Ilex austrosinensis
Ilex buergeri
Ilex buxoides
Ilex championii
Ilex chapaensis
Ilex chinensis
Ilex chingiana
Ilex cochinchinensis
Ilex confertiflora
Ilex crenata
Ilex cyrtura
Ilex dasyphylla
Ilex editicostata
Ilex elmerrilliana
Ilex excelsa
Ilex ferruginea
Ilex ficifolia
Ilex ficoidea
Ilex formosana
Ilex glomerata
Ilex godajam
Ilex hainanensis
Ilex hanceana
Ilex hylonoma
Ilex jiuwanshanensis
Ilex kaushue
Ilex kengii
Ilex kwangtungensis
Ilex lancilimba
Ilex latifolia
Ilex latifrons
Ilex litseaefolia
Ilex lohfauensis
Ilex longzhouensis
Ilex macrocarpa
Ilex mamillata
Ilex melanophylla
Ilex memecylifolia
Ilex microcca f. pilosa
Ilex micrococca
Ilex nanningensis
Ilex nitidissima
Ilex oblonga
Ilex occulta
Ilex pedunculosa
Ilex peiradena
Ilex pentagona
Ilex pingnanensis
Ilex polypyrena
Ilex pubescens
Ilex reticulata
Ilex retusifolia
Ilex robusta
Ilex rotunda
Ilex salicina
Ilex saxicola
Ilex sinica
Ilex sterrophylla
Ilex stewardii
Ilex suaveolens
Ilex subcrenata
Ilex subficoidea
Ilex subficoides
Ilex szechwanensis
Ilex tetramera
Ilex triflora
Ilex tsangii
Ilex tsoii var. guangxiensis
Ilex tsoii var. tsoii
Ilex tutcheri
Ilex verisimilis
Ilex viridis
Ilex wilsonii
Ilex yunnanensis
Acorus calamus var. calamus
Acorus gramineus
Acorus tatarinowii
Aglaonema modestum
Alocasia cucullata
Alocasia macrorrhiza
Amorphophallus dunnii
Amorphophallus mellii
Amorphophallus virosus
Amorphophallus yunnanensis
Amydrium hainanense
Amydrium sinense
Arisaema cordatum
Arisaema decipiens
Arisaema erubescens
Arisaema franchetianum
Arisaema heterophyllum
Arisaema lingyunense
Arisaema lobatum
Arisaema penicillatum
Arisaema rhizomatum
Arisaema sinii
Colocasia gigantea
Cryptocoryne kwangsiensis
Cryptocoryne sinensis
Epipremnum pinnatum
Homalomena occulta
Lasia spinosa
Pinellia cordata
Pinellia pedatisecta
Pinellia ternata
Pistia stratiotes
Pothos balansae
Pothos chinensis
Pothos kerrii
Pothos pilulifer
Pothos repens
Rhaphidophora crassicaulis
Rhaphidophora decursiva
Rhaphidophora hongkongensis
Rhaphidophora hookeri
Rhaphidophora lancifolia
Rhaphidophora luchunensis
Schismatoglottis calyptrata
Steudnera colocasiaefolia
Typhonium divaricatum
Typhonium flagelliforme
Typhonium omeiense
Typhonium trilobatum
Acanthopanax gracilistylus var. nodiflorus
Acanthopanax leucorrhizus var. fulvescens
Acanthopanax leucorrhizus var. scaberulus
Acanthopanax trifoliatus
Aralia armata
Aralia chinensis
Aralia cordata
Aralia dasyphylla
Aralia decaisneana
Aralia echinocaulis
Aralia elata
Aralia elegans
Aralia spinifolia
Aralia thomsonii
Aralia undulata
Brassaiopsis glomerulata
Brassaiopsis gracilis
Brassaiopsis kwangsiensis
Brassaiopsis phanerophlebia
Brassaiopsis quercifolia
Brassaiopsis spinibracteata
Brassaiopsis tripteris
Dendropanax bilocularis
Dendropanax confertus
Dendropanax dentiger
Dendropanax gracilis
Dendropanax hainanensis
Dendropanax inflatus
Dendropanax kwangsiensis
Dendropanax parvifloroides
Dendropanax proteus
Dendropanax stellatus
Diplopanax stachyanthus
Euaraliopsis ciliata
Euaraliopsis ferruginea
Euaraliopsis ficifolia
Hedera nepalensis var. sinensis
Heteropanax brevipedicellatus
Heteropanax chinensis
Heteropanax fragrans
Kalopanax septemlobus
Macropanax rosthornii
Macropanax undulatus
Pentapanax henryi
Pentapanax verticillatus
Schefflera arboricola
Schefflera bodinieri
Schefflera delavayi
Schefflera hypoleucoides
Schefflera kwangsiensis
Schefflera metcalfiana
Schefflera minutistellata
Schefflera octophylla
Tetrapanax papyrifer
Trevesia palmata
Aristolochia championii
Aristolochia chlamydophylla
Aristolochia cucurbitoides
Aristolochia debilis
Aristolochia fangchi
Aristolochia fordiana
Aristolochia foveolata
Aristolochia hainanensis
Aristolochia impresinervis
Aristolochia kwangsiensis
Aristolochia longgonensis
Aristolochia scytophylla
Aristolochia tagala
Aristolochia tuberosa
Aristolochia tubiflora
Aristolochia versicolor
Asarum caudigerum
Asarum geophilum
Asarum ichangense
Asarum insigne
Asarum longerhizomatosum
Asarum sagittarioides
Asarum wulingense
Adelostemma gracillimum
Brachystelma edule
Brachystelma kerrii
Calotropis gigantea
Calotropis procera
Ceropegia dolichophylla
Ceropegia salicifolia
Ceropegia trichantha
Cryptolepis buchananii
Cryptolepis sinensis
Cynanchum amplexicaule
Cynanchum atratum
Cynanchum auriculatum
Cynanchum callialata
Cynanchum corymbosum
Cynanchum glaucescens
Cynanchum insulanum
Cynanchum kwangsiense
Cynanchum mooreanum
Cynanchum officinale
Cynanchum otophyllum
Cynanchum paniculatum
Cynanchum stauntonii
Cynanchum verticillatum
Cynanchum wallichii
Dischidanthus urceolatus
Dischidia australis
Dischidia chinensis
Dischidia tonkinensis
Dolichopetalum kwangsiense
Dregea cuneifolia
Dregea sinensis
Dregea volubilis
Graphistemma pictum
Gymnema inodorum
Gymnema latifolium
Gymnema sylvestre
Gymnema yunnanense
Heterostemma brownii
Heterostemma esquirolii
Heterostemma grandiflorum
Heterostemma oblongifolium
Heterostemma siamicum
Heterostemma tsoongii
Hoya carnosa
Hoya fungii
Hoya fusca
Hoya lyi
Hoya mengtzeensis
Hoya nervosa
Hoya pottsii
Hoya radicalis
Hoya revolubilis
Hoya villosa
Marsdenia koi
Marsdenia longipes
Marsdenia pseudotinctoria
Marsdenia sinensis
Marsdenia tinctoria
Metaplexis hemsleyana
Myriopteron extensum
Oxystelma esculentum
Periploca calophylla
Periploca forrestii
Periploca sepium
Raphistemma pulchellum
Secamone ferruginea
Secamone sinica
Stelmatocrypton khasianum
Streptocaulon juventas
Telosma cordata
Telosma procumbens
Toxocarpus fuscus
Toxocarpus himalensis
Toxocarpus paucinervius
Toxocarpus villosus
Toxocarpus wightianus
Tylophora arenicola
Tylophora augustiniana
Tylophora cycleoides
Tylophora floribunda
Tylophora gracilenta
Tylophora kerrii
Tylophora koi
Tylophora leptantha
Tylophora membranacea
Tylophora ovata
Tylophora secamonoides
Tylophora silvestris
Tylophora tengii
Balanophora harlandii
Balanophora indica
Balanophora laxiflora
Balanophora polyandra
Balanophora subcupularis
Balanophora tobiracola
Rhopalocnemis phalloides
Impatiens apalophylla
Impatiens blepharosepala
Impatiens chinensis
Impatiens chlorosepala
Impatiens claviger
Impatiens hunanensis
Impatiens lasiophyton
Impatiens leptocaulon
Impatiens macrovexilla
Impatiens morsei
Impatiens napoensis
Impatiens pterosepala
Impatiens rubro-striata
Impatiens siculifer
Impatiens trichosepala
Begonia balansana
Begonia baviensis
Begonia cathayana
Begonia cavaleriei
Begonia chingii
Begonia circumlobata
Begonia cirrosa
Begonia crassirostris
Begonia cylindrica
Begonia daxinensis
Begonia edulis
Begonia filiformis
Begonia fimbristipula
Begonia floribunda
Begonia glechomifolia
Begonia grandis
Begonia grandis subsp. grandis
Begonia guangxiensis
Begonia handelii
Begonia hemsleyana
Begonia henryi
Begonia hymenocarpa
Begonia lanternaria
Begonia leprosa
Begonia lipingensis
Begonia longanensis
Begonia luzhaiensis
Begonia masoniana
Begonia morsei
Begonia obsolescens
Begonia ornithophylla
Begonia palmata
Begonia porteri
Begonia rex
Begonia setuloso-peltata
Begonia sinovietnamica
Begonia truncatiloba
Begonia tsoongii
Begonia umbraculifolia
Begonia wangii
Begonia yishanensis
Berberis impedita
Berberis julianae
Berberis nemorosa
Berberis virgetorum
Dysosma difformis
Dysosma majorensis
Dysosma versipellis
Epimedium acuminatum
Epimedium hunanense
Epimedium myrianthum
Epimedium sagittatum var. sagittatum
Epimedium wushanense
Mahonia bealei
Mahonia bodinieri
Mahonia breviracema
Mahonia cardiophylla
Mahonia duclouxiana
Mahonia eurybracteata subsp. eurybracteata
Mahonia fortunei
Mahonia microphylla
Mahonia napaulensis
Mahonia retinervis
Mahonia shenii
Mahonia subimbricata
Nandina domestica
Alnus nepalensis
Betula alnoides
Betula austrosinensis
Betula luminifera
Carpinus fangiana
Carpinus londoniana
Carpinus purpurinervis
Carpinus rupestris
Carpinus tschonoskii
Carpinus viminea
Campsis grandiflora
Catalpa bungei
Catalpa fargesii
Fernandoa guangxiensis
Mayodendron igneum
Oroxylum indicum
Radermachera frondosa
Radermachera glandulosa
Radermachera microcalyx
Radermachera sinica
Stereospermum colais
Bombax malabaricum
Antiotrema dunnianum
Cordia dichotoma
Cordia furcans
Cynoglossum lanceolatum
Ehretia longiflora
Ehretia tsangii
Lithospermum erythrorhizon
Omphalotrigonotis cupulifera
Rotula aquatica
Thyrocarpus sampsonii
Trigonotis macrophylla
Trigonotis microcarpa
Trigonotis nandanensis
Trigonotis peduncularis
Bretschneidera sinensis
Burmannia coelestis
Burmannia disticha
Burmannia itoana
Burmannia nepalensis
Canarium album
Canarium bengalense
Canarium pimela
Garuga floribunda var. gamblei
Garuga pinnata
Buxus bodinieri
Buxus cephalantha
Buxus latistyla
Buxus linearifolia
Buxus megistophylla
Buxus myrica
Buxus sinica
Sarcococca longifolia
Sarcococca ruscifolia
Opuntia stricta var. dillenii
Chimonanthus nitens
Chimonanthus praecox
Adenophora hunanensis subsp. hunanensis
Adenophora stricta subsp. sessilifolia
Adenophora tetraphylla
Asyneuma chinense
Campanula mekongensis
Campanumoea javanica subsp. japonica
Campanumoea lancifolia
Lobelia davidii var. davidii
Lobelia davidii var. kwangsiensis
Lobelia hancei
Lobelia pyramidalis
Lobelia sequinii
Lobelia sessilifolia
Lobelia zeylanica var. lobbiana
Lobelia zeylanica var. zeylanica
Pentaphragma spicatum
Platycodon grandiflorus
Pratia wollastonii
Sphenoclea zeylanica
Wahlenbergia marginata
Abelia chinensis
Abelia engleriana
Dipelta floribunda
Lonicera acuminata var. acuminata
Lonicera bournei
Lonicera buddleioides
Lonicera calcarata
Lonicera confusa
Lonicera dasystyla
Lonicera ferruginea
Lonicera fulvotomentosa
Lonicera hildebrandiana
Lonicera hypoglauca subsp. hypoglauca
Lonicera hypoglauca subsp. nudiflora
Lonicera japonica var. japonica
Lonicera longituba
Lonicera macrantha var. heterotricha
Lonicera macrantha var. macrantha
Lonicera macranthoides
Lonicera nubium
Lonicera pampaninii
Lonicera pileata var. pileata
Lonicera rhytidophylla
Lonicera similis var. similis
Sambucus chinensis
Sambucus williamsii var. williamsii
Symphoricarpos sinensis
Viburnum atrocyaneum subsp. harryanum
Viburnum brachybotryum
Viburnum chunii var. chunii
Viburnum chunii var. piliferum
Viburnum cylindricum
Viburnum dasyanthum
Viburnum dilatatum var. dilatatum
Viburnum erosum var. erosum
Viburnum erubescens var. prattii
Viburnum foetidum var. rectangulatum
Viburnum fordiae
Viburnum formosanum subsp. leiogynum
Viburnum hainanense
Viburnum hanceanum
Viburnum hengshanicum
Viburnum henryi
Viburnum inopinatum
Viburnum longipedunculatum
Viburnum lutescens
Viburnum luzonicum
Viburnum nervosum
Viburnum odoratissimum var. odoratissimum
Viburnum plicatum var. tomentosum
Viburnum propinquum var. propinquum
Viburnum punctatum var. lepidotulum
Viburnum pyramidatum
Viburnum sempervirens var. sempervirens
Viburnum sempervirens var. trichophorum
Viburnum setigerum var. setigerum
Viburnum squamulosum
Viburnum sympodiale
Viburnum taitoense
Viburnum triplinerve
Viburnum urceolatum
Arenaria serpyllifolia
Brachystemma calycinum
Cerastium glomeratum
Dianthus longicalyx
Dianthus superbus
Gypsophila oldhamiana
Myosoton aquaticum
Polycarpaea corymbosa
Polycarpon postratum
Pseudostellaria davidii
Sagina japonica
Silene aprica
Silene firma
Stellaria chinensis
Stellaria media
Stellaria vestita
Stellaria wushanensis
Bhesa robusta
celastrus aculeatus
Celastrus angulatus
Celastrus gemmatus
Celastrus hindsii
Celastrus hypoleucoides
Celastrus monospermus
Celastrus oblanceifolius
Celastrus paniculatus
Celastrus rosthornianus
Celastrus rugosus
Celastrus stylosus
Celastrus tonkinensis
Celastrus vaniotii
Dipentodon sinicus
Euonymus acanthocarpus
Euonymus actinocarpus
Euonymus aculeatus
Euonymus alatus
Euonymus angustatus
Euonymus bockii
Euonymus centidens
Euonymus cinereus
Euonymus dielsianus
Euonymus dolichopus
Euonymus echinatus
Euonymus fortunei
Euonymus gracillimus
Euonymus grandiflorus
Euonymus hamiltonianus
Euonymus hederaceus
Euonymus hukuangensis
Euonymus japonicus
Euonymus jinggangshanensis
Euonymus laxicymosus
Euonymus laxiflorus
Euonymus myrianthus
Euonymus nitidus
Euonymus oblongifolius
Euonymus rehderianus
Euonymus subcordatus
Euonymus subsessilis
Euonymus tengyuehensis
Euonymus tingens
Euonymus tonkinensis
Euonymus vaganoides
Euonymus vagans
Euonymus viburnoides
Euonymus wilsonii
Euonymus wui
Glyptopetalum feddei
Glyptopetalum geloniifolium
Glyptopetalum longepedunculatum
Glyptopetalum rhytidophyllum
Maytenus confertiflorus
Maytenus diversifolius
Maytenus guangxiensis
Maytenus longlinensis
Microtropis gracilipes
Microtropis obliquinervia
Microtropis osmanthoides
Microtropis paucinervia
Microtropis petelotii
Microtropis pyramicalis
Microtropis pyramidalis
Microtropis semipaniculata
Microtropis submembranacea
Microtropis tetragona
Microtropis thyrsiflora
Microtropis yunnanensis
Perrottetia racemosa
Tripterygium wilfordii
Cephalotaxus fortunei
Cephalotaxus fortunei var. fortunei
Cephalotaxus mannii
Cephalotaxus sinensis
Cephalotaxus sinensis var. sinensis
Ceratophyllum demersum
Chenopodium acuminatum
Chenopodium album
Chenopodium glaucum
Chenopodium serotinum
Suaeda australis
Chloranthus fortunei
Chloranthus henryi
Chloranthus holostegius
Chloranthus multistachys
Chloranthus serratus
Chloranthus sessilifolius
Sarcandra glabra
Combretum alfredii
Combretum latifolium
Combretum punctatum
Combretum roxburghii
Combretum wallichii
Lumnitzera racemosa
Quisqualis indica
Quisqualis indica var. indica
Terminalia chebula
Terminalia franchetii
Terminalia myriocarpa
Amischotolype hispida
Belosynapsis ciliata
Commelina bengalensis
Commelina diffusa
Commelina paludosa
Cyanotis arachnoidea
Cyanotis arachoidea
Cyanotis cristata
Floscopa scandens
Murdannia bracteata
Murdannia citrina
Murdannia divergens
Murdannia edulis
Murdannia hookeri
Murdannia kainantensis
Murdannia loriformis
Murdannia nudiflora
Murdannia simplex
Murdannia triquetra
Murdannia vaginata
pollia hasskarlii
Pollia japonica
Pollia miranda
Pollia secundiflora
Pollia siamensis
Pollia subumbellata
Porandra microphylla
Porandra ramosa
Spatholirion longifolium
Streptolirion volubile
Adenocaulon himalaicum
Adenostemma lavenia
Ainsliaea chapaensis
Ainsliaea fragrans
Ainsliaea gracilis
Ainsliaea grossedentata
Ainsliaea henryi
Ainsliaea latifolia
Ainsliaea macroclinidioides
Ainsliaea ramosa
Ainsliaea spicata
Ainsliaea trinervis
Ainsliaea walkeri
Ambrosia artemisiifolia
Anaphalis sinica
Anisopappus chinensis
Arctium lappa
Artemisia anomala
Artemisia argyi
Artemisia atrovirens
Artemisia calophylla
Artemisia capillaris
Artemisia carvifolia
Artemisia chingii
Artemisia japonica
Artemisia lactiflora
Artemisia lancea
Artemisia lavandulaefolia
Artemisia princeps
Artemisia sacrorum
Artemisia scoparia
Artemisia simulans
Artemisia verlotorum
Artemisia vestita
Aster dolichophyllus
Aster panduratus
Aster sphaerotus
Aster velutinosus
Bidens bipinnata
Bidens pilosa
Blainvillea acmella
Blumea aromatica
Blumea balsamifera
Blumea clarkei
Blumea fistulosa
Blumea formosana
Blumea henryi
Blumea hieracifolia
Blumea lacera
Blumea laciniata
Blumea lanceolaria
Blumea martiniana
Blumea megacephala
Blumea membranacea
Blumea mollis
Blumea riparia
Blumea sagittata
Blumea sericans
Blumeopsis flava
Carduus acanthoides
Carduus crispus
Carpesium cernuum
Carpesium divaricatum
Carpesium faberi
Centipeda minima
Cirsium japonicum
Cirsium leducei
Cirsium racemiforme
Cirsium shansiense
Cirsium vernonioides
Cissampelopsis spelaeicola
Cissampelopsis volubilis
Conyza canadensis
Conyza japonica
Conyza leucantha
Conyza sumatrensis
Crassocephalum crepidioides
Cyathocline purpurea
Dendranthema indicum
Dichrocephala auriculata
Dichrocephala benthamii
Doellingeria marchandii
Doellingeria scaber
Echinops grijsii
Eclipta prostrata
Elephantopus scaber
Emilia prenanthoidea
Epaltes australis
Erigeron breviscapus
Eupatorium chinense
Eupatorium fortunei
Eupatorium lindleyanum
Farfugium japonicum
Gerbera anandria
Gerbera piloselloides
Glossogyne tenuifolia
Gnaphalium adnatum
Gnaphalium pensylvanicum
Grangea maderaspatana
Gynura bicolor
Gynura japonica
Gynura pseudochina
Hemistepta lyrata
Heteroplexis sericophylla
Heteroplexis vernonioides
Inula cappa
Inula nervosa
Inula vernoniiformis
Ixeridium gracile
Ixeris polycephala
Kalimeris indica
Lagenophora stipitata
Laggera intermedia
Laggera pterodonta
Lapsana apogonoides
Launaea acaulis
Ligularia dentata
Ligularia hodgsonii
Ligularia japonica
Microglossa pyrifolia
Myriactis nepalensis
Notoseris psilolepis
Paraprenanthes polypodifolia
Paraprenanthes sororia
Paraprenanthes sylvicola
Parasenecio subglaber
Parthenium hysterophorus
Pentanema indicum
Pertya corymbosa
Pluchea eupatorioides
Pterocypsela elata
Pterocypsela formosana
Pulicaria chrysantha
Saussurea deltoidea
Senecio actinotus
Senecio scandens
Senecio stauntonii
Siegesbeckia orientalis
Sinosenecio guangxiensis
Sinosenecio oldhamianus
Solidago decurrens
Sonchus arvensis
Sonchus oleraceus
Sphaeranthus africanus
Spilanthes paniculata
Synotis cappa
Synotis changiana
Synotis damiaoshanica
Vernonia arborea
Vernonia blanda
Vernonia chingiana
Vernonia cinerea
Vernonia cumingiana
Vernonia esculenta
Vernonia patula
Vernonia saligna
Vernonia solanifolia
Vernonia spirei
Vernonia sylvatica
Vernonia volkameriifolia
Wedelia biflora
Wedelia prostrata
Wedelia urticifolia
Wedelia wallichii
Xanthium sibiricum
Youngia cineripappa
Youngia japonica
Connarus yunnanensis
Rourea caudata
Rourea microphylla
Roureopsis emarginata
Argyreia acuta
Argyreia fulvocymosa
Argyreia osyrensis
Argyreia pierreana
Blinkworthia convolvuloides
Calystegia hederacea
Cuscuta australis
Cuscuta japonica
Erycibe hainanensis
Erycibe obtusifolia
Erycibe schmidtii
Erycibe sinii
Erycibe subspicata
Evolvulus alsinoides
Ipomoea pes-caprae
Ipomoea pes-tigridis
Ipomoea pileata
Jacquemontia paniculata
Lepistemon lobatum
Merremia boisiana
Merremia hederacea
Merremia hirta
Merremia longipedunculata
Merremia quinata
Merremia sibirica
Merremia umbellata subsp. orientalis
Merremia vitifolia
Operculina turpethum
Coriaria nepalensis
Aucuba albopunctifolia
Aucuba chinensis
Aucuba chinensis subsp. chinensis var. chinensis
Aucuba filicauda
Aucuba himalaica
Aucuba obcordata
Aucuba robusta
Bothrocaryum controversum
Dendrobenthamia angustata var. angustata
Dendrobenthamia capitata
Dendrobenthamia ferruginea var. ferruginea
Dendrobenthamia hongkongensis
Dendrobenthamia melanotricha
Dendrobenthamia tonkinensis
Mastixia trichophylla
Swida austrosinensis
Swida parviflora
Swida paucinervis
Swida walteri
Swida wilsoniana
Hylotelephium mingjinianum
Sedum alfredii
Sedum baileyi
Sedum bulbiferum
Sedum drymarioides
Sedum grammophyllum
Sinocrassula indica
Sinocrassula indica var. indica
Actinostemma tenerum var. tenerum
Coccinia grandis
Cucumis sativus var. hardwickii
Diplocyclos palmatus
Gymnopetalum chinense
Gymnopetalum integrifolium
Gynostemma laxum
Gynostemma longipes
Hemsleya amabilis
Hemsleya dipterygia
Hemsleya graciliflora
Hemsleya sphaerocarpa
Hodgsonia macrocarpa var. macrocarpa
Momordica cochinchinensis
Momordica subangulata
Mukia javanica
Mukia maderaspatana
Neoalsomitra integrifoliola
Siraitia grosvenorii
Siraitia siamensis
Solena amplexicaulis
Thladiantha cordifolia var. cordifolia
Thladiantha cordifolia var. tomentosa
Thladiantha globicarpa
Thladiantha longifolia
Thladiantha nudiflora var. nudiflora
Trichosanthes baviensis
Trichosanthes cucumerina
Trichosanthes cucumeroides var. cucumeroides
Trichosanthes cucumeroides var. dicoelosperma
Trichosanthes cucumeroides var. hainanensis
Trichosanthes dunniana
Trichosanthes fissibracteata
Trichosanthes hylonoma
Trichosanthes kerrii
Trichosanthes laceribractea
Trichosanthes ovigera
Trichosanthes pedata
Trichosanthes reticulinervis
Trichosanthes rosthornii var. multicirrata
Trichosanthes rubriflos
Trichosanthes sericeifolia
Trichosanthes subrosea
Trichosanthes truncata
Trichosanthes villosa
Zanonia indica var. indica
Zehneria indica
Zehneria maysorensis
Calocedrus macrolepis
Cupressus funebris
Fokienia hodginsii
Platycladus orientalis
Cycas micholitzii
Cycas taiwaniana
Bulbostylis barbata
Bulbostylis densa
Carex adrienii
Carex alta
Carex arisanensis
Carex baccans
Carex brunnea
Carex cruciata
Carex cryptostachys
Carex densefimbriata var. densefimbriata
Carex doniana
Carex fenghuangshanica
Carex filicina
Carex gibba
Carex glossostigma
Carex harlandii
Carex indica
Carex indicaeformis
Carex ischnostachya
Carex kuchenensis
Carex kwangsiensis
Carex liouana
Carex liqingii
Carex longshengensis
Carex oligostachya
Carex peliosanthifolia
Carex perakensis
Carex phacota
Carex pruinosa
Carex purpureovagina
Carex radiciflora
Carex rochebruni subsp. remotispicula
Carex rubro-brunnea var. taliensis
Carex scaposa var. dolicostachya
Carex scaposa var. scaposa
Carex setosa var. punctata
Carex shanghaiensis
Carex stipitinux
Carex stramentitia
Carex teinogyna
Carex thibetica var. thibetica
Carex thomsonii
Carex tristaohya Var. pocilliformis
Carex yangshuoensis
Carex zhenkangensis
Cladium chinense
Cyperus difformis
Cyperus diffusus var. diffusus
Cyperus digitatus var. digitatus
Cyperus distans
Cyperus eleusinoides
Cyperus haspan
Cyperus iria
Cyperus malaccensis var. brevifolius
Cyperus microiria
Cyperus nutans
Cyperus pilosus var. pilosus
Cyperus pygmaeus
Cyperus rotundus var. rotundus
Cyperus tenuispica
Cyperus zollingeri
Eriophorum comosum
Fimbristylis aestivalis
Fimbristylis dichotoma f. dichotoma
Fimbristylis dichotomoides
Fimbristylis diphylloides var. diphylloides
Fimbristylis fusca var. fusca
Fimbristylis miliacea
Fimbristylis monostachya
Fimbristylis nanningensis
Fimbristylis nigrobrunnea
Fimbristylis rufoglumosa
Fimbristylis schoenoides
Fimbristylis spathacea
Fimbristylis thomsonii
Fuirena ciliaris
Fuirena umbellata
Gahnia tristis
Hypolytrum latifolium
Kyllinga monocephala
Mapania dolichopoda
Mapania sinensis
Mariscus compactus var. compactus
Mariscus compactus var. macrostachys
Mariscus umbellatus var. evolutior
Mariscus umbellatus var. umbellatus
Pycreus globosus var. nilagiricus
Pycreus sanguinolentus f. sanguinolentus
Pycreus sulcinux
Rhynchospora brownii
Rhynchospora chinensis
Schoenus falcatus
Scirpus grossus
Scirpus juncoides var. juncoides
Scirpus subcapitatus
Scirpus supinus var. lateriflorus
Scirpus triangulatus var. triangulatus
Scirpus validus var. laeviglumis
Scirpus wallichii
Scleria chinensis
Scleria elata var. elata
Scleria elata var. latior
Scleria herbecarpa
Scleria hookeriana
Scleria laeviformis
Daphniphyllum calycinum
Daphniphyllum longeracemosum
Daphniphyllum longistylum
Daphniphyllum macropodum
Daphniphyllum oldhami
Daphniphyllum paxianum
Dichapetalum longipetalum
Dillenia indica
Dillenia turbinata
Tetracera asiatica
Dioscorea benthamii
Dioscorea bulbifera
Dioscorea chingii
Dioscorea cirrhosa
Dioscorea collettii
Dioscorea esculenta
Dioscorea esquirolii
Dioscorea exalata
Dioscorea fordii
Dioscorea futschauensis
Dioscorea glabra
Dioscorea hemsleyi
Dioscorea hispida
Dioscorea japonica
Dioscorea kamoonensis
Dioscorea lineari-cordata
Dioscorea pentaphylla
Dioscorea persimilis
Dioscorea simulans
Dioscorea subcalva
Dipsacus asperoides var. asperoides
Dipsacus japonicus
Hopea chinensis
Parashorea chinensis
Vatica guangxiensis
Drosera burmanni
Drosera indica
Drosera oblanceolata
Drosera peltata
Drosera spathulata
Diospyros cathayensis
Diospyros eriantha
Diospyros kaki
Diospyros longshengensis
Diospyros metcalfii
Diospyros miaoshanica
Diospyros morrisiana
Diospyros oleifera
Diospyros potingensis
Diospyros siderophylla
Diospyros sunyiensis
Diospyros tutcheri
Diospyros vaccinioides
Diospyros xiangguiensis
Elaeagnus cinnamomifolia
Elaeagnus conferta
Elaeagnus difficilis
Elaeagnus glabra
Elaeagnus gonyanthes
Elaeagnus griffithii
Elaeagnus henryi
Elaeagnus lanceolata
Elaeagnus lanceolata subsp. lanceolata
Elaeagnus liuzhouensis
Elaeagnus loureirii
Elaeagnus luoxiangensis
Elaeagnus magna
Elaeagnus pungens
Elaeagnus sarmentosa
Elaeagnus schlechtendalii
Elaeocarpus atropunctatus
Elaeocarpus austro-sinicus
Elaeocarpus bachmaensis
Elaeocarpus chinensis
Elaeocarpus decipiens
Elaeocarpus dubius
Elaeocarpus duclouxii
Elaeocarpus glabripetalus
Elaeocarpus gymnogynus
Elaeocarpus hainanensis
Elaeocarpus japonicus
Elaeocarpus kwangsiensis
Elaeocarpus limitaneus
Elaeocarpus nitentifolius
Elaeocarpus petiolatus
Elaeocarpus poilanei
Elaeocarpus sphaericus
Elaeocarpus sylvestris
Elaeocarpus varunua
Sloanea changii
Sloanea chingiana
Sloanea hemsleyana
Sloanea leptocarpa
Sloanea mollis
Sloanea sinensis
Bergia ammannioides
Bergia serrata
Agapetes rubrobracteata
Craibiodendron scleranthum var. kwangtungense
Craibiodendron stellatum
Craibiodendron yunnanense
Enkianthus chinensis
Enkianthus quinqueflorus
Enkianthus ruber
Enkianthus serotinus
Gaultheria leucocarpa
Lyonia ovalifolia var. elliptica
Lyonia ovalifolia var. hebecarpa
Lyonia ovalifolia var. lanceolata
Lyonia ovalifolia var. ovalifolia
Lyonia rubrovenia
Pieris formosa
Rhododendron adenanthum
Rhododendron bachii
Rhododendron beesianum
Rhododendron brevinerve
Rhododendron cavaleriei
Rhododendron championae
Rhododendron chihsinianum
Rhododendron chrysocalyx var. chrysocalyx
Rhododendron delavayi var. delavayi
Rhododendron discolor
Rhododendron emarginatum var. erioacarpum
Rhododendron faithae
Rhododendron fangchengense
Rhododendron farrerae
Rhododendron flosulum
Rhododendron fortunei
Rhododendron fuchsiifolium
Rhododendron fuscipilum
Rhododendron glandulostylum
Rhododendron guizhouense
Rhododendron hainanense
Rhododendron hancockii
Rhododendron haofui
Rhododendron henryi var. dunnii
Rhododendron henryi var. henryi
Rhododendron huguangense
Rhododendron jasminoides
Rhododendron jinxiuense
Rhododendron kwangsiense var. kwangsiense
Rhododendron kwangtungense
Rhododendron latoucheae
Rhododendron levinei
Rhododendron liliiflorum
Rhododendron linearicupulare
Rhododendron longifalcatum
Rhododendron maculiferum
Rhododendron maoerense
Rhododendron mariae
Rhododendron mariesii
Rhododendron meridionale var. meridionale
Rhododendron meridionale var. minor
Rhododendron meridionale var. setistylum
Rhododendron microphyton
Rhododendron minutiflorum
Rhododendron mitriforme var. mitriforme
Rhododendron mitriforme var. setaceum
Rhododendron molle
Rhododendron moulmainense
Rhododendron mucronatum
Rhododendron myrsinifolium
Rhododendron oligocarpum
Rhododendron orbiculare
Rhododendron pachyphyllum
Rhododendron polyraphidoideum var. montanum
Rhododendron polytrichum
Rhododendron pulchroides
Rhododendron pulchrum
Rhododendron rivulare
Rhododendron rupivalleculatum
Rhododendron simiarum var. simiarum
Rhododendron simiarum var. versicolor
Rhododendron simsii
Rhododendron stamineum var. stamineum
Rhododendron subenerve
Rhododendron sutchuenense
Rhododendron tenue
Rhododendron tianlinense
Rhododendron tsoi
Rhododendron unciferum
Rhododendron viscigemmatum
Rhododendron wumingense
Rhododendron yaoshanicum
Rhododendron ziyuenense
Vaccinium bracteatum var. bracteatum
Vaccinium bracteatum var. chinense
Vaccinium bullatum
Vaccinium carlesii
Vaccinium crassivenium
Vaccinium cuspidifolium
Vaccinium dunalianum var. dunalianum
Vaccinium dunnianum
Vaccinium exaristatum
Vaccinium fimbricalyx
Vaccinium iteophyllum var. iteophyllum
Vaccinium japonicum
Vaccinium longicaudatum
Vaccinium omeiense
Vaccinium podocarpoideum
Vaccinium pseudorobustum
Vaccinium randaiense
Vaccinium sinicum
Vaccinium subfalcatum
Vaccinium supracostatum
Vaccinium trichocladum var. trichocladum
Vaccinium yaoshanicum var. megaphyllum
Eriocaulon angustulum
Eriocaulon buergerianum
Eriocaulon cinereum
Eriocaulon echinulatum
Eriocaulon echinulatunm
Eriocaulon luzulifolium
Eriocaulon nantoense
Eriocaulon schochianum
Eriocaulon setaceum
Eriocaulon sexangulare
Erythroxylum sinensis
Ixonanthes Chinensis
Acalypha acmophylla
Acalypha australis
Acalypha brachystachya
Acalypha kerrii
Acalypha mairei
Actephila excelsa
Alchornea davidii
Alchornea hunanensis
Alchornea rugosa
Alchornea tiliifolia
Alchornea trewioides
Aleurites moluccana
Antidesma bunius
Antidesma fordii
Antidesma ghaesembilla
Antidesma hainanense
Antidesma japonicum
Antidesma montanum
Antidesma pseudomicrophyllum
Antidesma venosum
Aporusa dioica
Aporusa planchoniana
Aporusa villosa
Aporusa yunnanensis
Archileptopus fangdingianus
Bischofia javanica
Bischofia polycarpa
Blachia longzhouensis
Breynia fruticosa
Breynia hyposauropa
Breynia retusa
Breynia rostrata
Breynia vitis-idaea
Bridelia fordii
Bridelia insulana
Bridelia pubescens
Bridelia stipularis
Bridelia tomentosa
Cephalomappa sinensis
Cladogynos orientalis
Claoxylon hainanense
Claoxylon indicum
Claoxylon khasianum
Cleidiocarpon cavaleriei
Cleidion bracteosum
Cleidion brevipetiolatum
Cleistanthus pedicellatus
Cleistanthus petelotii
Cleistanthus sumatranus
Cleistanthus tonkinensis
Cnesmone hainanensis
Cnesmone tonkinensis
Croton cascarilloides
Croton crassifolius
Croton euryphyllus
Croton Hancei
Croton lachnocarpus
Croton merrillianus
Croton tiglium
Deutzianthus tonkinensis
Discocleidion rufescens
Drypetes arcuatinervia
Drypetes congestiflora
Drypetes cumingii
Drypetes indica
Drypetes integrifolia
Drypetes matsumurae
Drypetes obtusa
Drypetes perreticulata
Endospermum chinense
Euphorbia bifida
Euphorbia esula
Euphorbia helioscopia
Euphorbia hirta
Euphorbia humifusa
Euphorbia hylonoma
Euphorbia hypericifolia
Euphorbia lathylris
Euphorbia pekinensis
Euphorbia royleana
Euphorbia sikkimensis
Euphorbia thymifolia
Excoecaria agallocha
Excoecaria cochinchinensis
Excoecaria formosana
Excoecaria venenata
Flueggea suffruticosa
Flueggea virosa
Glochidion assamicum
Glochidion coccineum
Glochidion daltonii
Glochidion eriocarpum
Glochidion hirsutum
Glochidion khasicum
Glochidion lanceolarium
Glochidion obovatum
Glochidion philippicum
Glochidion puberum
Glochidion sphaerogynum
Glochidion triandrum
Glochidion wilsonii
Glochidion wrightii
Glochidion zeylanicum
Homonoia riparia
Leptopus clarkei
Leptopus esquirolii var. esquirolii
Leptopus pachyphyllus
Macaranga adenantha
Macaranga andamanica
Macaranga auriculata
Macaranga denticulata
Macaranga esquirolii
Macaranga hemsleyana
Macaranga henryi
Macaranga indica
Macaranga kurzii
Macaranga rosuliflora
Macaranga sampsonii
Macaranga trigonostemonoides
Mallotus anomalus
Mallotus apelta
Mallotus barbatus
Mallotus conspurcatus
Mallotus dunnii
Mallotus esquirolii
Mallotus hookerianus
Mallotus lianus
Mallotus metcalfianus
Mallotus microcarpus
Mallotus millietii
Mallotus paniculatus
Mallotus paxii var. paxii
Mallotus philippensis
Mallotus repandus
Mallotus yunnanensis
Margaritaria indica
Mercurialis leiocarpa
phyllanthodendron anthopotamicum
phyllanthodendron breynioides
phyllanthodendron caudatifolium
phyllanthodendron dunnianum
Phyllanthodendron moi
phyllanthodendron moi
phyllanthodendron orbicularifolium
phyllanthodendron petraeum
Phyllanthus bodinieri
Phyllanthus chekiangensis
Phyllanthus clarkei
Phyllanthus cochinchinensis
Phyllanthus emblica
Phyllanthus fanchenensis
Phyllanthus flexuosus
Phyllanthus glaucus
Phyllanthus gracilipes
Phyllanthus pulcher
Phyllanthus reticulatus
Phyllanthus taxodiifolius
Phyllanthus urinaria
Phyllanthus ussuriensis
Phyllanthus virgatus
Ricinus communis
Sapium chihsinianum
Sapium discolor
Sapium japonicum
Sapium rotundifolium
Sapium sebiferum
Sauropus androgynus
Sauropus bacciformis
Sauropus bonii
Sauropus delavayi
Sauropus garrettii
Sauropus quadrangularis
Sauropus reticulatus
Sauropus tsiangii
Sebastiania chamaelea
Speranskia cantonensis
Strophioblachia fimbricalyx
Suregada glomerulata
Trewia nudiflora
Trigonostemon chinensis
Trigonostemon filipes
Trigonostemon leucanthus
Trigonostemon lutescens
Trigonostemon thyrsoideus
Vernicia fordii
Vernicia montana
Castanea henryi
Castanea mollissima
Castanea seguinii
Castanopsis amabilis
Castanopsis boisii
Castanopsis carlesii
Castanopsis chinensis
Castanopsis choboensis
Castanopsis chunii
Castanopsis concinna
Castanopsis crassifolia
Castanopsis damingshanensis
Castanopsis eyrei
Castanopsis fabri
Castanopsis fargesii
Castanopsis fissa
Castanopsis fordii
Castanopsis hystrix
Castanopsis indica
Castanopsis jucunda
Castanopsis kawakamii
Castanopsis kweichowensis
Castanopsis lamontii
Castanopsis longzhouica
Castanopsis nigrescens
Castanopsis sclerophylla
Castanopsis subuliformis
Castanopsis tibetana
Castanopsis tonkinensis
Castanopsis uraiana
Cyclobalanopsis augustinii
Cyclobalanopsis bella
Cyclobalanopsis blakei
Cyclobalanopsis championii
Cyclobalanopsis chevalieri
Cyclobalanopsis chungii
Cyclobalanopsis daimingshanensis
Cyclobalanopsis delavayi
Cyclobalanopsis delicatula
Cyclobalanopsis disciformis
Cyclobalanopsis edithiae
Cyclobalanopsis fleuryi
Cyclobalanopsis glauca
Cyclobalanopsis gracilis
Cyclobalanopsis helferiana
Cyclobalanopsis hui
Cyclobalanopsis jenseniana
Cyclobalanopsis kerrii
Cyclobalanopsis kouangsiensis
Cyclobalanopsis lamellosa
Cyclobalanopsis litseoides
Cyclobalanopsis multiervis
Cyclobalanopsis myrsinifolia
Cyclobalanopsis ningangensis
Cyclobalanopsis oxyodon
Cyclobalanopsis pachyloma
Cyclobalanopsis patelliformis
Cyclobalanopsis phanera
Cyclobalanopsis poilanei
Cyclobalanopsis sessilifolia
Cyclobalanopsis stewardiana
Cyclobalanopsis thorelii
Fagus engleriana
Fagus longipetiolata
Fagus lucida
Lithocarpus amygdalifolius
Lithocarpus areca
Lithocarpus attenuatus
Lithocarpus bacgiangensis
Lithocarpus brevicaudatus
Lithocarpus calophyllus
Lithocarpus chrysocomus
Lithocarpus cinereus
Lithocarpus corneus
Lithocarpus cyrtocarpus
Lithocarpus damiaoshanicus
Lithocarpus elizabethae
Lithocarpus fenestratus
Lithocarpus glaber
Lithocarpus gymnocarpus
Lithocarpus haipinii
Lithocarpus hancei
Lithocarpus harlandii
Lithocarpus irwinii
Lithocarpus iteaphyllus
Lithocarpus litseifolius
Lithocarpus longanoides
Lithocarpus longipedicellatus
Lithocarpus lycoperdon
Lithocarpus macilentus
Lithocarpus megalophyllus
Lithocarpus melanochromus
Lithocarpus pachylepis
Lithocarpus paihengii
Lithocarpus paniculatus
Lithocarpus petelotii
Lithocarpus phansipanensis
Lithocarpus pseudovestitus
Lithocarpus qinzhouicus
Lithocarpus rhabdostachyus subsp. dakhaensis
Lithocarpus rhabdostachyus subsp. dakhaesis
Lithocarpus rosthornii
Lithocarpus silvicolarum
Lithocarpus skanianus
Lithocarpus sphaerocarpus
Lithocarpus taitoensis
Lithocarpus tenuilimbus
Lithocarpus uvariifolius
Quercus acutissima
Quercus aliena
Quercus engleriana
Quercus fabri
Quercus oxyphylla
Quercus phillyraeoides
Quercus serrata
Quercus setulosa
Quercus utilis
Quercus variabilis
Quercus yunnanensis
Bennettiodendron brevipes var. brevipes
Bennettiodendron brevipes var. shangsiense
Bennettiodendron lanceolatum
Bennettiodendron leprosipes
Bennettiodendron macrophyllum var. obovatum
Bennettiodendron macrophyllum var. pilosum
Carrierea calycina
Carrierea dunniana
Casearia calciphila
Casearia flexuosa
Casearia glomerata
Casearia membranacea
Casearia velutina
Flacourtia indica
Flacourtia jangomas
Flacourtia ramontchii
Flacourtia rukam
Homalium breviracemosum
Homalium brevisepalum
Homalium ceylanicum
Homalium cochinchinense
Homalium cochinchinense var. cochinchinense
Homalium hainanense
Homalium kainantense
Homalium kwangsiense
Homalium sabiifolium
Hydnocarpus annamensis
Hydnocarpus hainanensis
Idesia polycarpa
Itoa orientalis
Scolopia buxifolia
Scolopia chinensis
Scolopia saeva
Xylosma longifolium
Xylosma racemosum var. glaucescens
Xylosma racemosum var. racemosum
Flagellaria indica
Canscora lucidissima
Centaurium pulchellum
Crawfurdia maculaticaulis
Crawfurdia pricei
Exacum tetragonum
Gentiana cephalantha
Gentiana davidii
Gentiana kwangsiensis
Gentiana loureirii
Gentiana manshurica
Gentiana napulifera
Gentiana panthaica
Gentiana rhodantha
Gentiana rigescens
Gentiana scabra
Gentiana thunbergii
Latouchea fokiensis
Nymphoides indica
Swertia angustifolia
Swertia bimaculata
Swertia hickinii
Swertia macrosperma
Swertia nervosa
Tripterospermum chinense
Tripterospermum filicaule
Tripterospermum nienkui
Geranium carolinianum
Geranium nepalense
Geranium ocellatum
Geranium sibiricum
Aeschynanthus acuminatus
Aeschynanthus austroyunnanensis var. austroyunnanensis
Aeschynanthus austroyunnanensis var. guangxiensis
Aeschynanthus bracteatus
Aeschynanthus buxifolius
Allostigma guangxiense
Ancylostemon ronganensis
Anna mollifolia
Anna submontana
Beccarinda minima
Beccarinda tonkinensis
Boea hygrometrica
Boea philippensis
Boeica stolonifera
Briggsia dongxingensis
Briggsia longipes
Briggsia mihieri
Briggsia stewardii
Calcareoboea coccinea
Chirita anachoreta
Chirita atropurpurea
Chirita brachystigma
Chirita brassicoides
Chirita cordifolia
Chirita eburnea
Chirita fimbrisepala var. fimbrisepala
Chirita fimbrisepala var. mollis
Chirita gueilinensis
Chirita hamosa
Chirita hedyotidea
Chirita laxiflora
Chirita leiophylla
Chirita liboensis
Chirita linearifolia
Chirita longgangensis var. hongyao
Chirita longgangensis var. longgangensis
[truncated: 3,746 more rows]
