# Supplementary material for: Throwing light on dark diversity of vascular plants in China: predicting the distribution of dark and threatened species under global climate change
Source: PeerJ. 2019 Apr 9;7:e6731. doi: 10.7717/peerj.6731 (PMC6461033; doi:10.7717/peerj.6731)
Supplement: Supplemental Information 6 [file peerj-07-6731-s006.zip › Dataset S2/50+51.csv]

Asystasiella neesiana
Calophanoides quadrifaria
Championella tetrasperma
Dipteracanthus repens
Paragutzlaffia henryi
Pararuellia alata
Peristrophe floribunda
Peristrophe japonica
Pteracanthus alatus
Pteracanthus flexus
Pteracanthus nemorosus
Pteracanthus oresbius
Acer longipes var. longipes
Acer mono var. mono
Actinidia arguta
Actinidia callosa
Actinidia chengkouensis
Actinidia chinensis
Actinidia kolomikta
Actinidia melanandra
Actinidia polygama
Actinidia rubricaulis
Actinidia tetramera
Actinidia trichogyna
Clematoclethra scandens
Mollugo stricta
Alangium chinense
Sagittaria trifolia
Achyranthes bidentata var. bidentata f. bidentata
Amaranthus lividus
Celosia argentea
Curculigo gracilis
Toxicodendron sylvestre
Toxicodendron vernicifluum
Ilex centrochinensis
Ilex chengkouensis
Ilex corallina
Ilex ficoidea
Ilex jinyunensis
Ilex melanotricha
Ilex nanchuanensis
Ilex szechwanensis
Ilex tetramera
Acorus calamus var. calamus
Acorus tatarinowii
Arisaema clavatum
Arisaema heterophyllum
Pinellia integrifolia
Aralia dasyphylla
Aralia henryi
Aralia undulata
Aristolochia championii
Asarum nanchuanense
Impatiens bellula
Impatiens compta
Impatiens crenulata
Impatiens diaphana
Impatiens dicentra
Impatiens dolichoceras
Impatiens fargesii
Impatiens leptocaulon
Impatiens longialata
Impatiens membranifolia
Impatiens monticola
Impatiens nasuta
Impatiens odontophylla
Impatiens pinfanensis
Impatiens pritzelii
Impatiens stenosepala
Impatiens sutchuanensis
Impatiens trichopoda
Begonia dielsiana
Begonia wilsonii
Buxus sinica
Sarcococca hookeriana
Wahlenbergia marginata
Lonicera japonica var. japonica
Arenaria serpyllifolia
Myosoton aquaticum
Silene aprica
Silene firma
Celastrus stylosus
Euonymus bockii
Euonymus chloranthoides
Euonymus japonicus
Euonymus myrianthus
Perrottetia racemosa
Chenopodium album
Chenopodium glaucum
Chenopodium serotinum
Pollia japonica
Adenocaulon himalaicum
Ambrosia artemisiifolia
Anaphalis aureo-punctata
Anaphalis margaritacea
Arctium lappa
Artemisia argyi
Artemisia sacrorum
Artemisia scoparia
Aster flaccidus
Aster senecioides
Bidens bipinnata
Bidens parviflora
Bidens pilosa
Carduus acanthoides
Carduus crispus
Carpesium cernuum
Carpesium divaricatum
Centipeda minima
Conyza canadensis
Dendranthema indicum
Eclipta prostrata
Eupatorium lindleyanum
Hemistepta lyrata
Paraprenanthes hastata
Paraprenanthes prenanthoides
Senecio exul
Senecio laetus
Vernonia nantcianensis
Wedelia wallichii
Xanthium sibiricum
Youngia heterophylla
Youngia rubida
Trichosanthes cucumeroides var. cucumeroides
Carex mancaeformis
Cyperus microiria
Pycreus globosus var. nilagiricus
Daphniphyllum oldhami
Dipsacus japonicus
Elaeagnus difficilis
Elaeagnus nanchuanensis
Elaeagnus pilostyla
Elaeagnus wenshanensis
Elaeagnus wushanensis
Rhododendron adenopodum
Rhododendron calophytum
Rhododendron changii
Rhododendron discolor
Rhododendron farrerae
Rhododendron hypoglaucum
Rhododendron longipes var. chienianum
Rhododendron maculiferum
Rhododendron ochraceum var. brevicarpum
Rhododendron pachytrichum var. pachytrichum
Rhododendron platypodum
Rhododendron roxieoides
Rhododendron sutchuenense
Antidesma japonicum
Xylosma racemosum var. glaucescens
Xylosma racemosum var. racemosum
Geranium carolinianum
Geranium franchetii
Bambusa sinospinosa
Digitaria ciliaris
Echinochloa crusgali var. crusgali
Eragrostis cilianensis
Eragrostis ferruginea
Eragrostis minor
Indocalamus hunanensis
Phyllostachys bambusoides f. bambusoides
Phyllostachys bambusoides f. lacrima-deae
Phyllostachys glauca var. glauca
Phyllostachys heteroclada f. heteroclada
Phyllostachys heterocycla cv. pubescens
Phyllostachys nigra var. henonis
Sacciolepis indica
Setaria glauca var. glauca
Hypericum ascyron
Hypericum stellatum
Corylopsis obovata
Corylopsis rotundifolia
Juglans regia
Agastache rugosa
Cinnamomum camphora
Aeschynomene indica
Amphicarpaea edgeworthii
Astragalus adsurgens
Astragalus sinicus
Campylotropis delavayi
Canavalia gladiata
Cassia mimosoides
Cassia occidentalis
Cassia sophera
Cassia tora
Lespedeza virgata var. virgata
Lotus corniculatus var. corniculatus
Medicago minima
Medicago sativa
Medicago varia
Melilotus indica
Vicia angustifolia
Vicia cracca var. cracca
Vicia sepium
Vigna vexillata
Lemna minor
Spirodela polyrrhiza
Dianella ensifolia
Taxillus caloreas
Lythrum salicaria
Abutilon theophrasti
Althaea rosea
Hibiscus trionum
Urena lobata
Melia azedarach
Stephania cepharantha
Stephania japonica
Artocarpus nanchuanensis
Broussonetia kazinoki
Cudrania cochinchinensis
Cudrania tricuspidata
Ficus beipeiensis
Humulus scandens
Zannichellia palustris var. palustris
Zannichellia palustris var. pedicellata
Oenothera biennis
Gastrodia elata f. viridis
Spiranthes sinensis
Biophytum fruticosum
Oxalis corniculata
Chelidonium majus
Corydalis cheilanthifolia
Corydalis tomentella
Piper betle
Pittosporum henryi
Pittosporum tubiflorum
Polygala japonica
Polygala sibirica
Polygala tatarinowii
Polygonum amphibium
Polygonum aviculare var. aviculare
Polygonum hastato-sagittatum
Polygonum hydropiper
Polygonum nepalense
Polygonum orientale
Polygonum plebeium
Monochoria vaginalis
Potamogeton distinctus
Potamogeton maackianus
Potamogeton malaianus
Triglochin maritimum
Triglochin palustre
Paliurus hemsleyanus
Sageretia omeiensis
Cerasus dielsiana
Eriobotrya japonica
Fragaria pentaphylla
Maddenia hypoleuca
Potentilla pendula
Rosa chengkouensis
Rosa fargesiana
Rosa soulieana
Rubus amabilis
Rubus grandipaniculatus
Rubus irenaeus
Rubus jinfoshanensis
Rubus mesogaeus
Rubus wushanensis
Adina pilulifera
Damnacanthus angustifolius
Galium aparine var. echinospermum
Galium paniculatum
Galium saurense
Galium turkestanicum
Tarenna pubinervis
Citrus aurantium
Citrus limon
Zanthoxylum kwangsiense
Zanthoxylum macranthum
Zanthoxylum rhombifoliolatum
Zanthoxylum scandens
Sabia schumanniana
Thesium refractum
Cardiospermum halicacabum
Dodonaea viscosa
Sapindus mukorossi
Stachyurus chinensis
Stachyurus obovatus
Stachyurus salicifolius
Stachyurus yunnanensis
Turpinia arguta
Melochia corchorifolia
Camellia jingyunshanica
Camellia lawii
Camellia tsofui
Eurya aurea
Eurya fangii var. fangii
Eurya groffii
Eurya hebeclados
Eurya kueichowensis
Ternstroemia sichuanensis
Daphne gracilis
Daphne jinyunensis
Daphne tangutica
Stellera chamaejasme
Wikstroemia fargesii
Corchoropsis tomentosa
Tilia kueichouensis
Ulmus prunifolia
Angelica dielsii
Angelica fargesii
Angelica valida
Bupleurum gracilipes
Bupleurum marginatum
Cnidium monnieri
Heracleum forrestii
Hydrocotyle wilsonii
Ligusticum reptans
Oenanthe linearis
Oenanthe thomsonii
Osmorhiza aristata
Peucedanum dielsianum
Peucedanum dissolutum
Peucedanum diversifolium
Peucedanum medicum
Peucedanum veitchii
Peucedanum wulongense
Sanicula astrantiifolia
Sanicula giraldii
Sanicula giraldii var. ovicalycina
Sanicula orthacantha
Sanicula rugulosa
Tongoloa silaifolia
Elatostema nanchuanense
Elatostema subcuspidatum
Elatostema youyangense
Girardinia diversifolia
Pilea pumila
Pilea verrucosa
Valeriana officinalis var. latifolia
Valeriana officinalis var. officinalis
Viola betonicifolia
Viola chaerophylloides
Viola collina
Viola davidii
Viola diffusa
Viola magnifica
Viola philippica
Viola pseudo-monbeigii
Viola serrula
Viola sphaerocarpa
Ampelopsis delavayana
Ampelopsis megalophylla
Cayratia japonica
Cayratia oligocarpa
Parthenocissus henryana
Tetrastigma hemsleyanum
Vitis davidii
Vitis heyneana
Vitis piasezkii
Tribulus terrester
Asystasiella neesiana
Baphicacanthus cusia
Barleria cristata var. cristata
Barleria cristata var. mairei
Barleria integrisepala
Calophanoides chinensis
Calophanoides siccanea
Calophanoides xerobatica
Calophanoides xylopoda
Championella japonica
Championella oligantha
Championella tetrasperma
Cystacanthus affinis
Dicliptera chinensis
Dicliptera elegans
Diflugossa divaricata
Goldfussia austinii
Gutzlaffia aprica var. aprica
Hygrophila salicifolia var. salicifolia
Mananthes latiflora
Mananthes microdonta
Paragutzlaffia henryi
Paragutzlaffia Lyi
Pararuellia delavayana
Peristrophe bicalyculata
Peristrophe yunnanensis
Pteracanthus alatus
Pteracanthus claviculatus
Pteracanthus grandissimus
Pteracanthus hygrophiloides
Pteracanthus panduratus
Staurogyne sichuanica
Strobilanthes limprichtii
Thunbergia fragrans subsp. fragrans
Acer amplum var. amplum
Acer buergerianum var. buergerianum
Acer caesium subsp. caesium
Acer campbellii
Acer cappadocicum var. cappadocicum
Acer cappadocicum var. sinicum
Acer cappadocicum var. tricaudatum
Acer caudatum
Acer ceriferum
Acer chunii
Acer cordatum var. cordatum
Acer coriaceifolium var. coriaceifolium
Acer davidii
Acer discolor
Acer erianthum
Acer fabri var. fabri
Acer fabri var. rubrocarpum
Acer flabellatum
Acer forrestii
Acer franchetii var. franchetii
Acer franchetii var. megalocarpum
Acer fulvescens subsp. danbaense
Acer fulvescens subsp. fulvescens
Acer fulvescens subsp. pentalobum
Acer griseum
Acer henryi
Acer laevigatum var. laevigatum
Acer laisuense
Acer laxiflorum var. dolichophyllum
Acer laxiflorum var. laxiflorum
Acer leipoense subsp. leipoense
Acer leipoense subsp. leucotrichum
Acer longipes var. longipes
Acer longipes var. nanchuanense
Acer lucidum
Acer mapienense
Acer maximowiczii subsp. maximowiczii
Acer mono var. macropterum
Acer mono var. minshanicum
Acer mono var. mono
Acer mono var. tricuspis
Acer nikoense
Acer oblongum
Acer oblongum var. oblongum
Acer oliverianum
Acer paxii
Acer pectinatum
Acer pehpeiense
Acer pentaphyllum
Acer prolificum
Acer robustum var. robustum
Acer schneiderianum var. schneiderianum
Acer sinense
Acer stachyophyllum
Acer sterculiaceum
Acer sutchuenense
Acer sutchuenense subsp. sutchuenense
Acer sutchuenense subsp. tienchuanense
Acer taronense
Acer tenellum
Acer tetramerum var. betulifolium
Acer tetramerum var. tetramerum
Acer wilsonii
Acer yui
Dipteronia sinensis
Actinidia arguta
Actinidia callosa
Actinidia chengkouensis
Actinidia chinensis
Actinidia grandiflora
Actinidia holotricha
Actinidia kolomikta
Actinidia latifolia
Actinidia maloides f. cordata
Actinidia maloides var. maloides
Actinidia melanandra
Actinidia polygama
Actinidia rubricaulis
Actinidia rubus
Actinidia sorbifolia
Actinidia stellato-pilosa
Actinidia tetramera
Actinidia trichogyna
Actinidia ulmifolia
Actinidia venosa
Actinidia vitifolia
Clematoclethra actinidioides var. actinidioides
Clematoclethra actinidioides var. integrifolia
Clematoclethra actinidioides var. populifolia
Clematoclethra argentifolia
Clematoclethra cordifolia
Clematoclethra disticha
Clematoclethra faberi
Clematoclethra floribunda
Clematoclethra franchetii
Clematoclethra hemsleyi
Clematoclethra lasioclada var. grandis
Clematoclethra lasioclada var. lasioclada
Clematoclethra loniceroides
Clematoclethra nanchuanensis
Clematoclethra oliviformis
Clematoclethra pingwuensis
Clematoclethra scandens
Clematoclethra sichuanensis
Clematoclethra strigillosa
Clematoclethra tiliacea
Clematoclethra variabilis var. multinervis
Clematoclethra variabilis var. variabilis
Saurauia napaulensis
Saurauia tristyla
Adoxa moschatellina
Tetradoxa omeiensis
Mollugo stricta
Alangium chinense
Alangium chinense subsp. chinense
Alangium faberi
Alangium faberi var. faberi
Alangium platanifolium
Alisma canaliculatum
Alisma orinentale
Sagittaria pygmaea
Sagittaria trifolia
Sagittaria trifolia var. trifolia
Achyranthes aspera
Achyranthes bidentata
Achyranthes bidentata var. bidentata f. bidentata
Achyranthes longifolia
Aerva sanguinolenta
Alternanthera philoxeroides
Alternanthera sessilis
Amaranthus hybridus
Amaranthus lividus
Amaranthus roxburghianus
Amaranthus spinosus
Celosia argentea
Cyathula capitata
Cyathula officinalis
Acanthochlamys bracteata
Curculigo capitulata
Curculigo gracilis
Curculigo orchioides
Hypoxis aurea
Lycoris aurea
Lycoris chinensis
Lycoris radiata
Lycoris shaanxiensis
Choerospondias axillaris
Cotinus coggygria
Cotinus szechuanensis
Dobinea delavayi
Pistacia chinensis
Pistacia weinmannifolia
Rhus chinensis
Rhus potaninii
Rhus punjabensis
Rhus wilsonii
Toxicodendron delavayi
Toxicodendron grandiflorum
Toxicodendron hirtellum
Toxicodendron succedaneum
Toxicodendron sylvestre
Toxicodendron vernicifluum
Toxicodendron yunnanense
Aganosma schlechteriana
Alstonia mairei
Anodendron affine
Anodendron punctatum
Carissa spinarum
Melodinus hemsleyanus
Sindechites henryi
Trachelospermum axillare
Trachelospermum bodinieri
Trachelospermum brevistylum
Trachelospermum jasminoides
Vallaris indecora
Ilex bioritsensis
Ilex centrochinensis
Ilex chengkouensis
Ilex ciliospinosa
Ilex corallina
Ilex delavayi
Ilex dipyrena
Ilex dunniana
Ilex editicostata
Ilex elmerrilliana
Ilex estriata
Ilex fargesii
Ilex ficoidea
Ilex formosana
Ilex forrestii
Ilex fragilis
Ilex franchetiana
Ilex georgei
Ilex hylonoma
Ilex intermedia
Ilex intricata
Ilex jinyunensis
Ilex kaushue
Ilex macrocarpa
Ilex melanotricha
Ilex microcca f. pilosa
Ilex micrococca
Ilex nanchuanensis
Ilex omeiensis
Ilex pedunculosa
Ilex pernyi
Ilex polyneura
Ilex pyrifolia
Ilex rockii
Ilex serrata
Ilex suaveolens
Ilex subcoriacea
Ilex subrugosa
Ilex sugerokii
Ilex szechwanensis
Ilex tetramera
Ilex triflora
Ilex tsoii var. tsoii
Ilex wilsonii
Ilex yunnanensis
Acorus calamus var. calamus
Acorus gramineus
Acorus tatarinowii
Alocasia cucullata
Alocasia macrorrhiza
Amydrium sinense
Arisaema aridum
Arisaema asperatum
Arisaema auriculatum
Arisaema bathycoleum
Arisaema brevipes
Arisaema brevispathum
Arisaema candidissimum
Arisaema clavatum
Arisaema dilatatum
Arisaema elephas
Arisaema erubescens
Arisaema fargesii
Arisaema flavum
Arisaema franchetianum
Arisaema heterophyllum
Arisaema hunanense
Arisaema hungyaense
Arisaema japonicum
Arisaema lichiangense
Arisaema lobatum
Arisaema meleagris
Arisaema multisectum
Arisaema onoticum
Arisaema parvum
Arisaema rhizomatum
Arisaema rhombiforme
Arisaema saxatile
Arisaema shihmienense
Arisaema smithii
Arisaema souliei
Arisaema tortuosum
Arisaema wilsonii
Arisaema yunnanense
Pinellia integrifolia
Pinellia pedatisecta
Pinellia ternata
Pistia stratiotes
Pothos chinensis
Rhaphidophora hookeri
Typhonium divaricatum
Typhonium diversifolium
Typhonium giganteum
Typhonium omeiense
Acanthopanax cuspidatus
Acanthopanax giraldii var. giraldii
Acanthopanax giraldii var. hispidus
Acanthopanax gracilistylus var. gracilistylus
Acanthopanax gracilistylus var. pubescens
Acanthopanax gracilistylus var. villosulus
Acanthopanax henryi var. henryi
Acanthopanax lasiogyne
Acanthopanax leucorrhizus var. axillaritomentosus
Acanthopanax leucorrhizus var. fulvescens
Acanthopanax leucorrhizus var. leucorrhizus
Acanthopanax leucorrhizus var. scaberulus
Acanthopanax rehderianus var. rehderianus
Acanthopanax setchuenensis var. setchuenensis
Acanthopanax setulosus
Acanthopanax simonii var. simonii
Acanthopanax sinensis
Acanthopanax wilsonii
Acanthopanax yui
Aralia apioides
Aralia atropurpurea
Aralia caesia
Aralia continentalis
Aralia dasyphylla
Aralia echinocaulis
Aralia elata
Aralia fargesii
Aralia henryi
Aralia hupehensis
Aralia melanocarpa
Aralia undulata
Aralia wilsonii
Aralia yunnanensis
Brassaiopsis glomerulata
Dendropanax dentiger
Euaraliopsis ciliata
Euaraliopsis fatsioides
Hedera nepalensis var. sinensis
Kalopanax septemlobus
Macropanax rosthornii
Panax pseudo-ginseng var. angustifolius
Pentapanax henryi
Pentapanax lanceolatus
Pentapanax leschenaultii var. leschenaultii
Pentapanax parasiticus
Pentapanax yunnanensis
Schefflera bodinieri
Schefflera delavayi
Schefflera hoi
Tetrapanax papyrifer
Aristolochia championii
Aristolochia debilis
Aristolochia gentilis
Aristolochia kaempferi
Aristolochia kwangsiensis
Aristolochia manshuriensis
Aristolochia moupinensis
Aristolochia ovatifolia
Aristolochia scytophylla
Aristolochia tuberosa
Aristolochia tubiflora
Asarum caudigerellum
Asarum caudigerum
Asarum caulescens
Asarum chinense
Asarum crispulatum
Asarum debile
Asarum delavayi
Asarum forbesii
Asarum himalaicum
Asarum inflatum
Asarum maximum
Asarum nanchuanense
Asarum porphyronotum
Asarum pulchellum
Asarum sieboldii
Asarum splendens
Saruma henryi
Belostemma hirsutum
Biondia hemsleyana
Biondia henryi
Biondia insignis
Biondia pilosa
Biondia yunnanensis
Calotropis gigantea
Calotropis procera
Ceropegia dolichophylla
Ceropegia driophila
Ceropegia mairei
Ceropegia monticola
Ceropegia muliensis
Ceropegia paohsingensis
Ceropegia pubescens
Ceropegia stenophylla
Ceropegia trichantha
Cynanchum anthonyanum
Cynanchum atratum
Cynanchum auriculatum
Cynanchum corymbosum
Cynanchum decipiens
Cynanchum forrestii
Cynanchum giraldii
Cynanchum glaucescens
Cynanchum hydrophilum
Cynanchum inamoenum
Cynanchum lysimachioides
Cynanchum officinale
Cynanchum otophyllum
Cynanchum paniculatum
Cynanchum stenophyllum
Cynanchum szechuanense
Cynanchum versicolor
Cynanchum verticillatum
Cynanchum wallichii
Cynanchum wilfordii
Dischidanthus urceolatus
Dregea sinensis
Dregea yunnanensis
Gymnema longiretinaculatum
Heterostemma brownii
Heterostemma grandiflorum
Hoya lyi
Marsdenia officinalis
Marsdenia oreophila
Marsdenia pulchella
Marsdenia schneideri
Marsdenia sinensis
Marsdenia stenantha
Marsdenia tinctoria
Metaplexis hemsleyana
Periploca calophylla
Periploca forrestii
Periploca sepium
Toxocarpus villosus
Tylophora chingtungensis
Tylophora henryi
Tylophora kerrii
Tylophora nana
Tylophora ovata
Tylophora silvestris
Tylophora yunnanensis
Balanophora fargesii
Balanophora harlandii
Balanophora involucrata
Balanophora laxiflora
Balanophora polyandra
Impatiens alpicola
Impatiens amabilis
Impatiens apsotis
Impatiens arguta
Impatiens barbata
Impatiens brevipes
Impatiens chiulungensis
Impatiens conchibracteata
Impatiens corchorifolia
Impatiens cornucopia
Impatiens crassicaudex
Impatiens delavayi
Impatiens diaphana
Impatiens dicentra
Impatiens dimorphophylla
Impatiens distracta
Impatiens epilobioides
Impatiens ernstii
Impatiens faberi
Impatiens forrestii
Impatiens gasterocheila
Impatiens gracilipes
Impatiens imbecilla
Impatiens infirma
Impatiens lacinulifera
Impatiens latebracteata
Impatiens lateristachys
Impatiens leptocaulon
Impatiens longialata
Impatiens lucorum
Impatiens margaritifera
Impatiens membranifolia
Impatiens microstachys
Impatiens monticola
Impatiens muliensis
Impatiens mussoti
Impatiens notolophora
Impatiens nubigena
Impatiens odontopetala
Impatiens odontophylla
Impatiens oligoneura
Impatiens omeiana
Impatiens oxyantghera
Impatiens platyceras
Impatiens platychlaena
Impatiens potaninii
Impatiens pritzelii
Impatiens pterosepala
Impatiens pudica
Impatiens radiata
Impatiens rectirostrata
Impatiens recurvicornis
Impatiens rhombifolia
Impatiens robusta
Impatiens rostellata
Impatiens siculifer
Impatiens soulieana
Impatiens stenosepala
Impatiens subecalcarata
Impatiens sutchuanensis
Impatiens tenerrima
Impatiens tienchuanensis
Impatiens tortisepala
Impatiens torulosa
Impatiens toxophora
Impatiens trichopoda
Impatiens trigonosepala
Impatiens undulata
Impatiens vittata
Impatiens waldheimiana
Impatiens wilsonii
Impatiens xanthocephala
Begonia brevisetulosa
Begonia dielsiana
Begonia emeiensis
Begonia grandis
Begonia grandis subsp. grandis
Begonia henryi
Begonia imitans
Begonia labordei
Begonia labordei var. labordei
Begonia limprichtii
Begonia muliensis
Begonia palmata
Begonia pedatifida
Begonia smithiana
Begonia wilsonii
Berberis aemulans
Berberis aggregata
Berberis amoena
Berberis approximata
Berberis asmyana
Berberis atrocarpa
Berberis batangensis
Berberis beaniana
Berberis bergmanniae var. acanthophylla
Berberis bergmanniae var. bergmanniae
Berberis brachypoda
Berberis candidula
Berberis daiana
Berberis daochengensis
Berberis dasystachya
Berberis dawoensis
Berberis deinacantha
Berberis derongensis
Berberis dictyoneura
Berberis dictyophylla var. dictyophylla
Berberis dictyophylla var. epruinosa
Berberis fallaciosa
Berberis feddeana
Berberis franchetiana
Berberis francisci-ferdinandi
Berberis gagnepainii var. gagnepainii
Berberis gagnepainii var. omeiensis
Berberis graminea
Berberis henryana
Berberis hsuyunensis
Berberis impedita
Berberis insolita
Berberis jamesiana
Berberis jingfushanensis
Berberis jiulongensis
Berberis julianae
Berberis kangdingensis
Berberis kansuensis
Berberis leboensis
Berberis lecomtei
Berberis lepidifolia
Berberis levis
Berberis liophylla
Berberis lubrica
Berberis luhuoensis
Berberis mekongensis
Berberis metapolyantha
Berberis mianningensis
Berberis microtricha
Berberis minutiflora
Berberis mouilicana
Berberis muliensis var. atuntzeana
Berberis muliensis var. muliensis
Berberis multiovula
Berberis nutanticarpa
Berberis papillifera
Berberis phanera
Berberis pingwuensis
Berberis platyphylla
Berberis polyantha
Berberis potaninii
Berberis prattii
Berberis pruinosa var. pruinosa
Berberis pseudoamoena
Berberis reticulinervis var. reticulinervis
Berberis retusa
Berberis sanguinea
Berberis sargentiana
Berberis sichuanica
Berberis silva-taroucana
Berberis soulieana
Berberis sublevis
Berberis tenuipedicellata
Berberis tischleri
Berberis triacanthophora
Berberis valida
Berberis veitchii
Berberis vernae
Berberis verruculosa
Berberis wilsonae var. guhtzunica
Berberis wilsonae var. wilsonae
Berberis xingwenensis
Berberis yuii
Berberis yunnanensis
Berberis zanlanscianensis
Caulophyllum robustum
Diphylleia sinensis
Dysosma difformis
Dysosma majorensis
Dysosma veitchii
Dysosma versipellis
Epimedium acuminatum
Epimedium brevicornu
Epimedium chlorandrum
Epimedium davidii
Epimedium dolichostemon
Epimedium ecalcaratum
Epimedium elongatum
Epimedium fangii
Epimedium fargesii
Epimedium flavum
Epimedium glandulosopilosum
Epimedium latisepalum
Epimedium leptorrhizum
Epimedium ogisui
Epimedium pauciflorum
Epimedium platypetalum
Epimedium pubescens
Epimedium reticulatum
Epimedium rhizomatosum
Epimedium sagittatum var. sagittatum
Epimedium stellulatum
Epimedium sutchuenense
Epimedium wushanense
Mahonia bealei
Mahonia bodinieri
Mahonia bracteolata
Mahonia cardiophylla
Mahonia duclouxiana
Mahonia eurybracteata subsp. eurybracteata
Mahonia eurybracteata subsp. Ganpinensis
Mahonia fordii
Mahonia fortunei
Mahonia gracilipes
Mahonia leptodonta
Mahonia longibracteata
Mahonia napaulensis
Mahonia nitens
Mahonia oiwakensis
Mahonia polydonta
Mahonia setosa
Mahonia sheridaniana
Nandina domestica
Alnus cremastogyne
Alnus ferdinandi-coburgii
Alnus lanata
Alnus nepalensis
Betula albosinensis
Betula alnoides
Betula austrosinensis
Betula calcicola
Betula cylindrostachya
Betula delavayi
Betula insignis
Betula jiulungensis
Betula luminifera
Betula platyphylla
Betula potaninii
Betula utilis
Carpinus cordata
Carpinus fangiana
Carpinus fargesiana
Carpinus londoniana
Carpinus mollicoma
Carpinus omeiensis
Carpinus polyneura
Carpinus pubescens
Carpinus tschonoskii
Carpinus viminea
Corylus chinensis
Corylus fargesii
Corylus ferox
Corylus heterophylla
Corylus mandshurica
Corylus yunnanensis
Ostrya japonica
Ostrya multinervis
Ostryopsis davidiana
Ostryopsis nobilis
Catalpa fargesii
Catalpa ovata
Incarvillea altissima
Incarvillea arguta
Incarvillea beresowskii
Incarvillea compacta
Incarvillea delavayi
Incarvillea forrestii
Incarvillea lutea
Incarvillea mairei
Incarvillea sinensis
Oroxylum indicum
Bombax malabaricum
Antiotrema dunnianum
Asperugo procumbens
Bothriospermum hispidissimum
Chionocharis hookeri
Cynoglossum amabile
Cynoglossum gansuense
Cynoglossum lanceolatum
Cynoglossum schlagintweitii
Cynoglossum triste
Cynoglossum wallichii
Ehretia corylifolia
Lasiocaryum densiflorum
Lasiocaryum trichocarpum
Lithospermum erythrorhizon
Lithospermum zollingeri
Microcaryum pygmaeum
Microula bhutanica
Microula ciliaris
Microula efoveolata
Microula floribunda
Microula involucriformis
Microula longipes
Microula muliensis
Microula ovalifolia
Microula pseudotrichocarpa
Microula sikkimensis
Microula stenophylla
Microula trichocarpa
Microula turbinata
Microula younghusbandii
Myosotis caespitosa
Onosma adenopus
Onosma confertum
Onosma exsertum
Onosma fistulosum
Onosma maaikangense
Onosma mertensioides
Onosma multiramosum
Onosma paniculatum
Onosma sinicum
Onosma yajiangense
Sinojohnstonia moupinensis
Sinojohnstonia plantaginea
Thyrocarpus glochidiatus
Thyrocarpus sampsonii
Trigonotis barkamensis
Trigonotis cavaleriei
Trigonotis compressa
Trigonotis corispermoides
Trigonotis delicatula
Trigonotis floribunda
Trigonotis gracilipes
Trigonotis heliotropifolia
Trigonotis laxa
Trigonotis macrophylla
Trigonotis mairei
Trigonotis omeiensis
Trigonotis orbicularifolia
Trigonotis rotundata
Trigonotis tibetica
Trigonotis vestita
Bretschneidera sinensis
Canarium album
Garuga forrestii
Garuga pinnata
Buxus bodinieri
Buxus hebecarpa
Buxus henryi
Buxus mollicula
Buxus myrica
Buxus rugulosa
Buxus sinica
Pachysandra axillaris
Pachysandra terminalis
Sarcococca hookeriana
Sarcococca ruscifolia
Callitriche palustris
Chimonanthus praecox
Adenophora aurita
Adenophora bockiana
Adenophora brevidiscifera
Adenophora capillaris subsp. capillaris
Adenophora capillaris subsp. leptosepala
Adenophora coelestis
Adenophora himalayana subsp. alpina
Adenophora himalayana subsp. himalayana
Adenophora hunanensis subsp. hunanensis
Adenophora jasionifolia
Adenophora khasiana
Adenophora liliifolioides
Adenophora lobophylla
Adenophora longipedicellata
Adenophora potaninii
Adenophora rupincola
Adenophora stricta subsp. sessilifolia
Adenophora tetraphylla
Adenophora wilsonii
Asyneuma chinense
Campanula aristata
Campanula calcicola
Campanula cana
Campanula canescens
Campanula colorata
Campanula crenulata
Campanula modesta
Campanula puncatata
Campanumoea javanica subsp. japonica
Campanumoea lancifolia
Codonopsis bicolor
Codonopsis bulleyana
Codonopsis canescens
Codonopsis chlorocodon
Codonopsis convolvulacea var. convolvulacea
Codonopsis convolvulacea var. forrestii
Codonopsis convolvulacea var. hirsuta
Codonopsis convolvulacea var. pinifolia
Codonopsis convolvulacea var. vinciflora
Codonopsis deltoidea
Codonopsis henryi
Codonopsis levicalyx var. hirsuticalyx
Codonopsis levicalyx var. levicalyx
Codonopsis macrocalyx
Codonopsis micrantha
Codonopsis nervosa var. macrantha
Codonopsis nervosa var. nervosa
Codonopsis pilosula var. handeliana
Codonopsis pilosula var. modesta
Codonopsis pilosula var. pilosula
Codonopsis pilosula var. volubilis
Codonopsis rosulata
Codonopsis subglobosa
Codonopsis subscaposa
Codonopsis tangshen
Codonopsis tsinglingensis
Codonopsis tubulosa
Codonopsis viridiflora
Cyananthus delavayi
Cyananthus dolichosceles
Cyananthus fasciculatus
Cyananthus formosus
Cyananthus hookeri var. hookeri
Cyananthus hookeri var. levicaulis
Cyananthus incanus var. incanus
Cyananthus inflatus
Cyananthus leiocalyx
Cyananthus lichiangensis
Cyananthus macrocalyx var. macrocalyx
Cyananthus microrhombeus var. leicalyx
Cyananthus microrhombeus var. microrhombeus
Cyananthus montanus
Cyananthus neurocalyx
Cyananthus Petiolatus var. petiolatus
Cyananthus pseudo-inflatus
Homocodon brevipes
Leptocodon gracilis
Lobelia colorata var. dsolinhoensis
Lobelia davidii var. davidii
Lobelia sequinii
Peracarpa carnosa
Platycodon grandiflorus
Pratia fangiana
Wahlenbergia marginata
Abelia buddleioides
Abelia chinensis
Abelia dielsii
Abelia engleriana
Abelia forrestii
Abelia macrotera
Abelia parvifolia
Abelia umbellata
Dipelta floribunda
Dipelta yunnanensis
Leycesteria formosa var. formosa
Leycesteria formosa var. stenosepala
Lonicera acuminata var. acuminata
Lonicera acuminata var. depilata
Lonicera anisocalyx
Lonicera caerulea var. edulis
Lonicera calcarata
Lonicera carnosifolia
Lonicera chrysantha subsp. chrysantha
Lonicera chrysantha subsp. koehneana
Lonicera ciliosissima
Lonicera crassifolia
Lonicera cyanocarpa
Lonicera elisae
Lonicera ferdinandii
Lonicera ferruginea
Lonicera gynochlamydea
Lonicera hispida
Lonicera hypoglauca subsp. hypoglauca
Lonicera inconspicua
Lonicera japonica var. japonica
Lonicera kansuensis
Lonicera lanceolata var. glabra
Lonicera lanceolata var. lanceolata
Lonicera ligustrina subsp. yunnanensis
Lonicera litangensis
Lonicera maackii var. maackii
Lonicera macrantha var. heterotricha
Lonicera macrantha var. macrantha
Lonicera macranthoides
Lonicera mucronata
Lonicera myrtillus var. myrtillus
Lonicera nervosa
Lonicera nubium
Lonicera oreodoxa
Lonicera pampaninii
Lonicera pileata var. pileata
Lonicera prostrata
Lonicera retusa
Lonicera rupicola var. rupicola
Lonicera rupicola var. syringantha
Lonicera saccata var. saccata
Lonicera saccata var. tangiana
Lonicera schneideriana
Lonicera serreana
Lonicera setifera
Lonicera similis var. omeiensis
Lonicera similis var. similis
Lonicera stephanocarpa
Lonicera subaequalis
Lonicera sublabiata
Lonicera szechuanica
Lonicera tangutica
Lonicera tragophylla
Lonicera trichogyne
Lonicera trichosantha var. trichosantha
Lonicera trichosantha var. xerocalyx
Lonicera tubuliflora
Lonicera webbiana var. mupinensis
Lonicera webbiana var. webbiana
Lonicera yunnanensis
Sambucus adnata
Sambucus chinensis
Sambucus williamsii var. williamsii
Symphoricarpos sinensis
Triosteum himalayanum
Triosteum pinnatifidum
Viburnum atrocyaneum subsp. harryanum
Viburnum betulifolium var. betulifolium
Viburnum betulifolium var. flocculosum
Viburnum brachybotryum
Viburnum brevitubum
Viburnum chingii var. impressinervium
Viburnum chinshanense
Viburnum chunii var. piliferum
Viburnum cinnamomifolium
Viburnum congestum
Viburnum cylindricum
Viburnum dasyanthum
Viburnum davidii
Viburnum dilatatum var. dilatatum
Viburnum erosum var. erosum
Viburnum erubescens var. gracilipes
Viburnum erubescens var. prattii
Viburnum flavescens
Viburnum foetidum var. ceanothoides
Viburnum foetidum var. rectangulatum
Viburnum formosanum subsp. leiogynum
Viburnum glomeratum subsp. glomeratum
Viburnum henryi
Viburnum hupehense
Viburnum kansuense
Viburnum lobophyllum
Viburnum longiradiatum
Viburnum nervosum
Viburnum oliganthum
Viburnum omeiense
Viburnum plicatum var. tomentosum
Viburnum propinquum var. mairei
Viburnum propinquum var. propinquum
Viburnum punctatum var. punctatum
Viburnum rhytidophyllum
Viburnum schensianum subsp. schensianum
Viburnum sempervirens var. trichophorum
Viburnum setigerum var. setigerum
Viburnum setigerum var. sulcatum
Viburnum sympodiale
Viburnum ternatum
Viburnum utile
Arenaria barbata
Arenaria baxoiensis
Arenaria brevipetala
Arenaria chamdoensis
Arenaria densissima
Arenaria dimorphitricha
Arenaria dsharaensis
Arenaria filipes
Arenaria forrestii
Arenaria galliformis
Arenaria haitzeshanensis
Arenaria ionandra
Arenaria kansuensis
Arenaria lancangensis
Arenaria leucasteria
Arenaria longipes
Arenaria longipetiolata
Arenaria longistyla
Arenaria melanandra
Arenaria microstella
Arenaria minima
Arenaria monilifera
Arenaria napuligera
Arenaria omeiensis
Arenaria orbiculata
Arenaria oreophila
Arenaria pogonantha
Arenaria polytrichoides
Arenaria quadridentata
Arenaria reducta
Arenaria rhodantha
Arenaria roborowskii
Arenaria saginoides
Arenaria serpyllifolia
Arenaria spathulifolia
Arenaria szechuanensis
Arenaria trichophora
Arenaria trichophylla
Arenaria weissiana
Arenaria xerophila
Arenaria yunnanensis
Brachystemma calycinum
Cerastium fontanum
Cerastium furcatum
Cerastium szechuense
Cerastium wilsonii
Dianthus longicalyx
Dianthus superbus
Herniaria glabra
Lepyrodiclis holosteoides
Lychnis coronata
Lychnis fulgens
Lychnis senno
Moehringia trinervia
Myosoton aquaticum
Psammosilene tunicoides
Pseudostellaria davidii
Pseudostellaria heterantha
Pseudostellaria heterophylla
Pseudostellaria himalaica
Pseudostellaria sylvatica
Sagina japonica
Sagina maxima
Sagina Saginoides
Silene aprica
Silene asclepiadea
Silene batangensis
Silene bilingua
Silene caespitella
Silene cardiopetala
Silene chodatii
Silene dawoensis
Silene esquamata
Silene firma
Silene fortunei
Silene gracilicaulis
Silene himalayensis
Silene huguettiae
Silene hupehensis
Silene incisa
Silene lamarum
Silene longicornuta
Silene monbeigii
Silene muliensis
Silene napuligera
Silene nepalensis
Silene nigrescens
Silene oblanceolata
Silene otodonta
Silene phoenicodonta
Silene platyphylla
Silene pseudofortunei
Silene pubicalycina
Silene repens
Silene rosiflora
Silene rubricalyx
Silene salicifolia
Silene tatarinowii
Silene trachyphylla
Silene tubiformis
Silene viscidula
Silene yetii
Stellaria chinensis
Stellaria decumbens
Stellaria delavayi
Stellaria dianthifolia
Stellaria graminea
Stellaria henryi
Stellaria infracta
Stellaria media
Stellaria neglecta
Stellaria omeiensis
Stellaria oxycoccoides
Stellaria palustris
Stellaria petiolaris
Stellaria salicifolia
Stellaria souliei
Stellaria subumbellata
Stellaria uda
Stellaria umbellata
Stellaria vestita
Stellaria wushanensis
Stellaria yunnanensis
Thylacospermum caespitosum
Celastrus angulatus
Celastrus cuneatus
Celastrus gemmatus
Celastrus glaucophyllus
Celastrus hindsii
Celastrus hirsutus
Celastrus homaliifolius
Celastrus hypoleucus
Celastrus orbiculatus
Celastrus rosthornianus
Celastrus rugosus
Celastrus stylosus
Celastrus vaniotii
Euonymus acanthocarpus
Euonymus actinocarpus
Euonymus aculeatus
Euonymus alatus
Euonymus bockii
Euonymus centidens
Euonymus chloranthoides
Euonymus chuii
Euonymus contractus
Euonymus cornutus
Euonymus crenatus
Euonymus dielsianus
Euonymus distichus
Euonymus echinatus
Euonymus fertilis var. euryanthus
Euonymus fertilis var. fertilis
Euonymus fortunei
Euonymus frigidus
Euonymus giraldii
Euonymus grandiflorus
Euonymus hamiltonianus
Euonymus hemsleyanus
Euonymus hui
Euonymus japonicus
Euonymus jinfoshanensis
Euonymus jinyangensis
Euonymus laxiflorus
Euonymus lecleri
Euonymus maackii
Euonymus microcarpus
Euonymus myrianthus
Euonymus nanoides
Euonymus nitidus
Euonymus oblongifolius
Euonymus omeiensis
Euonymus perbellus
Euonymus phellomanus
Euonymus porphyreus
Euonymus przwalskii
Euonymus rehderianus
Euonymus sanguineus
Euonymus saxicolus
Euonymus schensianus
Euonymus semenovii
Euonymus subsessilis
Euonymus szechuanensis
Euonymus theifolius
Euonymus tingens
Euonymus vagans
Euonymus venosus
Euonymus verrucosoides
Euonymus viburnoides
Euonymus wilsonii
Euonymus yunnanensis
Glyptopetalum aquifolium
Glyptopetalum ilicifolium
Maytenus berberoides
maytenus jinyangensis
Maytenus variabilis
Microtropis triflora
Microtropis triflora var. triflora
Perrottetia macrocarpa
Perrottetia racemosa
Tripterygium wilfordii
Cephalotaxus fortunei
Cephalotaxus fortunei var. fortunei
Cephalotaxus oliveri
Cephalotaxus sinensis
Cephalotaxus sinensis var. sinensis
Ceratophyllum demersum
Cercidiphyllum japonicum
Acroglochin persicarioides
Chenopodium album
Chenopodium glaucum
Chenopodium gracilispicum
Chenopodium hybridum
Chenopodium iljinii
Chenopodium prostratum
Chenopodium serotinum
Salsola collina
Chloranthus angustifolius
Chloranthus fortunei
Chloranthus henryi
Chloranthus holostegius
Chloranthus multistachys
Chloranthus serratus
Chloranthus sessilifolius
Sarcandra glabra
Combretum wallichii
Quisqualis indica
Quisqualis indica var. indica
Terminalia franchetii
Terminalia intricata
Commelina bengalensis
Commelina communis
Commelina maculata
Commelina paludosa
Commelina undulata
Cyanotis vaga
Floscopa scandens
Murdannia divergens
Murdannia hookeri
Murdannia loriformis
Murdannia nudiflora
Murdannia simplex
Murdannia stenothyrsa
Murdannia triquetra
pollia hasskarlii
Pollia japonica
Pollia miranda
Spatholirion longifolium
Streptolirion volubile
Tricarpelema chinense
Achillea wilsoniana
Adenocaulon himalaicum
Adenostemma lavenia
Ainsliaea angustata
Ainsliaea angustifolia
Ainsliaea crassifolia
Ainsliaea foliosa
Ainsliaea fragrans
Ainsliaea glabra
Ainsliaea gracilis
Ainsliaea grossedentata
Ainsliaea henryi
Ainsliaea lancifolia
Ainsliaea latifolia
Ainsliaea macrocephala
Ainsliaea mairei
Ainsliaea mattfeldiana
Ainsliaea mollis
Ainsliaea multibracteata
Ainsliaea nana
Ainsliaea nervosa
Ainsliaea pertyoides
Ainsliaea ramosa
Ainsliaea rubrifolia
Ainsliaea rubrinervis
Ainsliaea smithii
Ainsliaea spicata
ainsliaea sutchuenensis
Ainsliaea tenuicaulis
Ainsliaea yunnanensis
Ajania elegantula
Ajania junnanica
Ajania khartensis
Ajania latifolia
Ajania myriantha
Ajania nitida
Ajania potaninii
Ajania przewalskii
Ajania quercifolia
Ajania ramosa
Ajania remotipinna
Ajania salicifolia
Ajania tenuifolia
Ajania tibetica
Ajania tripinnatisecta
Ambrosia artemisiifolia
Anaphalis aureo-punctata
Anaphalis aureo-punctata f. calvescens
Anaphalis aureo-punctata var. atrata
Anaphalis aureo-punctata var. plantaginifolia
Anaphalis aureo-punctata var. tomentosa
Anaphalis bicolor
Anaphalis bulleyana
Anaphalis busua
Anaphalis cinerascens
Anaphalis elegans
Anaphalis flavescens
Anaphalis gracilis
Anaphalis hancockii
Anaphalis lactea
Anaphalis latialata
Anaphalis margaritacea
Anaphalis muliensis
Anaphalis nepalensis
Anaphalis pachylaena
Anaphalis rhododactyla
Anaphalis sinica
Anaphalis souliei
Anaphalis surculosa
Anaphalis szechuanensis
Anaphalis tenuisissima
Anaphalis virens
Anaphalis viridis
Anaphalis yunnanensis
Arctium lappa
Artemisia abaensis
Artemisia anethoides
Artemisia anomala
Artemisia argyi
Artemisia atrovirens
Artemisia calophylla
Artemisia campbellii
Artemisia capillaris
Artemisia carvifolia
Artemisia chingii
Artemisia comaiensis
Artemisia demissa
Artemisia desertorum
Artemisia deversa
Artemisia divaricata
Artemisia dubia
Artemisia duthreuil-de-rhinsi
Artemisia edgeworthii
Artemisia emeiensis
Artemisia eriopoda
Artemisia erlangshanensis
Artemisia flaccida
Artemisia fulgens
Artemisia gilvescens
Artemisia giraldii
Artemisia gmelinii
Artemisia gyitangensis
Artemisia hedinii
Artemisia imponens
Artemisia japonica
Artemisia lactiflora
Artemisia lancea
Artemisia lavandulaefolia
Artemisia leucophylla
Artemisia mongolica
Artemisia moorcroftiana
Artemisia nilagirica
Artemisia occidentali-sichuanensis
Artemisia occidentali-sinensis var. denticulata
Artemisia orientali-hengduangensis
Artemisia parviflora
Artemisia penchuoensis
Artemisia phyllobotrys
Artemisia prattii
Artemisia princeps
Artemisia pubescens
Artemisia robusta
Artemisia rosthornii
Artemisia roxburghiana
Artemisia sacrorum
Artemisia scoparia
Artemisia selengensis
Artemisia shangnanensis
Artemisia sichuanensis
Artemisia sieversiana
Artemisia simulans
Artemisia sinensis
Artemisia smithii
Artemisia speciosa
Artemisia sylvatica
Artemisia taibaishanensis
Artemisia tainingensis
Artemisia tridactyla
Artemisia velutina
Artemisia verbenacea
Artemisia verlotorum
Artemisia vestita
Artemisia vexans
Artemisia viridisquama
Artemisia viscida
Artemisia vulgaris
Artemisia waltonii
Artemisia yunnanensis
Aster albescens
Aster argyropholis
Aster asteroides
Aster auriculatus
Aster batangensis
Aster brachytrichus
Aster diplostephioides
Aster dolichopodus
Aster falcifolius
Aster farreri
Aster flaccidus
Aster fuscescens
Aster handelii
Aster hersileoides
Aster homochlamydeus
Aster jeffreyanus
Aster lanuginosus
Aster lavanduliifolius
Aster likiangensis
Aster lingulatus
Aster megalanthus
Aster moupinsensis
Aster nitidus
Aster oreophilus
Aster panduratus
Aster poliothamnus
Aster polius
Aster salwinensis
Aster senecioides
Aster sikuensis
Aster smithianus
Aster souliei
Aster sutchuenensis
Aster taliangshanensis
Aster tientschuanensis
Aster tongolensis
Aster tsarungensis
Aster veitchianus
Aster vestitus
Aster yunnanensis
Atractylodes lancea
Atractylodes macrocephala
Bidens bipinnata
Bidens cernua
Bidens parviflora
Bidens pilosa
Blumea aromatica
Blumea megacephala
Blumea mollis
Blumea veronicifolia
Callistephus chinensis
Carduus acanthoides
Carduus crispus
Carpesium cernuum
Carpesium divaricatum
Carpesium faberi
Carpesium humile
Carpesium leptophyllum
Carpesium lipskyi
Carpesium longifolium
Carpesium macrocephalum
Carpesium minum
Carpesium scapiforme
Carpesium szechuanense
Carpesium trachelifolium
Carpesium triste
Carpesium velutinum
Cavea tanguensis
Centipeda minima
Chaetoseris cyanea
Chaetoseris grandiflora
Chaetoseris hastata
Chaetoseris hispida
Chaetoseris lutea
Chaetoseris lyriformis
Chaetoseris roborowskii
Chaetoseris sichuanensis
Cirsium bracteiferum
Cirsium chinense
Cirsium eriophoroides
Cirsium fangii
Cirsium fargesii
Cirsium griseum
Cirsium handelii
Cirsium henryi
Cirsium hupehense
Cirsium japonicum
Cirsium leo
Cirsium lineare
Cirsium maackii
Cirsium monocephalum
Cirsium muliense
Cirsium periacanthaceum
Cirsium setosum
Cirsium shansiense
Cirsium souliei
Cissampelopsis spelaeicola
Conyza blinii
Conyza canadensis
Conyza japonica
Conyza muliensis
Conyza stricta
Cotula hemisphaerica
Crassocephalum crepidioides
Cremanthodium angustifolium
Cremanthodium bupleurifolium
Cremanthodium campanulatum
Cremanthodium cyclaminanthum
Cremanthodium daochengense
Cremanthodium decaisnei
Cremanthodium discoideum
Cremanthodium ellisii
Cremanthodium helianthus
Cremanthodium humile
Cremanthodium lineare
Cremanthodium nobile
Cremanthodium potaninii
Cremanthodium prattii
Cremanthodium principis
Cremanthodium rhodocephalum
Cremanthodium smithianum
Cremanthodium stenactinium
Cremanthodium suave
Cremanthodium variifolium
Crepis bodinieri
Crepis elongata
Crepis lignea
Crepis napifera
Crepis rigescens
Cyathocline purpurea
Dendranthema glabriusculum
Dendranthema hypargyrum
Dendranthema indicum
Dendranthema rhombifolium
Dichrocephala auriculata
Dichrocephala benthamii
Doellingeria marchandii
Dolomiaea denticulata
Dolomiaea forrestii
Dolomiaea platylepis
Dolomiaea souliei
Doronicum stenoglossum
Doronicum thibetanum
Dubyaea atropurpurea
Dubyaea bhotanica
Dubyaea glaucescens
Dubyaea hispida
Dubyaea jinyangensis
Dubyaea lanceolata
Dubyaea muliensis
Dubyaea omeiensis
Dubyaea rubra
Eclipta prostrata
Emilia sonchifolia
Erigeron acer
Erigeron annuus
Erigeron breviscapus
Erigeron elongatus
Erigeron himalajensis
Erigeron multiradiatus
Erigeron patentisquamus
Erigeron purpurascens
Erigeron tenuicaulis
Eupatorium chinense
Eupatorium fortunei
Eupatorium heterophyllum
Eupatorium japonicum
Eupatorium lindleyanum
Eupatorium nanchuanense
Eupatorium omeiense
Faberia sinensis
Faberia thibetica
Formania mekongensis
Galinsoga parviflora
Gerbera bonatiana
Gerbera delavayi
Gerbera kunzeana
Gerbera nivea
Gerbera piloselloides
Gerbera ruficoma
Gerbera saxatilis
Gerbera serotina
Gnaphalium adnatum
Gnaphalium chrysocephalum
Gnaphalium nanchuanense
Gnaphalium pensylvanicum
Gymnaster piccolii
Gymnaster simplex
Gynura bicolor
Gynura cusimbua
Gynura japonica
Hemistepta lyrata
Heteropappus altaicus
Heteropappus crenatifolius
Heteropappus hispidus
Hieracium umbellatum
Hippolytia delavayi
Inula cappa
Inula cuspidata
Inula forrestii
Inula helianthus-aquatica
Inula hupehensis
Inula japonica
Inula nervosa
Inula pterocaula
Ixeridium biparum
Ixeridium chinense
Ixeridium elegans
Ixeridium gracile
Ixeridium gramineum
Ixeridium sonchifolium
Ixeridium strigosum
Ixeris polycephala
Kalimeris indica
Kalimeris integrifolia
Kalimeris longipetiolata
Kalimeris mongolica
Laggera pterodonta
Launaea acaulis
Leontopodium artemisiifolium
Leontopodium calocephalum
Leontopodium chuii
Leontopodium dedekensii
Leontopodium franchetii
Leontopodium haastioides
Leontopodium haplophylloides
Leontopodium japonicum
Leontopodium longifolium
Leontopodium micranthum
Leontopodium nanum
Leontopodium niveum
Leontopodium omeiense
Leontopodium roseum
Leontopodium rosmarinoides
Leontopodium sinense
Leontopodium souliei
Leontopodium stoechas
Leontopodium stoloniferum
Leontopodium stracheyi
Leontopodium subulatum
Leontopodium villosum
Leontopodium wilsonii
Ligularia alatipes
Ligularia botryodes
Ligularia brassicoides
Ligularia caloxantha
Ligularia chalybea
Ligularia cymbulifera
Ligularia cymosa
Ligularia dentata
Ligularia dictyoneura
Ligularia duciformis
Ligularia euryphylla
[truncated: 6,705 more rows]
