# Supplementary material for: Throwing light on dark diversity of vascular plants in China: predicting the distribution of dark and threatened species under global climate change
Source: PeerJ. 2019 Apr 9;7:e6731. doi: 10.7717/peerj.6731 (PMC6461033; doi:10.7717/peerj.6731)
Supplement: Supplemental Information 6 [file peerj-07-6731-s006.zip › Dataset S2/44+81+91.csv]

Acanthus ebracteatus var. ebracteatus
Acanthus ebracteatus var. xiamenensis
Acanthus ilicifolius
Adhatoda vasica
Asystasia chelonoides
Asystasia gangetica
Asystasiella neesiana
Baphicacanthus cusia
Barleria cristata var. cristata
Calophanoides chinensis
Calophanoides kwangsiensis
Calophanoides quadrifaria
Championella tetrasperma
Clinacanthus nutans var. nutans
Codonacanthus pauciflorus
Dicliptera chinensis
Diflugossa divaricata
Dipteracanthus repens
Eranthemum austrosinense
Gendarussa ventricosa
Gendarussa vulgaris
Gutzlaffia aprica var. aprica
Gutzlaffia aprica var. glabra
Hygrophila megalantha
Hygrophila polysperma
Hygrophila salicifolia var. salicifolia
Hypoestes purpurea
Isoglossa collina
Lepidagathis formosensis
Lepidagathis incurva
Leptosiphonium venustum
Leptostachya wallichii
Mananthes austrosinensis
Mananthes leptostachya
Mananthes lianshanica
Paragutzlaffia henryi
Peristrophe baphica
Peristrophe floribunda
Peristrophe japonica
Pseuderanthemum haikangense
Pseuderanthemum latifolium
Pteracanthus claviculatus
Pteroptychia dalziellii
Rostellularia linearfolia subsp. liankwangensis
Rostellularia procumbens var. procumbens
Rungia chinensis
Rungia densiflora
Rungia pectinata
Sericocalyx chinensis
Staurogyne chapaensis
Staurogyne concinnula
Staurogyne sesamoides
Thunbergia fragrans subsp. fragrans
Thunbergia fragrans subsp. hainanensis
Thunbergia grandiflora
Acer amplum var. amplum
Acer bicolor var. serrulatum
Acer buergerianum var. buergerianum
Acer chunii
Acer cinnamomifolium
Acer confertifolium
Acer cordatum var. cordatum
Acer cordatum var. microcordatum
Acer coriaceifolium var. coriaceifolium
Acer davidii
Acer decandrum
Acer fabri var. fabri
Acer fabri var. gracillimum
Acer fabri var. rubrocarpum
Acer laevigatum var. laevigatum
Acer lucidum
Acer metcalfii
Acer mono var. mono
Acer oblongum
Acer oblongum var. oblongum
Acer pubinerve
Acer reticulatum var. dimorphifolium
Acer reticulatum var. reticulatum
Acer robustum var. robustum
Acer sinense
Acer sino-oblongum
Acer sunyiense
Acer taipuense
Acer tutcheri
Acer wilsonii
Actinidia callosa
Actinidia carnosifolia var. glaucescens
Actinidia chinensis
Actinidia chrysantha
Actinidia cinerascens var. tenuifolia
Actinidia eriantha
Actinidia fortunatii
Actinidia fulvicoma
Actinidia glaucophylla var. asymmetrica
Actinidia glaucophylla var. glaucophylla
Actinidia henryi
Actinidia indochinensis
Actinidia lanceolata
Actinidia latifolia
Actinidia liangguangensis
Actinidia macrosperma
Actinidia melliana
Actinidia valvata
Saurauia tristyla
Mollugo nudicaulis
Mollugo stricta
Mollugo verticillata
Sesuvium portulacastrum
Tetragonia tetragonioides
Trianthema portulacastrum
Alangium barbatum
Alangium chinense
Alangium chinense subsp. chinense
Alangium faberi
Alangium faberi var. faberi
Alangium kurzii
Alangium kurzii var. kurzii
Alangium kwangsiense
Alangium salviifolium
Alisma orinentale
Caldesia grandis
Sagittaria lichuanensis
Sagittaria potamogetifola
Sagittaria pygmaea
Sagittaria trifolia
Sagittaria trifolia var. trifolia
Achyranthes aspera
Achyranthes bidentata var. bidentata f. bidentata
Achyranthes longifolia
Aerva glabrata
Aerva sanguinolenta
Allmania nodiflora
Alternanthera sessilis
Amaranthus lividus
Amaranthus spinosus
Celosia argentea
Cyathula prostrata
Psilotrichum ferrugineum
Trichurus monsoniae
Crinum asiaticum var. sinicum
Curculigo capitulata
Curculigo glabrescens
Curculigo orchioides
Hypoxis aurea
Lycoris aurea
Lycoris radiata
Buchanania latifolia
Buchanania microphylla
Choerospondias axillaris
Dracontomelon duperreanum
Lannea coromandelica
Mangifera indica
Pegia sarmentosa
Pistacia chinensis
Rhus chinensis
Rhus hypoleuca
Spondias lakonensis
Spondias pinnata
Toxicodendron succedaneum
Toxicodendron sylvestre
Toxicodendron vernicifluum
Alphonsea hainanensis
Alphonsea mollis
Alphonsea monogyna
Artabotrys hexapetalus
Artabotrys hongkongensis
Dasymaschalon rostratum
Dasymaschalon trichophorum
Desmos chinensis
Fissistigma glaucescens
Fissistigma maclurei
Fissistigma oldhamii var. longistipitatum
Fissistigma polyanthum
Fissistigma retusum
Fissistigma uonicum
Goniothalamus chinensis
Mezzettiopsis creaghii
Miliusa chunii
Miliusa sinensis
Mitrephora maingayi
Mitrephora thorelii
Orophea anceps
Orophea hainanensis
Polyalthia cerasoides
Polyalthia nemoralis
Polyalthia plagioneura
Polyalthia suberosa
Popowia pisocarpa
Uvaria boniana
Uvaria calamistrata
Uvaria grandiflora
Uvaria macclurei
Uvaria microcarpa
Uvaria rufa
Alstonia scholaris
Alyxia levinei
Alyxia sinensis
Anodendron affine
Anodendron howii
Anodendron punctatum
Beaumontia grandiflora
Carissa carandas
Cerbera manghas
Chonemorpha eriostylis
Chonemorpha splendens
Ichnocarpus frutescens
Melodinus fusiformis
Melodinus morsei
Melodinus suaveolens
Pottsia grandiflora
Pottsia laxiflora
Rauvolfia serpentina
Rauvolfia verticillata
Strophanthus divaricatus
Trachelospermum axillare
Trachelospermum bodinieri
Trachelospermum brevistylum
Trachelospermum jasminoides
Wrightia laevis
Wrightia pubescens
Aponogeton lakhonensis
Ilex aculeolata
Ilex asprella
Ilex austrosinensis
Ilex buergeri
Ilex buxoides
Ilex championii
Ilex chapaensis
Ilex chinensis
Ilex chingiana
Ilex chuniana
Ilex cinerea
Ilex cochinchinensis
Ilex confertiflora
Ilex cornuta
Ilex crenata
Ilex cyrtura
Ilex dasyphylla
Ilex editicostata
Ilex elmerrilliana
Ilex ficifolia
Ilex ficoidea
Ilex formosana
Ilex glomerata
Ilex goshiensis
Ilex hainanensis
Ilex hanceana
Ilex hylonoma
Ilex jiaolingensis
Ilex kaushue
Ilex kengii
Ilex kiangsiensis
Ilex kobuskiana
Ilex kwangtungensis
Ilex lancilimba
Ilex latifolia
Ilex latifrons
Ilex limii
Ilex lohfauensis
Ilex maclurei
Ilex macrocarpa
Ilex melanophylla
Ilex memecylifolia
Ilex microcca f. pilosa
Ilex micrococca
Ilex nanningensis
Ilex occulta
Ilex oligodonta
Ilex pingnanensis
Ilex pubescens
Ilex revoluta
Ilex robustinervosa
Ilex rotunda
Ilex sterrophylla
Ilex stewardii
Ilex strigillosa
Ilex suaveolens
Ilex subficoidea
Ilex subficoides
Ilex syzygiophylla
Ilex szechwanensis
Ilex tenuis
Ilex triflora
Ilex tsangii
Ilex tsoii var. tsoii
Ilex tutcheri
Ilex verisimilis
Ilex viridis
Ilex wilsonii
Ilex xiaojinensis
Ilex yangchunensis
Acorus calamus var. calamus
Acorus gramineus
Acorus tatarinowii
Aglaonema modestum
Alocasia cucullata
Alocasia macrorrhiza
Amorphophallus dunnii
Amorphophallus mellii
Amorphophallus micro-appendiculatus
Amorphophallus oncophyllus
Amorphophallus stipitatus
Amorphophallus variabilis
Amorphophallus virosus
Amydrium hainanense
Arisaema cordatum
Arisaema du-bois-reymondiae
Arisaema erubescens
Arisaema heterophyllum
Arisaema hunanense
Arisaema penicillatum
Colocasia gigantea
Cryptocoryne retrospiralis
Epipremnum pinnatum
Homalomena occulta
Lasia spinosa
Philodendron triparitum
Pinellia cordata
Pinellia ternata
Pistia stratiotes
Pothos chinensis
Pothos repens
Rhaphidophora decursiva
Rhaphidophora hongkongensis
Rhaphidophora hookeri
Rhaphidophora luchunensis
Typhonium albidinervum
Typhonium divaricatum
Typhonium flagelliforme
Typhonium trilobatum
Acanthopanax gracilistylus var. gracilistylus
Acanthopanax gracilistylus var. nodiflorus
Acanthopanax leucorrhizus var. fulvescens
Acanthopanax leucorrhizus var. leucorrhizus
Acanthopanax leucorrhizus var. scaberulus
Acanthopanax trifoliatus
Aralia armata
Aralia chinensis
Aralia dasyphylla
Aralia decaisneana
Aralia echinocaulis
Aralia elata
Aralia elegans
Aralia spinifolia
Aralia undulata
Brassaiopsis glomerulata
Brassaiopsis phanerophlebia
Brassaiopsis tripteris
Dendropanax bilocularis
Dendropanax confertus
Dendropanax dentiger
Dendropanax hainanensis
Dendropanax kwangsiensis
Dendropanax oligodontus
Dendropanax parvifloroides
Dendropanax productus
Dendropanax proteus
Diplopanax stachyanthus
Euaraliopsis ferruginea
Hedera nepalensis var. sinensis
Heteropanax brevipedicellatus
Heteropanax fragrans
Kalopanax septemlobus
Macropanax decandrus
Macropanax rosthornii
Schefflera angustifoliolata
Schefflera arboricola
Schefflera delavayi
Schefflera hainanensis
Schefflera insignis
Schefflera kwangsiensis
Schefflera minutistellata
Schefflera octophylla
Tetrapanax papyrifer
Aristolochia championii
Aristolochia debilis
Aristolochia fangchi
Aristolochia fordiana
Aristolochia foveolata
Aristolochia fulvicoma
Aristolochia hainanensis
Aristolochia kwangsiensis
Aristolochia tagala
Aristolochia thwaitesii
Aristolochia tubiflora
Aristolochia versicolor
Aristolochia westlandii
Asarum caudigerum
Asarum geophilum
Asarum ichangense
Asarum insigne
Asarum magnificum
Asarum wulingense
Thottea hainanensis
Calotropis gigantea
Calotropis procera
Ceropegia trichantha
Cryptolepis buchananii
Cryptolepis sinensis
Cynanchum atratum
Cynanchum auriculatum
Cynanchum chekiangense
Cynanchum corymbosum
Cynanchum fordii
Cynanchum glaucescens
Cynanchum insulanum
Cynanchum mooreanum
Cynanchum paniculatum
Cynanchum stauntonii
Dischidanthus urceolatus
Dischidia chinensis
Dregea volubilis
Graphistemma pictum
Gymnema inodorum
Gymnema latifolium
Gymnema sylvestre
Heterostemma brownii
Heterostemma grandiflorum
Heterostemma oblongifolium
Heterostemma sinicum
Hoya carnosa
Hoya dasyantha
Hoya fungii
Hoya pottsii
Hoya radicalis
Marsdenia koi
Marsdenia lachnostoma
Marsdenia sinensis
Marsdenia tinctoria
Merrillanthus hainanensis
Oxystelma esculentum
Periploca sepium
Sarcostemma acidum
Secamone ferruginea
Secamone sinica
Telosma cordata
Telosma procumbens
Toxocarpus fuscus
Toxocarpus wightianus
Tylophora arenicola
Tylophora floribunda
Tylophora kerrii
Tylophora koi
Tylophora leptantha
Tylophora ovata
Tylophora secamonoides
Tylophora silvestris
Balanophora harlandii
Balanophora indica
Balanophora laxiflora
Balanophora polyandra
Balanophora subcupularis
Balanophora tobiracola
Impatiens apalophylla
Impatiens blepharosepala
Impatiens chinensis
Impatiens chlorosepala
Impatiens commelinoides
Impatiens eramosa
Impatiens honkongensis
Impatiens hunanensis
Impatiens noli-tangere
Impatiens obesa
Impatiens siculifer
Impatiens tubulosa
Begonia circumlobata
Begonia crassirostris
Begonia edulis
Begonia fimbristipula
Begonia fordii
Begonia handelii
Begonia leprosa
Begonia palmata
Begonia xinyiensis
Berberis chingii
Berberis impedita
Berberis photiniaefolia
Berberis virgetorum
Dysosma versipellis
Epimedium sagittatum var. sagittatum
Mahonia bealei
Mahonia bodinieri
Mahonia fordii
Mahonia shenii
Nandina domestica
Alnus trabeculosa
Betula alnoides
Betula austrosinensis
Betula luminifera
Carpinus chuniana
Carpinus londoniana
Carpinus polyneura
Carpinus viminea
Campsis grandiflora
Catalpa fargesii
Mayodendron igneum
Oroxylum indicum
Radermachera frondosa
Radermachera glandulosa
Radermachera hainanensis
Radermachera sinica
Bixa orellana
Bombax malabaricum
Carmona microphylla
Cordia dichotoma
Cynoglossum lanceolatum
Ehretia longiflora
Heliotropium indicum
Heliotropium strigosum
Thyrocarpus glochidiatus
Thyrocarpus sampsonii
Tournefortia montana
Trigonotis macrophylla
Trigonotis nandanensis
Bretschneidera sinensis
Burmannia championii
Burmannia coelestis
Burmannia cryptopetala
Burmannia disticha
Burmannia itoana
Burmannia nepalensis
Burmannia oblonga
Burmannia wallichii
Canarium album
Canarium pimela
Garuga floribunda var. gamblei
Limnocharis flava
Buxus bodinieri
Buxus cephalantha
Buxus hainanensis
Buxus harlandii
Buxus megistophylla
Buxus pubiramea
Buxus sinica
Buxus stenophylla
Pachysandra axillaris
Sarcococca longipetiolata
Sarcococca orientalis
Sarcococca vagans
Opuntia stricta var. dillenii
Callitriche oryzetorum
Callitriche palustris
Chimonanthus praecox
Adenophora hunanensis subsp. hunanensis
Adenophora sinensis
Adenophora tetraphylla
Campanula canescens
Campanumoea javanica subsp. japonica
Campanumoea lancifolia
Lobelia alsinoides
Lobelia chinensis
Lobelia davidii var. davidii
Lobelia hancei
Lobelia melliana
Lobelia zeylanica var. lobbiana
Lobelia zeylanica var. zeylanica
Pentaphragma spicatum
Platycodon grandiflorus
Sphenoclea zeylanica
Wahlenbergia marginata
Abelia chinensis
Lonicera acuminata var. acuminata
Lonicera acuminata var. depilata
Lonicera confusa
Lonicera dasystyla
Lonicera ferruginea
Lonicera hypoglauca subsp. hypoglauca
Lonicera hypoglauca subsp. nudiflora
Lonicera japonica var. japonica
Lonicera longiflora
Lonicera longituba
Lonicera macrantha var. macrantha
Lonicera macranthoides
Lonicera pampaninii
Lonicera pileata var. pileata
Lonicera rhytidophylla
Sambucus chinensis
Sambucus williamsii var. williamsii
Viburnum chunii var. chunii
Viburnum chunii var. piliferum
Viburnum cylindricum
Viburnum dalzielii
Viburnum dilatatum var. dilatatum
Viburnum erosum var. erosum
Viburnum foetidum var. rectangulatum
Viburnum fordiae
Viburnum formosanum subsp. formosanum var. pubigerum
Viburnum hainanense
Viburnum hanceanum
Viburnum lutescens
Viburnum luzonicum
Viburnum odoratissimum var. odoratissimum
Viburnum plicatum var. tomentosum
Viburnum propinquum var. propinquum
Viburnum punctatum var. lepidotulum
Viburnum sempervirens var. sempervirens
Viburnum sempervirens var. trichophorum
Viburnum setigerum var. setigerum
Viburnum sympodiale
Viburnum urceolatum
Arenaria serpyllifolia
Cerastium fontanum
Dianthus longicalyx
Myosoton aquaticum
Polycarpaea corymbosa
Polycarpaea gaudichaudii
Polycarpon postratum
Sagina japonica
Silene aprica
Silene firma
Stellaria media
Stellaria monosperma
Stellaria wushanensis
celastrus aculeatus
Celastrus angulatus
Celastrus gemmatus
Celastrus hindsii
Celastrus hypoleucoides
Celastrus monospermus
Celastrus oblanceifolius
Celastrus paniculatus
Celastrus rosthornianus
Celastrus stylosus
Euonymus acanthocarpus
Euonymus actinocarpus
Euonymus aculeatus
Euonymus alatus
Euonymus angustatus
Euonymus carnosus
Euonymus centidens
Euonymus chengii
Euonymus dielsianus
Euonymus distichus
Euonymus echinatus
Euonymus euscaphis
Euonymus fortunei
Euonymus gibber
Euonymus gracillimus
Euonymus hamiltonianus
Euonymus hederaceus
Euonymus hukuangensis
Euonymus japonicus
Euonymus kwangtungensis
Euonymus laxicymosus
Euonymus laxiflorus
Euonymus myrianthus
Euonymus nitidus
Euonymus oblongifolius
Euonymus spraguei
Euonymus subsessilis
Euonymus tonkinensis
Euonymus vagans
Glyptopetalum geloniifolium
Glyptopetalum longipedicellatum
Maytenus diversifolius
Microtropis biflora
Microtropis gracilipes
Microtropis obliquinervia
Microtropis paucinervia
Microtropis reticulata
Microtropis submembranacea
Tripterygium wilfordii
Cephalotaxus fortunei
Cephalotaxus fortunei var. fortunei
Cephalotaxus mannii
Cephalotaxus oliveri
Cephalotaxus sinensis
Cephalotaxus sinensis var. sinensis
Ceratophyllum demersum
Chenopodium acuminatum
Chenopodium album
Chenopodium glaucum
Chenopodium gracilispicum
Chenopodium serotinum
Suaeda australis
Chloranthus fortunei
Chloranthus henryi
Chloranthus multistachys
Chloranthus serratus
Chloranthus sessilifolius
Hedyosmum orientale
Sarcandra glabra
Combretum alfredii
Combretum latifolium
Combretum olivaeforme
Combretum punctatum
Lumnitzera racemosa
Quisqualis indica
Quisqualis indica var. indica
Terminalia catappa
Terminalia chebula
Terminalia myriocarpa
Amischotolype hispida
Belosynapsis ciliata
Commelina auriculata
Commelina bengalensis
Commelina diffusa
Commelina paludosa
Commelina undulata
Cyanotis arachnoidea
Cyanotis arachoidea
Cyanotis cristata
Cyanotis loureiroana
Cyanotis vaga
Floscopa scandens
Murdannia bracteata
Murdannia edulis
Murdannia hookeri
Murdannia kainantensis
Murdannia loriformis
Murdannia macrocarpa
Murdannia medica
Murdannia nudiflora
Murdannia simplex
Murdannia spectabilis
Murdannia spirata
Murdannia triquetra
Murdannia vaginata
pollia hasskarlii
Pollia japonica
Pollia secundiflora
Spatholirion longifolium
Adenocaulon himalaicum
Adenostemma lavenia
Ainsliaea caesia
Ainsliaea cleistogama
Ainsliaea fragrans
Ainsliaea gracilis
Ainsliaea henryi
Ainsliaea macroclinidioides
Ainsliaea ramosa
Ainsliaea spicata
Ainsliaea trinervis
Ainsliaea walkeri
Ambrosia artemisiifolia
Anisopappus chinensis
Arctium lappa
Artemisia anomala
Artemisia argyi
Artemisia atrovirens
Artemisia capillaris
Artemisia carvifolia
Artemisia chingii
Artemisia hancei
Artemisia japonica
Artemisia lactiflora
Artemisia lancea
Artemisia lavandulaefolia
Artemisia mongolica
Artemisia princeps
Artemisia sacrorum
Artemisia scoparia
Artemisia selengensis
Artemisia simulans
Artemisia verlotorum
Aster baccharoides
Aster panduratus
Aster sampsonii
Bidens bipinnata
Bidens pilosa
Blainvillea acmella
Blumea aromatica
Blumea balsamifera
Blumea clarkei
Blumea fistulosa
Blumea formosana
Blumea hieracifolia
Blumea lacera
Blumea laciniata
Blumea lanceolaria
Blumea megacephala
Blumea membranacea
Blumea mollis
Blumea napifolia
Blumea oblongifolia
Blumea riparia
Blumea sericans
Blumea sessiliflora
Blumeopsis flava
Calotis caespitosa
Carduus acanthoides
Carduus crispus
Carpesium cernuum
Carpesium divaricatum
Centipeda minima
Cirsium chinense
Cirsium hupehense
Cirsium japonicum
Cirsium leducei
Cirsium shansiense
Cissampelopsis volubilis
Conyza aegyptiaca
Conyza canadensis
Conyza japonica
Conyza leucantha
Conyza stricta
Conyza sumatrensis
Cotula anthemoides
Crassocephalum crepidioides
Crossostephium chinense
Dendranthema indicum
Dichrocephala auriculata
Doellingeria marchandii
Doellingeria scaber
Eclipta prostrata
Elephantopus scaber
Elephantopus tomentosus
Emilia prenanthoidea
Emilia sonchifolia
Enydra fluctuans
Epaltes australis
Epaltes divaricata
Eupatorium chinense
Eupatorium fortunei
Eupatorium japonicum
Eupatorium lindleyanum
Farfugium japonicum
Gerbera anandria
Gerbera piloselloides
Glossogyne tenuifolia
Gnaphalium adnatum
Gnaphalium pensylvanicum
Gnaphalium polycaulon
Grangea maderaspatana
Gynura bicolor
Gynura divaricata
Gynura procumbens
Gynura pseudochina
Hemistepta lyrata
Heteropappus ciliosus
Inula cappa
Inula japonica
Inula vernoniiformis
Ixeridium dentatum
Ixeridium gracile
Ixeridium gramineum
Ixeris dissecta
Ixeris japonica
Ixeris polycephala
Kalimeris indica
Lagenophora stipitata
Lapsana apogonoides
Ligularia japonica
Microglossa pyrifolia
Myriactis nepalensis
Notoseris gracilipes
Notoseris psilolepis
Paraixeris denticulata
Paraprenanthes pilipes
Paraprenanthes sororia
Parthenium hysterophorus
Pertya desmocephala
Pertya pubescens
Pertya pungens
Pseudelephantopus spicatus
Pterocaulon redolens
Pterocypsela elata
Pterocypsela formosana
Pterocypsela indica
Pterocypsela laciniata
Rhynchospermum verticillatum
Saussurea bullockii
Saussurea deltoidea
Saussurea japonica
Senecio exul
Senecio scandens
Senecio stauntonii
Serratula chinensis
Sheareria nana
Siegesbeckia glabrescens
Siegesbeckia orientalis
Sinosenecio oldhamianus
Sinosenecio phalacrocarpus
Sinosenecio saxatilis
Solidago decurrens
Sonchus lingianus
Sphaeranthus africanus
Sphaeranthus indicus
Spilanthes paniculata
Synotis nagensium
Taraxacum mongolicum
Tephroseris kirilowii
Vernonia aspera
Vernonia chunii
Vernonia cinerea
Vernonia clivorum
Vernonia cumingiana
Vernonia patula
Vernonia saligna
Vernonia solanifolia
Wedelia biflora
Wedelia prostrata
Wedelia urticifolia
Wedelia wallichii
Xanthium inaequilaterum
Xanthium sibiricum
Youngia japonica
Youngia pseudosenecio
Rourea caudata
Rourea microphylla
Rourea minor
Argyreia acuta
Calystegia hederacea
Cuscuta australis
Cuscuta campestris
Cuscuta japonica
Erycibe elliptilimba
Erycibe hainanensis
Erycibe myriantha
Erycibe obtusifolia
Erycibe schmidtii
Evolvulus alsinoides
Ipomoea obscura
Ipomoea pes-caprae
Ipomoea pes-tigridis
Ipomoea pileata
Jacquemontia paniculata
Lepistemon lobatum
Merremia emarginata
Merremia hederacea
Merremia hirta
Merremia quinata
Merremia umbellata subsp. orientalis
Merremia vitifolia
Neuropeltis racemosa
Operculina turpethum
Aucuba chinensis
Aucuba chinensis subsp. chinensis var. chinensis
Aucuba himalaica
Aucuba obcordata
Bothrocaryum controversum
Dendrobenthamia angustata var. angustata
Dendrobenthamia angustata var. wuyishanensis
Dendrobenthamia ferruginea var. ferruginea
Dendrobenthamia hongkongensis
Swida austrosinensis
Swida paucinervis
Swida walteri
Swida wilsoniana
Sedum alfredii
Sedum baileyi
Sedum bulbiferum
Sedum drymarioides
Sedum grammophyllum
Sedum japonicum
Sedum lineare
Sedum tetractinum
Coccinia grandis
Diplocyclos palmatus
Gymnopetalum chinense
Gymnopetalum integrifolium
Gynostemma laxum
Momordica cochinchinensis
Momordica subangulata
Mukia javanica
Mukia maderaspatana
Neoalsomitra integrifoliola
Siraitia borneensis var. borneensis
Siraitia grosvenorii
Solena amplexicaulis
Thladiantha cordifolia var. cordifolia
Thladiantha globicarpa
Thladiantha nudiflora var. nudiflora
Trichosanthes cucumeroides var. cucumeroides
Trichosanthes cucumeroides var. hainanensis
Trichosanthes laceribractea
Trichosanthes ovigera
Trichosanthes pedata
Trichosanthes reticulinervis
Trichosanthes rosthornii var. multicirrata
Trichosanthes rubriflos
Trichosanthes truncata
Zehneria indica
Zehneria maysorensis
Zehneria mucronata
Calocedrus macrolepis
Cupressus funebris
Fokienia hodginsii
Platycladus orientalis
Cycas taiwaniana
Bulbostylis barbata
Bulbostylis densa
Bulbostylis puberula
Carex adrienii
Carex austrosinensis
Carex baccans
Carex bodinieri
Carex brunnea
Carex chinensis var. chinensis
Carex cruciata
Carex cryptostachys
Carex dimorpholepis
Carex doniana
Carex filicina
Carex gibba
Carex glossostigma
Carex harlandii
Carex hebecarpa
Carex ischnostachya
Carex jizhuangensis
Carex kaoi
Carex ligata
Carex liouana
Carex maculata
Carex manca subsp. manca
Carex nemostachys
Carex oedorrhampha
Carex perakensis
Carex phacota
Carex pruinosa
Carex radiciflora
Carex rara
Carex recurvisaccus
Carex rubro-brunnea var. rubro-brunnea
Carex rubro-brunnea var. taliensis
Carex scaposa var. dolicostachya
Carex scaposa var. hirsuta
Carex scaposa var. scaposa
Carex spachiana
Carex submollicula
Carex teinogyna
Carex tenebrosa
Carex tenuispicula
Carex transversa
Carex tristaohya Var. pocilliformis
Carex tsiangii
Carex ypsilandraefolia
Carex zunyiensis
Cladium chinense
Cyperus compressus
Cyperus cuspidatus
Cyperus difformis
Cyperus diffusus var. diffusus
Cyperus diffusus var. latifolius
Cyperus distans
Cyperus eleusinoides
Cyperus exaltatus var. exaltatus
Cyperus exaltatus var. hainanensis
Cyperus exaltatus var. tenuispicatus
Cyperus haspan
Cyperus imbricatus var. imbricatus
Cyperus iria
Cyperus malaccensis var. brevifolius
Cyperus malaccensis var. malaccensis
Cyperus michelianus
Cyperus microiria
Cyperus nutans
Cyperus pilosus var. obliquus
Cyperus pilosus var. pilosus
Cyperus rotundus var. rotundus
Cyperus zollingeri
Diplacrum caricinum
Fimbristylis acuminata
Fimbristylis aestivalis
Fimbristylis bisumbellata
Fimbristylis chinensis
Fimbristylis complanata var. kraussiana
Fimbristylis dichotoma f. dichotoma
Fimbristylis dichotomoides
Fimbristylis diphylloides var. diphylloides
Fimbristylis dipsacea
Fimbristylis eragrostis
Fimbristylis ferrugineae var. ferrugineae
Fimbristylis fordii
Fimbristylis fusca var. fusca
Fimbristylis globulosa
Fimbristylis gracilenta
Fimbristylis hainanensis
Fimbristylis henryi
Fimbristylis longistipitata
Fimbristylis miliacea
Fimbristylis monostachya
Fimbristylis nigrobrunnea
Fimbristylis nutans
Fimbristylis polytrichoides
Fimbristylis quinquangularis var. bistaminifera
Fimbristylis quinquangularis var. elata
Fimbristylis rigidula
Fimbristylis rufoglumosa
Fimbristylis schoenoides
Fimbristylis sericea
Fimbristylis spathacea
Fimbristylis squarrosa
Fimbristylis subbispicata
Fimbristylis tetragona
Fimbristylis thomsonii
Fuirena ciliaris
Fuirena umbellata
Gahnia javanica
Gahnia tristis
Hypolytrum hainanense
Hypolytrum latifolium
Hypolytrum paucistrobiliferum
Juncellus serotinus var. inundatus
Kyllinga melanosperma
Kyllinga monocephala
Kyllinga triceps
Lepidosperma chinense
Lepironia mucronata var. compressa
Lipocarpha chinensis
Lipocarpha senegalensis
Mapania dolichopoda
Mapania sinensis
Mariscus compactus var. compactus
Mariscus compactus var. macrostachys
Mariscus cyperinus var. bengalensis
Mariscus cyperinus var. cyperinus
Mariscus radians
Mariscus trialatus
Mariscus umbellatus var. microstachys
Mariscus umbellatus var. subcompositus
Mariscus umbellatus var. umbellatus
Pycreus globosus var. globosus
Pycreus globosus var. nilagiricus
Pycreus globosus var. strictus
Pycreus polystachyus var. brevispiculatus
Pycreus polystachyus var. polystachyus
Pycreus pumilus
Pycreus sanguinolentus f. sanguinolentus
Pycreus sulcinux
Remirea maritima
Rhynchospora brownii
Rhynchospora chinensis
Rhynchospora corymbosa
Rhynchospora faberi
Schoenus calostachyus
Scirpus grossus
Scirpus juncoides var. juncoides
Scirpus mattfeldianus
Scirpus neochinensis
Scirpus rosthornii
Scirpus subcapitatus
Scirpus supinus var. lateriflorus
Scirpus triangulatus var. triangulatus
Scirpus validus var. laeviglumis
Scirpus wallichii
Scleria biflora
Scleria chinensis
Scleria elata var. elata
Scleria elata var. latior
Scleria harlandii
Scleria herbecarpa
Scleria hookeriana
Scleria laeviformis
Scleria lithosperma
Scleria onoei var. onoei
Scleria onoei var. pubigera
Scleria radula
Scleria tessellata
Daphniphyllum calycinum
Daphniphyllum macropodum
Daphniphyllum oldhami
Daphniphyllum paxianum
Daphniphyllum subverticillatum
Dichapetalum gelonioides
Dichapetalum longipetalum
Dillenia pentagyna
Tetracera asiatica
Dioscorea benthamii
Dioscorea bulbifera
Dioscorea cirrhosa
Dioscorea collettii
Dioscorea exalata
Dioscorea fordii
Dioscorea futschauensis
Dioscorea hispida
Dioscorea japonica
Dioscorea kamoonensis
Dioscorea lineari-cordata
Dioscorea pentaphylla
Dioscorea persimilis
Dioscorea simulans
Dioscorea tenuipes
Dipsacus japonicus
Drosera burmanni
Drosera indica
Drosera oblanceolata
Drosera peltata
Drosera rotundifolia
Drosera spathulata
Diospyros diversilimba
Diospyros eriantha
Diospyros kaki
Diospyros morrisiana
Diospyros oleifera
Diospyros strigosa
Diospyros sunyiensis
Diospyros tsangii
Diospyros tutcheri
Diospyros vaccinioides
Elaeagnus difficilis
Elaeagnus glabra
Elaeagnus gonyanthes
Elaeagnus henryi
Elaeagnus loureirii
Elaeagnus magna
Elaeagnus multiflora
Elaeagnus oldhami
Elaeagnus pungens
Elaeagnus tutcheri
Elaeocarpus apiculatus
Elaeocarpus atropunctatus
Elaeocarpus atro-punctatus
Elaeocarpus chinensis
Elaeocarpus decipiens
Elaeocarpus dubius
Elaeocarpus duclouxii
Elaeocarpus glabripetalus
Elaeocarpus gymnogynus
Elaeocarpus hainanensis
Elaeocarpus howii
Elaeocarpus japonicus
Elaeocarpus limitaneus
Elaeocarpus nitentifolius
Elaeocarpus petiolatus
Elaeocarpus poilanei
Elaeocarpus sylvestris
Elaeocarpus varunua
Sloanea leptocarpa
Sloanea sinensis
Bergia ammannioides
Bergia capensis
Bergia serrata
Elatine triandra
Craibiodendron scleranthum var. kwangtungense
Craibiodendron stellatum
Enkianthus chinensis
Enkianthus deflexus
Enkianthus quinqueflorus
Enkianthus ruber
Enkianthus serotinus
Gaultheria leucocarpa
Lyonia ovalifolia var. elliptica
Lyonia ovalifolia var. hebecarpa
Lyonia ovalifolia var. lanceolata
Lyonia ovalifolia var. ovalifolia
Lyonia rubrovenia
Pieris formosa
Pieris swinhoei
Rhododendron bachii
Rhododendron beesianum
Rhododendron brevinerve
Rhododendron cavaleriei
Rhododendron championae
Rhododendron chanpionae var. ovatifolium
Rhododendron chunii
Rhododendron cretaceum
Rhododendron faithae
Rhododendron farrerae
Rhododendron florulentum
Rhododendron fortunei
Rhododendron fuchsiifolium
Rhododendron henryi var. dunnii
Rhododendron henryi var. henryi
Rhododendron hongkongense
Rhododendron huguangense
Rhododendron kwangsiense var. kwangsiense
Rhododendron kwangsiense var. obovatifolium
Rhododendron kwangtungense
Rhododendron latoucheae
Rhododendron levinei
Rhododendron litchiifolium
Rhododendron mariae
Rhododendron mariesii
Rhododendron minutiflorum
Rhododendron mitriforme var. mitriforme
Rhododendron molle
Rhododendron moulmainense
Rhododendron mucronatum
Rhododendron naamkwanense var. cryptonerve
Rhododendron naamkwanense var. naamkwanense
Rhododendron polyraphidoideum var. montanum
Rhododendron pulchrum
Rhododendron rhuyuenense
Rhododendron rivulare
Rhododendron rupivalleculatum
Rhododendron simiarum var. simiarum
Rhododendron simsii
Rhododendron stamineum var. stamineum
Rhododendron subcerinum
Rhododendron subflummineum
Rhododendron taipaoense
Rhododendron tenuilaminare
Rhododendron tingwuense
Rhododendron tsoi
Vaccinium bracteatum var. bracteatum
Vaccinium bracteatum var. chinense
Vaccinium bracteatum var. obovatum
Vaccinium carlesii
Vaccinium fimbricalyx
Vaccinium guangdongense
Vaccinium iteophyllum var. iteophyllum
Vaccinium japonicum
Vaccinium lamprophyllum
Vaccinium longicaudatum
Vaccinium mandarinorum var. austrosinense
Vaccinium pratense
Vaccinium pseudorobustum
Vaccinium randaiense
Vaccinium saxicola
Vaccinium sinicum
Vaccinium subfalcatum
Vaccinium trichocladum var. trichocladum
Vaccinium truncatocalyx
Eriocaulon angustulum
Eriocaulon australe
Eriocaulon brownianum
Eriocaulon buergerianum
Eriocaulon cinereum
Eriocaulon decemflorum
Eriocaulon echinulatum
Eriocaulon echinulatunm
Eriocaulon glabripetalum
Eriocaulon nantoense
Eriocaulon setaceum
Eriocaulon sexangulare
Eriocaulon truncatum
Erythroxylum sinensis
Ixonanthes Chinensis
Acalypha australis
Acalypha brachystachya
Acalypha lanceolata
Actephila merrilliana
Alchornea davidii
Alchornea rugosa
Alchornea tiliifolia
Alchornea trewioides
Aleurites moluccana
Antidesma bunius
Antidesma fordii
Antidesma ghaesembilla
Antidesma hainanense
Antidesma japonicum
Antidesma montanum
Antidesma nienkui
Antidesma pseudomicrophyllum
Antidesma venosum
Aporusa dioica
Aporusa villosa
Aporusa yunnanensis
Bischofia javanica
Bischofia polycarpa
Blachia chunii
Blachia pentzii
Breynia fruticosa
Breynia rostrata
Breynia vitis-idaea
Bridelia fordii
Bridelia insulana
Bridelia pubescens
Bridelia stipularis
Bridelia tomentosa
Claoxylon hainanense
Claoxylon indicum
Cleidion brevipetiolatum
Cleistanthus sumatranus
Cleistanthus tomentosus
Cleistanthus tonkinensis
Cnesmone hainanensis
Croton cascarilloides
Croton crassifolius
Croton Hancei
Croton lachnocarpus
Croton purpurascens
Croton tiglium
Discocleidion rufescens
Drypetes arcuatinervia
Drypetes congestiflora
Drypetes cumingii
Drypetes indica
Drypetes integrifolia
Drypetes matsumurae
Drypetes obtusa
Drypetes perreticulata
Endospermum chinense
Euphorbia atoto
Euphorbia bifida
Euphorbia esula
Euphorbia helioscopia
Euphorbia hirta
Euphorbia humifusa
Euphorbia hylonoma
Euphorbia hypericifolia
Euphorbia makinoi
Euphorbia pekinensis
Euphorbia thymifolia
Excoecaria agallocha
Excoecaria cochinchinensis
Excoecaria formosana
Flueggea suffruticosa
Flueggea virosa
Glochidion assamicum
Glochidion coccineum
Glochidion daltonii
Glochidion eriocarpum
Glochidion hirsutum
Glochidion lanceolarium
Glochidion lutescens
Glochidion philippicum
Glochidion puberum
Glochidion sphaerogynum
Glochidion triandrum
Glochidion wrightii
Glochidion zeylanicum
Macaranga adenantha
Macaranga andamanica
Macaranga auriculata
Macaranga indica
Macaranga rosuliflora
Macaranga sampsonii
Macaranga tanarius
Macaranga trigonostemonoides
Mallotus apelta
Mallotus barbatus
Mallotus dunnii
Mallotus hookerianus
Mallotus lianus
Mallotus microcarpus
Mallotus millietii
Mallotus oblongifolius
Mallotus paniculatus
Mallotus paxii var. castanopsis
Mallotus paxii var. paxii
Mallotus philippensis
Mallotus repandus
Mallotus reticulatus
Mercurialis leiocarpa
phyllanthodendron anthopotamicum
Phyllanthus arenarius
Phyllanthus chekiangensis
Phyllanthus cochinchinensis
Phyllanthus emblica
Phyllanthus flexuosus
Phyllanthus glaucus
Phyllanthus guangdongensis
Phyllanthus leptoclados
Phyllanthus maderaspatensis
Phyllanthus parvifolius
Phyllanthus reticulatus
Phyllanthus urinaria
Phyllanthus ussuriensis
Phyllanthus virgatus
Ricinus communis
Sapium atrobadiomaculatum
Sapium discolor
Sapium japonicum
Sapium rotundifolium
Sapium sebiferum
Sauropus androgynus
Sauropus bacciformis
Sauropus garrettii
Sauropus macranthus
Sebastiania chamaelea
Speranskia cantonensis
Suregada glomerulata
Trigonostemon chinensis
Vernicia fordii
Vernicia montana
Castanea henryi
Castanea mollissima
Castanea seguinii
Castanopsis boisii
Castanopsis carlesii
Castanopsis chinensis
Castanopsis chunii
Castanopsis concinna
Castanopsis delavayi
Castanopsis eyrei
Castanopsis fabri
Castanopsis fargesii
Castanopsis fissa
Castanopsis fordii
Castanopsis hystrix
Castanopsis indica
Castanopsis jucunda
Castanopsis kawakamii
Castanopsis lamontii
Castanopsis nigrescens
Castanopsis subuliformis
Castanopsis tibetana
Castanopsis tonkinensis
Castanopsis uraiana
Cyclobalanopsis bella
Cyclobalanopsis blakei
Cyclobalanopsis championii
Cyclobalanopsis chevalieri
Cyclobalanopsis chungii
Cyclobalanopsis delicatula
Cyclobalanopsis dinghuensis
Cyclobalanopsis disciformis
Cyclobalanopsis edithiae
Cyclobalanopsis fleuryi
Cyclobalanopsis gilva
Cyclobalanopsis glauca
Cyclobalanopsis gracilis
Cyclobalanopsis helferiana
Cyclobalanopsis hui
Cyclobalanopsis jenseniana
Cyclobalanopsis kouangsiensis
Cyclobalanopsis litseoides
Cyclobalanopsis myrsinifolia
Cyclobalanopsis obovatifolia
Cyclobalanopsis oxyodon
Cyclobalanopsis pachyloma
Cyclobalanopsis patelliformis
Cyclobalanopsis sessilifolia
Cyclobalanopsis stewardiana
Fagus longipetiolata
Fagus lucida
Lithocarpus amoenus
Lithocarpus amygdalifolius
Lithocarpus attenuatus
Lithocarpus brachystachyus
Lithocarpus brevicaudatus
Lithocarpus calophyllus
Lithocarpus caudatilimbus
Lithocarpus chifui
Lithocarpus chrysocomus
Lithocarpus corneus
Lithocarpus cucullatus
Lithocarpus cyrtocarpus
Lithocarpus elizabethae
Lithocarpus fenestratus
Lithocarpus floccosus
Lithocarpus glaber
Lithocarpus gymnocarpus
Lithocarpus haipinii
Lithocarpus hancei
Lithocarpus harlandii
Lithocarpus howii
Lithocarpus irwinii
Lithocarpus iteaphyllus
Lithocarpus ithyphyllus
Lithocarpus litseifolius
Lithocarpus longanoides
Lithocarpus macilentus
Lithocarpus melanochromus
Lithocarpus paihengii
Lithocarpus paniculatus
Lithocarpus pseudovestitus
Lithocarpus quercifolius
Lithocarpus rosthornii
Lithocarpus silvicolarum
Lithocarpus skanianus
Lithocarpus taitoensis
Lithocarpus tenuilimbus
Lithocarpus uvariifolius
Quercus acutissima
Quercus aliena
Quercus engleriana
Quercus fabri
Quercus phillyraeoides
Quercus serrata
Quercus setulosa
Quercus variabilis
Quercus yunnanensis
Bennettiodendron brevipes var. brevipes
Bennettiodendron brevipes var. margopatens
Bennettiodendron leprosipes
Carrierea dunniana
Casearia glomerata
Casearia membranacea
Casearia velutina
Casearia virescens
Flacourtia indica
Flacourtia rukam
Homalium breviracemosum
Homalium ceylanicum
Homalium cochinchinense
Homalium cochinchinense var. cochinchinense
Homalium kainantense
Homalium paniculiflorum
Idesia polycarpa
Poliothyrsis sinensis
Scolopia chinensis
Scolopia saeva
Xylosma longifolium
Xylosma racemosum var. glaucescens
Xylosma racemosum var. racemosum
Flagellaria indica
Centaurium pulchellum
Crawfurdia pricei
Exacum tetragonum
Gentiana davidii
Gentiana kwangsiensis
Gentiana loureirii
Gentiana manshurica
Gentiana scabra
Gentiana thunbergii
Gentiana yokusai
Latouchea fokiensis
Nymphoides indica
Swertia angustifolia
Swertia bimaculata
Tripterospermum chinense
Tripterospermum filicaule
Tripterospermum nienkui
Aeschynanthus acuminatus
Aeschynanthus moningeriae
Boea hygrometrica
Boea philippensis
Bournea sinensis
Chirita anachoreta
Chirita bicolor
Chirita depressa
Chirita eburnea
Chirita fimbrisepala var. fimbrisepala
Chirita gueilinensis
Chirita juliae
Chirita lienxienensis
Chirita orthandra
Chirita pinnatifida
Chirita polycephala
Chirita rotundifolia
Chirita sinensis
Chirita swinglei
Chirita villosissima
Chiritopsis confertiflora
Chiritopsis lobulata
Didissandra macrosiphon
Didymocarpus hancei
Didymocarpus heucherifolius
Didymostigma obtusum
Epithema carnosum
Gyrocheilos microtrichum
Gyrocheilos retrotrichum var. oligolobum
Hemiboea cavaleriei var. cavaleriei
Hemiboea follicularis
Hemiboea strigosa
Hemiboea subcapitata var. subcapitata
Lysionotus pauciflorus var. pauciflorus
Opithandra acaulis
Opithandra dalzielii
Opithandra dinghushanensis
Opithandra sinohenryi
Oreocharis argyreia var. argyreia
Oreocharis auricula var. auricula
Oreocharis benthamii var. benthamii
Oreocharis benthamii var. reticulata
Oreocharis magnidens
Paraboea dictyoneura
Paraboea filipes
Paraboea rufescens var. rufescens
Petrocodon dealbatus var. dealbatus
Petrocosmea iodioides
Primulina tabacum
Rhynchotechum ellipticum
Rhynchotechum formosanum
Gnetum hainanense
Gnetum montanum
Gnetum parvifolium
Scaevola hainanensis
Scaevola sericea
Acidosasa chinensis
Acidosasa venusta
Agrostis clavata
Alloteropsis semialata
Alopecurus aequalis
Alopecurus japonicus
Andropogon chinensis
Apluda mutica
Apocopis paleacea
Apocopis wrightii
Aristida chinensis
Aristida cumingiana
Arthraxon hispidus
Arthraxon maopingensis
Arundinella anomala
Arundinella barbinodis
Arundinella bengalensis
Arundinella hirta
Arundinella nepalensis
Arundinella setosa
Arundo donax
Avena fatua
Avena sativa
Bambusa albo-lineata
Bambusa angustiaurita
Bambusa angustissima
Bambusa cerosissima
Bambusa chungii
Bambusa dissimulator
Bambusa dissimulator var. albinodia
Bambusa dissimulator var. dissimulator
Bambusa dissimulator var. hispida
Bambusa eutuldoides
Bambusa eutuldoides var. basistriata
Bambusa eutuldoides var. eutuldoides
Bambusa eutuldoides var. viridi-vittata
Bambusa flexuosa
Bambusa funghomii
Bambusa gibba
Bambusa gibboides
Bambusa indigena
Bambusa lapidea
Bambusa macrotis
Bambusa malingensis
Bambusa multiplex var. riviereorum
Bambusa pachinensis
Bambusa pachinensis var. hirsutissima
Bambusa pachinensis var. pachinensis
Bambusa pervariabilis
Bambusa remotiflora
Bambusa rutila
Bambusa sinospinosa
Bambusa subaequalis
Bambusa subtruncata
Bambusa textilis
Bambusa textilis var. glabra
Bambusa textilis var. gracilis
Bambusa textilis var. textilis
Bambusa tulda
Bambusa tuldoides
Bambusa ventricosa
Bambusa xiashanensis
Bothriochloa bladhii
Bothriochloa glabra
Bothriochloa ischaemum
Bothriochloa pertusa
Brachiaria subquadripara
Brachiaria villosa
Brachystachyum densiflorum var. densiflorum
Calamagrostis epigeios var. epigeios
Capillipedium assimile
Capillipedium parviflorum
Cenchrus echinatus
Centotheca lappacea
Chikusichloa mutica
Chloris barbata
Chloris formosana
Chloris virgata
Chrysopogon aciculatus
Chrysopogon orientalis
Coelachne simpliciuscula
Coix aquatica
Coix chinensis var. chinensis
Coix lacryma-jobi var. lacryma-jobi
Cymbopogon caesius
Cymbopogon citratus
Cymbopogon hamatulus
Cymbopogon winterianus
Cynodon arcuatus
Cynodon dactylon
Cyrtococcum oxyphyllum
Cyrtococcum patens
Dactyloctenium aegyptium
Dendrocalamopsis basihirsuta
Dendrocalamopsis beecheyana var. beecheyana
Dendrocalamopsis beecheyana var. pubescens
Dendrocalamopsis oldhami f. revoluta
Dendrocalamopsis stenoaurita
Dendrocalamopsis vario-striata
Dendrocalamus latiflorus
Dendrocalamus minor
Dendrocalamus minor var. minor
Dendrocalamus pulverulentus
Dendrocalamus strictus
Deyeuxia arundinacea var. ciliata
Deyeuxia hakonensis
Dichanthium annulatum
Digitaria ciliaris
Digitaria fibrosa
Digitaria henryi
Digitaria heterantha
Digitaria longiflora
Digitaria microbachne
Digitaria radicosa
Digitaria setigera
Digitaria thwaitesii
Digitaria violascens
Dimeria falcata
Dimeria ornithopoda
Dimeria sinensis
Dimeria solitaria
Diplachne fusca
Echinochloa colonum
Echinochloa crusgali var. austro-japonensis
Echinochloa crusgali var. breviseta
Echinochloa crusgali var. crusgali
Echinochloa crusgali var. mitis
Echinochloa crusgali var. zelayensis
Echinochloa cruspavonis
Echinochloa glabrescens
Echinochloa hispidula
Echinochloa oryzoides
Eleusine coracana
Eleusine indica
Elytrophorus spicatus
Enteropogon dolichostachyus
Eragrostis atrovirens
Eragrostis cilianensis
Eragrostis cylindrica
Eragrostis ferruginea
Eragrostis japonica
Eragrostis longispicula
Eragrostis minor
Eragrostis nevinii
Eragrostis perennans
Eragrostis perlaxa
Eragrostis pilosissima
Eragrostis reflexa
Eragrostis tenella
Eragrostis unioloides
Eragrostis zeylanica
Eremochloa ciliaris
Eremochloa ophiuroides
Eriachne pallescens
Erianthus formosanus var. formosanus
Erianthus formosanus var. pollinioides
Eriochloa procera
Eriochloa villosa
Eulalia leschenaultiana
Eulalia phaeothrix
Eulalia quadrinervis
Eulalia speciosa
Eulaliopsis binata
Eustachys tener
Garnotia acutigluma
Garnotia caespitosa
Garnotia ciliata
Garnotia fragilis
Garnotia mutica
Garnotia patula
Garnotia triseta var. decumbens
Garnotia triseta var. triseta
Germainia capitata
Hackelochloa grannlaris
Hackelochloa granularis
Hemarthria altissima
Hemarthria compressa
Hemarthria protensa
Heteropholis cochinchinensis var. cochinchinensis
Heteropogon contortus
Hygroryza aristata
Hyparrhenia bracteata
Hyparrhenia diplandra
Ichnanthus vicinus
Imperata cylindrica
Imperata koenigii
Indocalamus guangdongensis
Indocalamus guangdongensis var. guangdongensis
Indocalamus herklotsii
Indocalamus latifolius
Indocalamus pseudosinicus
Indocalamus pseudosinicus var. densinervillus
Indocalamus sinicus
Indosasa hispida
Indosasa shibataeoides
Isachne albens
Isachne dispar
Isachne globosa
Isachne globosa var. globosa
Isachne hainanensis
Isachne hirsuta var. hirsuta
Isachne hoi
Isachne miliacea
Isachne nipponensis
Isachne repens
Isachne truncata
Ischaemum antaphoroides
Ischaemum aristatum
Ischaemum barbatum
Ischaemum indicum
Ischaemum rugosum
Koeleria cristata var. cristata
Leersia hexandra
Leersia sayanuka
Leptochloa chinensis
Leptochloa panicea
Lophatherum gracile
Metasasa albo-farinosa
Metasasa carinata
Microchloa indica
Microstegium biaristatum
Microstegium ciliatum
Microstegium fauriei
Microstegium geniculatum
Microstegium monanthum
Microstegium nodosum
Microstegium vagans
Microstegium vimineum
Miscanthus floridulus
Miscanthus sinensis
Mnesithea mollicoma
Monocladus saxatilis var. saxatilis
Narenga fallax var. fallax
Narenga porphyrocoma
Neosinocalamus recto-cuneatus
Neyraudia reynaudiana
Oligostachyum scabriflorum
Oligostachyum scabriflorum var. breviligulatum
Oligostachyum scabriflorum var. scabriflorum
Ophiuros exaltatus
Oplismenus compositus
Oplismenus patens
Oplismenus pateus var. pateus
Oplismenus undulatifolius
Oryza granulata
Oryza officinalis
Oryza rufipogon
Oryzopsis obtusa
Ottochloa nodosa
Panicum bisulcatum
Panicum brevifolium
Panicum cambogiense
Panicum incomtum
Panicum notatum
Panicum paludosum
Panicum psilopodium var. psilopodium
Panicum repens
Panicum trichoides
Panicum trypheron
Panicum walense
Paspalidium flavidium
Paspalidium punctatum
Paspalum commersonii
Paspalum formosanum
Paspalum longifolium
Paspalum orbiculare
Paspalum scrobiculatum
Paspalum thunbergii
Pennisetum alopecuroides
Perotis hordeiformis
Perotis indica
Perotis macrantha
Phragmites karka var. karka
Phyllostachys bambusoides f. bambusoides
Phyllostachys bambusoides f. lacrima-deae
Phyllostachys elegans
Phyllostachys glauca var. glauca
Phyllostachys heteroclada
Phyllostachys heteroclada f. heteroclada
Phyllostachys heteroclada f. purpurata
Phyllostachys heterocycla cv. pubescens
Phyllostachys kwangsiensis
Phyllostachys lofushanensis
Phyllostachys maudiae
Phyllostachys nidularia
Phyllostachys nidularia f. farcata
Phyllostachys nidularia f. nidularia
Phyllostachys nigra var. henonis
Phyllostachys rivalis
Pleioblastus gramineus
Pleioblastus longifimbriatus
Pleioblastus maculatus
Poa acroleuca
Poa annua
Pogonatherum crinitum
Pogonatherum paniceum
Polypogon fugax
Polypogon monspeliensis
Polytoca digitata
Pseudanthistiria heteroclita
Pseudechinolaena polystachya
Pseudopogonatherum contortum
Pseudopogonatherum setifolium
Pseudoraphis longipaleacea
Pseudoraphis spinescens var. spinescens
Pseudosasa amabilis
Pseudosasa amabilis var. amabilis
Pseudosasa cantori
Pseudosasa hindsii
Pseudosasa nanunica var. nanunica
Pseudosasa pallidiflora
Pseudostachyum polymorphum
Roegneria ciliaris var. ciliaris
Roegneria kamoji var. kamoji
Rottboellia exaltata
Saccharum arundinaceum
Saccharum officinarum
Saccharum sinense
Saccharum spontaneum
Sacciolepis indica
Sacciolepis myosuroides
Sasa longiligulata
Sasa oblongula
Schizachyrium brevifolium
Schizachyrium obliquiberbe
Schizachyrium sanguineum
Schizostachyum dumetorum
Schizostachyum funghomii
Sehima nervosa
Setaria forbesiana
Setaria geniculata
Setaria glauca var. glauca
Setaria pallidifusca
Setaria palmifolia
Setaria plicata
Setaria viridis
Sinobambusa farinosa
Sinobambusa henryi
Sinobambusa incana
Sinobambusa intermedia
Sinobambusa nephroaurita
Sinobambusa rubroligula
Sinobambusa tootsik
Sinobambusa tootsik var. laeta
Sinobambusa tootsik var. tootsik
Sonerila tenera
Sorghum halepense
[truncated: 3,264 more rows]
