# Supplementary material for: Throwing light on dark diversity of vascular plants in China: predicting the distribution of dark and threatened species under global climate change
Source: PeerJ. 2019 Apr 9;7:e6731. doi: 10.7717/peerj.6731 (PMC6461033; doi:10.7717/peerj.6731)
Supplement: Supplemental Information 6 [file peerj-07-6731-s006.zip › Dataset S2/31+32.csv]

Peristrophe baphica
Acer mono var. mono
Mollugo stricta
Sagittaria trifolia
Achyranthes bidentata var. bidentata f. bidentata
Amaranthus lividus
Celosia argentea
Toxicodendron sylvestre
Toxicodendron vernicifluum
Ilex cornuta
Acorus calamus var. calamus
Acorus tatarinowii
Amorphophallus rivieri
Arisaema heterophyllum
Colocasia antiquorum
Pinellia pedatisecta
Acanthopanax gracilistylus var. gracilistylus
Lobelia chinensis
Platycodon grandiflorus
Wahlenbergia marginata
Lonicera japonica var. japonica
Arenaria serpyllifolia
Myosoton aquaticum
Silene aprica
Silene firma
Euonymus japonicus
Euonymus maackii
Euonymus myrianthus
Chenopodium album
Chenopodium glaucum
Chenopodium serotinum
Adenocaulon himalaicum
Ambrosia artemisiifolia
Arctium lappa
Artemisia argyi
Artemisia sacrorum
Artemisia scoparia
Bidens bipinnata
Bidens frondosa
Bidens pilosa
Carduus acanthoides
Carduus crispus
Carpesium cernuum
Carpesium divaricatum
Centipeda minima
Conyza canadensis
Doellingeria scaber
Eclipta prostrata
Eupatorium lindleyanum
Hemistepta lyrata
Inula japonica
Inula lineariifolia
Tussilago farfara
Xanthium sibiricum
Youngia longifolra
Thladiantha nudiflora var. nudiflora
Trichosanthes cucumeroides var. cucumeroides
Carex shanghaiensis
Cyperus microiria
Pycreus globosus var. nilagiricus
Daphniphyllum oldhami
Dipsacus japonicus
Diospyros armata
Elaeagnus ovata
Antidesma japonicum
Xylosma racemosum var. glaucescens
Xylosma racemosum var. racemosum
Dactyloctenium aegyptium
Digitaria ciliaris
Digitaria henryi
Echinochloa crusgali var. crusgali
Eleusine indica
Eragrostis cilianensis
Eragrostis ferruginea
Eragrostis minor
Eragrostis nevinii
Festuca parvigluma
Lolium temulentum
Panicum repens
Paspalum dilatatum
Phyllostachys bambusoides f. bambusoides
Phyllostachys bambusoides f. lacrima-deae
Phyllostachys glauca var. glauca
Phyllostachys heteroclada f. heteroclada
Phyllostachys heterocycla cv. pubescens
Phyllostachys nigra var. henonis
Sacciolepis indica
Setaria glauca var. glauca
Hypericum ascyron
Juglans regia
Agastache rugosa
Neolitsea sericea
Aeschynomene indica
Amphicarpaea edgeworthii
Astragalus sinicus
Canavalia gladiata
Canavalia maritima
Cassia mimosoides
Cassia occidentalis
Cassia tora
Dalbergia sacerdotum
Lespedeza virgata var. virgata
Medicago minima
Medicago sativa
Medicago varia
Rhynchosia volubilis
Vicia cracca var. cracca
Vigna vexillata
Zornia gibbosa
Lemna minor
Lemna perpusilla
Spirodela polyrrhiza
Wolffia arrhiza
Lythrum anceps
Lythrum salicaria
Abutilon theophrasti
Hibiscus trionum
Urena lobata
Melia azedarach
Cudrania cochinchinensis
Cudrania tricuspidata
Humulus scandens
Najas marina var. grossedcentata
Zannichellia palustris var. palustris
Zannichellia palustris var. pedicellata
Oenothera biennis
Oenothera glazioviana
Spiranthes sinensis
Chelidonium majus
Piper betle
Ceratostigma plumbaginoides
Polygala japonica
Polygala sibirica
Polygala tatarinowii
Polygonum amphibium
Polygonum aviculare var. aviculare
Polygonum dissitiflorum
Polygonum hastato-sagittatum
Polygonum hydropiper
Polygonum maackianum
Polygonum nepalense
Polygonum orientale
Polygonum plebeium
Polygonum thunbergii
Polygonum viscoferum
Polygonum viscosum
Monochoria vaginalis
Potamogeton distinctus
Potamogeton lucens
Potamogeton maackianus
Potamogeton malaianus
Ranunculus polii
Adina pilulifera
Galium aparine var. echinospermum
Citrus aurantium
Citrus limon
Zanthoxylum scandens
Cardiospermum halicacabum
Sapindus mukorossi
Melochia corchorifolia
Sinojackia xylocarpa
Corchoropsis tomentosa
Bupleurum chinense
Cnidium monnieri
Osmorhiza aristata
Sium suave
Tribulus terrester
Asystasiella neesiana
Peristrophe baphica
Peristrophe floribunda
Peristrophe japonica
Rostellularia procumbens var. procumbens
Acer buergerianum var. buergerianum
Acer buergerianum var. ningpoense
Acer coriaceifolium var. coriaceifolium
Acer davidii
Acer duplicatoserratum
Acer ginnala subsp. theiferum
Acer henryi
Acer mono var. mono
Acer truncatum
Acer wilsonii
Actinidia chinensis
Actinidia kolomikta
Actinidia lanceolata
Actinidia macrosperma
Actinidia valvata
Mollugo stricta
Tetragonia tetragonioides
Alangium chinense
Alangium chinense subsp. chinense
Alangium kurzii
Alangium kurzii var. kurzii
Alisma canaliculatum
Alisma orinentale
Caldesia parnassifolia
Sagittaria pygmaea
Sagittaria trifolia
Sagittaria trifolia var. trifolia
Achyranthes bidentata
Achyranthes bidentata var. bidentata f. bidentata
Alternanthera philoxeroides
Alternanthera sessilis
Amaranthus hybridus
Amaranthus lividus
Amaranthus spinosus
Celosia argentea
Hypoxis aurea
Lycoris albiflora
Lycoris anhuiensis
Lycoris aurea
Lycoris caldwellii
Lycoris chinensis
Lycoris houdyshelii
Lycoris longituba
Lycoris radiata
Lycoris rosea
Lycoris sprengeri
Lycoris squamigera
Lycoris straminea
Cotinus coggygria
Pistacia chinensis
Rhus chinensis
Toxicodendron succedaneum
Toxicodendron sylvestre
Toxicodendron vernicifluum
Apocynum venetum
Trachelospermum jasminoides
Ilex chinensis
Ilex cornuta
Ilex latifolia
Ilex macrocarpa
Ilex rotunda
Acorus calamus var. calamus
Acorus tatarinowii
Amorphophallus rivieri
Amorphophallus sinensis
Arisaema du-bois-reymondiae
Arisaema heterophyllum
Arisaema ringens
Arisaema sikokianum
Colocasia antiquorum
Pinellia pedatisecta
Pinellia ternata
Pistia stratiotes
Acanthopanax divaricatus
Acanthopanax gracilistylus var. gracilistylus
Aralia cordata
Aralia elata
Fatsia japonica
Hedera nepalensis var. sinensis
Kalopanax septemlobus
Panax quinquefolius
Aristolochia debilis
Aristolochia mollissima
Asarum forbesii
Cynanchum amplexicaule
Cynanchum atratum
Cynanchum auriculatum
Cynanchum chinense
Cynanchum glaucescens
Cynanchum mooreanum
Cynanchum paniculatum
Cynanchum stauntonii
Cynanchum sublanceolatum
Cynanchum thesioides
Cynanchum versicolor
Cynanchum wilfordii
Dregea sinensis
Periploca sepium
Tylophora floribunda
Tylophora silvestris
Nandina domestica
Alnus cremastogyne
Alnus japonica
Alnus trabeculosa
Betula luminifera
Betula platyphylla
Carpinus cordata
Carpinus hupeana
Carpinus tschonoskii
Carpinus turczaninowii
Carpinus viminea
Corylus heterophylla
Ostrya multinervis
Catalpa bungei
Catalpa ovata
Bothriospermum secundum
Cynoglossum lanceolatum
Lithospermum arvense
Lithospermum zollingeri
Thyrocarpus glochidiatus
Thyrocarpus sampsonii
Butomus umbellatus
Buxus sinica
Callitriche palustris
Chimonanthus nitens
Chimonanthus praecox
Adenophora hunanensis subsp. huadungensis
Adenophora polyantha
Adenophora stricta subsp. stricta
Adenophora trachelioides subsp. giangsuensis
Adenophora trachelioides subsp. trachelioides
Lobelia chinensis
Peracarpa carnosa
Platycodon grandiflorus
Wahlenbergia marginata
Lonicera chrysantha subsp. koehneana
Lonicera japonica var. chinensis
Lonicera japonica var. japonica
Lonicera maackii var. erubescens
Lonicera maackii var. maackii
Sambucus chinensis
Sambucus williamsii var. williamsii
Viburnum dilatatum var. dilatatum
Viburnum erosum var. erosum
Viburnum macrocephalum f. keteleeri
Viburnum melanocarpum
Viburnum schensianum subsp. schensianum
Viburnum setigerum var. setigerum
Viburnum setigerum var. sulcatum
Weigela florida
Arenaria serpyllifolia
Cerastium fontanum
Cerastium glomeratum
Dianthus longicalyx
Dianthus superbus
Gypsophila oldhamiana
Lychnis coronata
Lychnis senno
Myosoton aquaticum
Pseudostellaria heterophylla
Sagina japonica
Sagina maxima
Silene aprica
Silene firma
Stellaria chinensis
Stellaria media
Stellaria neglecta
Celastrus angulatus
Celastrus gemmatus
Celastrus orbiculatus
Celastrus stylosus
Euonymus alatus
Euonymus carnosus
Euonymus centidens
Euonymus fortunei
Euonymus hamiltonianus
Euonymus japonicus
Euonymus laxiflorus
Euonymus maackii
Euonymus myrianthus
Tripterygium wilfordii
Cephalotaxus sinensis
Cephalotaxus sinensis var. sinensis
Ceratophyllum demersum
Chenopodium acuminatum
Chenopodium album
Chenopodium glaucum
Chenopodium gracilispicum
Chenopodium serotinum
Chenopodium urbicum
Salicornia europaea
Salsola collina
Salsola komarovii
Salsola ruthenica
Suaeda australis
Suaeda glauca
Suaeda prostrata
Suaeda salsa
Chloranthus fortunei
Chloranthus multistachys
Chloranthus serratus
Commelina bengalensis
Murdannia nudiflora
Murdannia triquetra
Murdannia vaginata
Adenocaulon himalaicum
Adenostemma lavenia
Ainsliaea fragrans
Ambrosia artemisiifolia
Anaphalis sinica
Arctium lappa
Artemisia angustissima
Artemisia anomala
Artemisia argyi
Artemisia capillaris
Artemisia carvifolia
Artemisia eriopoda
Artemisia fauriei
Artemisia japonica
Artemisia lactiflora
Artemisia lancea
Artemisia lavandulaefolia
Artemisia mongolica
Artemisia princeps
Artemisia rubripes
Artemisia sacrorum
Artemisia scoparia
Artemisia selengensis
Artemisia sieversiana
Artemisia stolonifera
Artemisia sylvatica
Artemisia verlotorum
Aster panduratus
Aster turbinatus
Atractylodes lancea
Atractylodes macrocephala
Bidens bipinnata
Bidens pilosa
Carduus acanthoides
Carduus crispus
Carpesium cernuum
Carpesium divaricatum
Centipeda minima
Cirsium chinense
Cirsium japonicum
Cirsium maackii
Cirsium setosum
Conyza canadensis
Doellingeria scaber
Echinops coriophyllus
Echinops grijsii
Eclipta prostrata
Emilia sonchifolia
Erigeron annuus
Eupatorium cannabinum
Eupatorium fortunei
Eupatorium japonicum
Eupatorium lindleyanum
Gerbera piloselloides
Gnaphalium adnatum
Hemistepta lyrata
Inula japonica
Inula lineariifolia
Ixeridium chinense
Ixeridium dentatum
Ixeridium gramineum
Ixeridium sonchifolium
Ixeridium strigosum
Ixeris dissecta
Ixeris polycephala
Kalimeris indica
Kalimeris integrifolia
Kalimeris lautureana
Kalimeris shimadai
Lapsana apogonoides
Lapsana humilis
Ligularia przewalskii
Ligularia stenocephala
Paraixeris denticulata
Paraprenanthes sororia
Petasites japonicus
Pterocypsela formosana
Pterocypsela indica
Pterocypsela laciniata
Scorzonera albicaulis
Scorzonera sinensis
Senecio jacobaea
Serratula coronata
Sheareria nana
Siegesbeckia orientalis
Siegesbeckia pubescens
Sinosenecio oldhamianus
Solidago decurrens
Sonchus asper
Sonchus oleraceus
Sonchus uliginosus
Taraxacum mongolicum
Tephroseris kirilowii
Tephroseris pierotii
Tripolium vulgare
Turczaninowia fastigiata
Tussilago farfara
Wedelia prostrata
Xanthium sibiricum
Youngia japonica
Youngia longifolra
Youngia pseudosenecio
Calystegia hederacea
Calystegia pellita
Calystegia soldanella
Convolvulus arvensis
Cuscuta australis
Cuscuta campestris
Cuscuta chinensis
Cuscuta japonica
Evolvulus alsinoides
Merremia sibirica
Coriaria nepalensis
Swida alba
Swida paucinervis
Swida sanguinea
Swida walteri
Hylotelephium erythrostictum
Hylotelephium verticillatum
Sedum alfredii
Sedum bulbiferum
Sedum emarginatum
Sedum filipes
Sedum lineare
Sedum onychopetalum
Sedum sarmentosum
Sedum subtile
Actinostemma tenerum var. tenerum
Cucumis bisexualis
Gynostemma yixingense
Momordica cochinchinensis
Thladiantha nudiflora var. nudiflora
Trichosanthes cucumeroides var. cucumeroides
Zehneria indica
Juniperus formosana
Platycladus orientalis
Bulbostylis densa
Carex aequialta
Carex aphanolepis
Carex argyi
Carex baohuashanica
Carex bodinieri
Carex brownii
Carex brunnea
Carex capricornis
Carex chungii var. chungii
Carex cinerascens
Carex dimorpholepis
Carex dispalata
Carex doniana
Carex filipes var. sparsinux
Carex gibba
Carex idzuroei
Carex infossa var. infossa
Carex ischnostachya
Carex japonica
Carex kiangsuensis
Carex kobomugi
Carex lanceolata var. lanceolata
Carex laticeps
Carex ligulata
Carex maackii
Carex maculata
Carex mitrata var. aristata
Carex nachiana
Carex nemostachys
Carex neurocarpa
Carex paxii
Carex phacota
Carex poculisquama
Carex pruinosa
Carex pumila
Carex raddei
Carex radicina
Carex rara
Carex rhynchophora
Carex rochebruni subsp. rochebruni
Carex scabrifolia
Carex sendaica var. pseudo-sendaica
Carex sendaica var. sendaica
Carex shanghaiensis
Carex siderosticta var. pilosa
Carex subtumida
Carex transversa
Carex tristachya var. tristachya
Carex tristaohya Var. pocilliformis
Carex unisexualis
Carex ussuriensis
Cyperus compressus
Cyperus difformis
Cyperus exaltatus var. exaltatus
Cyperus exaltatus var. megalanthus
Cyperus iria
Cyperus michelianus
Cyperus microiria
Cyperus nipponicus
Cyperus rotundus var. rotundus
Fimbristylis complanata var. complanata
Fimbristylis complanata var. kraussiana
Fimbristylis dichotoma f. dichotoma
Fimbristylis diphylloides var. diphylloides
Fimbristylis henryi
Fimbristylis longispica
Fimbristylis makinoana
Fimbristylis miliacea
Fimbristylis pierotii
Fimbristylis rigidula
Fimbristylis stauntoni
Fimbristylis subbispicata
Fuirena ciliaris
Kyllinga brevifolia var. leiolepis
Mariscus umbellatus var. umbellatus
Pycreus globosus var. globosus
Pycreus globosus var. nilagiricus
Pycreus sanguinolentus f. sanguinolentus
Rhynchospora chinensis
Scirpus chuanus
Scirpus juncoides var. juncoides
Scirpus karuizawensis
Scirpus planiculmis
Scirpus triangulatus var. triangulatus
Scirpus triqueter
Scirpus validus var. validus
Scirpus yagara
Scleria nankingensis
Daphniphyllum oldhami
Dioscorea bulbifera
Dioscorea japonica
Dioscorea tokoro
Dipsacus japonicus
Diospyros kaki
Diospyros lotus
Diospyros rhombifolia
Elaeagnus argyi
Elaeagnus glabra
Elaeagnus macrophylla
Elaeagnus multiflora
Elaeagnus pungens
Elaeagnus umbellata
Elaeocarpus japonicus
Lyonia ovalifolia var. elliptica
Lyonia ovalifolia var. hebecarpa
Rhododendron mariesii
Rhododendron molle
Rhododendron mucronatum
Rhododendron mucronulatum
Rhododendron pulchrum
Rhododendron simsii
Vaccinium bracteatum var. bracteatum
Vaccinium iteophyllum var. iteophyllum
Vaccinium oldhami
Eriocaulon buergerianum
Eriocaulon cinereum
Eriocaulon decemflorum
Eriocaulon faberi
Acalypha australis
Acalypha brachystachya
Alchornea davidii
Antidesma japonicum
Bischofia javanica
Bischofia polycarpa
Croton tiglium
Euphorbia bifida
Euphorbia esula
Euphorbia helioscopia
Euphorbia humifusa
Euphorbia hylonoma
Euphorbia hypericifolia
Euphorbia kansuensis
Euphorbia lathylris
Euphorbia maculata
Euphorbia makinoi
Euphorbia pekinensis
Euphorbia thymifolia
Flueggea suffruticosa
Flueggea virosa
Glochidion daltonii
Glochidion eriocarpum
Glochidion puberum
Mallotus japonicus
Mallotus paxii var. paxii
Mallotus philippensis
Phyllanthus flexuosus
Phyllanthus glaucus
Phyllanthus urinaria
Phyllanthus ussuriensis
Phyllanthus virgatus
Sapium japonicum
Sapium sebiferum
Speranskia tuberculata
Vernicia fordii
Castanea henryi
Castanea mollissima
Castanea seguinii
Castanopsis carlesii
Castanopsis eyrei
Castanopsis fargesii
Castanopsis jucunda
Castanopsis sclerophylla
Cyclobalanopsis glauca
Cyclobalanopsis gracilis
Cyclobalanopsis myrsinifolia
Cyclobalanopsis sessilifolia
Lithocarpus glaber
Lithocarpus henryi
Lithocarpus taitoensis
Quercus acutissima
Quercus aliena
Quercus chenii
Quercus dentata
Quercus fabri
Quercus serrata
Quercus variabilis
Idesia polycarpa
Poliothyrsis sinensis
Xylosma racemosum var. glaucescens
Xylosma racemosum var. racemosum
Centaurium pulchellum
Gentiana davidii
Gentiana loureirii
Gentiana manshurica
Gentiana scabra
Gentiana yokusai
Gentiana zollingeri
Nymphoides indica
Swertia bimaculata
Swertia hickinii
Tripterospermum chinense
Erodium cicutarium
Erodium stephanianum
Geranium carolinianum
Geranium wilfordii
Hemiboea subcapitata var. subcapitata
Lysionotus pauciflorus var. pauciflorus
Ginkgo biloba
Achnatherum pekinense
Aeluropus sinensis
Agrostis gigantea
Agrostis matsumurae
Alopecurus aequalis
Alopecurus japonicus
Aristida adscensionis
Aristida cumingiana
Arthraxon hispidus
Arundinella anomala
Arundinella hirta
Arundinella setosa
Arundo donax
Avena fatua
Beckmannia syzigachne
Brachypodium sylvaticum
Brachystachyum densiflorum var. densiflorum
Bromus arvensis
Bromus inermis
Bromus japonicus
Bromus remotiflorus
Bromus scoparius
Bromus sterilis
Calamagrostis epigeios var. epigeios
Chikusichloa aquatica
Chimonobambusa hejiangensis
Chimonobambusa quadrangularis
Chloris virgata
Cleistogenes hackeli var. hackeli
Cleistogenes hackeli var. nakai
Cleistogenes hancei
Coix chinensis var. chinensis
Coix lacryma-jobi var. lacryma-jobi
Crypsis aculeata
Crypsis schoenoides
Cymbopogon caesius
Cymbopogon goeringii
Cynodon dactylon
Dactylis glomerata
Dactyloctenium aegyptium
Dendrocalamus latiflorus
Deyeuxia arundinacea var. borealis
Deyeuxia arundinacea var. ciliata
Deyeuxia arundinacea var. robusta
Digitaria chrysoblephara
Digitaria ciliaris
Digitaria ischaemum
Digitaria sanguinalis
Digitaria violascens
Dimeria ornithopoda
Dimeria sinensis
Diplachne fusca
Eccoilopus cotulifer
Echinochloa caudata
Echinochloa colonum
Echinochloa crusgali var. austro-japonensis
Echinochloa crusgali var. crusgali
Echinochloa crusgali var. mitis
Echinochloa crusgali var. praticola
Echinochloa crusgali var. zelayensis
Echinochloa glabrescens
Echinochloa hispidula
Echinochloa oryzoides
Eleusine indica
Eragrostis autumnalis
Eragrostis bulbillifera
Eragrostis cilianensis
Eragrostis cylindrica
Eragrostis ferruginea
Eragrostis japonica
Eragrostis minor
Eragrostis nevinii
Eragrostis zeylanica
Eremochloa ophiuroides
Eriochloa villosa
Eulalia quadrinervis
Eulalia speciosa
Festuca ovina
Festuca parvigluma
Festuca pratensis
Imperata cylindrica
Imperata koenigii
Indocalamus latifolius
Isachne globosa
Isachne globosa var. globosa
Ischaemum antaphoroides
Ischaemum aristatum
Ischaemum barbatum
Koeleria cristata var. cristata
Leersia japonica
Leersia sayanuka
Leptochloa chinensis
Leptochloa panicea
Lophatherum gracile
Lophatherum sinense
Melica grandiflora
Melica Onoei
Melica scabrosa
Melica virgata
Microstegium japonicum
Microstegium nodosum
Microstegium nudum
Microstegium vimineum
Milium effusum
Miscanthus floridulus
Miscanthus sinensis
Muhlenbergia hugelii
Muhlenbergia japonica
Muhlenbergia ramosa
Narenga porphyrocoma
Neyraudia reynaudiana
Oplismenus undulatifolius
Orthoraphium grandifolium
Panicum bisulcatum
Panicum cristatellum
Panicum repens
Paspalum commersonii
Paspalum orbiculare
Paspalum paspaloides
Paspalum scrobiculatum
Paspalum thunbergii
Pennisetum alopecuroides
Perotis hordeiformis
Perotis macrantha
Phacelurus latifolius
Phaenosperma globosa
Phalaris arundinacea
Phleum paniculatum
Phyllostachys acuta
Phyllostachys angusta
Phyllostachys arcana
Phyllostachys arcana cv. luteosulcata
Phyllostachys atrovaginata
Phyllostachys aureosulcata
Phyllostachys aureosuleata cv. pekinensis
Phyllostachys aureosuleata cv. spectabilis
Phyllostachys bambusoides f. bambusoides
Phyllostachys bambusoides f. lacrima-deae
Phyllostachys fimbriligula
Phyllostachys flexuosa
Phyllostachys glauca
Phyllostachys glauca var. glauca
Phyllostachys heteroclada
Phyllostachys heteroclada f. heteroclada
Phyllostachys heteroclada f. solida
Phyllostachys heterocycla cv. gracilis
Phyllostachys heterocycla cv. obliquinoda
Phyllostachys heterocycla cv. pubescens
Phyllostachys heterocycla cv. ventricosa
Phyllostachys iridescens
Phyllostachys iridescens f. striata
Phyllostachys kwangsiensis
Phyllostachys mannii
Phyllostachys meyeri
Phyllostachys nidularia f. nidularia
Phyllostachys nigra var. henonis
Phyllostachys nuda
Phyllostachys platyglossa
Phyllostachys prominens
Phyllostachys propinqua
Phyllostachys rubicunda
Phyllostachys rutila
Phyllostachys sulphurea
Phyllostachys sulphurea cv. houzeau
Phyllostachys sulphurea cv. robert
Phyllostachys sulphurea cv. viridis
Phyllostachys varioauriculata
Phyllostachys viridi-glaucescens
Phyllostachys vivax
Pleioblastus amarus
Pleioblastus amarus var. amarus
Pleioblastus gramineus
Pleioblastus maculatus
Pleioblastus solidus
Pleioblastus yixingensis
Poa acroleuca
Poa annua
Poa faberi
Poa nepalensis
Poa pratensis
Poa prolixior
Poa sphondylodes
Poa trivialis
Polypogon fugax
Polypogon monspeliensis
Pseudoraphis spinescens var. depauperata
Pseudosasa amabilis var. amabilis
Puccinellia chinampoensis
Puccinellia distans
Puccinellia hauptiana
Puccinellia jeholensis
Puccinellia manchuriensis
Puccinellia micrandra
Roegneria ciliaris var. ciliaris
Roegneria hybrida
Roegneria japonensis var. hackeliana
Roegneria japonensis var. japonensis
Roegneria kamoji var. kamoji
Roegneria mayebarana
Rottboellia laevispica
Saccharum spontaneum
Sacciolepis indica
Schizachyrium brevifolium
Sclerochloa kengiana
Setaria chondrachne
Setaria faberii
Setaria glauca var. glauca
Setaria plicata
Setaria viridis
Shibataea chinensis
Shibataea chinensis var. gracilis
Sorghum nitidum
Spartina alterniflora
Spodiopogon sibiricus
Spodiopogon tainanensis
Sporobolus fertilis
Sporobolus hancei
Stipa bungeana
Themeda japonica
Themeda triandra
Tragus berteronianus
Triarrhena lutarioriparia var. lutarioriparia
Tripogon chinensis
Trisetum bifidum
Trisetum henryi
Vetiveria zizanioides
Vulpia myuros
Zizania aquatica
Zizania latifolia
Zizania palustris
Zoysia japonica
Zoysia macrostachya
Zoysia sinica
Hypericum ascyron
Hypericum attenuatum
Hypericum erectum
Hypericum faberi
Hypericum japonicum
Hypericum monogynum
Hypericum patulum
Hypericum perforatum
Hypericum sampsonii
Triadenum breviflorum
Haloragis micrantha
Myriophyllum propinquum
Myriophyllum verticillatum
Fortunearia sinensis
Hamamelis subaequalis
Liquidambar acalycina
Liquidambar formosana
Loropetalum chinense
Blyxa echinosperma
Blyxa japonica
Hydrilla verticillata var. verticillata
Hydrocharis dubia
Ottelia alismoides
Vallisneria spinulosa
Belamcanda chinensis
Iris cathayensis
Iris dichotoma
Iris japonica
Iris lactea
Iris proantha
Iris sanguinea
Iris speculatrix
Iris tectorum
Cyclocarya paliurus
Juglans mandshurica
Juglans regia
Platycarya strobilacea
Pterocarya stenoptera
Juncus alatus
Juncus bufonius
Juncus diastrophanthus
Juncus effusus
Juncus inflexus
Juncus papillosus
Juncus prismatocarpus
Juncus ranarius
Juncus ranarus
Juncus setchuensis
Juncus taonanensis
Luzula multiflora
Luzula plumosa
Agastache rugosa
Ajuga decumbens var. decumbens
Ajuga multiflora var. multiflora
Ajuga nipponensis
Ajuga pygmaea
Clinopodium chinense
Clinopodium confine
Clinopodium gracile
Clinopodium polycephalum
Clinopodium repens
Clinopodium urticifolium
Comanthosphace japonica
Elsholtzia argyi
Elsholtzia ciliata
Elsholtzia splendens
Glechoma grandis
Glechoma longituba
Keiskea sinensis
Lagopsis supina
Lamium amplexicaule
Lamium barbatum
Leonurus pseudomacranthus
Lycopus lucidus var. hirtus
Mosla chinensis
Mosla dianthera
Mosla grosseserrata
Mosla scabra
Mosla soochowensis
Ocimum gratissimum var. suave
Origanum vulgare
Phlomis umbrosa var. ovalifolia
Prunella asiatica
Salvia chinensis
Salvia japonica var. japonica
Salvia miltiorrhiza var. miltiorrhiza
Scutellaria baicalensis
Scutellaria barbata
Scutellaria indica var. indica
Scutellaria indica var. subacaulis
Scutellaria laeteviolacea
Scutellaria pekinensis var. purpureicaulis
Scutellaria pekinensis var. transitra
Scutellaria sciaphila
Scutellaria strigillosa
Scutellaria tuberifera
Stachys arrecta
Stachys japonica
Stachys oblongifolia var. oblongifolia
Teucrium japonicum var. japonicum
Teucrium japonicum var. tsungmingense
Teucrium pernyi
Teucrium viscidum var. viscidum
Akebia quinata
Akebia trifoliata
Holboellia coriacea
Sargentodoxa cuneata
Stauntonia leucantha
Cinnamomum camphora
Cinnamomum japonicum
Lindera angustifolia
Lindera chienii
Lindera erythrocarpa
Lindera glauca
Lindera reflexa
Lindera rubronervia
Litsea coreana var. lanuginosa
Litsea coreana var. sinensis
Machilus leptophylla
Machilus thunbergii
Neolitsea aurata var. chekiangensis
Neolitsea sericea
Phoebe hunanensis
Sassafras tzumu
Aeschynomene indica
Albizia julibrissin
Albizia kalkora
Amorpha fruticosa
Amphicarpaea edgeworthii
Astragalus complanatus var. complanatus
Astragalus purdomii
Astragalus sinicus
Caesalpinia decapetala
Cajanus cajan
Canavalia gladiata
Canavalia maritima
Caragana sinica
Cassia mimosoides
Cassia nomame
Cassia occidentalis
Cassia tora
Cercis chinensis
Cladrastis platycarpa
Crotalaria ferruginea
Crotalaria sessiliflora
Crotalaria spectabilis
Dalbergia hupeana
Dunbaria villosa
Gleditsia japonica var. japonica
Gleditsia microphylla
Gleditsia sinensis
Glycine soja
Glycyrrhiza pallidiflora
Gueldenstaedtia verna f. alba
Gymnocladus chinensis
Indigofera amblyantha
Indigofera carlesii
Indigofera chenii
Indigofera fortunei
Indigofera kirilowii
Indigofera pseudotinctoria
Lespedeza bicolor
Lespedeza buergeri
Lespedeza chinensis
Lespedeza davidii
Lespedeza floribunda
Lespedeza fordii
Lespedeza formosa
Lespedeza inschanica
Lespedeza pilosa
Lespedeza potaninii
Lespedeza tomentosa
Lespedeza viatorum
Lespedeza virgata var. virgata
Maackia hupehensis
Maackia tenuifolia
Medicago lupulina
Medicago minima
Medicago sativa
Medicago varia
Melilotus dentata subsp. sibirica
Millettia reticulata
Mucuna lamellata
Ormosia hosiei
Pueraria lobata var. lobata
Rhynchosia acuminatifolia
Rhynchosia volubilis
Sesbania cannabina
Sophora davidii var. davidii
Sophora flavescens var. kronei
Thermopsis chinensis
Vicia amoena var. amoena
Vicia bungei
Vicia cracca var. cracca
Vicia deflexa
Vicia kioshanica
Vigna vexillata
Wisteria villosa
Zornia gibbosa
Lemna minor
Lemna trisulca
Spirodela polyrrhiza
Wolffia arrhiza
Utricularia aurea
Utricularia australis
Utricularia bifida
Utricularia caerulea
Utricularia exoleta
Utricularia minutissima
Aletris spicata
Allium macrostemon
Allium tenuissimum
Allium thunbergii
Anemarrhena asphodeloides
Asparagus cochinchinensis
Asparagus dauricus
Cardiocrinum cathayanum
Fritillaria thunbergii
Hemerocallis citrina
Hemerocallis fulva
Hemerocallis fulva var. fulva
Hemerocallis lilioasphodelus
Hosta plantaginea
Hosta ventricosa
Lilium brownii
Lilium callosum
Lilium lancifolium
Liriope graminifolia
Liriope minor
Liriope spicata
Ophiopogon japonicus
Paris polyphylla
Polygonatum cyrtonema
Polygonatum filipes
Polygonatum odoratum
Polygonatum zanlanscianense
Reineckia carnea
Rohdea japonica
Smilax china
Smilax davidiana
Smilax glabra
Smilax glaucochina
Smilax riparia
Smilax sieboldii
Smilax stans
Speirantha gardenii
Tricyrtis macropoda
Tulipa edulis
Veratrum schindleri
Linum stelleroides
Buddleja davidii
Buddleja lindleyana
Buddleja officinalis
Gardneria lanceolata
Gardneria multiflora
Mitrasacme indica
Mitrasacme pygmaea
Viscum coloratum
Ammannia arenaria
Ammannia baccifera
Lagerstroemia indica
Lagerstroemia subcostata
Lythrum anceps
Lythrum salicaria
Rotala densiflora
Rotala indica
Rotala mexicana
Rotala pentandra
Illicium lanceolatum
Magnolia zenii
Schisandra sphenanthera
Abutilon theophrasti
Hibiscus syriacus
Hibiscus trionum
Malva rotundifolia
Malva verticillata
Urena lobata
Osbeckia chinensis
Melia azedarach
Toona sinensis
Stephania cepharantha
Stephania japonica
Broussonetia kazinoki
Broussonetia papyrifera
Cudrania cochinchinensis
Cudrania tricuspidata
Fatoua villosa
Ficus erecta
Ficus heteromorpha
Ficus pumila
Ficus pumila var. pumila
Ficus sarmentosa
Ficus sarmentosa var. impressa
Humulus scandens
Morus australis
Morus cathayana
Morus mongolica
Morus mongolica var. mongolica
Musa basjoo
Myrica rubra
Ardisia crenata
Ardisia crispa
Ardisia japonica
Najas marina var. grossedcentata
Najas marina var. marina
Najas minor
Zannichellia palustris var. palustris
Zannichellia palustris var. pedicellata
Brasenia schreberi
Euryale ferox
Nelumbo nucifera
Nymphaea tetragona
Camptotheca acuminata
Nyssa sinensis
Schoepfia jasminodora
Forsythia suspensa
Forsythia viridissima
Fraxinus insularis
Ligustrum lucidum
Ligustrum obtusifolium
Ligustrum quihoui
Ligustrum sinense
Ligustrum sinense var. sinense
Osmanthus cooperi
Circaea erubescens
Circaea mollis
Epilobium hirsutum
Epilobium pyrricholophum
Gaura parviflora
Ludwigia epilobioides
Ludwigia ovalis
Oenothera biennis
Oenothera glazioviana
Amitostigma gracile
Bletilla striata
Calanthe discolor
Cephalanthera falcata
Changnienia amoena
Cleisostoma scolopendrifolium
Cremastra appendiculata
Cymbidium goeringii var. goeringii
Eulophia faberi
Goodyera biflora
Goodyera schlechtendaliana
Habenaria linearifolia
Habenaria polytricha
Habenaria schindleri
Peristylus calcaratus
Platanthera hologlottis
Platanthera japonica
Platanthera mandarinorum subsp. mandarinorum
Platanthera minor
Spiranthes sinensis
Tulotis ussuriensis
Aeginetia indica
Orobanche pycnostachya
Biophytum fruticosum
Oxalis corniculata
Trachycarpus fortunei
Chelidonium majus
Corydalis balansae
Corydalis bungeana
Corydalis caudata
Corydalis decumbens
Corydalis edulis
Corydalis incisa
Corydalis kiautschouensis
Corydalis pallida var. pallida
Corydalis racemosa
Corydalis sheareri f. sheareri
Corydalis speciosa
Corydalis yanhusuo
Macleaya microcarpa
Trapella sinensis
Phytolacca acinosa
Pinus densiflora
Pinus massoniana
Pinus taiwanensis
Pseudolarix amabilis
Piper betle
Pittosporum illicioides
Pittosporum tobira
Plantago aristata
Plantago major
Plantago virginica
Ceratostigma plumbaginoides
Limonium bicolor
Limonium franchetii
Limonium sinense
Podocarpus macrophyllus
Polygala arvensis
Polygala hongkongensis
Polygala japonica
Polygala sibirica
Polygala tatarinowii
Polygala tenuifolia
Salomonia oblongifolia
Antenoron filiforme
Fagopyrum dibotrys
Fallopia convolvulus
Fallopia dentatoalata
Fallopia dumetorum
Fallopia multiflora
Polygonum amphibium
Polygonum aviculare
Polygonum aviculare var. aviculare
Polygonum bistorta
Polygonum bungeanum
Polygonum chinense
Polygonum criopolitanum
Polygonum darrisii
Polygonum dissitiflorum
Polygonum foliosum
Polygonum hastato-sagittatum
Polygonum hydropiper
Polygonum japonicum
Polygonum jucundum
Polygonum lapathifolium
Polygonum longisetum
Polygonum maackianum
Polygonum muricatum
Polygonum nepalense
Polygonum orientale
Polygonum perfoliatum
Polygonum plebeium
Polygonum posumbu
Polygonum praetermissum
Polygonum pubescens
Polygonum senticosum
Polygonum sibiricum
Polygonum strigosum
Polygonum taquetii
Polygonum thunbergii
Polygonum viscoferum
Polygonum viscosum
Reynoutria japonica
Rumex acetosa
Rumex amurensis
Rumex chalepensis
Rumex dentatus
Rumex japonicus
Rumex maritimus
Rumex microcarpus
Rumex obtusifolius
Rumex trisetifer
Monochoria korsakowii
Monochoria vaginalis
Portulaca oleracea
Potamogeton cristatus
Potamogeton distinctus
Potamogeton lucens
Potamogeton maackianus
Potamogeton malaianus
Potamogeton octandrus var. miduhikimo
Potamogeton oxyphyllus
Potamogeton pusillus
Ruppia maritima
Androsace umbellata
Lysimachia barystachys
Lysimachia candida
Lysimachia christinae
Lysimachia clethroides
Lysimachia congestiflora
Lysimachia davurica
Lysimachia fortunei
Lysimachia grammica
Lysimachia hemsleyana
Lysimachia heterogenea
Lysimachia japonica
Lysimachia klattiana
Lysimachia mauritiana
Lysimachia remota
Stimpsonia chamaedryoides
Pyrola calliantha
Pyrola rotundifolia
Aconitum carmichaeli var. tripartitum
Aconitum carmichaeli var. truppelianum
Anemone flaccida
Anemone hupehensis
Batrachium bungei
Clematis apiifolia
Clematis brevicaudata
Clematis cadmia
Clematis chinensis
Clematis courtoisii
Clematis finetiana
Clematis hancockiana
Clematis henryi
Clematis heracleifolia
Clematis hexapetala
Clematis huchouensis
Clematis kirilowii
Clematis peterae
Clematis terniflora
Clematis uncinata
Delphinium anthriscifolium
Delphinium grandiflorum
Pulsatilla chinensis
Ranunculus cantoniensis
Ranunculus chinensis
Ranunculus japonicus
Ranunculus muricatus
Ranunculus polii
Ranunculus sceleratus
Ranunculus sieboldii
Ranunculus ternatus
Semiaquilegia adoxoides
Thalictrum faberi
Thalictrum fortunei
Thalictrum minus
Berchemia floribunda
Berchemia huana
Berchemia kulingensis
Hovenia acerba
Hovenia dulcis
Paliurus hemsleyanus
Paliurus hirsutus
Paliurus ramosissimus
Rhamnella franguloides
Rhamnus crenata
Rhamnus globosa
Rhamnus utilis
Sageretia thea
Ziziphus jujuba
Amygdalus triloba
Armeniaca vulgaris
Cerasus dictyoneura
Cerasus dielsiana
Cerasus glandulosa
Cerasus humilis
Cerasus serrulata
Chaenomeles cathayensis
Chaenomeles speciosa
Cotoneaster horizontalis
Cotoneaster silvestrii
Crataegus cuneata
Crataegus hupehensis
Crataegus pinnatifida
Eriobotrya japonica
Exochorda racemosa
Geum japonicum var. chinense
Kerria japonica
Laurocerasus spinulosa
Malus asiatica
Malus halliana
Malus hupehensis
Malus spectabilis
Padus buergeriana
Photinia beauverdiana
Photinia beauverdiana var. beauverdiana
Photinia bodinieri
Photinia glabra
Photinia parvifolia
Photinia villosa
Potentilla chinensis
Potentilla discolor
Potentilla fragarioides
Potentilla freyniana
Potentilla kleiniana
Potentilla reptans
Potentilla supina
Prunus salicina
Pyracantha crenulata
Pyracantha fortuneana
Pyrus betulifolia
Pyrus calleryana
Pyrus pyrifolia
Rhaphiolepis major
Rhodotypos scandens
Rosa banksiae
Rosa bracteata
Rosa cymosa
Rosa henryi
Rosa laevigata
Rosa multiflora
Rosa multiflora var. multiflora
Rosa odorata
Rosa odorata var. odorata
Rosa sertata
Rubus buergeri
Rubus chingii
Rubus corchorifolius
Rubus coreanus
Rubus glabricarpus
Rubus hirsutus
Rubus irenaeus
Rubus lambertianus
Rubus lambertianus var. lambertianus
Rubus pacificus
Rubus parkeri
Rubus parvifolius
Rubus rolfei
Rubus simplex
Rubus swinhoei
Rubus tephrodes
Rubus trianthus
Sanguisorba applanata
Sanguisorba officinalis
Sanguisorba officinalis var. officinalis
Sorbus alnifolia
Spiraea blumei
Spiraea chinensis
Spiraea dasyantha
Spiraea fritschiana
Spiraea prunifolia
Spiraea thunbergii
Spiraea trilobata
Stephanandra chinensis
Adina pilulifera
Adina rubella
Aidia cochinchinensis
Damnacanthus indicus
Emmenopterys henryi
Galium aparine var. echinospermum
Galium aparine var. tenerum
Galium bungei
Galium pseudoasprellum
Galium tricorne
Galium trifidum
Galium varum var. trachycarpum
Galium varum var. trachyphyllum
Galium verum
Hedyotis biflora
Hedyotis chrysotricha
Morinda umbellata
Neanotis hirsuta
Neanotis ingrata
Paederia cavaleriei
Paederia scandens
Rubia argyi
Serissa japonica
Serissa serissoides
Sinoadina racemosa
Tarenna acutisepala
Tarenna depauperata
Boenninghausenia albiflora
Citrus aurantium
Citrus junos
Citrus limon
Dictamnus dasycarpus
Orixa japonica
Phellodendron chinense
Poncirus trifoliata
Zanthoxylum armatum
Zanthoxylum bungeanum
Zanthoxylum scandens
Zanthoxylum schinifolium
Zanthoxylum simulans
Meliosma flexuosa
Meliosma myriantha
Meliosma oldhamii
Meliosma parviflora
Sabia campanulata
Sabia japonica
Sabia swinhoei
Populus adenopoda
Populus simonii
Populus tomentosa
Salix chienii
Salix matsudana
Salix mesnyi
Salix nankingensis
Salix suchowensis
Salix wilsonii
Thesium chinense
Thesium longifolium
Cardiospermum halicacabum
Sapindus mukorossi
Saururus chinensis
Astilbe grandis
Chrysosplenium delavayi
Deutzia crenata
Deutzia grandiflora
Deutzia schneideriana
Dichroa febrifuga
Hydrangea aspera
Penthorum chinense
Philadelphus brachybotrys
Philadelphus pekinensis
Philadelphus sericanthus
Philadelphus zhejiangensis
Ribes fasciculatum
Saxifraga stolonifera
Schizophragma integrifolium
Schizophragma molle
Centranthera cochinchinensis
Dopatricum junceum
Gratiola japonica
Limnophila sessiliflora
Linaria vulgaris
Lindernia antipoda
Lindernia crustacea
Lindernia procumbens
Mazus alpinus
Mazus gracilis
Mazus miquelii
Mazus stachydifolius
Melampyrum roseum
Monochasma sheareri
Paulownia elongata
Paulownia fortunei
Paulownia tomentosa
Pedicularis henryi
Petitmenginia matsumurae
Phtheirospermum japonicum
Rehmannia chingii
Rehmannia glutinosa
Scrophularia nankinensis
Scrophularia ningpoensis
Siphonostegia chinensis
Siphonostegia laeta
Sopubia lasiocarpa
Striga masuria
Verbascum thapsus
Veronica anagallisaquatica
Veronica arvensis
Veronica peregrina
Veronica persica
Veronica undulata
Veronicastrum axillare
Picrasma quassioides
Datura stramonium
Lycium chinense
Physaliastrum heterophyllum
Physalis angulata
Solanum japonense
Solanum lyratum
Solanum nigrum
Solanum septemlobum
Sparganium stoloniferum
Staphylea bumalda
Stemona japonica
Stemona sessilifolia
Melochia corchorifolia
Alniphyllum fortunei
Pterostyrax corymbosus
Sinojackia xylocarpa
Styrax confusus
Styrax dasyanthus
Styrax faberi
Styrax japonicus
Styrax odoratissimus
Styrax suberifolius var. suberifolius
Symplocos anomala
Symplocos cochinchinensis
Symplocos paniculata
Symplocos stellaris
Symplocos sumuntia
Tamarix chinensis
Amentotaxus argotaenia
Torreya grandis
Cunninghamia lanceolata
Camellia fraterna
Camellia oleifera
Camellia sinensis
Cleyera japonica var. japonica 红淡比
Eurya hebeclados
Eurya metcalfiana
Eurya muricata var. muricata
Eurya rubiginosa var. attenuata
Daphne championii
Daphne genkwa
Daphne kiusiana var. atrocaulis
Diarthron linifolium
Stellera chamaejasme
Wikstroemia chamaedaphne
Corchoropsis psilocarpa
Corchoropsis tomentosa
Corchorus aestuans
Grewia biloba
Tilia breviradiata
Tilia henryana
Tilia japonica
Tilia mandshurica
Tilia miqueliana
Tilia tuan
Trapa bicornis var. bicornis
Trapa bispinosa
Trapa incisa var. incisa
Trapa incisa var. quadricaudata
Trapa japonica
Typha angustata
Typha angustifolia
Typha davidiana
Typha laxmannii
Typha orientalis
Aphananthe aspera
Celtis biondii
Celtis bungeana
Celtis koraiensis
Celtis sinensis
Hemiptelea davidii
Pteroceltis tatarinowii
Trema cannabina
Ulmus changii
Ulmus chenmoui
Ulmus gaussenii
Ulmus macrocarpa
Ulmus parvifolia
Ulmus szechuanica
Zelkova schneideriana
Zelkova serrata
Angelica decusiva f. decusiva
Angelica polymorpha
Anthriscus sylvestris
Apium leptophyllum
Bupleurum chinense
Bupleurum scorzonerifolium
Centella asiatica
Changium smyrnioides
Cnidium monnieri
Cryptotaenia japonica
Daucus carota
Ferula licentiana
Glehnia littoralis
Heracleum moellendorffii
Hydrocotyle sibthorpioides
Libanotis seseloides
Nothosmyrnium japonicum
Oenanthe sinensis
Osmorhiza aristata
Ostericum grosseserratum
Ostericum sieboldii var. sieboldii
Peucedanum japonicum
Peucedanum praeruptorum
Peucedanum wawrae
Pterygopleurum neurophyllum
Sanicula chinensis
Sium suave
Torilis japonica
Torilis scabra
Boehmeria spicata
Boehmeria tricuspis
Elatostema involucratum
Gonostegia hirta
Nanocnide japonica
Nanocnide lobata
Pilea angulata
Pilea pumila
Patrinia monandra var. monandra
Patrinia punctiflora var. punctiflora
Patrinia punctiflora var. robusta
Patrinia scabiosaefolia
Callicarpa bodinieri
Callicarpa cathayana
Callicarpa dichotoma
Callicarpa giraldii
Callicarpa japonica
Caryopteris incana
Clerodendrum bungei
Clerodendrum japonicum
Clerodendrum lindleyi
Phyla nodiflora
Verbena officinalis
Vitex negundo
Vitex trifolia
Viola betonicifolia
Viola chaerophylloides
Viola collina
Viola concordifolia
Viola diffusa
Viola faurieana
Viola grypoceras
Viola hancockii
Viola inconspicua
Viola lactiflora
Viola microdonta
Viola monbeigii
Viola moupinensis
Viola philippica
Viola principis var. principis
Viola rossii
Viola selkirkii
Viola stewardiana
Viola tenuicornis
Viola verecunda
Ampelopsis delavayana
Ampelopsis heterophylla var. hancei
Ampelopsis heterophylla var. kulingensis
Ampelopsis japonica
Cayratia japonica
Parthenocissus laetevirens
Parthenocissus tricuspidata
Tetrastigma hemsleyanum
Vitis bryoniaefolia var. bryonieafolia
Vitis davidii
Vitis flexuosa
Vitis heyneana
Vitis pseudoreticulata
Vitis romanetii
Vitis sinocinerea
Vitis wilsonae
Yua thomsonii
Alpinia japonica
Zingiber mioga
Tribulus terrester
