# Supplementary material for: Throwing light on dark diversity of vascular plants in China: predicting the distribution of dark and threatened species under global climate change
Source: PeerJ. 2019 Apr 9;7:e6731. doi: 10.7717/peerj.6731 (PMC6461033; doi:10.7717/peerj.6731)
Supplement: Supplemental Information 6 [file peerj-07-6731-s006.zip › Dataset S2/37.csv]

Acer buergerianum var. buergerianum
Acer davidii
Acer duplicatoserratum
Acer ginnala subsp. theiferum
Acer truncatum
Actinidia arguta
Actinidia polygama
Mollugo stricta
Mollugo verticillata
Alangium platanifolium
Alisma orinentale
Sagittaria pygmaea
Sagittaria trifolia var. trifolia
Achyranthes bidentata var. bidentata f. bidentata
Amaranthus lividus
Amaranthus retroflexus
Amaranthus viridis
Celosia argentea
Lycoris radiata
Lycoris squamigera
Cotinus coggygria
Pistacia chinensis
Rhus chinensis
Toxicodendron succedaneum
Toxicodendron vernicifluum
Apocynum venetum
Trachelospermum jasminoides
Ilex cornuta
Ilex crenata
Acorus calamus var. calamus
Arisaema amurense
Arisaema angustatum var. peninsulae
Arisaema heterophyllum
Pinellia pedatisecta
Pinellia ternata
Pistia stratiotes
Typhonium giganteum
Aralia elata
Hedera nepalensis var. sinensis
Kalopanax septemlobus
Aristolochia contorta
Aristolochia debilis
Aristolochia mollissima
Asarum sieboldii
Cynanchum amplexicaule
Cynanchum atratum
Cynanchum auriculatum
Cynanchum bungei
Cynanchum chinense
Cynanchum inamoenum
Cynanchum paniculatum
Cynanchum thesioides
Cynanchum versicolor
Cynanchum wilfordii
Periploca sepium
Impatiens noli-tangere
Impatiens textori
Begonia grandis
Begonia grandis subsp. grandis
Berberis amurensis
Berberis beijingensis
Berberis dielsiana
Berberis hersii
Nandina domestica
Alnus japonica
Betula chinensis
Carpinus cordata
Carpinus turczaninowii
Corylus heterophylla
Corylus mandshurica
Campsis grandiflora
Catalpa bungei
Catalpa fargesii
Catalpa ovata
Incarvillea sinensis
Bothriospermum chinense
Bothriospermum secundum
Cynoglossum divaricatum
Lappula myosotis
Lithospermum arvense
Lithospermum erythrorhizon
Stenosolenium saxatile
Trigonotis peduncularis
Trigonotis petiolaris
Trigonotis tenera
Butomus umbellatus
Buxus sinica
Chimonanthus praecox
Adenophora divaricata
Adenophora paniculata
Adenophora polyantha
Adenophora tetraphylla
Adenophora trachelioides subsp. trachelioides
Lobelia sessilifolia
Platycodon grandiflorus
Lonicera chrysantha subsp. chrysantha
Lonicera chrysantha subsp. koehneana
Lonicera japonica var. japonica
Lonicera maackii var. maackii
Lonicera maximowiczii
Lonicera tatarinowii
Sambucus williamsii var. williamsii
Viburnum erosum var. erosum
Viburnum erosum var. taquetii
Viburnum farreri
Viburnum schensianum subsp. schensianum
Weigela florida
Arenaria serpyllifolia
Cerastium glomeratum
Dianthus chinensis
Dianthus longicalyx
Dianthus superbus
Gypsophila oldhamiana
Lychnis cognata
Myosoton aquaticum
Pseudostellaria davidii
Pseudostellaria heterophylla
Sagina japonica
Silene aprica
Silene firma
Silene fortunei
Spergula arvensis
Stellaria chinensis
Stellaria graminea
Stellaria media
Stellaria palustris
Stellaria vestita
Celastrus angulatus
Celastrus orbiculatus
Euonymus alatus
Euonymus fortunei
Euonymus japonicus
Euonymus kiautschovicus
Euonymus maackii
Euonymus oxyphyllus
Cephalotaxus sinensis
Cephalotaxus sinensis var. sinensis
Ceratophyllum demersum
Bassia dasyphylla
Chenopodium acuminatum
Chenopodium album
Chenopodium glaucum
Chenopodium gracilispicum
Chenopodium serotinum
Chenopodium urbicum
Corispermum puberulum
Salicornia europaea
Salsola collina
Salsola komarovii
Salsola ruthenica
Suaeda glauca
Suaeda salsa
Chloranthus fortunei
Chloranthus japonicus
Commelina bengalensis
Murdannia nudiflora
Murdannia triquetra
Adenocaulon himalaicum
Arctium lappa
Artemisia anethoides
Artemisia angustissima
Artemisia argyi
Artemisia capillaris
Artemisia carvifolia
Artemisia eriopoda
Artemisia fauriei
Artemisia igniaria
Artemisia japonica
Artemisia keiskeana
Artemisia lancea
Artemisia lavandulaefolia
Artemisia mongolica
Artemisia princeps
Artemisia rubripes
Artemisia sacrorum
Artemisia scoparia
Artemisia selengensis
Artemisia sieversiana
Artemisia stolonifera
Artemisia sylvatica
Artemisia velutina
Artemisia verlotorum
Atractylodes coreana
Bidens bipinnata
Bidens parviflora
Bidens pilosa
Callistephus chinensis
Carduus acanthoides
Carduus crispus
Carpesium cernuum
Carpesium divaricatum
Centipeda minima
Chorisis repens
Cirsium chinense
Cirsium japonicum
Cirsium maackii
Cirsium setosum
Conyza canadensis
Dendranthema chanetii
Doellingeria scaber
Echinops dissectus
Echinops grijsii
Echinops przewalskii
Echinops setifer
Eclipta prostrata
Erigeron annuus
Eupatorium fortunei
Eupatorium japonicum
Eupatorium lindleyanum
Hemistepta lyrata
Hieracium umbellatum
Inula japonica
Inula lineariifolia
Inula salicina
Ixeridium chinense
Ixeridium gramineum
Ixeridium sonchifolium
Kalimeris indica
Kalimeris integrifolia
Kalimeris lautureana
Kalimeris mongolica
Leontopodium leontopodioides
Ligularia stenocephala
Paraixeris pinnatipartita
Paraixeris serotina
Petasites japonicus
Picris hieracioides
Picris japonica
Prenanthes tatarinowii
Pterocypsela indica
Pterocypsela laciniata
Pterocypsela raddeana
Saussurea japonica
Saussurea mongolica
Saussurea pectinata
Scorzonera albicaulis
Scorzonera austriaca
Scorzonera mongolica
Scorzonera sinensis
Senecio ambraceus
Senecio nemorensis
Serratula chanetii
Serratula coronata
Sonchus asper
Sonchus brachyotus
Sonchus oleraceus
Stemmacantha uniflora
Taraxacum duplex
Taraxacum mongolicum
Tephroseris kirilowii
Tripolium vulgare
Turczaninowia fastigiata
Tussilago farfara
Xanthium sibiricum
Youngia japonica
Youngia pseudosenecio
Calystegia hederacea
Calystegia pellita
Calystegia soldanella
Convolvulus arvensis
Cuscuta australis
Cuscuta campestris
Cuscuta chinensis
Cuscuta japonica
Cuscuta lupuliformis
Merremia sibirica
Bothrocaryum controversum
Swida alba
Swida macrophylla
Swida walteri
Hylotelephium erythrostictum
Hylotelephium spectabile
Hylotelephium verticillatum
Sedum polytrichoides
Sedum sarmentosum
Sedum stellariifolium
Actinostemma tenerum var. tenerum
Bolbostemma paniculatum
Cucumis bisexualis
Thladiantha dubia
Trichosanthes cucumeroides var. cucumeroides
Platycladus orientalis
Bulbostylis barbata
Bulbostylis densa
Carex dimorpholepis
Carex duriuscula subsp. rigescens
Carex heterolepis
Carex heterostachya
Carex jiaodongensis
Carex kobomugi
Carex lanceolata var. lanceolata
Carex leiorhyncha
Carex lithophila
Carex maximowiczii
Carex neurocarpa
Carex peiktusanii
Carex phacota
Carex pisiformis
Carex pruinosa
Carex pumila
Carex qingdaoensis
Carex scabrifolia
Carex siderosticta var. siderosticta
Cyperus iria
Cyperus microiria
Cyperus orthostachyus var. orthostachyus
Cyperus rotundus var. rotundus
Fimbristylis bisumbellata
Fimbristylis complanata var. kraussiana
Fimbristylis dichotoma f. annua
Fimbristylis dichotoma f. dichotoma
Fimbristylis ferrugineae var. sieboldii
Fimbristylis longispica
Fimbristylis squarrosa
Fimbristylis stauntoni
Fimbristylis subbispicata
Mariscus radians
Pycreus globosus var. globosus
Pycreus globosus var. nilagiricus
Pycreus sanguinolentus f. sanguinolentus
Rhynchospora chinensis
Rhynchospora faberi
Scirpus juncoides var. juncoides
Scirpus planiculmis
Scirpus sylvaticus var. maximowiczii
Scirpus triangulatus var. triangulatus
Scirpus trisetosus
Dioscorea nipponica
Dipsacus japonicus
Diospyros kaki
Diospyros lotus
Elaeagnus macrophylla
Elaeagnus multiflora
Elaeagnus umbellata
Ephedra intermedia
Rhododendron dimitrium
Rhododendron micranthum
Rhododendron mucronulatum
Vaccinium oldhami
Eriocaulon taishanense
Acalypha australis
Euphorbia esula
Euphorbia fischeriana
Euphorbia helioscopia
Euphorbia humifusa
Euphorbia hylonoma
Euphorbia lathylris
Euphorbia pekinensis
Flueggea suffruticosa
Flueggea virosa
Glochidion daltonii
Phyllanthus urinaria
Phyllanthus ussuriensis
Sapium japonicum
Sapium sebiferum
Speranskia tuberculata
Castanea mollissima
Quercus acutissima
Quercus aliena
Quercus chenii
Quercus dentata
Quercus mongolica
Quercus serrata
Quercus variabilis
Idesia polycarpa
Xylosma racemosum var. glaucescens
Xylosma racemosum var. racemosum
Centaurium pulchellum
Gentiana burkillii
Gentiana dahurica
Gentiana macrophylla
Gentiana manshurica
Gentiana pseudoaquatica
Gentiana squarrosa
Gentiana zollingeri
Gentianella acuta
Gentianopsis barbata
Lomatogonium rotatum
Swertia dichotoma
Swertia diluta
Swertia pseudochinensis
Erodium cicutarium
Erodium stephanianum
Geranium carolinianum
Geranium koreanum
Geranium rosthornii
Geranium sibiricum
Geranium wilfordii
Geranium wlassowianum
Boea hygrometrica
Ginkgo biloba
Achnatherum extremiorientale
Achnatherum pekinense
Aeluropus sinensis
Agrostis clavata
Agrostis gigantea
Agrostis stolonifera
Alopecurus aequalis
Aristida adscensionis
Arthraxon hispidus
Arundinella anomala
Arundinella hirta
Avena sativa
Beckmannia syzigachne
Bothriochloa ischaemum
Bromus inermis
Bromus japonicus
Calamagrostis epigeios var. epigeios
Calamagrostis pseudophragmites
Capillipedium assimile
Capillipedium parviflorum
Chloris virgata
Cleistogenes caespitosa
Cleistogenes hackeli var. hackeli
Cleistogenes hackeli var. nakai
Cleistogenes hancei
Cleistogenes kitagawai var. foliosa
Cleistogenes polyphylla
Cleistogenes squarrosa
Coix lacryma-jobi var. lacryma-jobi
Crypsis aculeata
Crypsis schoenoides
Cymbopogon caesius
Cymbopogon goeringii
Dactylis glomerata
Dactyloctenium aegyptium
Deschampsia caespitosa var. caespitosa
Deyeuxia arundinacea var. arundinacea
Deyeuxia arundinacea var. borealis
Deyeuxia arundinacea var. brachytricha
Deyeuxia arundinacea var. ciliata
Deyeuxia arundinacea var. hirsuta
Deyeuxia arundinacea var. sciuroides
Deyeuxia langsdorffii
Diarrhena fauriei
Digitaria ciliaris
Digitaria ischaemum
Digitaria sanguinalis
Digitaria violascens
Diplachne fusca
Echinochloa crusgali var. crusgali
Echinochloa crusgali var. mitis
Echinochloa crusgali var. zelayensis
Echinochloa hispidula
Eleusine coracana
Eleusine indica
Elymus dahuricus
Elymus excelsus
Elytrigia repens
Eragrostis autumnalis
Eragrostis cilianensis
Eragrostis ferruginea
Eragrostis minor
Eragrostis pilosa
Eragrostis tenella
Eragrostis zeylanica
Eriochloa villosa
Eulalia speciosa
Festuca ovina
Festuca parvigluma
Glyceria leptolepis
Helictotrichon schellianum
Hemarthria altissima
Hierochloe odorata var. odorata
Imperata cylindrica
Imperata koenigii
Indocalamus latifolius
Isachne globosa
Isachne globosa var. globosa
Ischaemum antaphoroides
Ischaemum aristatum
Koeleria cristata var. cristata
Leersia japonica
Leersia sayanuka
Leptochloa chinensis
Leymus chinensis
Leymus mollis
Melica grandiflora
Melica Onoei
Melica radula
Melica scabrosa
Microstegium vimineum
Miscanthus jinxianensis
Miscanthus sinensis
Muhlenbergia hugelii
Muhlenbergia japonica
Muhlenbergia ramosa
Oplismenus undulatifolius
Panicum bisulcatum
Paspalum thunbergii
Pennisetum alopecuroides
Perotis indica
Phacelurus latifolius
Phaenosperma globosa
Phalaris arundinacea
Phleum pratense
Phyllostachys bambusoides f. bambusoides
Phyllostachys bambusoides f. lacrima-deae
Phyllostachys glauca
Phyllostachys glauca var. glauca
Phyllostachys heteroclada f. heteroclada
Phyllostachys heterocycla cv. pubescens
Phyllostachys nigra var. henonis
Phyllostachys sulphurea
Phyllostachys sulphurea cv. houzeau
Phyllostachys sulphurea cv. robert
Phyllostachys sulphurea cv. viridis
Phyllostachys vivax
Poa acroleuca
Poa angustifolia
Poa annua
Poa compressa
Poa kanboensis
Poa pratensis
Poa sphondylodes
Poa urssulensis
Polypogon fugax
Polypogon monspeliensis
Pseudoraphis spinescens var. depauperata
Pseudosasa nanunica var. angustifolia
Puccinellia chinampoensis
Puccinellia distans
Puccinellia hauptiana
Roegneria ciliaris var. ciliaris
Roegneria ciliaris var. lasiophylla
Roegneria ciliaris var. submutica
Roegneria japonensis var. japonensis
Roegneria kamoji var. kamoji
Roegneria mayebarana
Sacciolepis indica
Schizachyrium brevifolium
Setaria glauca var. glauca
Setaria viridis
Sorghum nitidum
Spartina alterniflora
Spodiopogon sibiricus
Sporobolus fertilis
Stipa bungeana
Themeda japonica
Themeda triandra
Triarrhena sacchariflora
Tripogon chinensis
Trisetum bifidum
Trisetum sibiricum
Zizania latifolia
Zoysia japonica
Zoysia macrostachya
Zoysia sinica
Hypericum ascyron
Hypericum attenuatum
Hypericum japonicum
Hypericum monogynum
Hypericum perforatum
Haloragis micrantha
Myriophyllum verticillatum
Liquidambar formosana
Hydrilla verticillata var. verticillata
Hydrocharis dubia
Belamcanda chinensis
Iris dichotoma
Iris ensata
Iris lactea
Iris ruthenica
Iris tenuifolia
Juglans regia
Platycarya strobilacea
Pterocarya rhoifolia
Pterocarya stenoptera
Juncus alatus
Juncus articulatus
Juncus bufonius
Juncus diastrophanthus
Juncus effusus
Juncus krameri
Juncus papillosus
Juncus prismatocarpus
Juncus setchuensis
Juncus taonanensis
Juncus tenuis
Juncus wallichianus
Agastache rugosa
Ajuga ciliata var. ciliata
Amethystea caerulea
Clinopodium chinense
Clinopodium polycephalum
Clinopodium urticifolium
Dracocephalum imberbe
Dracocephalum origanoides
Elsholtzia ciliata
Elsholtzia saxatilis
Elsholtzia splendens
Glechoma longituba
Lagopsis supina
Lamium barbatum
Leonurus pseudomacranthus
Lycopus lucidus var. hirtus
Mosla chinensis
Nepeta cataria
Phlomis umbrosa var. umbrosa
Prunella asiatica
Salvia chinensis
Salvia miltiorrhiza var. miltiorrhiza
Salvia weihaiensis
Scutellaria baicalensis
Scutellaria barbata
Scutellaria dependens
Scutellaria megaphylla
Scutellaria pekinensis var. pekinensis
Scutellaria pekinensis var. purpureicaulis
Scutellaria sciaphila
Scutellaria strigillosa
Scutellaria viscidula
Stachys baicalensis var. baicalensis
Stachys japonica
Stachys sieboldii var. sieboldii
Thymus quinquecostatus var. quinquecostatus
Akebia quinata
Akebia trifoliata
Akebia trifoliata subsp. trifoliata
Lindera angustifolia
Lindera erythrocarpa
Lindera glauca
Machilus thunbergii
Aeschynomene indica
Albizia julibrissin
Albizia kalkora
Amorpha fruticosa
Astragalus dahuricus
Astragalus melilotoides
Astragalus purdomii
Caragana densa
Caragana jubata var. biaurita
Caragana leveillei
Cassia nomame
Cercis chinensis
Crotalaria pallida
Crotalaria sessiliflora
Dalbergia hupeana
Gleditsia japonica var. japonica
Gleditsia microphylla
Gleditsia sinensis
Glycine soja
Glycyrrhiza pallidiflora
Glycyrrhiza uralensis
Gueldenstaedtia maritima
Gueldenstaedtia verna f. alba
Hedysarum chinense
Indigofera kirilowii
Lathyrus davidii
Lathyrus japonicus f. japonicus
Lathyrus japonicus f. pubescens
Lespedeza bicolor
Lespedeza caraganae
Lespedeza cuneata
Lespedeza floribunda
Lespedeza formosa
Lespedeza inschanica
Lespedeza juncea
Lespedeza potaninii
Lespedeza tomentosa
Maackia amurensis
Medicago lupulina
Medicago minima
Medicago ruthenica
Medicago sativa
Medicago varia
Melilotus dentata subsp. sibirica
Oxytropis hirta var. hirta
Pueraria lobata var. lobata
Sophora flavescens var. kronei
Thermopsis lanceolata var. lanceolata
Vicia amoena var. amoena
Vicia bungei
Vicia chianshanensis
Vicia cracca var. cracca
Vicia kioshanica
Vicia ramuliflora f. abbreviata
Vigna vexillata
Wisteria villosa
Lemna minor
Spirodela polyrrhiza
Utricularia bifida
Utricularia caerulea
Utricularia vulgaris
Allium anisopodium
Allium condensatum
Allium macrostemon
Allium ramosum
Allium taishanense
Allium tenuissimum
Allium thunbergii
Anemarrhena asphodeloides
Asparagus cochinchinensis
Asparagus dauricus
Asparagus longiflorus
Asparagus oligoclonos
Asparagus schoberioides
Convallaria majalis
Disporum smilacinum
Hemerocallis citrina
Hemerocallis esculenta
Hemerocallis fulva
Hemerocallis fulva var. fulva
Hemerocallis lilioasphodelus
Hemerocallis minor
Lilium concolor
Lilium lancifolium
Lilium pumilum
Lilium tsingtauense
Liriope spicata
Ophiopogon japonicus
Polygonatum macropodium
Polygonatum odoratum
Polygonatum sibiricum
Rohdea japonica
Smilax china
Smilax nipponica
Smilax riparia
Smilax sieboldii
Tulipa edulis
Veratrum maackii
Veratrum nigrum
Linum stelleroides
Buddleja candida
Mitrasacme indica
Loranthus tanakae
Lagerstroemia indica
Lythrum anceps
Lythrum intermedium
Lythrum salicaria
Rotala rotundifolia
Michelia velutina
Schisandra chinensis
Schisandra sphenanthera
Abelmoschus manihot var. manihot
Abutilon theophrasti
Hibiscus syriacus
Hibiscus trionum
Malva rotundifolia
Malva verticillata
Melia azedarach
Broussonetia papyrifera
Cudrania tricuspidata
Humulus scandens
Morus australis
Morus australis var. australis
Morus mongolica
Morus mongolica var. mongolica
Najas minor
Zannichellia palustris var. palustris
Zannichellia palustris var. pedicellata
Euryale ferox
Nelumbo nucifera
Nymphaea alba
Nymphaea tetragona
Forsythia suspensa
Fraxinus bungeana
Jasminum floridum
Ligustrum obtusifolium
Ligustrum quihoui
Syringa oblata
Syringa pubescens
Circaea alpina
Circaea cordata
Circaea mollis
Epilobium amurense
Epilobium fastigiatoramosum
Epilobium hirsutum
Epilobium parviflorum
Epilobium pyrricholophum
Epilobium sikkimense
Gaura parviflora
Ludwigia epilobioides
Oenothera biennis
Oenothera glazioviana
Amitostigma gonggashanicum
Amitostigma gracile
Cleisostoma scolopendrifolium
Cypripedium guttatum
Cypripedium macranthum
Epipactis xanthophaea
Habenaria linearifolia
Herminium monorchis
Liparis japonica
Platanthera hologlottis
Platanthera mandarinorum subsp. mandarinorum
Platanthera metabifolia
Pogonia japonica
Spiranthes sinensis
Tulotis fuscescens
Orobanche coerulescens
Orobanche mongolica
Orobanche pycnostachya
Oxalis corniculata
Chelidonium majus
Corydalis balansae
Corydalis bungeana
Corydalis caudata
Corydalis chanetii
Corydalis gamosepala
Corydalis giraldii
Corydalis kiautschouensis
Corydalis pallida var. pallida
Corydalis raddeana
Corydalis speciosa
Phytolacca acinosa
Phytolacca japonica
Larix sibirica
Pinus bungeana
Pinus densiflora
Plantago aristata
Plantago lanceolata
Plantago major
Limonium bicolor
Limonium franchetii
Limonium sinense
Polygala japonica
Polygala sibirica
Polygala tatarinowii
Antenoron filiforme
Fallopia convolvulus
Fallopia dentatoalata
Fallopia dumetorum
Fallopia multiflora
Polygonum alpinum
Polygonum amphibium
Polygonum aviculare
Polygonum aviculare var. aviculare
Polygonum bistorta
Polygonum bungeanum
Polygonum dissitiflorum
Polygonum divaricatum
Polygonum hastato-sagittatum
Polygonum hydropiper
Polygonum japonicum
Polygonum lapathifolium
Polygonum longisetum
Polygonum maackianum
Polygonum nepalense
Polygonum orientale
Polygonum perfoliatum
Polygonum persicaria
Polygonum plebeium
Polygonum posumbu
Polygonum pubescens
Polygonum senticosum
Polygonum sibiricum
Polygonum suffultum
Polygonum thunbergii
Polygonum viscoferum
Polygonum viscosum
Reynoutria japonica
Rumex acetosa
Rumex acetosella
Rumex amurensis
Rumex chalepensis
Rumex crispus
Rumex dentatus
Rumex japonicus
Rumex longifolius
Rumex maritimus
Rumex obtusifolius
Rumex patientia
Monochoria korsakowii
Monochoria vaginalis
Portulaca oleracea
Phyllospadix iwatensis
Phyllospadix japonica
Potamogeton cristatus
Potamogeton distinctus
Potamogeton lucens
Potamogeton maackianus
Potamogeton malaianus
Potamogeton perfoliatus
Potamogeton pusillus
Ruppia maritima
Zostera japonica
Zostera marina
Androsace umbellata
Glaux maritima
Lysimachia barystachys
Lysimachia candida
Lysimachia davurica
Lysimachia klattiana
Lysimachia mauritiana
Lysimachia pentapetala
Primula loeseneri
Pyrola calliantha
Aconitum carmichaeli var. truppelianum
Aconitum longecassidatum
Anemone raddeana
Aquilegia viridiflora
Aquilegia yabeana
Clematis fusca
Clematis heracleifolia
Clematis hexapetala
Clematis kirilowii
Clematis patens
Delphinium grandiflorum
Pulsatilla chinensis
Ranunculus chinensis
Ranunculus japonicus
Ranunculus sceleratus
Ranunculus sieboldii
Thalictrum aquilegifolium var. sibiricum
Thalictrum minus
Thalictrum petaloideum
Hovenia dulcis
Rhamnella franguloides
Rhamnus arguta
Rhamnus bungeana
Rhamnus globosa
Rhamnus koraiensis
Rhamnus leptophylla
Rhamnus parvifolia
Rhamnus schneideri
Rhamnus ussuriensis
Ziziphus jujuba
Agrimonia coreana
Amygdalus davidiana
Amygdalus triloba
Armeniaca vulgaris
Cerasus glandulosa
Cerasus humilis
Cerasus japonica
Cerasus serrulata
Cerasus tomentosa
Cotoneaster schantungensis
Cotoneaster zabelii
Crataegus pinnatifida
Geum aleppicum
Geum japonicum var. chinense
Kerria japonica
Malus asiatica
Malus baccata
Malus hupehensis
Malus prunifolia
Malus pumila
Malus sieboldii
Malus spectabilis
Photinia beauverdiana var. beauverdiana
Photinia villosa
Potentilla chinensis
Potentilla discolor
Potentilla flagellaris
Potentilla fragarioides
Potentilla freyniana
Potentilla kleiniana
Potentilla longifolia
Potentilla reptans
Potentilla supina
Potentilla tanacetifolia
Prunus salicina
Pyrus betulifolia
Pyrus bretschneideri
Pyrus calleryana
Pyrus hopeiensis
Pyrus phaeocarpa
Pyrus ussuriensis
Rhodotypos scandens
Rosa maximowicziana
Rosa multiflora
Rosa multiflora var. multiflora
Rosa rugosa
Rosa xanthina
Rubus corchorifolius
Rubus crataegifolius
Rubus parvifolius
Rubus phoenicolasius
Rubus spinulosoides
Sanguisorba applanata
Sanguisorba officinalis
Sanguisorba officinalis var. officinalis
Sorbaria kirilowii
Sorbus alnifolia
Sorbus discolor
Sorbus hupehensis
Sorbus pohuashanensis
Spiraea blumei
Spiraea chinensis
Spiraea fritschiana
Spiraea hirsuta
Spiraea nishimurae
Spiraea prunifolia
Spiraea pubescens
Spiraea thunbergii
Spiraea trilobata
Stephanandra incisa
Borreria shandongensis
Galium aparine var. echinospermum
Galium aparine var. tenerum
Galium boreale
Galium bungei
Galium maximowiczii
Galium odoratum
Galium varum var. asiaticum
Galium varum var. leiophyllum
Galium varum var. nikkoense
Galium varum var. trachyphyllum
Galium verum
Paederia cavaleriei
Paederia scandens
Rubia truppeliana
Dictamnus dasycarpus
Phellodendron amurense
Poncirus trifoliata
Zanthoxylum armatum
Zanthoxylum bungeanum
Zanthoxylum schinifolium
Zanthoxylum simulans
Meliosma myriantha
Populus tomentosa
Populus tremula
Salix dasyclados
Salix koreensis
Salix liouana
Salix pseudopermollis
Salix suchowensis
Salix taishanensis
Thesium cathaicum
Thesium chinense
Thesium longifolium
Cardiospermum halicacabum
Koelreuteria paniculata
Sapindus mukorossi
Saururus chinensis
Astilbe chinensis
Astilbe grandis
Deutzia crenata
Deutzia glabrata
Deutzia grandiflora
Ribes fasciculatum
Ribes mandshuricum
Saxifraga sibirica
Euphrasia pectinata
Linaria vulgaris
Mazus stachydifolius
Melampyrum roseum
Mimulus tenellus
Monochasma sheareri
Paulownia catalpifolia
Paulownia elongata
Paulownia fortunei
Paulownia tomentosa
Pedicularis fetissowii
Pedicularis resupinata
Phtheirospermum japonicum
Rehmannia glutinosa
Scrophularia buergeriana
Siphonostegia chinensis
Veronica anagallisaquatica
Veronica arvensis
Veronica peregrina
Veronica undulata
Veronicastrum sibiricum
Picrasma quassioides
Datura stramonium
Hyoscyamus niger
Solanum lyratum
Solanum septemlobum
Stemona sessilifolia
Styrax dasyanthus
Styrax japonicus
Styrax obassia
Symplocos paniculata
Tamarix chinensis
Daphne genkwa
Stellera chamaejasme
Wikstroemia chinensis
Corchoropsis psilocarpa
Corchoropsis tomentosa
Grewia biloba
Tilia japonica
Tilia mandshurica
Trapa bispinosa
Trapa japonica
Typha angustata
Typha angustifolia
Typha gracilis
Typha laxmannii
Typha minima
Aphananthe aspera
Celtis bungeana
Celtis koraiensis
Celtis sinensis
Hemiptelea davidii
Pteroceltis tatarinowii
Ulmus davidiana
Ulmus glaucescens
Ulmus laciniata
Ulmus macrocarpa
Ulmus parvifolia
Ulmus pumila
Zelkova serrata
Angelica polymorpha
Bupleurum angustissimum
Bupleurum chinense
Bupleurum scorzonerifolium
Carlesia sinensis
Carum buriaticum
Carum carvi
Cnidium monnieri
Ferula licentiana
Glehnia littoralis
Heracleum moellendorffii
Libanotis lancifolia
Libanotis seseloides
Ligusticum ajanense
Ligusticum jeholense
Osmorhiza aristata
Ostericum sieboldii
Ostericum sieboldii var. sieboldii
Peucedanum japonicum
Peucedanum wawrae
Pimpinella diversifolia
Pimpinella thellungiana
Sanicula chinensis
Saposhnikovia divaricata
Sium suave
Torilis japonica
Boehmeria silvestrii
Boehmeria spicata
Boehmeria tricuspis
Laportea bulbifera
Pilea pumila
Urtica angustifolia
Urtica laetevirens
Patrinia heterophylla subsp. angustifolia
Patrinia heterophylla subsp. heterophylla
Patrinia monandra var. monandra
Patrinia rupestris subsp. scabra
Patrinia scabiosaefolia
Callicarpa dichotoma
Callicarpa japonica
Clerodendrum bungei
Vitex negundo
Vitex trifolia
Viola acuminata
Viola albida
Viola biflora
Viola chaerophylloides
Viola collina
Viola dissecta
Viola grypoceras
Viola hancockii
Viola mandshurica
Viola monbeigii
Viola mongolica
Viola orientalis
Viola pekinensis
Viola phalacrocarpa
Viola philippica
Viola prionantha
Viola rossii
Viola taishanensis
Viola tenuicornis
Viola yezoensis var. yezoensis
Ampelopsis aconitifolia
Ampelopsis delavayana
Ampelopsis heterophylla var. hancei
Ampelopsis humulifolia
Cayratia japonica
Parthenocissus tricuspidata
Vitis amurensis
Vitis bryoniaefolia var. bryonieafolia
Vitis flexuosa
Vitis heyneana
Zingiber officinale
Nitraria sibirica
Tribulus terrester
