# Supplementary material for: Throwing light on dark diversity of vascular plants in China: predicting the distribution of dark and threatened species under global climate change
Source: PeerJ. 2019 Apr 9;7:e6731. doi: 10.7717/peerj.6731 (PMC6461033; doi:10.7717/peerj.6731)
Supplement: Supplemental Information 6 [file peerj-07-6731-s006.zip › Dataset S2/23.csv]

Acer barbinerve
Acer mandshuricum subsp. mandshuricum
Acer mono var. mono
Acer pseudosieboldianum
Acer pseudo-sieboldianum var. pseudo-sieboldianum
Acer tegmentosum
Acer triflorum
Acer ukurunduense
Actinidia arguta
Actinidia kolomikta
Actinidia polygama
Adoxa moschatellina
Alisma gramineum
Alisma orinentale
Alisma plantago-aquatica
Caldesia parnassifolia
Sagittaria natans
Sagittaria trifolia var. trifolia
Amaranthus albus
Amaranthus lividus
Amaranthus retroflexus
Amaranthus viridis
Celosia argentea
Acorus calamus var. calamus
Arisaema amurense
Arisaema heterophyllum
Calla palustris
Pinellia ternata
Symplocarpus foetidus
Acanthopanax senticosus
Acanthopanax sessiliflorus var. sessiliflorus
Aralia elata
Panax ginseng
Panax quinquefolius
Aristolochia contorta
Aristolochia manshuriensis
Asarum heterotropoides
Cynanchum amplexicaule
Cynanchum atratum
Cynanchum thesioides
Cynanchum volubile
Periploca sepium
Impatiens furcillata
Impatiens noli-tangere
Berberis amurensis
Berberis sibirica
Caulophyllum robustum
Alnus mandshurica
Betula chinensis
Betula costata
Betula dahurica
Betula ermanii
Betula fruticosa
Betula gmelinii
Betula middendorfii
Betula ovalifolia
Betula platyphylla
Corylus heterophylla
Corylus mandshurica
Catalpa ovata
Incarvillea sinensis
Bothriospermum kusnezowii
Bothriospermum secundum
Brachybotrys paridiformis
Cynoglossum divaricatum
Eritrichium incanum
Eritrichium mandshuricum
Eritrichium thymifolium
Eritrichium thymifolium subsp. thymifolium
Eritrichium villosum
Lithospermum arvense
Myosotis caespitosa
Stenosolenium saxatile
Trigonotis myosotidea
Trigonotis peduncularis
Trigonotis radicans
Butomus umbellatus
Callitriche hermaphroditica
Callitriche palustris
Adenophora divaricata
Adenophora gmelinii
Adenophora pereskiifolia
Adenophora remotiflora
Adenophora stenophylla
Adenophora tetraphylla
Adenophora tricuspidata
Asyneuma japonicum
Campanula glomerata subsp. cephalotes
Campanula langsdorffiana
Campanula puncatata
Codonopsis lanceolata
Codonopsis pilosula var. pilosula
Codonopsis ussuriensis
Lobelia sessilifolia
Platycodon grandiflorus
Linnaea borealis
Lonicera caerulea var. edulis
Lonicera chrysantha subsp. chrysantha
Lonicera maackii var. maackii
Lonicera maximowiczii
Lonicera praeflorens
Lonicera ruprechtiana var. calvescens
Lonicera ruprechtiana var. ruprechtiana
Sambucus williamsii var. miquelii
Sambucus williamsii var. williamsii
Viburnum burejaeticum
Weigela florida
Agrostemma githago
Arenaria capillaris
Arenaria juncea
Arenaria serpyllifolia
Cerastium fontanum
Cerastium pauciflorum
Dianthus chinensis
Dianthus superbus
Gypsophila davurica
Gypsophila muralis
Gypsophila pacifica
Lychnis cognata
Lychnis fulgens
Minuartia laricina
Moehringia lateriflora
Myosoton aquaticum
Pseudostellaria davidii
Pseudostellaria japonica
Pseudostellaria sylvatica
Sagina japonica
Silene aprica
Silene firma
Silene foliosa
Silene jenisseensis
Silene koreana
Silene macrostyla
Silene seoulensis
Spergula arvensis
Stellaria dichotoma
Stellaria discolor
Stellaria ebracteata
Stellaria filicaulis
Stellaria longifolia
Stellaria neglecta
Stellaria palustris
Stellaria radians
Celastrus flagellaris
Celastrus orbiculatus
Euonymus alatus
Euonymus japonicus
Euonymus maackii
Euonymus macropterus
Euonymus verrucosus
Ceratophyllum demersum
Agriophyllum squarrosum
Atriplex fera
Atriplex patens
Atriplex sibirica
Axyris amaranthoides
Axyris hybrida
Bassia dasyphylla
Chenopodium acuminatum
Chenopodium album
Chenopodium bryoniaefolium
Chenopodium glaucum
Chenopodium hybridum
Chenopodium rubrum
Chenopodium serotinum
Chenopodium urbicum
Corispermum chinganicum
Corispermum confertum
Corispermum elongatum
Corispermum macrocarpum
Corispermum maorocarpum var. macrocarpum
Corispermum puberulum
Corispermum retortum
Corispermum stauntonii
Kalidium foliatum
Kochia prostrata
Salsola collina
Salsola komarovii
Salsola ruthenica
Suaeda corniculata
Suaeda glauca
Suaeda salsa
Achillea acuminata
Achillea alpina
Achillea asiatica
Achillea millefolium
Achillea ptarmicoides
Adenocaulon himalaicum
Ajania pallasiana
Ajania variifolia
Antennaria dioica
Arctium lappa
Arctogeron gramineum
Artemisia adamsii
Artemisia anethifolia
Artemisia anethoides
Artemisia angustissima
Artemisia argyi
Artemisia aurata
Artemisia bargusinensis
Artemisia desertorum
Artemisia dracunculus
Artemisia freyniana
Artemisia frigida
Artemisia halodendron
Artemisia igniaria
Artemisia integrifolia
Artemisia keiskeana
Artemisia lagocephala
Artemisia lancea
Artemisia latifolia
Artemisia lavandulaefolia
Artemisia leucophylla
Artemisia littoricola
Artemisia manshurica
Artemisia maximowicziana
Artemisia medioxima
Artemisia mongolica
Artemisia oxycephala
Artemisia palustris
Artemisia pubescens
Artemisia rubripes
Artemisia sacrorum
Artemisia scoparia
Artemisia selengensis
Artemisia sieversiana
Artemisia stolonifera
Artemisia subulata
Artemisia sylvatica
Artemisia tanacetifolia
Artemisia verbenacea
Artemisia verlotorum
Aster maackii
Aster sibiricus
Aster tataricus
Atractylodes japonica
Atractylodes lancea
Bidens bipinnata
Bidens cernua
Bidens parviflora
Bidens radiata
Bidens tripartita
Brachyactis ciliata
Carduus acanthoides
Carduus crispus
Carpesium cernuum
Carpesium divaricatum
Carpesium macrocephalum
Carpesium triste
Centaurea diffusa
Centipeda minima
Chorisis repens
Cichorium intybus
Cirsium esculentum
Cirsium maackii
Cirsium pendulum
Cirsium schantarense
Cirsium setosum
Cirsium vlassovianum
Conyza canadensis
Crepis tectorum
Dendranthema chanetii
Dendranthema indicum
Dendranthema maximowiczii
Dendranthema naktongense
Dendranthema zawadskii
Doellingeria scaber
Echinops dissectus
Echinops gmelini
Echinops latifolius
Eclipta prostrata
Eupatorium japonicum
Eupatorium lindleyanum
Filifolium sibiricum
Galatella dahurica
Gerbera anandria
Gnaphalium mandshuricum
Gnaphalium tranzschelii
Hemistepta lyrata
Heteropappus altaicus
Heteropappus meyendorffii
Heteropappus tataricus
Hieracium umbellatum
Hypochaeris ciliata
Inula britanica
Inula japonica
Inula lineariifolia
Inula salicina
Ixeridium chinense
Ixeridium gramineum
Ixeridium strigosum
Ixeris japonica
Kalimeris integrifolia
Kalimeris lautureana
Leontopodium conglobatum
Leontopodium leontopodioides
Leucanthemella linearis
Ligularia calthifolia
Ligularia fischeri
Ligularia intermedia
Ligularia mongolica
Ligularia sachalinensis
Ligularia schmidtii
Ligularia sibirica
Myripnois dioica
Olgaea leucophylla
Paraixeris denticulata
Paraixeris serotina
Parasenecio auriculatus
Parasenecio hastatus
Parasenecio praetermissus
Petasites tatewakianus
Picris japonica
Pterocypsela laciniata
Pterocypsela triangulata
Pulicaria prostrata
Saussurea amara
Saussurea amurensis
Saussurea grandiflora
Saussurea iodostegia
Saussurea manshurica
Saussurea pulchella
Saussurea recurvata
Saussurea runcinata
Saussurea salicifolia
Scorzonera albicaulis
Scorzonera austriaca
Scorzonera curvata
Scorzonera manshurica
Scorzonera radiata
Senecio ambraceus
Senecio argunensis
Senecio cannabifolius
Senecio pseudo-arnica
Serratula centauroides
Serratula coronata
Serratula cupuliformis
Serratula marginata
Solidago pacifica
Sonchus brachyotus
Sonchus transcaspicus
Sonchus uliginosus
Stemmacantha uniflora
Symphyllocarpus exilis
Syneilesis aconitifolia
Synurus deltoides
Tanacetum vulgare
Taraxacum asiaticum
Taraxacum borealisinense
Taraxacum brassicaefolium
Taraxacum coreanum
Taraxacum heterolepis
Taraxacum lamprolepis
Taraxacum mongolicum
Taraxacum ohwianum
Taraxacum platypecidum
Taraxacum variegatum
Tephroseris adenolepis
Tephroseris flammea
Tephroseris kirilowii
Tephroseris palustris
Tephroseris subdentata
Tripleurospermum limosum
Tripleurospermum tetragonospermum
Turczaninowia fastigiata
Tussilago farfara
Xanthium mongolicum
Xanthium sibiricum
Youngia tenuifolia
Calystegia hederacea
Calystegia pellita
Convolvulus ammannii
Convolvulus arvensis
Cuscuta australis
Cuscuta chinensis
Cuscuta europaea
Cuscuta japonica
Swida alba
Swida bretschneideri var. crispa
Swida oblonga var. griffithii
Hylotelephium erythrostictum
Hylotelephium pallescens
Hylotelephium spectabile
Orostachys spinosus
Rhodiola angusta
Rhodiola sachalinensis
Sedum polytrichoides
Tillaea aquatica
Schizopepon bryoniaefolius
Thladiantha dubia
Juniperus rigida
Juniperus sibirica
Carex amgunensis
Carex angarae
Carex aperta
Carex appendiculata var. appendiculata
Carex arguensis
Carex arnellii
Carex augustinowiczii
Carex borealihinganica
Carex caespitosa
Carex callitrichos var. callitrichos
Carex callitrichos var. nana
Carex capricornis
Carex chinganensis
Carex cinerascens
Carex cryptocarpa
Carex curta
Carex dailingensis
Carex disperma
Carex drymophila var. abbreviata
Carex drymophila var. drymophila
Carex egena
Carex eremopyroides
Carex eriophylla
Carex glaucaeformis
Carex globularis
Carex gotoi
Carex heterolepis
Carex heterostachya
Carex humida
Carex hypochlora
Carex kirganica
Carex kobomugi
Carex laevissima
Carex lanceolata var. lanceolata
Carex lasiocarpa
Carex latisquarnea
Carex laxa
Carex leiorhyncha
Carex limosa
Carex lithophila
Carex loliacea
Carex maackii
Carex maorshanica
Carex meyeriana
Carex micrantha
Carex mollissima
Carex nervata
Carex neurocarpa
Carex obtusata
Carex onoei
Carex orthostachys
Carex pallida var. pallida
Carex pediformis var. pediformis
Carex peiktusanii
Carex Pilosa var. auriculata
Carex planiculmis
Carex platysperma var. sungareensis
Carex pseudo-curaica
Carex quadriflora
Carex raddei
Carex rara
Carex remotiuscula
Carex reptabunda
Carex rhynchophysa
Carex rostrata
Carex rugulosa
Carex schmidtii
Carex sedakovii
Carex siderosticta var. siderosticta
Carex tenuiformis
Carex thunbergii
Carex tuminensis
Carex uda
Carex ulobasis
Carex ussuriensis
Carex vanheurckii
Carex vesicaria
Carex yamatsutana
Cyperus difformis
Cyperus fuscus f. fuscus
Cyperus fuscus f. virescens
Cyperus glomeratus
Cyperus michelianus
Cyperus microiria
Cyperus orthostachyus var. longibracteatus
Cyperus orthostachyus var. orthostachyus
Eriophorum gracile
Eriophorum latifolium
Eriophorum vaginatum
Fimbristylis dichotoma f. dichotoma
Fimbristylis longispica
Fimbristylis makinoana
Fimbristylis stauntoni
Fimbristylis subbispicata
Fimbristylis verrucifera
Juncellus limosus
Juncellus pannonicus
Pycreus globosus var. globosus
Pycreus globosus var. nilagiricus
Pycreus sanguinolentus f. sanguinolentus
Scirpus juncoides var. juncoides
Scirpus karuizawensis
Scirpus komarovii
Scirpus mucronatus
Scirpus planiculmis
Scirpus radicans
Scirpus sylvaticus var. maximowiczii
Scirpus triangulatus var. triangulatus
Scirpus validus var. validus
Scirpus yagara
Dioscorea nipponica
Dipsacus japonicus
Scabiosa comosa var. comosa
Scabiosa tschiliensis var. tschiliensis
Aldrovanda vesiculosa
Drosera rotundifolia
Elatine hydropiper
Elatine triandra
Empetrum nigrum var. japonicum
Ephedra monosperma
Ephedra sinica
Arctous alpinus var. japonicus
Chamaedaphne calyculata
Ledum palustre
Rhododendron dauricum
Rhododendron lapponicum
Rhododendron micranthum
Vaccinium microcarpum
Vaccinium uliginosum
Vaccinium vitis-idaea
Eriocaulon alpestre
Eriocaulon chinorossicum
Eriocaulon decemflorum
Eriocaulon robustius
Acalypha australis
Euphorbia esula
Euphorbia fischeriana
Euphorbia humifusa
Euphorbia hylonoma
Euphorbia lucorum
Euphorbia pekinensis
Flueggea suffruticosa
Phyllanthus ussuriensis
Phyllanthus virgatus
Quercus dentata
Quercus mongolica
Centaurium pulchellum
Gentiana jamesii
Gentiana manshurica
Gentiana scabra
Gentiana thunbergii
Gentiana triflora
Gentiana zollingeri
Gentianella acuta
Gentianopsis barbata
Halenia corniculata
Lomatogonium rotatum
Menyanthes trifoliata
Nymphoides indica
Pterygocalyx volubilis
Swertia dichotoma
Swertia diluta
Swertia pseudochinensis
Swertia veratroides
Tripterospermum chinense
Erodium cicutarium
Erodium stephanianum
Geranium dahuricum
Geranium erianthum
Geranium krameri
Geranium maximowiczii
Geranium platyanthum
Geranium sibiricum
Geranium soboliferum
Geranium wilfordii
Geranium wlassowianum
Achnatherum extremiorientale
Achnatherum pekinense
Achnatherum pubicalyx
Achnatherum sibiricum
Achnatherum splendens
Aeluropus sinensis
Agropyron cristatum
Agrostis clavata
Agrostis divaricatissima
Agrostis gigantea
Agrostis sibirica
Agrostis stolonifera
Alopecurus aequalis
Alopecurus arundinaceus
Alopecurus brachystachyus
Alopecurus longiaristatus
Alopecurus mandshuricus
Alopecurus pratensis
Aristida adscensionis
Arthraxon hispidus
Arundinella anomala
Arundinella hirta
Avena fatua
Avena sativa
Beckmannia syzigachne
Bromus inermis
Bromus pumpellianus
Bromus sibiricus
Calamagrostis epigeios var. epigeios
Calamagrostis kengii
Calamagrostis macrolepis
Calamagrostis pseudophragmites
Chloris virgata
Cinna latifolia
Cleistogenes polyphylla
Cleistogenes squarrosa
Coix lacryma-jobi var. lacryma-jobi
Coleanthus subtilis
Deschampsia caespitosa var. caespitosa
Deyeuxia angustifolia
Deyeuxia arundinacea var. arundinacea
Deyeuxia arundinacea var. brachytricha
Deyeuxia arundinacea var. hirsuta
Deyeuxia arundinacea var. sciuroides
Deyeuxia langsdorffii
Deyeuxia lapponica
Deyeuxia neglecta
Deyeuxia turczaninowii var. nenjiangensis
Deyeuxia turczaninowii var. turczaninowii
Diarrhena fauriei
Diarrhena japonica
Diarrhena manshurica
Digitaria chrysoblephara
Digitaria ciliaris
Digitaria ischaemum
Digitaria sanguinalis
Echinochloa caudata
Echinochloa crusgali var. crusgali
Echinochloa crusgali var. mitis
Echinochloa hispidula
Eleusine indica
Elymus dahuricus
Elymus excelsus
Elymus sibiricus
Elytrigia repens
Eragrostis cilianensis
Eragrostis ferruginea
Eragrostis minor
Eragrostis pilosa
Eriochloa villosa
Festuca chelungkiangnica
Festuca dahurica
Festuca extremiorientalis
Festuca jacutica
Festuca litvnovii
Festuca ovina
Glyceria leptolepis
Glyceria leptorhiza
Glyceria spiculosa
Glyceria triflora
Helictotrichon altius
Helictotrichon dahuricum
Helictotrichon schellianum
Hemarthria altissima
Hierochloe alpina
Hordeum brevisubulatum
Hystrix komarovii
Imperata cylindrica
Koeleria cristata var. cristata
Koeleria cristata var. poaeformis 小花 *
Leersia oryzoides
Leucopoa albida
Leymus chinensis
Leymus secalinus
Lolium remotum
Lolium temulentum
Melica grandiflora
Melica komarovii
Melica nutans
Melica scabrosa
Melica turczaninowiana
Milium effusum
Miscanthus jinxianensis
Muhlenbergia hugelii
Muhlenbergia japonica
Panicum bisulcatum
Pennisetum alopecuroides
Pennisetum centrasiaticum var. centrasiaticum
Phalaris arundinacea
Phleum alpinum
Phleum phleoides
Phleum pratense
Phragmites japonica var. japonica
Poa alta
Poa angustifolia
Poa angustiglumis
Poa annua
Poa attenuata
Poa botryoides
Poa eminens
Poa ircutica
Poa kolymensis
Poa lanata
Poa macrocalyx
Poa mongolica
Poa nemoralis
Poa ochotensis
Poa palustris
Poa paucispicula
Poa platyantha
Poa pratensis
Poa pseudo-palustris
Poa sabulosa
Poa shumushuensis
Poa sibirica
Poa sichotensis
Poa skvortzovii
Poa sphondylodes
Poa subfastigiata
Poa tolmatchewii
Poa trivialiformis
Poa urssulensis
Poa versicolor
Poa viridula
Polypogon fugax
Polypogon monspeliensis
Ptilagrostis mongholica
Puccinellia chinampoensis
Puccinellia choresmica
Puccinellia coreensis
Puccinellia distans
Puccinellia geniculata
Puccinellia hauptiana
Puccinellia jeholensis
Puccinellia kurilensis
Puccinellia manchuriensis
Puccinellia micrandra
Puccinellia tenuiflora
Roegneria amurensis
Roegneria ciliaris var. ciliaris
Roegneria ciliaris var. lasiophylla
Roegneria japonensis var. japonensis
Roegneria kamoji var. kamoji
Roegneria multiculmis
Roegneria nakaii
Roegneria turczaninovii var. macrathera
Roegneria turczaninovii var. turczaninovii
Sacciolepis indica
Schizachyrium brevifolium
Scolochloa festucacea
Setaria arenaria
Setaria faberii
Setaria glauca var. glauca
Setaria viridis
Sorghum nervosum var. flexibile
Sorghum nervosum var. nervosum
Spodiopogon sibiricus
Stipa baicalensis
Stipa bungeana
Stipa grandis
Themeda japonica
Triarrhena sacchariflora
Tripogon chinensis
Trisetum sibiricum
Trisetum spicatum
Trisetum umbratile
Zizania latifolia
Zoysia japonica
Hypericum ascyron
Hypericum attenuatum
Triadenum japonicum
Myriophyllum propinquum
Myriophyllum verticillatum
Hippuris vulgaris
Hydrilla verticillata var. verticillata
Hydrocharis dubia
Ottelia alismoides
Belamcanda chinensis
Iris bloudowii
Iris dichotoma
Iris ensata
Iris flavissima
Iris lactea
Iris laevigata
Iris maackii
Iris mandshurica
Iris ruthenica
Iris sanguinea
Iris tenuifolia
Iris tigridia
Iris typhifolia
Iris uniflora
Iris ventricosa
Juglans mandshurica
Juglans regia
Juncus bufonius
Juncus effusus
Juncus filiformis
Juncus leptospermus
Juncus papillosus
Juncus taonanensis
Juncus tenuis
Juncus turczaninowii
Juncus wallichianus
Luzula multiflora
Luzula oligantha
Luzula pallescens
Luzula rufescens
Agastache rugosa
Ajuga multiflora var. multiflora
Ajuga multiflora var. serotina
Clinopodium urticifolium
Dracocephalum argunense
Dracocephalum moldavica
Dracocephalum nutans
Dracocephalum ruyschiana
Elsholtzia ciliata
Elsholtzia saxatilis
Galeopsis bifida
Glechoma longituba
Lagopsis supina
Lamium barbatum
Lycopus lucidus var. hirtus
Lycopus lucidus var. lucidus
Lycopus lucidus var. maackianus
Lycopus parviflorus
Mentha dahurica
Mentha sachalinensis
Nepeta manchuriensis
Phlomis tuberosa
Prunella asiatica
Scutellaria baicalensis
Scutellaria dependens
Scutellaria pekinensis var. ussuriensis
Scutellaria regeliana var. ikonnikovii
Scutellaria regeliana var. regeliana
Scutellaria scordifolia var. ammophila
Scutellaria scordifolia var. puberula
Scutellaria scordifolia var. scordifolia
Stachys baicalensis var. baicalensis
Stachys baicalensis var. hispidula
Stachys chinensis
Thymus amurensis
Thymus curtus
Thymus disjunctus
Thymus inaequalis
Thymus mandschuricus
Thymus nervulosus
Thymus quinquecostatus var. przewalskii
Aeschynomene indica
Amorpha fruticosa
Amphicarpaea edgeworthii
Astragalus adsurgens
Astragalus capillipes
Astragalus chinensis
Astragalus complanatus var. complanatus
Astragalus dahuricus
Astragalus galactites
Astragalus hsinbaticus
Astragalus melilotoides
Astragalus membranaceus var. membranaceus
Astragalus membranaceus var. mongholicus
Astragalus miniatus
Astragalus purdomii
Astragalus scaberrimus
Astragalus uliginosus
Caragana arborescens
Caragana brevifolia
Caragana fruticosa
Caragana manshurica
Caragana rosea var. rosea
Caragana stenophylla
Caragana ussuriensis
Cassia nomame
Glycine gracilis
Glycine soja
Glycyrrhiza glabra
Glycyrrhiza pallidiflora
Glycyrrhiza uralensis
Hedysarum alpinum subsp. alpinum
Kummerowia stipulacea
Kummerowia striata
Lathyrus davidii
Lathyrus humilis
Lathyrus komarovii
Lathyrus pratensis
Lathyrus quinquenervius
Lathyrus vaniotii
Lespedeza bicolor
Lespedeza cyrtobotrya
Lespedeza daurica var. daurica
Lespedeza juncea
Lespedeza tomentosa
Maackia amurensis
Medicago falcata var. falcata
Medicago lupulina
Medicago ruthenica
Medicago sativa
Medicago varia
Melilotus alba
Melilotus dentata subsp. dentata
Melilotus dentata subsp. sibirica
Melilotus officinalis
Oxytropis coerulea
Oxytropis hirta var. hirta
Oxytropis leptophylla var. leptophylla
Oxytropis microphylla
Oxytropis myriophylla
Oxytropis racemosa f. racemosa
Pueraria lobata var. lobata
Thermopsis lanceolata var. lanceolata
Thermopsis lupinoides
Trifolium gordejevi
Trifolium lupinaster
Vicia amoena var. amoena
Vicia amoena var. oblongifolia
Vicia amurensis f. alba
Vicia amurensis f. amurensis
Vicia bungei
Vicia costata
Vicia cracca var. canescens
Vicia cracca var. cracca
Vicia geminiflora
Vicia japonica
Vicia multicaulis
Vicia ohwiana
Vicia ramuliflora f. ramuliflora
Vicia sativa
Vicia unijuga var. unijuga
Vicia venosa
Lemna minor
Lemna trisulca
Spirodela polyrrhiza
Pinguicula villosa
Utricularia intermedia
Utricularia minor
Utricularia vulgaris
Allium altaicum
Allium anisopodium
Allium bidentatum
Allium condensatum
Allium ledebourianum
Allium leucocephalum
Allium macrostemon
Allium monanthum
Allium neriniflorum
Allium polyrhizum
Allium prostratum
Allium ramosum
Allium senescens
Allium strictum
Allium tenuissimum
Allium thunbergii
Allium victorialis
Anemarrhena asphodeloides
Asparagus dauricus
Asparagus oligoclonos
Asparagus schoberioides
Clintonia udensis
Convallaria majalis
Disporum viridescens
Fritillaria maximowiczii
Fritillaria ussuriensis
Gagea pauciflora
Hemerocallis fulva var. fulva
Hemerocallis lilioasphodelus
Hemerocallis minor
Lilium concolor
Lilium dauricum
Lilium distichum
Lilium pumilum
Lloydia serotina
Maianthemum bifolium
Paris quadrifolia
Paris verticillata
Polygonatum desoulavyi
Polygonatum humile
Polygonatum inflatum
Polygonatum involucratum
Polygonatum odoratum
Polygonatum sibiricum
Polygonatum stenophyllum
Smilax riparia
Streptopus koreanus
Veratrum dahuricum
Veratrum maackii
Veratrum nigrum
Veratrum oxysepalum
Zigadenus sibiricus
Linum amurense
Linum nutans
Linum stelleroides
Lythrum anceps
Lythrum intermedium
Lythrum salicaria
Schisandra chinensis
Abutilon theophrasti
Hibiscus trionum
Humulus scandens
Morus mongolica
Morus mongolica var. mongolica
Najas minor
Zannichellia palustris var. palustris
Zannichellia palustris var. pedicellata
Euryale ferox
Nelumbo nucifera
Nymphaea tetragona
Fraxinus mandschurica
Ligustrum obtusifolium
Syringa wolfii
Circaea alpina
Circaea alpina subsp. alpina
Circaea cordata
Circaea mollis
Epilobium amurense
Epilobium ciliatum
Epilobium fastigiatoramosum
Epilobium palustre
Ludwigia epilobioides
Oenothera biennis
Oenothera glazioviana
Coeloglossum viride
Cypripedium calceolus
Cypripedium guttatum
Cypripedium macranthum
Epipactis xanthophaea
Epipogium aphyllum
Gastrodia elata f. viridis
Goodyera repens
Gymnadenia conopsea
Habenaria linearifolia
Herminium monorchis
Liparis japonica
Listera puberula var. puberula
Malaxis monophyllos
Neottia papilligera
Neottianthe cucullata
Orchis chusua
Orchis cyclochila
Orchis latifolia
Oreorchis patens
Platanthera chlorantha
Platanthera cornu-bovis
Platanthera hologlottis
Platanthera metabifolia
Pogonia japonica
Spiranthes sinensis
Tulotis fuscescens
Boschniakia rossica
Orobanche coerulescens
Orobanche pycnostachya
Oxalis acetosella
Adlumia asiatica
Chelidonium majus
Corydalis fumariifolia
Corydalis gigantea
Corydalis humilis
Corydalis macrantha
Corydalis ochotensis
Corydalis pallida var. pallida
Corydalis raddeana
Corydalis repens var. repens
Corydalis repens var. watanabei
Corydalis sibirica
Corydalis speciosa
Corydalis turtschaninovii
Hypecoum erectum
Papaver nudicaule f. seticarpum
Trapella sinensis
Abies holophylla
Abies nephrolepis
Larix gmelinii
Picea koraiensis
Pinus densiflora
Pinus koraiensis
Pinus pumila
Pinus sibirica
Plantago depressa subsp. turczaninowii
Plantago major
Limonium bicolor
Polygala japonica
Polygala sibirica
Polygala tatarinowii
Polygala tenuifolia
Fallopia convolvulus
Fallopia dentatoalata
Fallopia dumetorum
Fallopia multiflora
Polygonum alopecuroides
Polygonum alpinum
Polygonum amphibium
Polygonum angustifolium
Polygonum arenastrum
Polygonum aviculare
Polygonum aviculare var. aviculare
Polygonum bistorta
Polygonum bungeanum
Polygonum dissitiflorum
Polygonum divaricatum
Polygonum foliosum
Polygonum hastato-sagittatum
Polygonum humifusum
Polygonum hydropiper
Polygonum lapathifolium
Polygonum longisetum
Polygonum maackianum
Polygonum manshuriense
Polygonum muricatum
Polygonum nepalense
Polygonum orientale
Polygonum pacificum
Polygonum perfoliatum
Polygonum persicaria
Polygonum plebeium
Polygonum posumbu
Polygonum rigidum
Polygonum senticosum
Polygonum sibiricum
Polygonum thunbergii
Polygonum viscoferum
Polygonum viscosum
Polygonum viviparum
Reynoutria japonica
Rumex acetosa
Rumex acetosella
Rumex amurensis
Rumex aquaticus
Rumex crispus
Rumex gmelinii
Rumex japonicus
Rumex longifolius
Rumex maritimus
Rumex patientia
Rumex pseudonatronatus
Rumex stenophyllus
Rumex thyrsiflorus
Monochoria korsakowii
Monochoria vaginalis
Portulaca oleracea
Potamogeton cristatus
Potamogeton distinctus
Potamogeton gramineus
Potamogeton heterophyllus
Potamogeton lucens
Potamogeton maackianus
Potamogeton malaianus
Potamogeton natans
Potamogeton obtusifolius
Potamogeton octandrus var. miduhikimo
Potamogeton oxyphyllus
Potamogeton perfoliatus
Potamogeton praelongus
Potamogeton pusillus
Ruppia maritima
Triglochin maritimum
Triglochin palustre
Androsace filiformis
Androsace longifolia
Androsace umbellata
Glaux maritima
Lysimachia barystachys
Lysimachia davurica
Lysimachia pentapetala
Lysimachia thyrsiflora
Primula farinosa
Primula farinosa var. farinosa
Primula fistulosa
Primula saxatilis
Primula sieboldii
Primula sinensis
Trientalis europaea
Cheilotheca humilis
Moneses uniflora
Orthilia obtusata
Orthilia secunda
Pyrola dahurica
Pyrola incarnata
Pyrola japonica
Pyrola minor
Pyrola renifolia
Pyrola subaphylla
Aconitum alboviolaceum
Aconitum ambiguum
Aconitum barbatum
Aconitum birobidshanicum
Aconitum coreanum
Aconitum fischeri
Aconitum jaluense
Aconitum kirinense
Aconitum kusnezoffii
Aconitum macrorhynchum
Aconitum raddeanum
Aconitum sczukinii
Aconitum umbrosum
Aconitum volubile
Actaea asiatica
Actaea erythrocarpa
Adonis amurensis
Anemone amurensis
Anemone baicalensis
Anemone dichotoma
Anemone raddeana
Anemone stolonifera
Anemone udensis
Anemone umbrosa
Aquilegia japonica
Aquilegia oxysepala
Aquilegia oxysepala var. oxysepala
Aquilegia parviflora
Aquilegia viridiflora
Batrachium eradicatum
Batrachium foeniculaceum
Batrachium kauffmanii
Batrachium trichophyllum
Caltha natans
Caltha palustris
Cimicifuga dahurica
Cimicifuga heracleifolia
Cimicifuga simplex
Clematis brevicaudata
Clematis fusca
Clematis hexapetala
Clematis koreana
Clematis sibirica
Clematis terniflora
Delphinium cheilanthum
Delphinium grandiflorum
Delphinium hsinganense
Delphinium korshinskyanum
Delphinium maackianum
Enemion raddeanum
Halerpestes ruthenica
Isopyrum manshuricum
Leptopyrum fumarioides
Paeonia lactiflora
Paeonia obovata
Pulsatilla ambigua
Pulsatilla cernua
Pulsatilla chinensis
Pulsatilla dahurica
Pulsatilla patens
Pulsatilla sukaczevii
Pulsatilla turczaninovii
Ranunculus amurensis
Ranunculus chinensis
Ranunculus cuneifolius
Ranunculus franchetii
Ranunculus gmelinii
Ranunculus japonicus
Ranunculus monophyllus
Ranunculus natans
Ranunculus pulchellus
Ranunculus radicans
Ranunculus repens
Ranunculus reptans
Ranunculus rigescens
Ranunculus sceleratus
Thalictrum aquilegifolium var. sibiricum
Thalictrum baicalense
Thalictrum filamentosum
Thalictrum minus
Thalictrum petaloideum
Thalictrum simplex
Thalictrum sparsiflorum
Thalictrum squarrosum
Thalictrum tuberiferum
Trollius asiaticus
Trollius ledebouri
Trollius macropetalus
Rhamnus arguta
Rhamnus davurica
Rhamnus diamantiaca
Rhamnus parvifolia
Rhamnus schneideri
Rhamnus ussuriensis
Amygdalus davidiana
Amygdalus triloba
Armeniaca mandshurica
Armeniaca sibirica
Aruncus sylvester
Cerasus humilis
Cerasus japonica
Cerasus maximowiczii
Cerasus serrulata
Cerasus tomentosa
Chamaerhodos canescens
Chamaerhodos erecta
Chamaerhodos trifida
Comarum palustre
Cotoneaster integerrimus
Cotoneaster melanocarpus
Cotoneaster multiflorus
Crataegus dahurica
Crataegus maximowiczii
Crataegus pinnatifida
Crataegus sanguinea
Filipendula angustiloba
Filipendula intermedia
Fragaria orientalis
Geum aleppicum
Malus baccata
Malus mandshurica
Padus maackii
Physocarpus amurensis
Potentilla acaulis
Potentilla ancistrifolia
Potentilla anserina
Potentilla asperrima
Potentilla betonicifolia
Potentilla bifurca
Potentilla centigrana
Potentilla chinensis
Potentilla conferta
Potentilla cryptotaeniae
Potentilla discolor
Potentilla flagellaris
Potentilla fragarioides
Potentilla freyniana
Potentilla fruticosa
Potentilla fruticosa var. fruticosa
Potentilla longifolia
Potentilla multifida
Potentilla parvifolia
Potentilla rupestris
Potentilla sericea
Potentilla strigosa
Potentilla supina
Potentilla tanacetifolia
Potentilla verticillaris
Prinsepia sinensis
Prunus salicina
Prunus ussuriensis
Pyrus ussuriensis
Rosa acicularis
Rosa davurica
Rosa koreana
Rosa xanthina
Rubus arcticus
Rubus chamaemorus
Rubus corchorifolius
Rubus crataegifolius
Rubus idaeus
Rubus komarovi
Rubus parvifolius
Rubus sachalinensis
Rubus saxatilis
Sanguisorba officinalis
Sanguisorba officinalis var. officinalis
Sanguisorba tenuifolia
Sibbaldia adpressa
Sorbaria sorbifolia
Sorbus alnifolia
Sorbus pohuashanensis
Spiraea aquilegifolia
Spiraea chamaedryfolia
Spiraea dahurica
Spiraea elegans
Spiraea flexuosa
Spiraea flexuosa var. flexuosa
Spiraea fritschiana
Spiraea hailarensis
Spiraea hypericifolia
Spiraea media
Spiraea pubescens
Spiraea salicifolia
Spiraea sericea
Spiraea trilobata
Galium aparine var. echinospermum
Galium boreale
Galium bungei
Galium davuricum
Galium kamtschaticum
Galium maximowiczii
Galium odoratum
Galium rivale
Galium tenuissimum
Galium trifidum
Galium triflorum
Galium varum var. asiaticum
Galium varum var. lacteum
Galium varum var. trachycarpum
Galium varum var. trachyphyllum
Galium verum
Rubia chinensis
Rubia sylvatica
Dictamnus dasycarpus
Haplophyllum dauricum
Phellodendron amurense
Chosenia arbutifolia
Populus amurensis
Populus charbinensis
Populus davidiana
Populus girinensis
Populus koreana
Populus maximowiczii
Populus nakaii
Populus simonii
Populus ussuriensis
Salix caprea
Salix dasyclados
Salix eriocarpa
Salix floderusii
Salix gracilior
Salix gracilistyla
Salix hsinganica
Salix humaensis
Salix integra
Salix koreensis
Salix matsudana
Salix maximowiczii
Salix microstachya
Salix myrtilloides
Salix pentandra
Salix pierotii
Salix pyrolaefolia
Salix raddeana
Salix rorida
Salix rosmarinifolia
Salix sachalinensis
Salix siuzevii
Salix skvortzovii
Salix sungkianica
Salix taraikensis
Thesium chinense
Thesium longifolium
Thesium refractum
Astilbe chinensis
Astilbe grandis
Chrysosplenium flagelliferum
Chrysosplenium lectus-cochleae
Chrysosplenium pilosum
Chrysosplenium ramosum
Chrysosplenium serreanum
Chrysosplenium sinicum
Deutzia glabrata
Deutzia parviflora
Mitella nuda
Parnassia palustris
Penthorum chinense
Philadelphus schrenkii
Philadelphus schrenkii var. schrenkii
Philadelphus tenuifolius
Ribes burejense
Ribes diacanthum
Ribes giraldii var. giraldii
Ribes komarovii
Ribes mandshuricum
Ribes maximowiczianum
Ribes nigrum
Ribes palczewskii
Ribes procumbens
Ribes pubescens
Ribes triste
Saxifraga bronchialis
Saxifraga manshuriensis
Saxifraga sibirica
Scheuchzeria palustris
Castilleja pallida
Euphrasia amurensis
Euphrasia hirtella
Euphrasia pectinata
Gratiola japonica
Limosella aquatica
Linaria buriatica
Linaria vulgaris
Lindernia procumbens
Mazus stachydifolius
Melampyrum roseum
Omphalothrix longipes
Pedicularis palustris
Pedicularis resupinata
Pedicularis rubens
Pedicularis sceptrum-carolinum
Pedicularis sceptrumcarolinum subsp. pubescens
Pedicularis sceptrum-carolinum subsp. pubescens
Pedicularis sceptrum-carolinum subsp. sceptrum-carolinum
Pedicularis spicata
Pedicularis venusta
Pedicularis verticillata
Phtheirospermum japonicum
Rhinanthus glaber
Scrophularia incisa
Siphonostegia chinensis
Veronica anagallisaquatica
Veronica anagalloides
Veronica peregrina
Veronica undulata
Veronicastrum sibiricum
Veronicastrum tubiflorum
Ailanthus altissima
Datura stramonium
Hyoscyamus niger
Lycium chinense
Physochlaina physaloides
Solanum japonense
Sparganium glomeratum
Sparganium hyperboreum
Sparganium minimum
Sparganium simplex
Sparganium stenophyllum
Sparganium stoloniferum
Staphylea bumalda
Symplocos paniculata
Taxus cuspidata
Daphne giraldii
Stellera chamaejasme
Corchoropsis tomentosa
Tilia amurensis
Tilia mandshurica
Trapa arcuata
Trapa bispinosa
Trapa incisa var. incisa
Trapa japonica
Trapa litwinowii
Trapa macropoda var. macropoda
Trapa maximowiczii
Trapa pseudoincisa var. pseudoincisa
Typha angustata
Typha angustifolia
Typha latifolia
Typha laxmannii
Typha minima
Typha orientalis
Typha przewalskii
Hemiptelea davidii
Ulmus davidiana
Ulmus harbinensis
Ulmus laciniata
Ulmus macrocarpa
Ulmus pseudopropinqua
Ulmus pumila
Aegopodium alpestre
Angelica amurensis
Angelica anomala
Angelica dahurica
Angelica decusiva f. albiflora
Angelica gigas
Angelica polymorpha
Bupleurum bicaule
Bupleurum chinense
Bupleurum komarovianum
Bupleurum longiradiatum
Bupleurum scorzonerifolium
Bupleurum sibiricum
Cicuta virosa
Cnidium dahuricum
Cnidium monnieri
Cnidium salinum
Czernaevia laevigata
Ferula bungeana
Heracleum dissectum
Heracleum moellendorffii
Libanotis seseloides
Ligusticum ajanense
Ostericum maximowiczii
Ostericum sieboldii
Ostericum sieboldii var. sieboldii
Ostericum viridiflorum
Peucedanum baicalense
Peucedanum elegans
Peucedanum piliferum
Peucedanum stepposum
Peucedanum terebinthaceum
Phlojodicarpus sibiricus
Pimpinella calycina
Pimpinella cnidioides
Pimpinella thellungiana
Sanicula chinensis
Sanicula rubriflora
Sanicula tuberculata
Saposhnikovia divaricata
Sium suave
Sphallerocarpus gracilis
Torilis japonica
Laportea bulbifera
Parietaria micrantha
Pilea pumila
Urtica angustifolia
Urtica cannabina
Urtica laetevirens
Patrinia rupestris subsp. rupestris
Patrinia rupestris subsp. scabra
Patrinia scabiosaefolia
Patrinia sibirica
Valeriana amurensis
Valeriana officinalis var. latifolia
Valeriana officinalis var. officinalis
Viola acuminata
Viola albida
Viola amurica
Viola biflora
Viola brachyceras
Viola chaerophylloides
Viola collina
Viola dactyloides
Viola dissecta
Viola epipsila
Viola fissifolia
Viola gmeliniana
Viola mandshurica
Viola mirabilis
Viola mongolica
Viola muehldorfii
Viola orientalis
Viola patrinii
Viola pekinensis
Viola phalacrocarpa
Viola philippica
Viola prionantha
Viola raddeana
Viola sacchalinensis
Viola selkirkii
Viola tenuicornis
Viola variegata
Ampelopsis aconitifolia
Ampelopsis heterophylla var. brevipedunculata
Vitis amurensis
Nitraria sibirica
Tribulus terrester
