# Supplementary material for: Throwing light on dark diversity of vascular plants in China: predicting the distribution of dark and threatened species under global climate change
Source: PeerJ. 2019 Apr 9;7:e6731. doi: 10.7717/peerj.6731 (PMC6461033; doi:10.7717/peerj.6731)
Supplement: Supplemental Information 6 [file peerj-07-6731-s006.zip › Dataset S2/22.csv]

Acer barbinerve
Acer komarovii
Acer mandshuricum subsp. mandshuricum
Acer mono var. mono
Acer pseudosieboldianum
Acer pseudo-sieboldianum var. koreanum
Acer pseudo-sieboldianum var. pseudo-sieboldianum
Acer tegmentosum
Acer triflorum
Acer truncatum
Acer ukurunduense
Actinidia arguta
Actinidia kolomikta
Actinidia polygama
Alangium platanifolium
Alisma gramineum
Alisma orinentale
Alisma plantago-aquatica
Sagittaria natans
Sagittaria trifolia var. trifolia
Amaranthus lividus
Amaranthus retroflexus
Celosia argentea
Acorus calamus var. calamus
Arisaema amurense
Arisaema angustatum var. peninsulae
Arisaema heterophyllum
Calla palustris
Pinellia ternata
Symplocarpus foetidus
Typhonium giganteum
Acanthopanax senticosus
Acanthopanax sessiliflorus var. parviceps
Acanthopanax sessiliflorus var. sessiliflorus
Aralia continentalis
Aralia elata
Euaraliopsis ciliata
Oplopanax elatus
Panax ginseng
Panax quinquefolius
Aristolochia contorta
Aristolochia manshuriensis
Asarum heterotropoides
Cynanchum amplexicaule
Cynanchum atratum
Cynanchum chinense
Cynanchum thesioides
Cynanchum versicolor
Periploca sepium
Impatiens furcillata
Impatiens noli-tangere
Impatiens textori
Berberis amurensis
Berberis poiretii
Berberis sibirica
Caulophyllum robustum
Epimedium koreanum
Gymnospermium microrrhynchum
Plagiorhegma dubia
Alnus japonica
Alnus mandshurica
Betula costata
Betula dahurica
Betula ermanii
Betula ovalifolia
Betula platyphylla
Betula schmidtii
Corylus heterophylla
Corylus mandshurica
Catalpa ovata
Bothriospermum kusnezowii
Bothriospermum secundum
Brachybotrys paridiformis
Cynoglossum divaricatum
Lithospermum arvense
Myosotis caespitosa
Stenosolenium saxatile
Trigonotis myosotidea
Trigonotis peduncularis
Trigonotis radicans
Butomus umbellatus
Callitriche hermaphroditica
Callitriche palustris
Adenophora divaricata
Adenophora gmelinii
Adenophora palustris
Adenophora pereskiifolia
Adenophora remotiflora
Adenophora stenophylla
Adenophora tetraphylla
Asyneuma japonicum
Campanula glomerata subsp. cephalotes
Campanula langsdorffiana
Campanula puncatata
Codonopsis lanceolata
Codonopsis pilosula var. pilosula
Codonopsis ussuriensis
Lobelia sessilifolia
Platycodon grandiflorus
Linnaea borealis
Lonicera caerulea var. edulis
Lonicera chrysantha subsp. chrysantha
Lonicera japonica var. japonica
Lonicera maackii var. maackii
Lonicera maximowiczii
Lonicera nigra
Lonicera praeflorens
Lonicera ruprechtiana var. ruprechtiana
Lonicera subhispida
Sambucus williamsii var. miquelii
Sambucus williamsii var. williamsii
Triosteum sinuatum
Viburnum burejaeticum
Viburnum koreanum
Weigela florida
Agrostemma githago
Arenaria capillaris
Arenaria juncea
Arenaria serpyllifolia
Cerastium baischanense
Cerastium cerastoides
Cerastium fontanum
Cerastium furcatum
Cerastium pauciflorum
Dianthus barbatus var. asiaticus
Dianthus chinensis
Dianthus superbus
Gypsophila davurica
Gypsophila pacifica
Lychnis cognata
Lychnis fulgens
Lychnis Wilfordii
Minuartia laricina
Minuartia macrocarpa var. koreana
Moehringia lateriflora
Myosoton aquaticum
Pseudostellaria davidii
Pseudostellaria japonica
Pseudostellaria rupestris
Pseudostellaria sylvatica
Silene aprica
Silene capitata
Silene firma
Silene jenisseensis
Silene koreana
Silene macrostyla
Silene repens
Silene seoulensis
Silene songarica
Stellaria bungeana var. stubendorfii
Stellaria cherleriae
Stellaria discolor
Stellaria filicaulis
Stellaria longifolia
Stellaria media
Stellaria radians
Celastrus flagellaris
Celastrus orbiculatus
Euonymus alatus
Euonymus japonicus
Euonymus maackii
Euonymus macropterus
Euonymus verrucosus
Tripterygium regelii
Tripterygium wilfordii
Ceratophyllum demersum
Agriophyllum squarrosum
Atriplex centralasiatica
Atriplex fera
Atriplex patens
Atriplex sibirica
Axyris amaranthoides
Bassia dasyphylla
Chenopodium acuminatum
Chenopodium album
Chenopodium bryoniaefolium
Chenopodium glaucum
Chenopodium hybridum
Chenopodium serotinum
Chenopodium urbicum
Corispermum chinganicum
Corispermum confertum
Corispermum elongatum
Corispermum platypterum
Corispermum stenolepis
Salsola collina
Salsola komarovii
Salsola ruthenica
Suaeda corniculata
Suaeda salsa
Chloranthus japonicus
Murdannia keisak
Achillea acuminata
Achillea alpina
Achillea millefolium
Achillea ptarmicoides
Adenocaulon himalaicum
Ainsliaea acerifolia
Arctium lappa
Artemisia anethoides
Artemisia angustissima
Artemisia argyi
Artemisia aurata
Artemisia brachyphylla
Artemisia carvifolia
Artemisia desertorum
Artemisia dracunculus
Artemisia eriopoda
Artemisia freyniana
Artemisia frigida
Artemisia halodendron
Artemisia igniaria
Artemisia integrifolia
Artemisia keiskeana
Artemisia lagocephala
Artemisia lancea
Artemisia latifolia
Artemisia lavandulaefolia
Artemisia leucophylla
Artemisia manshurica
Artemisia mongolica
Artemisia oxycephala
Artemisia palustris
Artemisia pubescens
Artemisia rubripes
Artemisia sacrorum
Artemisia scoparia
Artemisia selengensis
Artemisia sieversiana
Artemisia stolonifera
Artemisia subulata
Artemisia sylvatica
Artemisia tanacetifolia
Artemisia verbenacea
Artemisia verlotorum
Artemisia viridissima
Aster maackii
Aster tataricus
Atractylodes japonica
Atractylodes lancea
Bidens bipinnata
Bidens cernua
Bidens parviflora
Bidens radiata
Bidens tripartita
Callistephus chinensis
Carduus acanthoides
Carduus crispus
Carpesium cernuum
Carpesium divaricatum
Carpesium macrocephalum
Carpesium triste
Centipeda minima
Chorisis repens
Chrysanthemum carinatum
Cirsium esculentum
Cirsium maackii
Cirsium pendulum
Cirsium salicifolium
Cirsium schantarense
Cirsium setosum
Cirsium vlassovianum
Conyza canadensis
Dendranthema chanetii
Dendranthema indicum
Dendranthema maximowiczii
Dendranthema naktongense
Dendranthema oreastrum
Dendranthema zawadskii
Doellingeria scaber
Echinops dissectus
Echinops gmelini
Echinops latifolius
Eclipta prostrata
Erigeron acer
Erigeron annuus
Erigeron kamtschaticus
Erigeron komarovii
Eupatorium japonicum
Eupatorium lindleyanum
Filifolium sibiricum
Galatella dahurica
Gnaphalium baicalense
Gnaphalium tranzschelii
Hemistepta lyrata
Heteropappus altaicus
Heteropappus meyendorffii
Heteropappus tataricus
Hieracium coreanum
Hieracium hololeion
Hieracium umbellatum
Hypochaeris ciliata
Inula japonica
Inula lineariifolia
Inula salicina
Ixeridium gramineum
Ixeridium graminifolium
Ixeridium strigosum
Ixeris japonica
Kalimeris integrifolia
Kalimeris lautureana
Kalimeris mongolica
Leontopodium leontopodioides
Leucanthemella linearis
Ligularia calthifolia
Ligularia fischeri
Ligularia intermedia
Ligularia jaluensis
Ligularia jamesii
Ligularia mongolica
Ligularia sachalinensis
Ligularia sibirica
Matricaria matricarioides
Myripnois dioica
Nabalus ochroleucus
Olgaea leucophylla
Olgaea lomonosowii
Paraixeris chelidonifolia
Paraixeris denticulata
Paraixeris pinnatipartita
Paraixeris saxatilis
Paraixeris serotina
Parasenecio auriculatus
Parasenecio firmus
Parasenecio hastatus
Parasenecio komarovianus
Parasenecio praetermissus
Petasites rubellus
Picris hieracioides
Picris japonica
Prenanthes tatarinowii
Pterocypsela elata
Pterocypsela indica
Pterocypsela laciniata
Pterocypsela raddeana
Pterocypsela triangulata
Saussurea amara
Saussurea amurensis
Saussurea grandiflora
Saussurea iodostegia
Saussurea manshurica
Saussurea maximowiczii
Saussurea neoserrata
Saussurea odontolepis
Saussurea pectinata
Saussurea pulchella
Saussurea recurvata
Saussurea runcinata
Saussurea salicifolia
Saussurea sinuata
Saussurea splendida
Saussurea stenolepis
Saussurea subtriangulata
Saussurea tenerifolia
Saussurea tomentosa
Saussurea umbrosa
Scorzonera albicaulis
Scorzonera austriaca
Scorzonera radiata
Senecio ambraceus
Senecio argunensis
Senecio cannabifolius
Senecio nemorensis
Senecio pseudo-arnica
Senecio vulgaris
Serratula centauroides
Serratula coronata
Serratula cupuliformis
Siegesbeckia pubescens
Sinosenecio koreanus
Solidago pacifica
Sonchus brachyotus
Sonchus transcaspicus
Sonchus uliginosus
Stemmacantha uniflora
Symphyllocarpus exilis
Syneilesis aconitifolia
Synurus deltoides
Taraxacum asiaticum
Taraxacum borealisinense
Taraxacum brassicaefolium
Taraxacum coreanum
Taraxacum heterolepis
Taraxacum lamprolepis
Taraxacum mongolicum
Taraxacum ohwianum
Taraxacum platypecidum
Taraxacum variegatum
Tephroseris adenolepis
Tephroseris flammea
Tephroseris kirilowii
Tephroseris phaeantha
Tephroseris subdentata
Tripleurospermum limosum
Tripleurospermum tetragonospermum
Tripolium vulgare
Turczaninowia fastigiata
Tussilago farfara
Xanthium sibiricum
Youngia tenuifolia
Calystegia hederacea
Calystegia pellita
Convolvulus ammannii
Convolvulus arvensis
Cuscuta australis
Cuscuta campestris
Cuscuta chinensis
Cuscuta japonica
Cuscuta lupuliformis
Merremia sibirica
Chamaepericlymenum canadense
Swida alba
Swida bretschneideri var. crispa
Hylotelephium erythrostictum
Hylotelephium pallescens
Hylotelephium pseudospectabile
Hylotelephium spectabile
Hylotelephium verticillatum
Hylotelephium viviparum
Orostachys spinosus
Rhodiola angusta
Rhodiola dumulosa
Rhodiola rosea
Rhodiola sachalinensis
Sedum polytrichoides
Sedum sarmentosum
Schizopepon bryoniaefolius
Thladiantha dubia
Juniperus rigida
Juniperus sibirica
Platycladus orientalis
Thuja koraiensis
Carex angarae
Carex angustior
Carex appendiculata var. appendiculata
Carex appendiculata var. saculiformis
Carex arnellii
Carex atrata subsp. atrata
Carex augustinowiczii
Carex bostryohostigma
Carex caespitosa
Carex callitrichos var. nana
Carex capillaris
Carex capricornis
Carex chinganensis
Carex cinerascens
Carex cryptocarpa
Carex curta
Carex dahurica
Carex dispalata
Carex disperma
Carex drymophila var. abbreviata
Carex drymophila var. drymophila
Carex duriuscula subsp. rigescens
Carex eleusinoides
Carex eremopyroides
Carex eriophylla
Carex forficula
Carex glaucaeformis
Carex globularis
Carex gmelinii
Carex gotoi
Carex gynocrates
Carex hancockiana
Carex heterolepis
Carex heterostachya
Carex humida
Carex hypochlora
Carex jaluensis
Carex lachenatii
Carex laevissima
Carex lanceolata var. lanceolata
Carex laricetorum
Carex latisquarnea
Carex leiorhyncha
Carex lithophila
Carex longerostrata var. pallida
Carex maackii
Carex meyeriana
Carex nervata
Carex neurocarpa
Carex obtusata
Carex onoei
Carex orthostachys
Carex pachyneura
Carex pallida var. pallida
Carex pediformis var. pediformis
Carex planiculmis
Carex platysperma var. platysperma
Carex psendo-longerostrata
Carex pseudo-curaica
Carex raddei
Carex rara
Carex remotiuscula
Carex reptabunda
Carex rhynchophysa
Carex rostrata
Carex rugulosa
Carex schmidtii
Carex sedakovii
Carex siderosticta var. siderosticta
Carex siroumensis
Carex stipata
Carex tarumensis
Carex tenuiflora
Carex tuminensis
Carex uda
Carex ussuriensis
Carex vanheurckii
Carex vesicaria
Carex xiphium
Carex yamatsutana
Cyperus amuricus
Cyperus difformis
Cyperus glomeratus
Cyperus microiria
Cyperus orthostachyus var. orthostachyus
Eriophorum japonicum
Eriophorum latifolium
Eriophorum russeolum var. majus
Eriophorum vaginatum
Fimbristylis dichotoma f. dichotoma
Fimbristylis longispica
Fimbristylis stauntoni
Fimbristylis subbispicata
Fimbristylis verrucifera
Juncellus pannonicus
Kyllinga brevifolia var. leiolepis
Pycreus globosus var. globosus
Pycreus globosus var. nilagiricus
Pycreus sanguinolentus f. sanguinolentus
Rhynchospora alba
Scirpus juncoides var. juncoides
Scirpus karuizawensis
Scirpus komarovii
Scirpus mucronatus
Scirpus planiculmis
Scirpus radicans
Scirpus sylvaticus var. maximowiczii
Scirpus triangulatus var. triangulatus
Scirpus validus var. validus
Scirpus yagara
Dioscorea nipponica
Dipsacus japonicus
Scabiosa comosa var. comosa
Scabiosa tschiliensis var. tschiliensis
Drosera rotundifolia
Elatine hydropiper
Elatine triandra
Empetrum nigrum var. japonicum
Ephedra sinica
Arctous alpinus var. japonicus
Arctous ruber
Chamaedaphne calyculata
Ledum palustre
Phyllodoce caerulea
Phyllodoce deflexa
Rhododendron aureum
Rhododendron dauricum
Rhododendron lapponicum
Rhododendron micranthum
Rhododendron redowskianum
Vaccinium microcarpum
Vaccinium oxycoccos
Vaccinium uliginosum
Vaccinium vitis-idaea
Acalypha australis
Euphorbia esula
Euphorbia fischeriana
Euphorbia humifusa
Euphorbia hylonoma
Euphorbia lathylris
Euphorbia lucorum
Euphorbia pekinensis
Flueggea suffruticosa
Phyllanthus ussuriensis
Phyllanthus virgatus
Speranskia tuberculata
Quercus dentata
Quercus mongolica
Centaurium pulchellum
Gentiana algida
Gentiana jamesii
Gentiana manshurica
Gentiana scabra
Gentiana thunbergii
Gentiana triflora
Gentiana uchiyamai
Gentiana zollingeri
Gentianella acuta
Gentianopsis barbata
Halenia corniculata
Lomatogonium rotatum
Menyanthes trifoliata
Nymphoides indica
Pterygocalyx volubilis
Swertia dichotoma
Swertia diluta
Swertia pseudochinensis
Swertia veratroides
Erodium cicutarium
Erodium stephanianum
Geranium dahuricum
Geranium erianthum
Geranium krameri
Geranium maximowiczii
Geranium platyanthum
Geranium sibiricum
Geranium soboliferum
Geranium wilfordii
Geranium wlassowianum
Achnatherum extremiorientale
Achnatherum pekinense
Achnatherum pubicalyx
Achnatherum sibiricum
Achnatherum splendens
Aeluropus sinensis
Agrostis clavata
Agrostis divaricatissima
Agrostis flaccida
Agrostis gigantea
Agrostis sibirica
Agrostis trinii
Alopecurus aequalis
Alopecurus arundinaceus
Alopecurus brachystachyus
Alopecurus longiaristatus
Alopecurus mandshuricus
Alopecurus pratensis
Aristida adscensionis
Arundinella anomala
Arundinella hirta
Avena sativa
Beckmannia syzigachne
Bromus inermis
Bromus sibiricus
Calamagrostis epigeios var. epigeios
Calamagrostis kengii
Calamagrostis macrolepis
Calamagrostis pseudophragmites
Chloris virgata
Cinna latifolia
Cleistogenes polyphylla
Cleistogenes squarrosa
Coleanthus subtilis
Deschampsia caespitosa var. caespitosa
Deyeuxia angustifolia
Deyeuxia arundinacea var. arundinacea
Deyeuxia arundinacea var. brachytricha
Deyeuxia arundinacea var. hirsuta
Deyeuxia arundinacea var. sciuroides
Deyeuxia langsdorffii
Diarrhena fauriei
Diarrhena japonica
Diarrhena manshurica
Digitaria chrysoblephara
Digitaria ciliaris
Digitaria ischaemum
Echinochloa caudata
Echinochloa crusgali var. crusgali
Echinochloa crusgali var. mitis
Echinochloa hispidula
Eleusine indica
Elymus excelsus
Elymus sibiricus
Eragrostis cilianensis
Eragrostis ferruginea
Eragrostis minor
Eriochloa villosa
Festuca dahurica
Festuca extremiorientalis
Festuca jacutica
Festuca ovina
Festuca pratensis
Festuca rupicola
Festuca subalpina
Festuca valesiaca
Glyceria leptolepis
Glyceria lithuanica
Helictotrichon schellianum
Hemarthria altissima
Hierochloe alpina
Hordeum brevisubulatum
Hystrix komarovii
Koeleria cristata var. cristata
Koeleria cristata var. poaeformis 小花 *
Leymus chinensis
Leymus secalinus
Melica grandiflora
Melica komarovii
Melica pappiana
Melica persica
Microstegium nodosum
Microstegium vimineum
Milium effusum
Miscanthus jinxianensis
Miscanthus sinensis
Muhlenbergia curviaristata
Muhlenbergia hugelii
Panicum bisulcatum
Pennisetum alopecuroides
Pennisetum centrasiaticum var. centrasiaticum
Phalaris arundinacea
Phleum alpinum
Poa acmocalyx
Poa alta
Poa angustifolia
Poa angustiglumis
Poa annua
Poa attenuata
Poa ircutica
Poa komarovii
Poa mongolica
Poa nemoralis
Poa ochotensis
Poa paucispicula
Poa pratensis
Poa pseudo-palustris
Poa radula
Poa sibirica
Poa sichotensis
Poa sinoglauca
Poa sphondylodes
Poa subfastigiata
Poa versicolor
Poa viridula
Polypogon fugax
Polypogon monspeliensis
Ptilagrostis mongholica
Puccinellia chinampoensis
Puccinellia coreensis
Puccinellia distans
Puccinellia hauptiana
Puccinellia kamtschatica
Puccinellia macranthera
Puccinellia tenuiflora
Roegneria amurensis
Roegneria ciliaris var. ciliaris
Roegneria ciliaris var. lasiophylla
Roegneria kamoji var. kamoji
Roegneria multiculmis
Roegneria nakaii
Roegneria turczaninovii var. macrathera
Roegneria turczaninovii var. turczaninovii
Schizachne callosa
Schizachyrium brevifolium
Scolochloa festucacea
Setaria glauca var. glauca
Setaria viridis
Sorghum nervosum var. flexibile
Sorghum nervosum var. nervosum
Spodiopogon sibiricus
Stipa baicalensis
Stipa bungeana
Stipa grandis
Themeda japonica
Triarrhena sacchariflora
Trisetum sibiricum
Trisetum spicatum
Trisetum umbratile
Zizania latifolia
Zoysia japonica
Hypericum ascyron
Hypericum attenuatum
Triadenum japonicum
Myriophyllum propinquum
Myriophyllum verticillatum
Hippuris vulgaris
Hydrocharis dubia
Ottelia alismoides
Belamcanda chinensis
Iris bloudowii
Iris dichotoma
Iris ensata
Iris flavissima
Iris lactea
Iris laevigata
Iris mandshurica
Iris ruthenica
Iris sanguinea
Iris setosa
Iris tenuifolia
Iris tigridia
Iris typhifolia
Iris uniflora
Iris ventricosa
Juglans mandshurica
Juglans regia
Juncus bufonius
Juncus castaneus
Juncus effusus
Juncus filiformis
Juncus krameri
Juncus maximowiczii
Juncus papillosus
Juncus perparvus
Juncus taonanensis
Juncus turczaninowii
Juncus wallichianus
Luzula multiflora
Luzula oligantha
Luzula pallescens
Luzula rufescens
Luzula wahlenbergii
Agastache rugosa
Amethystea caerulea
Clinopodium urticifolium
Dracocephalum argunense
Dracocephalum moldavica
Elsholtzia ciliata
Elsholtzia saxatilis
Galeopsis bifida
Glechoma longituba
Lagopsis supina
Lamium barbatum
Leonurus macranthus
Lycopus lucidus var. hirtus
Lycopus lucidus var. lucidus
Lycopus parviflorus
Meehania urticifolia
Mentha dahurica
Mentha sachalinensis
Mosla grosseserrata
Phlomis koraiensis
Phlomis maximowiczii
Prunella asiatica
Scutellaria dependens
Scutellaria moniliorrhiza
Scutellaria pekinensis var. pekinensis
Scutellaria pekinensis var. ussuriensis
Scutellaria regeliana var. ikonnikovii
Scutellaria regeliana var. regeliana
Scutellaria tuminensis
Stachys baicalensis var. angustifolia
Stachys baicalensis var. baicalensis
Stachys baicalensis var. hispidula
Stachys chinensis
Thymus disjunctus
Thymus quinquecostatus var. przewalskii
Aeschynomene indica
Albizia julibrissin
Amorpha fruticosa
Amphicarpaea edgeworthii
Astragalus adsurgens
Astragalus capillipes
Astragalus chinensis
Astragalus complanatus var. complanatus
Astragalus dahuricus
Astragalus galactites
Astragalus melilotoides
Astragalus membranaceus var. membranaceus
Astragalus purdomii
Astragalus scaberrimus
Astragalus uliginosus
Caragana manshurica
Caragana rosea var. rosea
Caragana stenophylla
Cassia nomame
Glycine gracilis
Glycine soja
Glycyrrhiza glabra
Glycyrrhiza pallidiflora
Glycyrrhiza uralensis
Hedysarum vicioides
Indigofera kirilowii
Kummerowia stipulacea
Kummerowia striata
Lathyrus davidii
Lathyrus humilis
Lathyrus komarovii
Lathyrus quinquenervius
Lathyrus vaniotii
Lespedeza bicolor
Lespedeza cyrtobotrya
Lespedeza daurica var. daurica
Lespedeza juncea
Lespedeza tomentosa
Maackia amurensis
Medicago falcata var. falcata
Medicago lupulina
Medicago ruthenica
Medicago sativa
Medicago varia
Melilotus alba
Melilotus dentata subsp. dentata
Melilotus dentata subsp. sibirica
Melilotus officinalis
Oxytropis anertii var. albiflora
Oxytropis anertii var. anertii
Oxytropis hirta var. hirta
Oxytropis leptophylla var. leptophylla
Oxytropis microphylla
Oxytropis myriophylla
Oxytropis racemosa f. racemosa
Pueraria lobata var. lobata
Sphaerophysa salsula
Thermopsis lanceolata var. lanceolata
Thermopsis lupinoides
Trifolium gordejevi
Trifolium lupinaster
Vicia amoena var. amoena
Vicia amoena var. oblongifolia
Vicia amoena var. sericea
Vicia amurensis f. amurensis
Vicia bungei
Vicia costata
Vicia cracca var. canescens
Vicia cracca var. cracca
Vicia geminiflora
Vicia japonica
Vicia multicaulis
Vicia ohwiana
Vicia ramuliflora f. ramuliflora
Vicia sativa
Vicia unijuga var. unijuga
Vicia venosa
Lemna minor
Spirodela polyrrhiza
Utricularia intermedia
Utricularia vulgaris
Allium anisopodium
Allium bidentatum
Allium condensatum
Allium ledebourianum
Allium macrostemon
Allium monanthum
Allium neriniflorum
Allium polyrhizum
Allium ramosum
Allium senescens
Allium strictum
Allium tenuissimum
Allium thunbergii
Allium victorialis
Anemarrhena asphodeloides
Asparagus brachyphyllus
Asparagus dauricus
Asparagus oligoclonos
Asparagus schoberioides
Cardiocrinum cathayanum
Clintonia udensis
Convallaria majalis
Disporum viridescens
Erythronium japonicum
Fritillaria maximowiczii
Fritillaria ussuriensis
Hemerocallis dumortieri
Hemerocallis lilioasphodelus
Hemerocallis minor
Hosta ensata
Lilium callosum
Lilium cernuum
Lilium concolor
Lilium dauricum
Lilium distichum
Lilium lancifolium
Lilium leichtlinii var. maximowiczii
Lilium pumilum
Lloydia serotina
Maianthemum bifolium
Paris verticillata
Polygonatum acuminatifolium
Polygonatum humile
Polygonatum inflatum
Polygonatum involucratum
Polygonatum odoratum
Polygonatum sibiricum
Polygonatum stenophyllum
Smilax riparia
Streptopus koreanus
Tofieldia coccinea
Trillium kamtschaticum
Veratrum dahuricum
Veratrum maackii
Veratrum nigrum
Veratrum oxysepalum
Zigadenus sibiricus
Linum amurense
Linum nutans
Linum stelleroides
Lagerstroemia indica
Lythrum anceps
Lythrum intermedium
Lythrum salicaria
Schisandra chinensis
Abutilon theophrasti
Hibiscus trionum
Malva verticillata
Osbeckia chinensis
Humulus scandens
Morus mongolica
Morus mongolica var. mongolica
Najas gracillima
Najas minor
Najas orientalis
Zannichellia palustris var. palustris
Zannichellia palustris var. pedicellata
Euryale ferox
Nelumbo nucifera
Nymphaea tetragona
Fraxinus mandschurica
Syringa oblata
Syringa pubescens
Syringa wolfii
Circaea alpina
Circaea alpina subsp. alpina
Circaea cordata
Circaea mollis
Epilobium amurense
Epilobium ciliatum
Epilobium fastigiatoramosum
Epilobium hirsutum
Epilobium minutiflorum
Epilobium palustre
Ludwigia epilobioides
Oenothera biennis
Oenothera glazioviana
Calypso bulbosa
Cephalanthera longibracteata
Coeloglossum viride
Cypripedium calceolus
Cypripedium guttatum
Cypripedium macranthum
Epipactis xanthophaea
Epipogium aphyllum
Gastrodia elata f. viridis
Goodyera repens
Gymnadenia conopsea
Habenaria linearifolia
Habenaria schindleri
Herminium monorchis
Liparis japonica
Listera puberula var. puberula
Malaxis monophyllos
Neottia acuminata
Neottia papilligera
Neottianthe cucullata
Orchis chusua
Orchis cyclochila
Orchis latifolia
Oreorchis patens
Platanthera chlorantha
Platanthera cornu-bovis
Platanthera hologlottis
Platanthera metabifolia
Pogonia japonica
Spiranthes sinensis
Tulotis fuscescens
Tulotis ussuriensis
Boschniakia rossica
Orobanche cernua
Orobanche coerulescens
Orobanche pycnostachya
Phacellanthus tubiflorus
Oxalis acetosella
Adlumia asiatica
Chelidonium majus
Corydalis bungeana
Corydalis buschii
Corydalis fumariifolia
Corydalis gigantea
Corydalis kiautschouensis
Corydalis linjiangensis
Corydalis macrantha
Corydalis ochotensis
Corydalis pallida var. pallida
Corydalis raddeana
Corydalis repens var. repens
Corydalis repens var. watanabei
Corydalis sibirica
Corydalis speciosa
Corydalis ternata
Corydalis turtschaninovii
Hypecoum erectum
Papaver nudicaule f. seticarpum
Papaver radicatum var. pseudo-radicatum
Trapella sinensis
Abies holophylla
Abies nephrolepis
Larix gmelinii
Larix olgensis
Picea koraiensis
Pinus densiflora
Pinus koraiensis
Pinus pumila
Plantago depressa subsp. turczaninowii
Plantago major
Limonium bicolor
Polygala japonica
Polygala sibirica
Polygala tatarinowii
Polygala tenuifolia
Fallopia convolvulus
Fallopia dentatoalata
Fallopia dumetorum
Fallopia multiflora
Oxyria digyna
Polygonum alopecuroides
Polygonum alpinum
Polygonum amphibium
Polygonum aviculare
Polygonum aviculare var. aviculare
Polygonum bistorta
Polygonum bungeanum
Polygonum dissitiflorum
Polygonum divaricatum
Polygonum ellipticum
Polygonum foliosum
Polygonum hastato-sagittatum
Polygonum humifusum
Polygonum hydropiper
Polygonum lapathifolium
Polygonum limosum
Polygonum longisetum
Polygonum maackianum
Polygonum manshuriense
Polygonum muricatum
Polygonum nepalense
Polygonum ochotense
Polygonum ocreatum
Polygonum orientale
Polygonum pacificum
Polygonum perfoliatum
Polygonum persicaria
Polygonum plebeium
Polygonum posumbu
Polygonum rigidum
Polygonum senticosum
Polygonum sibiricum
Polygonum thunbergii
Polygonum viscoferum
Polygonum viscosum
Polygonum viviparum
Rumex acetosa
Rumex amurensis
Rumex aquaticus
Rumex crispus
Rumex gmelinii
Rumex japonicus
Rumex longifolius
Rumex maritimus
Rumex patientia
Rumex pseudonatronatus
Rumex stenophyllus
Rumex thyrsiflorus
Monochoria korsakowii
Monochoria vaginalis
Portulaca oleracea
Potamogeton cristatus
Potamogeton distinctus
Potamogeton gramineus
Potamogeton heterophyllus
Potamogeton lucens
Potamogeton maackianus
Potamogeton malaianus
Potamogeton natans
Potamogeton obtusifolius
Potamogeton octandrus var. miduhikimo
Potamogeton oxyphyllus
Potamogeton perfoliatus
Potamogeton praelongus
Potamogeton pusillus
Ruppia maritima
Triglochin maritimum
Triglochin palustre
Androsace filiformis
Androsace umbellata
Glaux maritima
Lysimachia barystachys
Lysimachia davurica
Lysimachia thyrsiflora
Primula farinosa
Primula farinosa var. farinosa
Primula maximowiczii
Primula sieboldii
Trientalis europaea
Cheilotheca humilis
Chimaphila japonica
Chimaphila umbellata
Moneses uniflora
Monotropa hypopitys
Orthilia secunda
Pyrola dahurica
Pyrola incarnata
Pyrola japonica
Pyrola macrocalyx
Pyrola media
Pyrola minor
Pyrola renifolia
Pyrola subaphylla
Pyrola tschanbaischanica
Aconitum alboviolaceum
Aconitum barbatum
Aconitum coreanum
Aconitum dunhuaense
Aconitum fischeri
Aconitum fusungense
Aconitum jaluense
Aconitum kirinense
Aconitum kusnezoffii
Aconitum macrorhynchum
Aconitum monanthum
Aconitum paniculigerum
Aconitum raddeanum
Aconitum sczukinii
Aconitum tschangbaischanense
Aconitum umbrosum
Aconitum villosum
Aconitum volubile
Actaea asiatica
Actaea erythrocarpa
Adonis amurensis
Anemone amurensis
Anemone baicalensis
Anemone dichotoma
Anemone raddeana
Anemone reflexa
Anemone udensis
Anemone umbrosa
Aquilegia japonica
Aquilegia oxysepala
Aquilegia oxysepala var. oxysepala
Aquilegia viridiflora
Batrachium kauffmanii
Caltha palustris
Cimicifuga dahurica
Cimicifuga heracleifolia
Cimicifuga simplex
Clematis brevicaudata
Clematis fusca
Clematis heracleifolia
Clematis hexapetala
Clematis koreana
Clematis serratifolia
Clematis sibirica
Clematis terniflora
Delphinium grandiflorum
Delphinium maackianum
Enemion raddeanum
Eranthis stellata
Halerpestes ruthenica
Isopyrum manshuricum
Leptopyrum fumarioides
Paeonia lactiflora
Paeonia obovata
Pulsatilla cernua
Pulsatilla chinensis
Pulsatilla dahurica
Pulsatilla turczaninovii
Ranunculus chinensis
Ranunculus franchetii
Ranunculus gmelinii
Ranunculus japonicus
Ranunculus monophyllus
Ranunculus natans
Ranunculus pulchellus
Ranunculus repens
Ranunculus sceleratus
Ranunculus tachiroei
Thalictrum aquilegifolium var. sibiricum
Thalictrum baicalense
Thalictrum filamentosum
Thalictrum minus
Thalictrum petaloideum
Thalictrum simplex
Thalictrum sparsiflorum
Thalictrum squarrosum
Thalictrum tuberiferum
Trollius chinensis
Trollius japonicus
Trollius macropetalus
Rhamnus bungeana
Rhamnus davurica
Rhamnus diamantiaca
Rhamnus koraiensis
Rhamnus parvifolia
Rhamnus schneideri
Rhamnus ussuriensis
Ziziphus jujuba
Agrimonia coreana
Amygdalus triloba
Armeniaca mandshurica
Armeniaca sibirica
Aruncus sylvester
Cerasus humilis
Cerasus japonica
Cerasus maximowiczii
Cerasus tomentosa
Chamaerhodos canescens
Chamaerhodos erecta
Comarum palustre
Cotoneaster melanocarpus
Crataegus maximowiczii
Crataegus pinnatifida
Crataegus sanguinea
Dryas octopetala var. asiatica
Eriobotrya japonica
Filipendula intermedia
Fragaria orientalis
Fragaria vesca
Geum aleppicum
Malus baccata
Malus komarovii
Malus mandshurica
Padus maackii
Potentilla ancistrifolia
Potentilla anserina
Potentilla betonicifolia
Potentilla bifurca
Potentilla centigrana
Potentilla chinensis
Potentilla cryptotaeniae
Potentilla flagellaris
Potentilla fragarioides
Potentilla freyniana
Potentilla fruticosa
Potentilla fruticosa var. fruticosa
Potentilla longifolia
Potentilla multifida
Potentilla nivea
Potentilla sericea
Potentilla supina
Potentilla tanacetifolia
Potentilla verticillaris
Prinsepia sinensis
Prunus salicina
Prunus ussuriensis
Pyrus ussuriensis
Rosa acicularis
Rosa bella
Rosa davurica
Rosa koreana
Rosa rugosa
Rosa xanthina
Rubus arcticus
Rubus chamaemorus
Rubus corchorifolius
Rubus crataegifolius
Rubus idaeus
Rubus komarovi
Rubus parvifolius
Rubus pungens
Rubus sachalinensis
Rubus saxatilis
Sanguisorba officinalis
Sanguisorba officinalis var. officinalis
Sanguisorba tenuifolia
Sibbaldia procumbens
Sorbaria sorbifolia
Sorbus alnifolia
Sorbus pohuashanensis
Spiraea chamaedryfolia
Spiraea elegans
Spiraea flexuosa
Spiraea flexuosa var. flexuosa
Spiraea media
Spiraea nishimurae
Spiraea pubescens
Spiraea salicifolia
Spiraea sericea
Spiraea trichocarpa
Waldsteinia ternata
Galium aparine var. echinospermum
Galium boreale
Galium davuricum
Galium kamtschaticum
Galium maximowiczii
Galium odoratum
Galium pseudoasprellum
Galium tenuissimum
Galium trifidum
Galium triflorum
Galium varum var. asiaticum
Galium varum var. lacteum
Galium varum var. trachycarpum
Galium varum var. trachyphyllum
Galium verum
Rubia chinensis
Rubia sylvatica
Dictamnus dasycarpus
Haplophyllum dauricum
Phellodendron amurense
Chosenia arbutifolia
Populus davidiana
Populus girinensis
Populus koreana
Populus maximowiczii
Populus nakaii
Populus simonii
Populus ussuriensis
Salix caprea
Salix dasyclados
Salix eriocarpa
Salix floderusii
Salix gracilior
Salix gracilistyla
Salix integra
Salix kangensis
Salix koreensis
Salix maximowiczii
Salix microstachya
Salix myrtilloides
Salix pentandra
Salix pierotii
Salix raddeana
Salix rorida
Salix rosmarinifolia
Salix sachalinensis
Salix siuzevii
Salix skvortzovii
Salix taraikensis
Salix yanbianica
Thesium chinense
Thesium longifolium
Thesium refractum
Astilbe chinensis
Astilbe grandis
Astilboides tabularis
Chrysosplenium flagelliferum
Chrysosplenium japonicum
Chrysosplenium lectus-cochleae
Chrysosplenium pilosum
Chrysosplenium ramosum
Chrysosplenium sinicum
Deutzia glabrata
Deutzia parviflora
Mitella nuda
Mukdenia rossii
Parnassia palustris
Penthorum chinense
Philadelphus schrenkii
Philadelphus schrenkii var. schrenkii
Philadelphus tenuifolius
Ribes burejense
Ribes diacanthum
Ribes horridum
Ribes komarovii
Ribes latifolium
Ribes mandshuricum
Ribes maximowiczianum
Ribes triste
Rodgersia podophylla
Saxifraga cernua
Saxifraga fortunei
Saxifraga laciniata
Saxifraga manshuriensis
Scheuchzeria palustris
Euphrasia hirtella
Euphrasia pectinata
Gratiola japonica
Limosella aquatica
Linaria vulgaris
Lindernia procumbens
Mazus stachydifolius
Melampyrum roseum
Mimulus tenellus
Omphalothrix longipes
Pedicularis grandiflora
Pedicularis resupinata
Pedicularis rubens
Pedicularis sceptrum-carolinum
Pedicularis sceptrumcarolinum subsp. pubescens
Pedicularis sceptrum-carolinum subsp. pubescens
Pedicularis sceptrum-carolinum subsp. sceptrum-carolinum
Pedicularis spicata
Pedicularis verticillata
Phtheirospermum japonicum
Rhinanthus glaber
Scrophularia buergeriana
Siphonostegia chinensis
Veronica anagallisaquatica
Veronica anagalloides
Veronica peregrina
Veronica stelleri var. longistyla
Veronica undulata
Veronicastrum sibiricum
Veronicastrum tubiflorum
Ailanthus altissima
Datura stramonium
Hyoscyamus niger
Lycium chinense
Sparganium glomeratum
Sparganium hyperboreum
Sparganium simplex
Sparganium stenophyllum
Sparganium stoloniferum
Staphylea bumalda
Symplocos paniculata
Taxus cuspidata
Daphne pseudomezereum
Diarthron linifolium
Stellera chamaejasme
Corchoropsis tomentosa
Tilia amurensis
Tilia mandshurica
Trapa bispinosa
Trapa incisa var. incisa
Trapa japonica
Trapa litwinowii
Trapa macropoda var. macropoda
Trapa manshurica
Trapa maximowiczii
Trapa pseudoincisa var. pseudoincisa
Typha angustata
Typha angustifolia
Typha latifolia
Typha laxmannii
Typha minima
Typha orientalis
Typha przewalskii
Hemiptelea davidii
Ulmus davidiana
Ulmus laciniata
Ulmus macrocarpa
Ulmus pumila
Aegopodium alpestre
Angelica acutiloba
Angelica amurensis
Angelica anomala
Angelica dahurica
Angelica decusiva f. albiflora
Angelica gigas
Angelica polymorpha
Anthriscus nemorosa
Anthriscus sylvestris
Bupleurum chinense
Bupleurum euphorbioides
Bupleurum komarovianum
Bupleurum longiradiatum
Bupleurum scorzonerifolium
Carum buriaticum
Carum carvi
Cicuta virosa
Cnidium dahuricum
Cnidium monnieri
Coelopleurum nakaianum
Coelopleurum saxatile
Czernaevia laevigata
Ferula bungeana
Heracleum dissectum
Heracleum moellendorffii
Libanotis amurensis
Libanotis seseloides
Ligusticum ajanense
Ligusticum jeholense
Ligusticum tachiroei
Ostericum grosseserratum
Ostericum maximowiczii
Ostericum sieboldii
Ostericum sieboldii var. sieboldii
Ostericum viridiflorum
Peucedanum baicalense
Peucedanum elegans
Peucedanum piliferum
Peucedanum stepposum
Peucedanum terebinthaceum
Pimpinella brachycarpa
Pimpinella calycina
Pimpinella cnidioides
Pimpinella thellungiana
Pleurospermum camtschaticum
Pleurospermum uralense
Sanicula chinensis
Sanicula rubriflora
Saposhnikovia divaricata
Sium suave
Sphallerocarpus gracilis
Torilis japonica
Boehmeria silvestrii
Boehmeria spicata
Girardinia diversifolia
Laportea bulbifera
Parietaria micrantha
Pilea japonica
Pilea pumila
Urtica angustifolia
Urtica cannabina
Urtica laetevirens
Patrinia rupestris subsp. rupestris
Patrinia rupestris subsp. scabra
Patrinia scabiosaefolia
Patrinia villosa subsp. punctifolia
Valeriana amurensis
Valeriana officinalis var. latifolia
Valeriana officinalis var. officinalis
Viola acuminata
Viola amurica
Viola biflora
Viola brachyceras
Viola chaerophylloides
Viola collina
Viola dactyloides
Viola diamantiaca
Viola dissecta
Viola epipsila
Viola fissifolia
Viola hirtipes
Viola mandshurica
Viola mauritii
Viola mirabilis
Viola monbeigii
Viola mongolica
Viola orientalis
Viola patrinii
Viola pekinensis
Viola phalacrocarpa
Viola philippica
Viola prionantha
Viola raddeana
Viola sacchalinensis
Viola selkirkii
Viola tenuicornis
Viola variegata
Viola verecunda
Viola websteri
Ampelopsis aconitifolia
Ampelopsis delavayana
Ampelopsis heterophylla var. brevipedunculata
Ampelopsis japonica
Parthenocissus tricuspidata
Vitis amurensis
Nitraria sibirica
Tribulus terrester
