# Supplementary material for: Throwing light on dark diversity of vascular plants in China: predicting the distribution of dark and threatened species under global climate change
Source: PeerJ. 2019 Apr 9;7:e6731. doi: 10.7717/peerj.6731 (PMC6461033; doi:10.7717/peerj.6731)
Supplement: Supplemental Information 6 [file peerj-07-6731-s006.zip › Dataset S2/36.csv]

Asystasiella neesiana
Calophanoides chinensis
Championella maclurei
Championella oligantha
Championella tetrasperma
Goldfussia pentstemonoides
Gutzlaffia aprica var. aprica
Hygrophila salicifolia var. salicifolia
Isoglossa collina
Leptosiphonium venustum
Mananthes austrosinensis
Paragutzlaffia henryi
Peristrophe baphica
Peristrophe floribunda
Peristrophe japonica
Pteracanthus alatus
Rungia chinensis
Rungia densiflora
Acer acutum var. acutum
Acer acutum var. quinquefidum
Acer amplum var. amplum
Acer amplum var. tientaiense
Acer anhweiense var. brachypterum
Acer buergerianum var. buergerianum
Acer buergerianum var. ningpoense
Acer changhuaense
Acer cinnamomifolium
Acer confertifolium
Acer cordatum var. cordatum
Acer cordatum var. microcordatum
Acer coriaceifolium var. coriaceifolium
Acer davidii
Acer duplicatoserratum
Acer elegantulum var. elegantulum
Acer elegantulum var. macrurum
Acer fabri var. fabri
Acer fabri var. rubrocarpum
Acer flabellatum
Acer ginnala subsp. theiferum
Acer grosseri var. hersii
Acer kiangsiense
Acer leptophyllum
Acer linganense
Acer longipes var. longipes
Acer lucidum
Acer mono var. incurvatum
Acer mono var. mono
Acer nikoense
Acer oblongum
Acer oblongum var. oblongum
Acer olivaceum
Acer oliverianum
Acer pubinerve
Acer pubipalmatum var. pubipalmatum
Acer shangszeense var. anfuense
Acer sinopurpurascens
Acer tutcheri
Acer wilsonii
Acer wuyishanicum
Acer wuyuanense var. trichopodum
Acer wuyuanense var. wuyuanense
Acer yangjuechi
Actinidia arguta
Actinidia callosa
Actinidia chinensis
Actinidia chrysantha
Actinidia eriantha
Actinidia fulvicoma
Actinidia hemsleyana
Actinidia lanceolata
Actinidia latifolia
Actinidia macrosperma
Actinidia melanandra
Actinidia melliana
Actinidia sabiaefolia
Actinidia styracifolia
Actinidia trichogyna
Actinidia valvata
Mollugo stricta
Alangium chinense
Alangium chinense subsp. chinense
Alangium kurzii
Alangium kurzii var. kurzii
Alangium platanifolium
Alisma canaliculatum
Alisma orinentale
Sagittaria lichuanensis
Sagittaria potamogetifola
Sagittaria pygmaea
Sagittaria trifolia
Sagittaria trifolia var. trifolia
Achyranthes aspera
Achyranthes bidentata var. bidentata f. bidentata
Achyranthes longifolia
Alternanthera philoxeroides
Alternanthera sessilis
Amaranthus hybridus
Amaranthus lividus
Amaranthus spinosus
Amaranthus viridis
Celosia argentea
Curculigo orchioides
Hypoxis aurea
Lycoris aurea
Lycoris caldwellii
Lycoris radiata
Choerospondias axillaris
Pistacia chinensis
Rhus chinensis
Toxicodendron succedaneum
Toxicodendron sylvestre
Toxicodendron trichocarpum
Toxicodendron vernicifluum
Artabotrys hexapetalus
Uvaria boniana
Alyxia sinensis
Pottsia laxiflora
Sindechites henryi
Trachelospermum axillare
Trachelospermum jasminoides
Aponogeton lakhonensis
Ilex aculeolata
Ilex asprella
Ilex buergeri
Ilex championii
Ilex chinensis
Ilex cornuta
Ilex crenata
Ilex dasyphylla
Ilex editicostata
Ilex elmerrilliana
Ilex ficifolia
Ilex ficoidea
Ilex formosana
Ilex hirsuta
Ilex intermedia
Ilex kiangsiensis
Ilex kwangtungensis
Ilex latifolia
Ilex limii
Ilex litseaefolia
Ilex lohfauensis
Ilex macrocarpa
Ilex macropoda
Ilex memecylifolia
Ilex micrococca
Ilex nitidissima
Ilex pedunculosa
Ilex pernyi
Ilex pubescens
Ilex rotunda
Ilex serrata
Ilex suaveolens
Ilex subficoidea
Ilex subficoides
Ilex szechwanensis
Ilex triflora
Ilex tsoii var. tsoii
Ilex viridis
Ilex wilsonii
Ilex wugonshanensis
Acorus calamus var. calamus
Acorus gramineus
Acorus tatarinowii
Alocasia macrorrhiza
Amorphophallus rivieri
Amorphophallus variabilis
Arisaema du-bois-reymondiae
Arisaema erubescens
Arisaema heterophyllum
Arisaema lobatum
Colocasia antiquorum
Colocasia gigantea
Pinellia cordata
Pinellia ternata
Pistia stratiotes
Typhonium divaricatum
Acanthopanax gracilistylus var. gracilistylus
Acanthopanax gracilistylus var. nodiflorus
Acanthopanax leucorrhizus var. leucorrhizus
Acanthopanax simonii var. simonii
Aralia armata
Aralia chinensis
Aralia cordata
Aralia dasyphylla
Aralia decaisneana
Aralia echinocaulis
Aralia elata
Aralia scaberula
Aralia spinifolia
Aralia undulata
Dendropanax brevistylus
Dendropanax confertus
Dendropanax dentiger
Dendropanax proteus
Fatsia japonica
Hedera nepalensis var. sinensis
Heteropanax brevipedicellatus
Kalopanax septemlobus
Macropanax rosthornii
Panax quinquefolius
Pentapanax henryi
Schefflera chinensis
Schefflera delavayi
Schefflera minutistellata
Tetrapanax papyrifer
Aristolochia debilis
Aristolochia fordiana
Aristolochia mollissima
Aristolochia moupinensis
Aristolochia tubiflora
Asarum forbesii
Asarum fukienense
Asarum ichangense
Asarum insigne
Asarum pulchellum
Asarum sieboldii
Asarum wulingense
Saruma henryi
Biondia henryi
Cynanchum amplexicaule
Cynanchum atratum
Cynanchum auriculatum
Cynanchum glaucescens
Cynanchum mooreanum
Cynanchum officinale
Cynanchum paniculatum
Cynanchum stauntonii
Marsdenia sinensis
Metaplexis hemsleyana
Periploca sepium
Tylophora floribunda
Tylophora silvestris
Balanophora harlandii
Balanophora laxiflora
Balanophora subcupularis
Balanophora tobiracola
Impatiens blepharosepala
Impatiens chinensis
Impatiens commelinoides
Impatiens davidi
Impatiens fenghwaiana
Impatiens hunanensis
Impatiens jinggangensis
Impatiens obesa
Impatiens platysepala
Impatiens siculifer
Impatiens tubulosa
Impatiens wuyuanensis
Begonia algaia
Begonia crassirostris
Begonia digyna
Begonia fimbristipula
Begonia grandis
Begonia grandis subsp. grandis
Begonia palmata
Berberis chingii
Berberis impedita
Berberis jiangxiensis var. jiangxiensis
Berberis jiangxiensis var. pulchella
Berberis virgetorum
Berberis wuyiensis
Dysosma versipellis
Epimedium lishihchenii
Epimedium sagittatum var. sagittatum
Mahonia bealei
Mahonia fortunei
Nandina domestica
Alnus trabeculosa
Betula austrosinensis
Betula luminifera
Carpinus cordata
Carpinus hupeana
Carpinus londoniana
Carpinus polyneura
Carpinus tschonoskii
Carpinus viminea
Corylus fargesii
Corylus heterophylla
Bombax malabaricum
Cynoglossum lanceolatum
Lithospermum erythrorhizon
Omphalotrigonotis cupulifera
Sinojohnstonia chekiangensis
Thyrocarpus glochidiatus
Thyrocarpus sampsonii
Trigonotis laxa
Trigonotis peduncularis
Bretschneidera sinensis
Burmannia coelestis
Buxus bodinieri
Buxus megistophylla
Buxus sinica
Pachysandra axillaris
Sarcococca orientalis
Callitriche palustris
Chimonanthus nitens
Chimonanthus praecox
Chimonanthus salicifolius
Adenophora hunanensis subsp. huadungensis
Adenophora hunanensis subsp. hunanensis
Adenophora rupincola
Adenophora sinensis
Adenophora stricta subsp. stricta
Campanumoea javanica subsp. japonica
Lobelia chinensis
Lobelia davidii var. davidii
Lobelia melliana
Platycodon grandiflorus
Wahlenbergia marginata
Abelia chinensis
Abelia dielsii
Lonicera acuminata var. acuminata
Lonicera acuminata var. depilata
Lonicera chrysantha subsp. chrysantha
Lonicera elisae
Lonicera ferruginea
Lonicera fragrantissima
Lonicera hemsleyana
Lonicera hypoglauca subsp. hypoglauca
Lonicera japonica var. chinensis
Lonicera japonica var. japonica
Lonicera macrantha var. heterotricha
Lonicera macrantha var. macrantha
Lonicera macranthoides
Lonicera modesta var. lushanensis
Lonicera modesta var. modesta
Lonicera nubium
Lonicera pampaninii
Lonicera rhytidophylla
Lonicera similis var. similis
Lonicera tragophylla
Lonicera trichosepala
Lonicera webbiana var. webbiana
Sambucus chinensis
Viburnum brachybotryum
Viburnum brevitubum
Viburnum chunii var. chunii
Viburnum dalzielii
Viburnum dilatatum var. dilatatum
Viburnum dilatatum var. fulvotomentosum
Viburnum erosum var. erosum
Viburnum foetidum var. rectangulatum
Viburnum fordiae
Viburnum formosanum subsp. formosanum var. pubigerum
Viburnum glomeratum subsp. magnificum
Viburnum hanceanum
Viburnum hengshanicum
Viburnum henryi
Viburnum lancifolium
Viburnum luzonicum
Viburnum macrocephalum f. keteleeri
Viburnum melanocarpum
Viburnum plicatum var. tomentosum
Viburnum propinquum var. propinquum
Viburnum sempervirens var. sempervirens
Viburnum sempervirens var. trichophorum
Viburnum setigerum var. setigerum
Viburnum setigerum var. sulcatum
Viburnum sympodiale
Viburnum urceolatum
Arenaria serpyllifolia
Cerastium fontanum
Cerastium glomeratum
Dianthus longicalyx
Dianthus superbus
Lychnis coronata
Lychnis senno
Moehringia trinervia
Myosoton aquaticum
Polycarpaea corymbosa
Pseudostellaria heterophylla
Sagina japonica
Silene aprica
Silene firma
Silene fortunei
Stellaria chinensis
Stellaria media
Stellaria vestita
Stellaria wushanensis
celastrus aculeatus
Celastrus angulatus
Celastrus gemmatus
Celastrus hindsii
Celastrus hypoleucoides
Celastrus oblanceifolius
Celastrus orbiculatus
Celastrus rosthornianus
Celastrus stylosus
Euonymus acanthocarpus
Euonymus alatus
Euonymus carnosus
Euonymus centidens
Euonymus chenmoui
Euonymus dielsianus
Euonymus echinatus
Euonymus ellipticus
Euonymus euscaphis
Euonymus fortunei
Euonymus hamiltonianus
Euonymus japonicus
Euonymus jinggangshanensis
Euonymus laxiflorus
Euonymus maackii
Euonymus myrianthus
Euonymus nitidus
Euonymus oblongifolius
Euonymus oxyphyllus
Euonymus spraguei
Euonymus subsessilis
Euonymus vagans
Microtropis fokienensis
Monimopetalum chinense
Tripterygium wilfordii
Cephalotaxus fortunei
Cephalotaxus fortunei var. fortunei
Cephalotaxus oliveri
Cephalotaxus sinensis
Cephalotaxus sinensis var. sinensis
Cercidiphyllum japonicum
Chenopodium album
Chenopodium glaucum
Chenopodium gracilispicum
Chenopodium rubrum
Chenopodium serotinum
Chloranthus fortunei
Chloranthus multistachys
Chloranthus serratus
Chloranthus sessilifolius
Sarcandra glabra
Combretum alfredii
Combretum latifolium
Quisqualis indica
Quisqualis indica var. indica
Commelina bengalensis
Commelina paludosa
Cyanotis arachnoidea
Cyanotis arachoidea
Floscopa scandens
Murdannia keisak
Murdannia loriformis
Murdannia nudiflora
Murdannia triquetra
Pollia japonica
Pollia secundiflora
Spatholirion longifolium
Adenocaulon himalaicum
Adenostemma lavenia
Ainsliaea caesia
Ainsliaea fragrans
Ainsliaea gracilis
Ainsliaea grossedentata
Ainsliaea macroclinidioides
Ainsliaea plantaginifolia
Ainsliaea trinervis
Ambrosia artemisiifolia
Anaphalis aureo-punctata var. plantaginifolia
Anaphalis sinica
Arctium lappa
Artemisia anomala
Artemisia argyi
Artemisia atrovirens
Artemisia capillaris
Artemisia carvifolia
Artemisia chingii
Artemisia gilvescens
Artemisia japonica
Artemisia lactiflora
Artemisia lancea
Artemisia lavandulaefolia
Artemisia mongolica
Artemisia princeps
Artemisia rubripes
Artemisia sacrorum
Artemisia scoparia
Artemisia selengensis
Artemisia simulans
Artemisia sylvatica
Artemisia velutina
Artemisia verlotorum
Aster baccharoides
Aster panduratus
Aster sinianus
Aster turbinatus
Atractylodes lancea
Atractylodes macrocephala
Bidens bipinnata
Bidens pilosa
Blumea formosana
Blumea lacera
Blumea megacephala
Blumea mollis
Blumea oblongifolia
Blumea sericans
Blumea sessiliflora
Carduus acanthoides
Carduus crispus
Carpesium cernuum
Carpesium divaricatum
Carpesium minum
Centipeda minima
Cichorium intybus
Cirsium chinense
Cirsium hupehense
Cirsium japonicum
Cirsium lineare
Cirsium racemiforme
Cirsium setosum
Conyza canadensis
Conyza japonica
Conyza sumatrensis
Crassocephalum crepidioides
Doellingeria marchandii
Doellingeria scaber
Eclipta prostrata
Elephantopus scaber
Erigeron annuus
Eupatorium fortunei
Eupatorium japonicum
Eupatorium lindleyanum
Galinsoga quadriradiata
Gerbera piloselloides
Gnaphalium adnatum
Gnaphalium pensylvanicum
Gynura japonica
Hemistepta lyrata
Heteropappus hispidus
Hieracium umbellatum
Inula cappa
Inula japonica
Inula lineariifolia
Ixeridium chinense
Ixeridium dentatum
Ixeridium gracile
Ixeridium gramineum
Ixeris polycephala
Ixeris stolonifera
Kalimeris indica
Kalimeris shimadai
Lapsana apogonoides
Ligularia dentata
Ligularia japonica
Myriactis nepalensis
Notoseris psilolepis
Paraixeris denticulata
Paraprenanthes heptantha
Paraprenanthes multiformis
Paraprenanthes pilipes
Paraprenanthes sororia
Paraprenanthes sylvicola
Parasenecio hwangshanicus
Parasenecio rubescens
Pertya cordifolia
Pertya desmocephala
Pertya glabrescens
Pertya pubescens
Petasites japonicus
Pterocypsela elata
Pterocypsela formosana
Pterocypsela indica
Pterocypsela laciniata
Pterocypsela raddeana
Rhynchospermum verticillatum
Saussurea bullockii
Saussurea deltoidea
Saussurea japonica
Senecio scandens
Serratula chinensis
Sheareria nana
Siegesbeckia glabrescens
Siegesbeckia orientalis
Siegesbeckia pubescens
Sinosenecio jiuhuashanicus
Sinosenecio latouchei
Sinosenecio oldhamianus
Sinosenecio wuyiensis
Solidago decurrens
Sonchus asper
Sonchus lingianus
Sonchus oleraceus
Synotis fulvipes
Synurus deltoides
Tephroseris kirilowii
Turczaninowia fastigiata
Tussilago farfara
Vernonia cinerea
Xanthium sibiricum
Youngia erythrocarpa
Youngia heterophylla
Youngia japonica
Youngia longifolra
Youngia pseudosenecio
Calystegia hederacea
Cuscuta australis
Cuscuta campestris
Cuscuta japonica
Evolvulus alsinoides
Merremia hederacea
Aucuba filicauda
Dendrobenthamia angustata var. angustata
Dendrobenthamia angustata var. wuyishanensis
Dendrobenthamia elegans
Dendrobenthamia ferruginea var. jiangxiensis
Dendrobenthamia hongkongensis
Swida alba
Swida walteri
Swida wilsoniana
Sedum alfredii
Sedum baileyi
Sedum bulbiferum
Sedum drymarioides
Sedum emarginatum
Sedum japonicum
Sedum lineare
Sedum polytrichoides
Sedum sarmentosum
Sedum subtile
Sedum tetractinum
Actinostemma tenerum var. tenerum
Hemsleya chinensis var. chinensis
Hemsleya graciliflora
Momordica cochinchinensis
Siraitia grosvenorii
Solena amplexicaulis
Thladiantha nudiflora var. nudiflora
Thladiantha punctata
Trichosanthes cucumeroides var. cucumeroides
Trichosanthes jinggangshanica
Trichosanthes laceribractea
Trichosanthes pedata
Trichosanthes rosthornii var. rosthornii
Zehneria indica
Zehneria maysorensis
Cupressus funebris
Fokienia hodginsii
Juniperus formosana
Platycladus orientalis
Bulbostylis barbata
Bulbostylis densa
Carex brevicuspis var. brevicuspis
Carex brownii
Carex capillacea
Carex cheniana
Carex chinensis var. chinensis
Carex cruciata
Carex dimorpholepis
Carex filicina
Carex foraminata
Carex gentilis var. gentilis
Carex gibba
Carex glossostigma
Carex harlandii
Carex heterolepis
Carex ischnostachya
Carex lanceolata var. lanceolata
Carex laticeps
Carex liouana
Carex maculata
Carex nemostachys
Carex paxii
Carex phacota
Carex pruinosa
Carex rara
Carex rubro-brunnea var. taliensis
Carex scaposa var. scaposa
Carex sendaica var. sendaica
Carex siderosticta var. siderosticta
Carex stipitinux
Carex submollicula
Carex subtumida
Carex teinogyna
Carex transversa
Carex tristaohya Var. pocilliformis
Carex unisexualis
Carex ussuriensis
Carex ypsilandraefolia
Cyperus compressus
Cyperus iria
Cyperus microiria
Cyperus pilosus var. pauciflorus
Cyperus pilosus var. pilosus
Cyperus rotundus var. rotundus
Fimbristylis complanata var. kraussiana
Fimbristylis dichotoma f. annua
Fimbristylis dichotoma f. dichotoma
Fimbristylis diphylloides var. diphylloides
Fimbristylis diphylloides var. straminea
Fimbristylis henryi
Fimbristylis hookeriana
Fimbristylis miliacea
Fimbristylis rigidula
Fimbristylis wukungshanensis
Mariscus umbellatus var. umbellatus
Pycreus globosus var. nilagiricus
Pycreus pumilus
Pycreus sanguinolentus f. sanguinolentus
Rhynchospora chinensis
Scirpus juncoides var. juncoides
Scirpus subcapitatus
Scirpus triangulatus var. triangulatus
Scirpus wallichii
Daphniphyllum calycinum
Daphniphyllum macropodum
Daphniphyllum oldhami
Dioscorea bulbifera
Dioscorea cirrhosa
Dioscorea collettii
Dioscorea gracillima
Dioscorea japonica
Dioscorea kamoonensis
Dioscorea nipponica
Dioscorea pentaphylla
Dioscorea tenuipes
Dioscorea tokoro
Dipsacus asperoides var. asperoides
Dipsacus japonicus
Drosera peltata
Drosera rotundifolia
Diospyros kaki
Diospyros lotus
Diospyros morrisiana
Diospyros oleifera
Diospyros rhombifolia
Diospyros tsangii
Elaeagnus argyi
Elaeagnus courtoisi
Elaeagnus difficilis
Elaeagnus glabra
Elaeagnus henryi
Elaeagnus jiangxiensis
Elaeagnus loureirii
Elaeagnus magna
Elaeagnus multiflora
Elaeagnus pungens
Elaeagnus stellipila
Elaeagnus umbellata
Elaeocarpus chinensis
Elaeocarpus decipiens
Elaeocarpus duclouxii
Elaeocarpus glabripetalus
Elaeocarpus japonicus
Elaeocarpus sylvestris
Sloanea sinensis
Enkianthus chinensis
Enkianthus quinqueflorus
Gaultheria leucocarpa
Lyonia ovalifolia var. elliptica
Lyonia ovalifolia var. hebecarpa
Pieris formosa
Pieris japonica
Rhododendron bachii
Rhododendron cavaleriei
Rhododendron championae
Rhododendron crassimedium
Rhododendron crassistylum
Rhododendron discolor
Rhododendron farrerae
Rhododendron fortunei
Rhododendron haofui
Rhododendron henryi var. dunnii
Rhododendron henryi var. henryi
Rhododendron hongkongense
Rhododendron huanense
Rhododendron hypoblematosum
Rhododendron jinggangshanicum
Rhododendron kiangsiense
Rhododendron latoucheae
Rhododendron maculiferum
Rhododendron mariae
Rhododendron mariesii
Rhododendron molle
Rhododendron moulmainense
Rhododendron mucronatum
Rhododendron naamkwanense var. cryptonerve
Rhododendron naamkwanense var. naamkwanense
Rhododendron ovatum var. setuliferium
Rhododendron pulchrum
Rhododendron rhuyuenense
Rhododendron seniavinii
Rhododendron simiarum var. simiarum
Rhododendron simsii
Rhododendron stamineum var. stamineum
Rhododendron xiaoxidongense
Vaccinium bracteatum var. bracteatum
Vaccinium bracteatum var. rubellum
Vaccinium carlesii
Vaccinium henryi var. chingii
Vaccinium henryi var. henryi
Vaccinium iteophyllum var. iteophyllum
Vaccinium japonicum
Vaccinium mandarinorum var. austrosinense
Vaccinium trichocladum var. glabriracemosum
Vaccinium trichocladum var. trichocladum
Eriocaulon alpestre
Eriocaulon australe
Eriocaulon buergerianum
Eriocaulon cinereum
Eriocaulon decemflorum
Eriocaulon echinulatum
Eriocaulon echinulatunm
Eriocaulon faberi
Erythroxylum sinensis
Acalypha australis
Acalypha brachystachya
Alchornea davidii
Alchornea trewioides
Antidesma bunius
Antidesma japonicum
Aporusa yunnanensis
Bischofia javanica
Bischofia polycarpa
Croton lachnocarpus
Croton tiglium
Discocleidion glabrum
Euphorbia bifida
Euphorbia esula
Euphorbia helioscopia
Euphorbia hirta
Euphorbia humifusa
Euphorbia hylonoma
Euphorbia hypericifolia
Euphorbia lathylris
Euphorbia maculata
Euphorbia pekinensis
Euphorbia thymifolia
Flueggea suffruticosa
Flueggea virosa
Glochidion daltonii
Glochidion obovatum
Glochidion puberum
Glochidion wilsonii
Mallotus apelta
Mallotus lianus
Mallotus microcarpus
Mallotus paxii var. paxii
Mallotus philippensis
Mallotus repandus
Mallotus reticulatus
Mercurialis leiocarpa
Phyllanthus chekiangensis
Phyllanthus emblica
Phyllanthus flexuosus
Phyllanthus glaucus
Phyllanthus reticulatus
Phyllanthus urinaria
Phyllanthus ussuriensis
Sapium atrobadiomaculatum
Sapium discolor
Sapium japonicum
Sapium sebiferum
Speranskia cantonensis
Vernicia fordii
Vernicia montana
Euptelea pleiospermum
Castanea henryi
Castanea mollissima
Castanea seguinii
Castanopsis carlesii
Castanopsis chunii
Castanopsis eyrei
Castanopsis fabri
Castanopsis fargesii
Castanopsis fissa
Castanopsis fordii
Castanopsis jucunda
Castanopsis kawakamii
Castanopsis lamontii
Castanopsis nigrescens
Castanopsis sclerophylla
Castanopsis tibetana
Castanopsis uraiana
Cyclobalanopsis chungii
Cyclobalanopsis fleuryi
Cyclobalanopsis glauca
Cyclobalanopsis gracilis
Cyclobalanopsis jenseniana
Cyclobalanopsis multiervis
Cyclobalanopsis myrsinifolia
Cyclobalanopsis ningangensis
Cyclobalanopsis oxyodon
Cyclobalanopsis pachyloma
Cyclobalanopsis patelliformis
Cyclobalanopsis sessilifolia
Cyclobalanopsis stewardiana
Fagus longipetiolata
Fagus lucida
Lithocarpus brevicaudatus
Lithocarpus calophyllus
Lithocarpus cleistocarpus
Lithocarpus floccosus
Lithocarpus glaber
Lithocarpus hancei
Lithocarpus harlandii
Lithocarpus henryi
Lithocarpus iteaphyllus
Lithocarpus litseifolius
Lithocarpus paihengii
Lithocarpus paniculatus
Lithocarpus quercifolius
Lithocarpus skanianus
Lithocarpus taitoensis
Quercus acutissima
Quercus aliena
Quercus chenii
Quercus dentata
Quercus engleriana
Quercus fabri
Quercus phillyraeoides
Quercus serrata
Quercus spinosa
Quercus variabilis
Bennettiodendron brevipes var. brevipes
Bennettiodendron leprosipes
Homalium ceylanicum
Homalium cochinchinense
Homalium cochinchinense var. cochinchinense
Homalium hainanense
Idesia polycarpa
Poliothyrsis sinensis
Xylosma controversum var. controversum
Xylosma racemosum var. glaucescens
Xylosma racemosum var. racemosum
Centaurium pulchellum
Exacum tetragonum
Gentiana davidii
Gentiana loureirii
Gentiana manshurica
Gentiana panthaica
Gentiana thunbergii
Gentiana yokusai
Gentiana zollingeri
Nymphoides indica
Swertia angustifolia
Swertia bimaculata
Swertia hickinii
Tripterospermum chinense
Erodium stephanianum
Geranium carolinianum
Geranium nepalense
Geranium sibiricum
Geranium wilfordii
Boea clarkeana
Boea hygrometrica
Briggsia chienii
Chirita fimbrisepala var. fimbrisepala
Chirita juliae
Chirita pinnatifida
Conandron ramondioides
Deinocheilos jiangxiense
Didymocarpus hancei
Didymocarpus heucherifolius
Hemiboea cavaleriei var. cavaleriei
Hemiboea gracilis var. gracilis
Hemiboea strigosa
Hemiboea subacaulis
Hemiboea subcapitata var. subcapitata
Lysionotus pauciflorus var. pauciflorus
Oreocharis auricula var. auricula
Oreocharis benthamii var. benthamii
Oreocharis maximowiczii
Ginkgo biloba
Gnetum parvifolium
Agrostis gigantea
Agrostis matsumurae
Agrostis micrantha
Agrostis myriantha
Alopecurus aequalis
Anthoxanthum odoratum
Apluda mutica
Apocopis wrightii
Arthraxon hispidus
Arundinella anomala
Arundinella barbinodis
Arundinella fluviatilis
Arundinella hirta
Arundinella hondana
Arundinella setosa
Avena fatua
Bambusa albo-lineata
Bambusa gibba
Bambusa multiplex var. incana
Bambusa pachinensis
Bambusa pachinensis var. pachinensis
Bothriochloa ischaemum
Brachiaria subquadripara
Brachiaria villosa
Brachyelytrum erectum var. japonicum
Brachystachyum densiflorum var. densiflorum
Brachystachyum densiflorum var. villosum
Bromus japonicus
Bromus remotiflorus
Bromus rigidus
Calamagrostis epigeios var. epigeios
Capillipedium assimile
Centotheca lappacea
Chimonobambusa quadrangularis
Chloris virgata
Cleistogenes hancei
Coix chinensis var. chinensis
Coix lacryma-jobi var. lacryma-jobi
Coleanthus subtilis
Cymbopogon goeringii
Cynosurus cristatus
Cyrtococcum patens
Dactyloctenium aegyptium
Deyeuxia arundinacea var. borealis
Deyeuxia arundinacea var. ciliata
Deyeuxia arundinacea var. ligulata
Deyeuxia hakonensis
Deyeuxia henryi
Deyeuxia hupehensis
Digitaria ciliaris
Digitaria longiflora
Digitaria mollicoma
Digitaria radicosa
Digitaria violascens
Dimeria ornithopoda
Dimeria sinensis
Eccoilopus cotulifer
Echinochloa caudata
Echinochloa colonum
Echinochloa crusgali var. austro-japonensis
Echinochloa crusgali var. crusgali
Echinochloa crusgali var. mitis
Echinochloa crusgali var. zelayensis
Echinochloa hispidula
Eleusine coracana
Eleusine indica
Eragrostis autumnalis
Eragrostis cilianensis
Eragrostis ferruginea
Eragrostis japonica
Eragrostis mairei
Eragrostis minor
Eragrostis nigra
Eragrostis pilosissima
Eragrostis unioloides
Eragrostis zeylanica
Eremochloa ciliaris
Eremochloa ophiuroides
Eriachne pallescens
Erianthus formosanus var. formosanus
Erianthus formosanus var. pollinioides
Eriochloa villosa
Eulalia leschenaultiana
Eulalia quadrinervis
Eulalia speciosa
Festuca parvigluma
Gelidocalamus stellatus
Glyceria leptolepis
Glyceria tonglensis
Heteropogon contortus
Hymenachne patens
Ichnanthus vicinus
Imperata cylindrica
Imperata koenigii
Indocalamus hirtivaginatus
Indocalamus latifolius
Indocalamus tessellatus
Isachne dispar
Isachne globosa
Isachne globosa var. globosa
Isachne hirsuta var. yongxiouensis
Isachne nipponensis
Isachne truncata
Ischaemum aristatum
Ischaemum barbatum
Koeleria cristata var. cristata
Leptochloa chinensis
Leptochloa panicea
Lolium multiflorum
Lophatherum gracile
Lophatherum sinense
Melica grandiflora
Melica Onoei
Microstegium ciliatum
Microstegium japonicum
Microstegium nudum
Microstegium vimineum
Milium effusum
Miscanthus sinensis
Muhlenbergia hugelii
Muhlenbergia japonica
Muhlenbergia ramosa
Narenga porphyrocoma
Neyraudia montana
Neyraudia reynaudiana
Oligostachyum lubricum
Oligostachyum scabriflorum
Oligostachyum scabriflorum var. scabriflorum
Oplismenus compositus
Oplismenus undulatifolius
Orthoraphium grandifolium
Panicum bisulcatum
Panicum brevifolium
Panicum incomtum
Panicum psilopodium var. psilopodium
Panicum repens
Paspalum orbiculare
Paspalum scrobiculatum
Paspalum thunbergii
Pennisetum alopecuroides
Phaenosperma globosa
Phalaris arundinacea
Phleum paniculatum
Phyllostachys bambusoides f. bambusoides
Phyllostachys bambusoides f. lacrima-deae
Phyllostachys fimbriligula
Phyllostachys glauca var. glauca
Phyllostachys heteroclada
Phyllostachys heteroclada f. heteroclada
Phyllostachys heterocycla cv. pubescens
Phyllostachys meyeri
Phyllostachys nidularia
Phyllostachys nidularia f. nidularia
Phyllostachys nigra var. henonis
Phyllostachys nuda
Phyllostachys propinqua
Phyllostachys rubromarginata
Phyllostachys sulphurea
Phyllostachys sulphurea cv. houzeau
Phyllostachys sulphurea cv. robert
Phyllostachys sulphurea cv. viridis
Phyllostachys tianmuensis
Phyllostachys viridi-glaucescens
Pleioblastus amarus
Pleioblastus amarus var. amarus
Pleioblastus maculatus
Pleioblastus oleosus
Poa acroleuca
Poa annua
Poa compressa
Poa pratensis
Poa trivialis
Pogonatherum crinitum
Polypogon fugax
Polypogon monspeliensis
Pseudopogonatherum contortum
Pseudopogonatherum setifolium
Pseudosasa amabilis
Pseudosasa amabilis var. amabilis
Pseudosasa cantori
Pseudosasa hindsii
Pseudosasa hirta
Pseudosasa longivaginata
Pseudosasa orthotropa
Pseudosasa subsolida
Roegneria ciliaris var. ciliaris
Roegneria japonensis var. japonensis
Roegneria kamoji var. kamoji
Saccharum arundinaceum
Saccharum sinense
Saccharum spontaneum
Sacciolepis indica
Sasa guangxiensis
Sasa hubeiensis
Schizachyrium brevifolium
Schizachyrium obliquiberbe
Schizachyrium sanguineum
Schizostachyum dumetorum
Schizostachyum xinwuense
Sclerochloa kengiana
Setaria chondrachne
Setaria faberii
Setaria geniculata
Setaria glauca var. glauca
Setaria palmifolia
Setaria plicata
Setaria viridis
Shibataea chinensis
Shibataea hispida
Shibataea strigosa
Sinobambusa farinosa
Sinobambusa striata
Sonerila tenera
Sorghum nitidum
Sphaerocaryum malaccense
Spodiopogon sibiricus
Sporobolus fertilis
Sporobolus piliferus
Themeda caudata
Themeda japonica
Themeda triandra
Themeda villosa
Triarrhena lutarioriparia var. lutarioriparia
Tripogon chinensis
Tripogon filiformis
Tripogon longearistatus
Trisetum bifidum
Trisetum henryi
Vulpia myuros
Yushania hirticaulis
Yushania varians
Zizania latifolia
Zoysia japonica
Garcinia multiflora
Hypericum ascyron
Hypericum attenuatum
Hypericum elodeoides
Hypericum faberi
Hypericum hengshanense
Hypericum japonicum
Hypericum monogynum
Hypericum patulum
Hypericum perforatum
Hypericum petiolulatum
Hypericum sampsonii
Hypericum seniavinii
Triadenum breviflorum
Haloragis chinensis
Haloragis micrantha
Myriophyllum verticillatum
Altingia chinensis
Altingia tenuifolia
Corylopsis glandulifera
Corylopsis sinensis
Distylium buxifolium
Distylium myricoides
Eustigma oblongifolium
Exbucklandia tonkinensis
Fortunearia sinensis
Hamamelis mollis
Hamamelis subaequalis
Liquidambar acalycina
Liquidambar formosana
Loropetalum chinense
Semiliquidambar cathayensis
Semiliquidambar chingii
Sycopsis sinensis
Aesculus wilsonii
Blyxa aubertii
Blyxa echinosperma
Blyxa japonica
Blyxa leiosperma
Hydrilla verticillata var. verticillata
Hydrocharis dubia
Ottelia alismoides
Belamcanda chinensis
Iris dichotoma
Iris japonica
Iris ruthenica
Iris speculatrix
Iris tectorum
Carya cathayensis
Cyclocarya paliurus
Juglans mandshurica
Juglans regia
Platycarya strobilacea
Pterocarya stenoptera
Juncus alatus
Juncus bufonius
Juncus diastrophanthus
Juncus effusus
Juncus prismatocarpus
Juncus setchuensis
Juncus tenuis
Luzula inaequalis
Luzula multiflora
Luzula plumosa
Agastache rugosa
Ajuga decumbens var. decumbens
Ajuga dictyocarpa
Ajuga nipponensis
Bostrychanthera deflexa
Chelonopsis chekiangensis var. chekiangensis
Clinopodium chinense
Clinopodium confine
Clinopodium gracile
Clinopodium polycephalum
Clinopodium repens
Comanthosphace japonica
Comanthosphace ningpoensis var. ningpoensis
Comanthosphace ningpoensis var. stellipiloides
Dysophylla sampsonii
Dysophylla stellata
Elsholtzia argyi
Elsholtzia ciliata
Elsholtzia hunanensis
Elsholtzia kachinensis
Elsholtzia splendens
Galeobdolon chinense var. subglabrum
Galeobdolon tuberiferum
Glechoma longituba
Gomphostemma chinense var. chinense
Hanceola exserta
Keiskea elsholtzioides
Lycopus lucidus var. hirtus
Meehania fargesii var. radicans
Melissa axillaris
Mesona chinensis
Mosla cavaleriei
Mosla chinensis
Mosla dianthera
Mosla longispica
Mosla scabra
Mosla soochowensis
Origanum vulgare
Paraphlomis albida var. brevidens
Paraphlomis foliata
Paraphlomis javanica var. coronata
Paraphlomis lanceolata var. lanceolata
Paraphlomis reflexa
Paraphlomis setulosa
Pogostemon auricularius
Pogostemon septentrionalis
Prunella asiatica
Prunella vulgaris var. vulgaris
Salvia adiantifolia
Salvia bowleyana var. bowleyana
Salvia cavaleriei var. simplicifolia
Salvia chienii var. wuyuania
Salvia chinensis
Salvia japonica var. japonica
Salvia kiangsiensis
Salvia prionitis
Salvia scapiformis var. carphocalyx
Schnabelia oligophylla var. oligophylla
Scutellaria axilliflora var. medullifera
Scutellaria barbata
Scutellaria formosana var. formosana
Scutellaria incisa
Scutellaria indica var. elliptica
Scutellaria indica var. indica
Scutellaria indica var. subacaulis
Scutellaria pekinensis var. purpureicaulis
Scutellaria pekinensis var. transitra
Scutellaria sciaphila
Scutellaria tenera
Scutellaria yingtakensis
Siphocranion nudipes
Stachys geobombycis var. geobombycis
Stachys japonica
Stachys oblongifolia var. oblongifolia
Teucrium japonicum var. japonicum
Teucrium pernyi
Teucrium pilosum
Teucrium quadrifarium
Teucrium viscidum var. nepetoides
Teucrium viscidum var. viscidum
Thymus nervulosus
Akebia quinata
Akebia trifoliata
Decaisnea insignis
Holboellia coriacea
Sargentodoxa cuneata
Sinofranchetia chinensis
Stauntonia chinensis
Stauntonia elliptica
Stauntonia leucantha
Stauntonia obovata
Stauntonia obovatifoliola
Beilschmiedia fordii
Cassytha filiformis
Cinnamomum appelianum
Cinnamomum austrosinense
Cinnamomum camphora
Cinnamomum japonicum
Cinnamomum jensenianum
Cinnamomum micranthum
Cinnamomum pauciflorum
Cinnamomum subavenium
Cinnamomum tsangii
Cinnamomum wilsonii
Cryptocarya chingii
Cryptocarya concinna
Lindera angustifolia
Lindera communis
Lindera erythrocarpa
Lindera glauca
Lindera kwangtungensis
Lindera megaphylla f. touyunensis
Lindera reflexa
Lindera rubronervia
Litsea auriculata
Litsea coreana var. lanuginosa
Litsea coreana var. sinensis
Litsea cubeba var. formosana
Litsea euosma
Litsea rotundifolia var. oblongifolia
Machilus grijsii
Machilus oculodracontis
Machilus pauhoi
Machilus phoenicis
Machilus thunbergii
Machilus velutina
Neolitsea aurata var. chekiangensis
Neolitsea aurata var. paraciculata
Neolitsea chuii
Neolitsea confertifolia
Neolitsea levinei
Neolitsea phanerophlebia
Phoebe bournei
Phoebe chekiangensis
Phoebe hunanensis
Sassafras tzumu
Acacia sinuata
Aeschynomene indica
Albizia julibrissin
Albizia kalkora
Amphicarpaea edgeworthii
Apios fortunei
Astragalus sinicus
Bauhinia apertilobata
Bauhinia championii var. championii
Bauhinia glauca subsp. glauca
Caesalpinia decapetala
Caesalpinia millettii
Cajanus cajan
Canavalia gladiata
Canavalia gladiolata
Canavalia maritima
Cassia leschenaultiana
Cassia mimosoides
Cassia nomame
Cassia occidentalis
Cassia tora
Cercis chinensis
Cercis chuniana
Cercis glabra
Cladrastis wilsonii
Codariocalyx motorius
Crotalaria albida
Crotalaria chinensis
Crotalaria ferruginea
Crotalaria sessiliflora
Crotalaria spectabilis
Dalbergia hancei
Dalbergia hupeana
Derris fordii var. fordii
Desmodium heterophyllum
Desmodium laxiflorum
Desmodium multiflorum
Desmodium triflorum
Dumasia hirsuta
Dunbaria villosa
Eriosema chinense
Euchresta japonica
Flemingia macrophylla
Flemingia philippinensis
Galactia tenuiflora
Gleditsia fera
Gleditsia japonica var. japonica
Gleditsia sinensis
Glycine soja
Gueldenstaedtia stenophylla
Gymnocladus chinensis
Indigofera atropurpurea
Indigofera carlesii
Indigofera decora var. ichangensis
Indigofera longipedunculata
Indigofera nigrescens
Indigofera parkesii var. parkesii
Indigofera parkesii var. polyphylla
Indigofera pseudotinctoria
Lespedeza buergeri
Lespedeza chinensis
Lespedeza cyrtobotrya
Lespedeza davidii
Lespedeza floribunda
Lespedeza fordii
Lespedeza formosa
Lespedeza mucronata
Lespedeza patens
Lespedeza pilosa
Lespedeza tomentosa
Lespedeza virgata var. virgata
Lespedeza wilfordi
Lotus corniculatus var. corniculatus
Maackia chekiangensis
Maackia hupehensis
Maackia tenuifolia
Medicago lupulina
Medicago minima
Medicago sativa
Medicago varia
Millettia congestiflora
Millettia dielsiana var. dielsiana
Millettia dielsiana var. heterocarpa
Millettia kiangsiensis f. kiangsiensis
Millettia nitida var. hirsutissima
Millettia nitida var. minor
Millettia nitida var. nitida
Millettia pachycarpa
Millettia pulchra var. laxior
Millettia reticulata
Mucuna birdwoodiana
Mucuna cyclocarpa
Mucuna lamellata
Mucuna sempervirens
Ormosia balansae
Ormosia glaberrima
Ormosia henryi
Ormosia hosiei
Ormosia semicastrata f. pallida
Ormosia semicastrata f. semicastrata
Ormosia xylocarpa
Phyllodium pulchellum
Pterolobium punctatum
Pueraria lobata var. lobata
Pueraria lobata var. montana
Pueraria lobata var. thomsonii
Pycnospora lutescens
Rhynchosia chinensis
Rhynchosia volubilis
Sesbania cannabina
Sophora brachygyna
Tadehagi pseudotriquetrum
Tadehagi triquetrum
Tephrosia vestita
Uraria crinita
Uraria lagopodioides
Vicia cracca var. cracca
Vigna vexillata
Zornia gibbosa
Lemna minor
Spirodela polyrrhiza
Utricularia aurea
Utricularia australis
Utricularia bifida
Utricularia caerulea
Utricularia minutissima
Utricularia striatula
Aletris glabra
Aletris scopulorum
Aletris spicata
Allium chinense
Allium macrostemon
Allium prostratum
Asparagus acicularis
Asparagus cochinchinensis
Aspidistra attenuata
Aspidistra daibuensis
Aspidistra lurida
Aspidistra mushaensis
Cardiocrinum cathayanum
Dianella ensifolia
Disporopsis fuscopicta
Disporopsis pernyi
Fritillaria monantha
Hemerocallis citrina
Hemerocallis fulva
Hemerocallis fulva var. fulva
Hemerocallis lilioasphodelus
Heterosmilax japonica
Hosta ventricosa
Lilium brownii
Lilium henryi
Lilium lancifolium
Lilium speciosum var. gloriosoides
Liriope graminifolia
Liriope spicata
Ophiopogon japonicus
Ophiopogon stenophyllus
Ophiopogon umbraticola
Paris fargesii
Paris polyphylla
Polygonatum cyrtonema
Polygonatum filipes
Polygonatum odoratum
Polygonatum zanlanscianense
Reineckia carnea
Rohdea japonica
Smilax arisanensis
Smilax china
Smilax chingii
Smilax davidiana
Smilax discotis
Smilax glabra
Smilax glaucochina
Smilax hypoglauca
Smilax lanceifolia
Smilax nervomarginata
Smilax nipponica
Smilax outanscianensis
Smilax riparia
Smilax scobinicaulis
Smilax stans
Smilax trinervula
Speirantha gardenii
Tricyrtis macropoda
Tulipa edulis
Veratrum grandiflorum
Veratrum oblongum
Veratrum schindleri
Buddleja asiatica
Buddleja davidii
Buddleja lindleyana
Buddleja paniculata
Gardneria lanceolata
Gardneria multiflora
Gelsemium elegans
Mitrasacme pygmaea
Korthalsella japonica
Loranthus delavayi
Scurrula parasitica
Taxillus kaempferi
Taxillus levinei
Taxillus limprichtii
Taxillus nigrans
Taxillus sutchuenensis
Tolypanthus maclurei
Viscum coloratum
Viscum diospyrosicolum
Viscum liquidambaricolum
Viscum multinerve
Ammannia baccifera
Lagerstroemia caudata
Lagerstroemia indica
Lagerstroemia subcostata
Lythrum anceps
Lythrum salicaria
Rotala indica
Rotala rotundifolia
Illicium henryi
Illicium lanceolatum
Illicium verum
Liriodendron chinense
Magnolia cylindrica
Magnolia denudata
Magnolia officinalis subsp. biloba
Magnolia sieboldii
Manglietia yuyuanensis
Michelia caloptila
Michelia chapensis
Michelia foveolata var. foveolata
Michelia skinneriana
Parakmeria lotungensis
Schisandra bicolor var. tuberculata
Schisandra propinqua var. sinensis
Schisandra sphenanthera
Schisandra viridis
Tsoongiodendron odorum
Abelmoschus moschatus
Abutilon theophrasti
Hibiscus paramutabilis
Hibiscus sinosyriacus
Hibiscus syriacus
Hibiscus trionum
Malva crispa
Malva verticillata
Sida alnifolia
Urena lobata
Urena procumbens
Blastus apricus var. apricus
Blastus apricus var. longiflorus
Blastus dunnianus var. dunnianus
Blastus ernae
Blastus pauciflorus
Bredia amoena var. amoena
Bredia longiloba
Bredia microphylla
Bredia quadrangularis
Bredia sinensis
Fordiophyton faberi
Fordiophyton fordii var. fordii
Melastoma dodecandrum
Osbeckia chinensis
Phyllagathis cavaleriei
Phyllagathis fordii var. fordii
Sarcopyramis nepalensis var. nepalensis
Sinochasea trigyna
Sonerila plagiocardia
Melia azedarach
Toona sinensis
Cyclea hypoglauca
Diploclisia affinis
Stephania excentrica
Stephania japonica
Stephania tetrandra
Tinospora sagittata var. sagittata
Artocarpus hypargyreus
Broussonetia kaempferi var. australis
Broussonetia kazinoki
Broussonetia papyrifera
Cudrania cochinchinensis
Cudrania tricuspidata
Fatoua villosa
Ficus abelii
Ficus concinna
Ficus erecta
Ficus formosana
Ficus gasparriniana
Ficus gasparriniana var. esquirolii
Ficus gasparriniana var. gasparriniana
Ficus heteromorpha
Ficus hirta
Ficus pandurata
Ficus pumila
Ficus pumila var. pumila
Ficus sarmentosa
Ficus sarmentosa var. henryi
Ficus sarmentosa var. impressa
Ficus sarmentosa var. lacrymans
Ficus sarmentosa var. nipponica
Ficus stenophylla
Ficus variolosa
Humulus scandens
Morus australis
Morus australis var. australis
Musa basjoo
Myrica rubra
Ardisia brevicaulis
Ardisia chinensis
Ardisia crenata
Ardisia crispa
Ardisia gigantifolia
Ardisia hanceana
Ardisia japonica
Ardisia pusilla
Embelia laeta
Embelia undulata
Maesa japonica
Myrsine stolonifera
Baeckea frutescens
Rhodomyrtus tomentosa
Syzygium austrosinense
Syzygium buxifolium
Syzygium grijsii
Najas ancistrocarpa
Najas marina var. grossedcentata
Najas marina var. marina
Najas minor
Najas oguraensis
Najas orientalis
Zannichellia palustris var. palustris
Zannichellia palustris var. pedicellata
Brasenia schreberi
Euryale ferox
Nelumbo nucifera
Nymphaea tetragona
Camptotheca acuminata
Nyssa sinensis
Schoepfia chinensis
Schoepfia jasminodora
Chionanthus retusus
Forsythia viridissima
Fraxinus insularis
Jasminum sinense
Ligustrum lianum
Ligustrum longitubum
Ligustrum lucidum
Ligustrum quihoui
Ligustrum sinense
Ligustrum sinense var. sinense
Osmanthus cooperi
Osmanthus gracilinervis
Osmanthus marginatus
Osmanthus matsumuranus
Osmanthus minor
Circaea alpina
Circaea cordata
Circaea erubescens
Circaea mollis
Epilobium amurense
Epilobium brevifolium
Epilobium hirsutum
Epilobium pyrricholophum
Ludwigia adscendens
Ludwigia epilobioides
Ludwigia octovalvis
Ludwigia ovalis
Ludwigia perennis
Oenothera biennis
Oenothera glazioviana
Anoectochilus roxburghii var. roxburghii
Arundina graminifolia
Bletilla formosana
Bletilla striata
Bulbophyllum kwangtungense
Bulbophyllum levinei
Calanthe graciliflora var. graciliflora
Calanthe mannii
Calanthe reflexa
Calanthe tsoongiana var. tsoongiana
Cephalanthera erecta
Cephalanthera falcata
Changnienia amoena
Cleisostoma paniculatum
Coelogyne fimbriata
Cremastra appendiculata
Cremastra unguiculata
Cymbidium ensifolium
Cymbidium faberi var. faberi
Cymbidium floribundum
Cymbidium goeringii var. goeringii
Cymbidium kanran
Cymbidium sinense
Cypripedium japonicum
Dendrobium hercoglossum
Dendrobium moniliforme
Dendrobium tosaense
Epigeneium fargesii
Eulophia spectabilis
Eulophia zollingeri
Gastrochilus sinensis
Goodyera henryi
Goodyera schlechtendaliana
Goodyera viridiflora
Habenaria ciliolaris
Habenaria dentata
Habenaria linearifolia
Habenaria petelotii
Habenaria rhodocheila
Habenaria schindleri
Herminium lanceum
Liparis bootanensis var. bootanensis
Liparis inaperta
Liparis nervosa
Liparis odorata
Liparis pauliana
Liparis petiolata
Malaxis microtatantha
Microtis unifolia
Neofinetia falcata
Neottianthe cucullata
Oreorchis patens
Pecteilis susannae
Peristylus affinis
Peristylus calcaratus
Peristylus densus
Peristylus goodyeroides
Pholidota cantonensis
Platanthera hologlottis
Platanthera mandarinorum subsp. mandarinorum
Platanthera minor
Platanthera tipuloides
Pleione formosana
Pogonia japonica
Spathoglottis pubescens
Spiranthes sinensis
Tainia dunnii
Tulotis ussuriensis
Yoania japonica
Aeginetia indica
Aeginetia sinensis
Oxalis corniculata
Calamus erectus var. erectus
Calamus hoplites
Calamus thysanolepis var. thysanolepis
Livistona chinensis
Rhapis excelsa
Trachycarpus fortunei
Chelidonium majus
Corydalis balansae
Corydalis chanetii
Corydalis decumbens
Corydalis edulis
Corydalis heterocarpa
Corydalis humosa
Corydalis ophiocarpa
Corydalis pallida var. pallida
Corydalis racemosa
Corydalis sheareri f. bulbillifera
Corydalis sheareri f. sheareri
Corydalis speciosa
Eomecon chionantha
Macleaya microcarpa
Passiflora kwangtungensis
Trapella sinensis
Pentaphylax euryoides
Phytolacca acinosa
Phytolacca japonica
Keteleeria fortunei
Pinus massoniana
Pinus taiwanensis
Pseudolarix amabilis
Pseudotsuga sinensis
Tsuga chinensis
Tsuga longibracteata
Piper bambusaefolium
Piper betle
Piper hancei
Pittosporum brevicalyx
Pittosporum glabratum
Pittosporum illicioides
Pittosporum parvicapsulare
Pittosporum pauciflorum
Pittosporum tobira
Plantago virginica
Podocarpus macrophyllus
Podocarpus neriifolius
Polygala arillata
Polygala arvensis
Polygala fallax
Polygala hongkongensis
Polygala japonica
Polygala latouchei
Polygala sibirica
Polygala tatarinowii
Polygala tenuifolia
Polygala wattersii
Salomonia oblongifolia
Antenoron filiforme
Fagopyrum dibotrys
Fallopia multiflora
Polygonum amphibium
Polygonum aviculare
Polygonum aviculare var. aviculare
Polygonum barbatum
Polygonum bistorta
Polygonum capitatum
Polygonum chinense
Polygonum criopolitanum
Polygonum darrisii
Polygonum dissitiflorum
Polygonum hastato-sagittatum
Polygonum hydropiper
Polygonum japonicum
Polygonum jucundum
Polygonum lapathifolium
Polygonum longisetum
Polygonum maackianum
Polygonum muricatum
Polygonum nepalense
Polygonum orientale
Polygonum palmatum
Polygonum paralimicola
Polygonum perfoliatum
Polygonum persicaria
Polygonum plebeium
Polygonum posumbu
Polygonum praetermissum
Polygonum pubescens
Polygonum senticosum
Polygonum suffultum
Polygonum taquetii
Polygonum thunbergii
Polygonum viscoferum
Polygonum viscosum
Reynoutria japonica
Rumex acetosella
Rumex dentatus
Rumex japonicus
Rumex obtusifolius
Rumex trisetifer
Monochoria vaginalis
Portulaca oleracea
Potamogeton cristatus
Potamogeton distinctus
Potamogeton lucens
Potamogeton maackianus
Potamogeton malaianus
Potamogeton oxyphyllus
Potamogeton pusillus
Androsace umbellata
Lysimachia alfredii
Lysimachia candida
Lysimachia capillipes
Lysimachia chekiangensis
Lysimachia christinae
Lysimachia circaeoides
Lysimachia clethroides
Lysimachia congestiflora
Lysimachia decurrens
Lysimachia fistulosa
Lysimachia fortunei
Lysimachia fukienensis
Lysimachia glanduliflora
Lysimachia grammica
Lysimachia hemsleyana
Lysimachia heterogenea
Lysimachia jiangxiensis
Lysimachia klattiana
Lysimachia longipes
Lysimachia parvifolia
Lysimachia patungensis
Lysimachia perfoliata
Lysimachia phyllocephala
Lysimachia pseudohenryi
Lysimachia remota
Lysimachia silvestrii
Lysimachia stigmatosa
Lysimachia tienmushanensis
Primula cicutariifolia
Primula obconica
Stimpsonia chamaedryoides
Grevillea robusta
Helicia cochinchinensis
Helicia kwangtungensis
Helicia reticulata
Monotropa hypopitys
Monotropa uniflora
Pyrola calliantha
Pyrola decorata
Aconitum carmichaeli var. hwangshanicum
Aconitum finetianum
Aconitum hemsleyanum
Aconitum scaposum
Aconitum sinomontanum
Anemone flaccida
Anemone hupehensis
Clematis apiifolia
Clematis armandii
Clematis cadmia
Clematis chinensis
Clematis finetiana
Clematis florida
Clematis hancockiana
Clematis henryi
Clematis huchouensis
[truncated: 738 more rows]
