# Supplementary material for: Throwing light on dark diversity of vascular plants in China: predicting the distribution of dark and threatened species under global climate change
Source: PeerJ. 2019 Apr 9;7:e6731. doi: 10.7717/peerj.6731 (PMC6461033; doi:10.7717/peerj.6731)
Supplement: Supplemental Information 6 [file peerj-07-6731-s006.zip › Dataset S2/WC2.0_BIO1_TO_BIO19.csv]

dark_diver	BIO1	BIO2	BIO3	BIO4	BIO5	BIO6	BIO7	BIO8	BIO9	BIO10	BIO11	BIO12	BIO13	BIO14	BIO15	BIO16	BIO17	BIO18	BIO19
115	14.10833327	6.833333325	23.40182645	812.0172103	29	-0.200000003	29.2	17.93333308	5.8166667	23.83333302	3.8166667	1877	323	46	54.68004502	819	178	671	221
115	17.21666661	6.449999988	20.60702875	911.8022443	33	1.700000048	31.29999995	21.39999962	8.033333421	28.20000013	5.850000024	1408	231	39	50.88231635	604	154	490	168
115	16.07500006	8.049999923	25.39432215	872.1433891	32.29999924	0.600000024	31.69999921	19.98333327	7.116666635	26.58333333	5.216666679	1622	292	39	55.92701415	719	154	584	183
115	15.44583341	7.758333112	24.62962832	865.6906375	31.20000076	-0.300000012	31.50000077	19.45000013	6.499999911	25.83333333	4.549999903	1647	286	40	54.7744891	719	155	588	191
115	16.06666674	8.483333544	26.02249431	879.721886	32.40000153	-0.200000003	32.60000153	20.08333317	6.950000135	26.64999994	5.016666817	1522	259	39	52.63477391	649	149	535	183
115	16.21666658	8.166666595	25.44132896	875.5214834	32.5	0.400000006	32.09999999	24.54999987	7.216666624	26.79999987	5.283333366	1495	268	35	55.05674157	628	143	608	147
115	16.9374999	9.091666733	27.46726984	893.407997	33.90000153	0.800000012	33.10000151	20.93333308	7.683333327	27.70000013	5.833333264	1490	277	36	54.27929954	619	148	588	150
115	16.57083311	7.758333236	24.70806887	884.4912494	32.59999847	1.200000048	31.39999843	20.30000003	7.483333369	27.3333327	5.683333258	1511	286	34	54.93330044	636	148	584	150
115	15.70416672	8.841666793	27.12167728	874.6673663	32.5	-0.100000001	32.6	19.6500001	6.633333493	26.36666679	4.866666683	1537	279	34	54.05668107	645	146	588	157
115	15.64166665	6.766666738	22.18579286	867.5509729	30.89999962	0.400000006	30.49999961	19.46666686	6.933333422	26.13333352	4.850000049	1499	256	36	51.66358723	620	147	556	165
115	15.14583324	8.158333083	25.41536784	871.8930752	31.5	-0.600000024	32.10000002	23.43333308	6.150000075	25.75	4.233333309	1451	240	36	50.34973271	594	144	541	165
115	15.46249984	8.34166642	25.66666652	876.2708233	31.79999924	-0.699999988	32.49999923	23.69999981	6.466666639	26.0666666	4.416666667	1385	224	37	48.6403701	556	143	519	164
115	14.7333334	9.516666783	28.66465894	857.3488124	31.5	-1.700000048	33.20000005	25.21666686	3.966666593	25.21666686	3.966666593	1484	252	30	55.96852488	640	130	640	130
115	14.89583332	8.374999875	26.50316384	854.1275748	31.10000038	-0.5	31.60000038	25.35000006	4.299999965	25.35000006	4.299999965	1539	278	30	56.27759513	652	129	652	129
115	16.39583364	9.041667163	27.48226974	896.0607357	33.40000153	0.5	32.90000153	27.30000051	5.433333437	27.30000051	5.433333437	1435	282	28	58.19684816	601	119	601	119
115	16.32083313	8.058333228	25.10384125	894.7433682	32.70000076	0.600000024	32.10000074	24.66666635	5.299999972	27.24999968	5.299999972	1408	248	43	47.96077819	552	160	542	160
115	15.64166679	8.216666733	25.28205088	891.8643323	32.20000076	-0.300000012	32.50000077	23.96666718	6.416666637	26.46666686	4.516666661	1346	229	31	51.76428137	555	132	535	137
115	16.10416657	8.90833317	26.27826775	915.5139056	33.40000153	-0.5	33.90000153	24.6833334	6.633333271	27.16666635	4.666666612	1254	203	32	49.2020243	512	131	485	141
115	15.93333346	8.883333397	26.12745176	917.8243603	33.29999924	-0.699999988	33.99999923	24.56666692	6.516666527	27.03333378	4.483333205	1223	197	32	49.25926088	495	128	481	142
115	14.74583339	8.875000255	26.81268928	872.6721213	31.10000038	-2	33.10000038	25.35000006	3.666666714	25.35000006	3.666666714	1326	224	27	57.10726359	585	117	585	117
115	15.65000011	9.48333348	27.81036151	890.4059358	32.70000076	-1.399999976	34.10000074	26.51666673	4.433333453	26.51666673	4.433333453	1301	203	29	51.59051551	547	124	547	124
115	16.04583343	9.558333642	28.27909296	900.2536629	33.20000076	-0.600000024	33.80000079	26.81666724	4.766666638	26.81666724	4.766666638	1275	200	26	51.69285841	534	112	534	112
115	16.03333338	9.250000156	27.52976298	903.815983	33.29999924	-0.300000012	33.59999925	27.08333333	4.833333419	27.08333333	4.833333419	1262	221	27	54.16974245	536	108	536	108
115	15.77083346	8.724999959	26.28012155	904.5402213	32.59999847	-0.600000024	33.1999985	26.75000032	4.5166667	26.75000032	4.5166667	1244	211	28	53.34682256	527	114	527	114
115	16.03749997	8.658333331	25.69238492	921.0175165	33.09999847	-0.600000024	33.6999985	24.69999981	4.600000004	27.21666622	4.600000004	1159	189	28	52.40523418	484	117	483	117
115	16.04583313	7.924999764	23.94259858	923.6450838	32.59999847	-0.5	33.09999847	24.73333295	4.516666631	27.23333295	4.516666631	1138	179	32	49.77538136	468	128	465	128
115	15.81666667	9.300000062	27.11370284	916.4961318	33	-1.299999952	34.29999995	26.6833334	4.150000036	26.6833334	4.150000036	1083	191	24	53.60833133	462	103	462	103
115	15.74166654	9.68333326	27.90585893	921.8726691	33.20000076	-1.5	34.70000076	26.73333295	4.066666638	26.73333295	4.066666638	1053	174	24	52.22612836	448	98	448	98
115	15.96666663	8.266666864	24.82482599	918.5965809	32.29999924	-1	33.29999924	26.93333308	4.350000034	26.93333308	4.350000034	1081	175	27	52.82870656	470	105	470	105
115	15.46249998	8.958333484	26.4257613	916.2252733	32.40000153	-1.5	33.90000153	26.48333327	3.916666684	26.48333327	3.916666684	1083	184	26	55.9170205	483	100	483	100
115	15.81666663	8.916666382	26.14858293	927.793878	33.09999847	-1	34.09999847	26.96666622	4.150000109	26.96666622	4.150000109	1036	185	27	55.4827271	458	104	458	104
115	15.58750005	8.841666551	25.85282505	928.8461329	32.40000153	-1.799999952	34.20000148	26.73333359	3.733333327	26.73333359	3.733333327	944	189	19	60.67588271	427	81	427	81
115	15.59166666	9.749999911	27.69886278	931.7940436	33.20000076	-2	35.20000076	26.83333333	3.733333369	26.83333333	3.733333369	922	180	21	59.34094742	419	83	419	83
115	15.64166676	9.78333356	27.71482477	936.6401243	33.40000153	-1.899999976	35.3000015	26.91666698	3.766666611	26.91666698	3.766666611	929	183	24	60.83707917	434	86	434	86
115	15.54166663	9.316666828	26.8491828	934.9303289	32.90000153	-1.799999952	34.70000148	26.75000032	3.699999915	26.75000032	3.699999915	922	186	26	61.59678645	434	90	434	90
115	15.49166677	8.733333399	25.61094837	932.1183947	32.5	-1.600000024	34.10000002	26.6833334	3.716666679	26.6833334	3.716666679	929	202	26	65.38170662	446	90	446	90
115	15.38750019	10.94166672	29.73279062	941.3677942	33.29999924	-3.5	36.79999924	26.68333371	3.350000103	26.68333371	3.350000103	894	200	13	70.30537255	433	61	433	61
115	15.49583316	10.69166652	29.21220426	943.9338624	33.29999924	-3.299999952	36.59999919	26.79999955	3.416666667	26.79999955	3.416666667	856	190	13	69.35111551	408	61	408	61
115	15.50416663	10.77500012	29.35967216	948.2315125	33.40000153	-3.299999952	36.70000148	26.86666679	3.383333325	26.86666679	3.383333325	845	191	16	69.82929466	412	65	412	65
115	15.46666673	10.01666699	27.90157873	952.2421822	33.20000076	-2.700000048	35.90000081	26.93333371	3.299999992	26.93333371	3.299999992	816	182	20	68.85618019	402	69	402	69
115	15.6041667	10.09166663	27.95475455	951.5476894	33.20000076	-2.900000095	36.10000086	27.01666673	3.483333319	27.01666673	3.483333319	822	186	24	69.59546471	413	79	413	79
115	15.50833344	9.966666619	27.6851856	953.3430164	33.29999924	-2.700000048	35.99999928	26.96666718	3.383333365	26.96666718	3.383333365	823	196	23	74.08318501	427	78	427	78
115	15.42916672	8.875000382	25.50287347	948.7107547	32.40000153	-2.400000095	34.80000162	26.78333346	3.366666665	26.78333346	3.366666665	824	210	24	77.77571802	430	80	430	80
115	15.23333343	11.10000037	29.67914417	960.6184951	33.40000153	-4	37.40000153	26.76666705	2.950000028	26.76666705	2.950000028	812	203	12	79.3469649	422	52	422	52
115	15.26666694	10.9333333	29.31188424	966.8066998	33.40000153	-3.900000095	37.30000162	26.8500007	2.883333405	26.8500007	2.883333405	785	198	15	80.22156575	416	54	416	54
115	15.3249998	10.79999988	28.95442332	975.6873869	33.5	-3.799999952	37.29999995	27.01666609	2.849999925	27.01666609	2.849999925	746	187	17	80.39754998	401	59	401	59
115	15.43749992	10.79166652	28.93208296	981.7426974	33.59999847	-3.700000048	37.29999852	27.16666635	2.866666575	27.16666635	2.866666575	725	182	19	81.40360148	396	64	396	64
115	15.28333345	10.83333352	28.96613178	975.4657097	33.70000076	-3.700000048	37.40000081	27.00000032	2.866666734	27.00000032	2.866666734	748	195	21	85.402155	424	69	424	69
115	15.0125001	11.09166692	29.49911347	974.3462343	33.20000076	-4.400000095	37.60000086	25.46666686	2.583333373	26.73333359	2.583333373	779	210	12	87.98622029	429	47	428	47
115	15.13749984	10.80833318	28.74556813	990.6313804	33.09999847	-4.5	37.59999847	26.93333276	2.416666667	26.93333276	2.416666667	709	191	16	89.11673239	404	53	404	53
115	14.94999999	11.03333358	29.11169693	989.7107025	33.40000153	-4.5	37.90000153	26.98333327	2.349999905	26.98333327	2.349999905	676	179	16	89.7299569	394	55	394	55
115	14.66666677	11.05000015	28.77604199	1007.630754	33	-5.400000095	38.4000001	26.81666724	1.73333323	26.81666724	1.73333323	689	191	13	94.65621864	410	43	410	43
54	7.799999986	11.23333318	27.60032735	1084.125117	27.39999962	-13.30000019	40.69999981	20.75	-6.049999976	20.75	-6.049999976	507	154	3	116.5620034	352	10	352	10
54	12.39166673	11.55000011	27.76442373	1104.854648	31.79999924	-9.800000191	41.59999943	25.3166666	-1.866666714	25.3166666	-1.866666714	574	200	4	135.0995106	438	12	438	12
54	12.38750009	11.84166673	27.73223947	1136.538075	32.40000153	-10.30000019	42.70000172	25.71666718	-2.25000004	25.71666718	-2.25000004	553	212	3	142.1162092	430	11	430	11
54	9.237500119	12.15833355	28.54068884	1113.312268	29.20000076	-13.39999962	42.60000038	22.30000019	-5.133333256	22.30000019	-5.133333256	491	157	2	125.3108036	358	7	358	7
54	11.30833337	12.53333333	28.10164401	1167.323722	32.20000076	-12.39999962	44.60000038	24.89999994	-3.866666491	24.89999994	-3.866666491	506	176	3	132.3464964	379	9	379	9
54	9.529166689	12.10833329	27.89938509	1140.172349	29.60000038	-13.80000019	43.40000057	22.7833333	-5.333333254	22.7833333	-5.333333254	527	179	3	130.9178278	392	9	392	9
54	8.254166766	12.75833345	28.67041225	1161.71398	29	-15.5	44.5	21.80000019	-6.816666668	21.80000019	-6.816666668	479	147	1	122.9282111	345	6	345	6
135	17.8708334	6.458333333	32.78341825	513.1651331	27.89999962	8.199999809	19.69999981	23.28333346	13.11666663	23.53333346	11.19999997	1672	272	30	67.22574765	765	100	656	136
135	18.28749994	8.008333445	35.12426993	559.9639633	29.89999962	7.099999905	22.79999971	20.86666648	12.91666667	24.51666641	11.08333333	1559	247	32	60.90800552	647	111	646	150
135	20.21249994	7.124999841	31.95067166	581.6869076	31.5	9.199999809	22.30000019	22.48333359	14.96666654	26.83333302	12.93333308	1253	199	27	60.15708758	525	92	425	128
135	18.74166667	8.183333476	32.99731215	614.6315584	31.10000038	6.300000191	24.80000019	21.96666654	12.23333351	25.63333321	10.66666683	1625	258	35	58.07083146	716	136	581	178
135	18.4708333	8.008333365	33.6484606	579.8685494	30.29999924	6.5	23.79999924	21.45000013	12.39999994	24.89999994	10.83333333	1569	251	33	58.31001126	687	127	576	166
135	17.77916666	8.725000143	36.50627733	556.177934	29.89999962	6	23.89999962	20.49999984	12.0333333	23.94999981	10.44999997	1521	243	31	58.76022146	656	117	582	156
135	18.74166665	8.216666659	34.81638288	572.4740182	30.70000076	7.099999905	23.60000086	21.26666673	13.05000003	25.19999981	11.31666684	1384	223	28	59.65430626	596	104	440	142
135	18.18333326	7.500000119	33.78378461	546.3237769	29.5	7.300000191	22.19999981	20.39999962	16.30000019	24.43333308	11.13333344	1375	226	30	60.91913566	583	104	461	140
135	20.96250002	6.474999905	28.39912334	610.8009662	32.29999924	9.5	22.79999924	23.04999987	19.15000025	28.09999975	13.48333375	1102	190	23	60.51143414	480	78	339	124
135	18.37499986	8.733332912	32.22632139	670.9541985	31.89999962	4.800000191	27.09999943	21.96666638	11.10000006	25.94999981	9.549999952	1611	259	39	57.30714786	722	148	546	191
135	18.73749969	8.458333055	32.53205141	644.1312701	31.79999924	5.800000191	25.99999905	22.04999955	11.84999983	26.01666609	10.28333322	1534	246	36	57.96803734	692	138	524	178
135	17.83750004	7.925000151	32.88381818	595.0252998	30	5.900000095	24.0999999	20.75000032	11.5666666	24.58333333	10.05000011	1546	250	35	58.0358595	687	131	554	169
135	18.17916675	8.42500027	34.38775487	587.4539061	30.70000076	6.199999809	24.50000095	21.00000064	12.05000003	24.88333352	10.51666657	1454	239	31	58.52395769	645	122	532	157
135	18.18333336	8.733333031	34.7941563	598.2753017	30.79999924	5.699999809	25.09999943	20.86666695	12.16666667	25.08333333	10.51666673	1429	243	29	60.1278893	630	113	548	149
135	18.72499994	7.166666746	30.3672321	607.3957027	30.5	6.900000095	23.5999999	21.06666676	16.58333317	25.78333314	11.13333337	1357	243	26	62.82051836	604	96	415	139
135	18.04999987	8.900000095	32.72058939	670.7085764	31.79999924	4.599999905	27.19999933	21.5333333	10.88333329	25.73333295	9.316666444	1643	270	39	58.50196547	753	153	553	196
135	16.87083344	7.658333222	30.6333323	625.9264398	29.60000038	4.599999905	25.00000048	19.96666686	10.15000002	24.13333352	8.75	1677	274	40	57.29841671	751	153	585	190
135	16.92916663	8.558333397	33.82740511	602.9226376	29.89999962	4.599999905	25.29999971	20.06666629	10.51666681	23.94999981	9.133333365	1600	265	37	57.56376532	716	145	564	182
135	17.73749999	8.441666683	33.2349087	612.5584345	30.89999962	5.5	25.39999962	20.6833334	11.36666671	24.91666667	9.883333365	1526	260	35	58.87615231	686	133	550	170
135	18.04166667	9.050000032	34.80769115	623.912992	31.20000076	5.199999809	26.00000095	20.73333343	11.86666671	25.38333321	10.13333321	1496	268	34	60.73043682	669	122	565	163
135	19.85416671	7.675000111	29.86381167	666.4917123	32.90000153	7.199999809	25.70000172	22.28333346	17.4000001	27.78333378	11.59999975	1290	245	33	60.49405424	577	111	482	153
135	17.71249991	8.825000187	30.96491294	720.161357	32	3.5	28.5	21.41666651	10.04999999	25.98333327	8.316666643	1698	288	43	60.18708533	800	163	555	209
135	16.8583334	7.933333139	29.49194465	683.6527362	30.5	3.599999905	26.9000001	20.28333362	9.516666611	24.76666673	7.966666738	1748	297	41	59.39922743	811	162	592	206
135	18.72500002	8.049999634	30.1498132	682.6003036	32.09999847	5.400000095	26.69999838	22.0666666	11.48333343	26.64999962	9.899999936	1636	285	40	61.62693881	778	154	548	197
135	18.35000002	7.733333508	29.74358987	665.0427293	31.60000038	5.599999905	26.00000048	21.5666666	11.40000002	26.11666679	9.783333143	1653	293	39	61.08265142	773	149	578	191
135	19.77500008	8.083333055	30.27465639	683.970705	33.29999924	6.599999905	26.69999933	22.75000016	12.96666654	27.90000025	11.14999986	1469	273	35	62.57268614	692	127	517	172
135	16.85416673	8.008333405	31.77909985	636.9010846	30.20000076	5	25.20000076	19.33333333	10.90000017	24.38333352	8.933333317	1623	290	40	59.12544614	702	133	616	180
135	17.12500008	8.649999936	29.52218485	749.5741151	31.79999924	2.5	29.29999924	20.9666667	9.100000223	25.76666673	7.383333524	1789	313	46	61.16446056	854	176	587	223
135	18.15833326	9.349999666	31.27090354	750.3902959	33.09999847	3.200000048	29.89999843	21.9666667	14.31666664	26.79999987	8.416666667	1722	306	45	62.86229487	836	170	557	220
135	18.20416663	7.425000072	26.70863317	735.540792	32	4.199999809	27.80000019	21.86666648	10.30000003	26.71666654	8.666666746	1740	311	45	62.93649502	843	168	571	217
135	18.74166697	8.416667104	29.74087145	718.5048939	32.90000153	4.599999905	28.30000162	22.13333368	11.06666668	27.13333384	9.499999921	1699	312	42	64.43244383	830	158	568	206
135	13.9583332	7.750000099	31.12449738	624.4882799	26.70000076	1.799999952	24.90000081	16.94999949	7.549999952	21.33333333	5.949999928	1858	323	41	58.71431945	820	155	684	200
135	15.04999983	7.549999952	29.72440971	653.7826859	28.39999962	3	25.39999962	17.76666657	8.7166665	22.76666641	6.833333333	1802	309	41	57.86557388	768	148	674	193
135	18.09166666	6.749999762	26.89242841	682.9110109	31.20000076	6.099999905	25.10000086	20.31666676	11.93333316	26.30000019	9.683333079	1654	276	42	56.4862491	665	138	543	183
135	17.61666655	9.383333385	30.76502821	768.2871317	32.79999924	2.299999952	30.49999928	21.48333311	13.68333356	26.49999936	7.683333357	1798	325	49	63.07936334	877	180	580	236
135	17.82500005	7.649999936	26.74825072	760.3991289	32.20000076	3.599999905	28.60000086	21.58333333	13.91666675	26.71666686	8.066666603	1782	325	47	64.00880599	875	175	577	230
135	18.24166681	8.750000437	29.7619047	743.7156179	32.90000153	3.5	29.40000153	21.88333321	10.18333332	26.88333384	8.633333127	1723	325	44	65.25840646	852	166	569	218
135	18.37500029	9.049999932	30.78231185	740.4160687	33.20000076	3.799999952	29.40000081	21.85000038	10.64999998	27.05000051	8.866666516	1655	316	39	63.69178981	797	151	569	199
135	13.08333347	8.283333339	31.49556312	660.4693092	26.70000076	0.400000006	26.30000076	16.28333362	6.416666791	20.91666698	4.750000084	1931	325	41	56.18197718	809	165	720	206
135	16.05416671	9.041666349	31.61421837	706.9314592	30.89999962	2.299999952	28.59999967	19.01666673	9.150000056	24.51666673	7.183333317	1743	281	37	55.2198572	700	148	645	184
135	17.13333352	7.200000286	27.48091732	703.056103	30.89999962	4.699999809	26.19999981	19.28333378	10.88333352	25.6833334	8.650000095	1617	235	36	54.89714644	606	144	570	166
135	17.42916664	9.208333313	30.09259403	774.7065676	33.09999847	2.5	30.59999847	21.25	9.25000004	26.51666673	7.516666532	1758	335	44	65.54759664	873	169	575	224
135	17.77499989	8.99999994	29.80132426	767.064959	33	2.799999952	30.20000005	21.54999955	9.683333198	26.76666673	7.916666627	1676	331	39	64.18918702	812	159	574	206
28	11.87499994	10.10000002	34.70790483	686.8620925	25.79999924	-3.299999952	29.09999919	19.3166666	3.183333417	20.23333327	3.183333417	665	134	2	85.32079319	357	12	341	12
28	7.775000046	11.53333316	34.53093801	792.4716811	22.89999962	-10.5	33.39999962	16.25	-2.699999889	17.03333362	-2.699999889	728	138	3	81.45271098	375	14	356	14
28	11.15833337	8.183333099	29.75757542	697.2114418	24.39999962	-3.099999905	27.49999952	18.78333346	2.383333325	19.63333352	2.383333325	780	155	5	81.92269623	412	19	387	19
28	2.437500032	13.02499996	37.42816163	751.3416008	19.39999962	-15.39999962	34.79999924	10.64999994	-7.333333246	11.16666667	-7.333333246	698	129	3	86.2915303	363	14	358	14
28	10.58749993	10.75833322	32.90010131	797.9722095	26.10000038	-6.599999905	32.70000029	19.08333317	0.283333381	20.10000006	0.283333381	553	107	1	84.37674777	290	7	280	7
28	7.020833353	10.00833356	31.37408584	792.7468391	22.10000038	-9.800000191	31.90000057	15.51666665	-3.250000079	16.38333352	-3.250000079	695	124	4	78.31571013	346	17	329	17
28	11.75416663	9.191666553	31.58648336	727.1815319	25.89999962	-3.200000048	29.09999967	19.61666648	2.616666714	20.68333324	2.616666714	691	137	3	82.87146462	370	14	343	14
28	-3.729166706	13.84166678	39.10075298	776.2949868	14.30000019	-21.10000038	35.40000057	5.550000032	-12.51666673	5.550000032	-13.26666681	695	136	3	89.07388009	379	16	379	16
28	-0.391666679	13.59999998	39.08046057	716.4268426	16.79999924	-18	34.79999924	7.899999941	-9.683333238	7.899999941	-9.683333238	708	136	3	88.81373085	379	14	379	14
28	2.10000002	14.41666655	39.49771659	765.5746448	20.10000038	-16.39999962	36.5	10.34999988	-7.899999897	10.94999997	-7.899999897	683	129	3	86.77700325	360	16	356	16
28	1.933333274	12.21666653	38.05815187	722.204106	16.89999962	-15.19999981	32.09999943	9.816666444	-7.549999889	10.31666644	-7.549999889	671	123	2	85.26853999	350	11	339	11
28	6.516666576	11.45	33.28488408	819.0802272	22.79999924	-11.60000038	34.39999962	15.14999978	-4.416666786	15.93333308	-4.416666786	608	108	1	83.42130758	309	7	297	7
28	7.354166662	12.14166688	34.59164315	824.8318344	23.5	-11.60000038	35.10000038	16.01666673	-3.700000147	16.80000019	-3.700000147	610	111	1	82.92284244	309	8	301	8
28	6.291666652	10.36666688	30.8531749	835.1315461	22.10000038	-11.5	33.60000038	15.1833334	-4.616666655	16.0666666	-4.616666655	664	117	4	79.11713524	330	16	317	16
28	7.891666656	10.43333325	31.23752505	823.2525096	23.79999924	-9.600000381	33.39999962	16.71666654	-2.616666694	17.8499999	-2.616666694	648	117	4	79.19201289	328	16	311	16
28	9.524999946	9.333333313	29.91453003	804.539675	24.39999962	-6.800000191	31.19999981	18.16666667	-0.666666706	19.3166666	-0.666666706	657	123	3	80.45479744	343	14	316	14
28	12.63750007	9.841666818	31.44302526	781.9036472	27.39999962	-3.900000095	31.29999971	21.1500001	2.749999881	22.13333352	2.749999881	676	128	3	81.09427859	360	13	321	13
28	1.708333404	13.03333336	39.37562904	728.6969488	17.60000038	-15.5	33.10000038	9.600000143	-7.833333209	10.11666679	-7.833333209	633	123	1	88.87538889	341	9	335	9
28	-0.150000074	12.58333345	38.59918191	727.6487674	15.39999962	-17.20000076	32.60000038	8.049999848	-9.51666677	8.399999849	-9.51666677	657	126	2	87.42063306	350	11	344	11
28	0.666666746	11.43333334	35.84117076	743.130149	15.60000038	-16.29999924	31.89999962	8.850000123	-8.983333151	9.416666726	-8.983333151	645	119	2	84.79123559	337	11	327	11
28	3.012500008	10.4083333	32.22394287	788.7738548	18.39999962	-13.89999962	32.29999924	11.56666652	-7.266666611	12.29999995	-7.266666611	622	112	2	83.15487005	321	11	308	11
28	4.258333352	10.23333335	31.39059366	809.4943235	19.39999962	-13.19999981	32.59999943	12.91666667	-6.399999956	13.63333337	-6.399999956	620	111	2	82.18504033	318	11	304	11
28	5.941666655	10.08333356	29.74434627	860.1396214	21.60000038	-12.30000019	33.90000057	15.01666665	-5.300000104	16.03333346	-5.300000104	642	116	3	80.48524892	328	14	310	14
28	8.462499996	10.24166679	30.66367339	829.0989756	24.39999962	-9	33.39999962	17.53333314	-2.183333357	18.51666657	-2.183333357	635	117	4	79.58375208	329	16	304	16
28	5.008333276	9.916666359	30.2337396	828.703333	20.29999924	-12.5	32.79999924	13.94999965	-5.766666581	14.81666629	-5.766666581	681	121	5	77.96273372	350	19	320	19
28	-1.137500152	13.27499993	38.03724949	753.2177146	16.29999924	-18.60000038	34.89999962	7.616666357	-9.800000091	7.616666357	-10.88333356	620	127	2	91.50291843	343	11	343	11
28	1.9	13.16666678	38.16425153	761.5594143	19	-15.5	34.5	10.1000002	-8.033333421	10.7833335	-8.033333421	589	118	1	90.38096009	324	8	317	8
28	0.345833423	13.04166682	38.6993072	755.1293133	17.20000076	-16.5	33.70000076	8.55000023	-9.466666698	9.200000207	-9.466666698	608	118	2	88.14939031	329	11	322	11
28	2.545833349	10.97499998	33.5626903	782.7035323	18.10000038	-14.60000038	32.70000076	11.08333349	-7.666666667	11.78333354	-7.666666667	579	109	1	86.46255234	310	8	297	8
28	3.870833377	11.84166665	35.0345175	792.0297782	19.39999962	-14.39999962	33.79999924	12.34999983	-6.599999915	13.10000006	-6.599999915	568	107	1	85.09705651	300	8	287	8
28	6.583333267	10.48333338	29.95238026	881.3995368	22.70000076	-12.30000019	35.00000095	15.36666648	-4.916666694	16.89999994	-4.916666694	538	100	2	82.78808046	281	10	268	10
28	8.575000038	11.40000014	30.97826027	909.6165681	25.70000076	-11.10000038	36.80000114	17.53333346	-3.333333472	19.20000029	-3.333333472	570	106	3	82.03962342	299	13	281	13
28	9.645833294	10.90833326	29.80418893	920.4012428	26.5	-10.10000038	36.60000038	19	-2.383333405	20.35000006	-2.383333405	578	107	3	80.61216257	304	14	281	14
28	6.787500013	10.24166653	29.60019197	871.78533	23.20000076	-11.39999962	34.60000038	16.26666705	-4.383333251	17.25000016	-4.383333251	606	109	5	78.52791745	318	19	287	19
28	8.845833331	10.37500002	30.42521966	860.8385442	25	-9.100000381	34.10000038	18.0666666	-2.283333381	19.11666663	-2.283333381	611	111	4	78.80579428	327	16	276	16
28	1.166666686	12.1500001	35.42273963	793.9782914	18.20000076	-16.10000038	34.30000114	9.966666877	-9.01666673	10.68333348	-9.01666673	566	116	1	92.18143276	314	6	313	6
28	5.741666617	12.18333309	34.03165741	851.3941282	22.79999924	-13	35.79999924	14.83333317	-5.600000004	15.61666663	-5.600000004	497	101	0	89.36978291	276	4	258	4
28	5.891666641	11.31666665	31.87793338	868.1873363	22.70000076	-12.80000019	35.50000095	15.01666689	-5.566666732	16.03333346	-5.566666732	479	97	1	87.10577434	262	7	247	7
28	4.441666636	11.51666659	32.71780211	852.1812439	21.60000038	-13.60000038	35.20000076	13.5666666	-6.616666707	14.58333325	-6.616666707	485	98	1	87.25294014	265	7	254	7
28	5.845833262	10.65833324	30.53963713	864.4426898	22.29999924	-12.60000038	34.89999962	15.09999975	-5.383333345	16.21666654	-5.383333345	470	96	3	84.00470579	253	11	243	11
28	5.59166664	9.883333328	28.89863562	864.5935261	21.89999962	-12.30000019	34.19999981	14.91666651	-5.550000027	16.04999987	-5.550000027	492	99	3	83.08869472	266	13	249	13
28	6.333333327	10.08333332	28.80952378	888.2473403	23.10000038	-11.89999962	35	15.83333349	-5.116666738	17	-5.116666738	503	98	3	82.13811318	272	13	250	13
28	3.904166671	9.808333294	29.81256355	836.9410202	19.79999924	-13.10000038	32.89999962	13.01666681	-6.850000024	13.91666667	-6.850000024	559	107	3	82.31810197	302	13	278	13
28	6.512500068	10.30833356	30.40806308	850.729978	22.70000076	-11.19999981	33.90000057	15.63333344	-4.3500001	16.76666689	-4.3500001	554	104	4	80.98946657	300	15	268	15
28	9.470833326	11.15833337	30.15765776	935.5174973	27	-10	37	19.34999975	-2.450000008	20.69999997	-2.450000008	564	106	4	81.14552335	310	15	267	15
28	9.908333331	11.33333319	29.90325411	964.4495234	27.89999962	-10	37.89999962	20.11666679	-2.349999984	21.58333333	-2.349999984	575	110	4	81.19570234	317	15	271	15
28	9.445833281	11.44166671	30.51111046	952.0562892	27.20000076	-10.30000019	37.50000095	19.3166666	-2.733333409	20.7833333	-2.733333409	579	110	4	80.74678559	318	16	274	16
28	7.074999979	12.76666663	32.56802728	947.0732364	25.5	-13.69999981	39.19999981	16.69999997	-5.283333297	18.26666641	-5.283333297	436	92	1	90.10902873	244	5	234	5
28	3.766666695	10.91666648	31.64251153	850.9789368	20.60000038	-13.89999962	34.5	12.91666675	-7.23333329	13.9333334	-7.23333329	458	96	2	89.05834112	255	8	248	8
28	7.449999911	10.96666654	29.80072492	931.2064433	24.79999924	-12	36.79999924	17.41666651	-4.850000014	18.19999981	-4.850000014	340	78	0	91.96315574	196	4	187	4
28	6.120833349	12.20833325	32.46897107	914.2991797	23.5	-14.10000038	37.60000038	15.46666686	-5.683333341	17.04999987	-5.683333341	378	83	2	87.53635992	213	9	202	9
28	7.412499968	12.04166659	30.71853813	985.7625588	25.79999924	-13.39999962	39.19999886	17.51666641	-5.199999914	19.16666635	-5.199999914	379	83	2	86.94845211	214	9	200	9
28	8.862500057	11.1416669	29.63209252	958.2183524	26.5	-11.10000038	37.60000038	18.78333362	-3.450000147	20.30000019	-3.450000147	511	103	3	84.90587683	291	13	254	13
28	8.85833328	10.70000007	29.15531293	943.5350139	26.20000076	-10.5	36.70000076	18.69999981	-3.233333389	20.13333321	-3.233333389	534	106	3	84.99402806	304	13	266	13
28	8.620833377	11.14166653	30.03144587	940.3032816	26.20000076	-10.89999962	37.10000038	18.41666667	-3.466666619	19.83333333	-3.466666619	537	106	4	84.72781283	305	14	268	14
28	7.554166711	13.07499988	32.12530774	1007.714462	26.79999924	-13.89999962	40.69999886	18.08333333	-5.516666586	19.39999994	-5.516666586	350	77	1	91.91822205	201	6	196	6
28	7.616666712	12.83333335	31.76567615	1008.985381	26.70000076	-13.69999981	40.40000057	18.13333337	-5.46666653	19.44999997	-5.46666653	301	71	0	94.45578113	177	3	170	3
28	8.533333317	12.64999993	31.23456846	1006.922251	27.29999924	-13.19999981	40.49999905	18.9333334	-4.666666643	20.18333324	-4.666666643	252	64	0	96.48207286	152	3	146	3
28	8.595833371	12.22499992	30.03685499	1023.808525	27.5	-13.19999981	40.69999981	19.19999997	-4.71666654	20.55000019	-4.71666654	275	69	2	93.7395855	163	8	158	8
28	5.529166677	12.17500001	32.38031884	919.5909591	23.20000076	-14.39999962	37.60000038	15.13333337	-6.249999911	16.6833334	-6.249999911	354	82	4	88.62388867	202	12	195	12
28	7.212500039	12.39166686	31.61139443	964.5868823	25.70000076	-13.5	39.20000076	17.2166667	-5.133333351	18.81666692	-5.133333351	435	95	3	87.45645611	250	11	228	11
28	8.633333437	12.19999999	30.80808049	992.559445	27.20000076	-12.39999962	39.60000038	18.86666695	-4.099999895	20.46666686	-4.099999895	452	99	3	88.05771807	263	11	235	11
28	8.687500122	12.04166683	30.56260573	991.0236477	27.10000038	-12.30000019	39.40000057	18.90000025	-4.066666673	20.48333375	-4.066666673	475	103	3	88.19752217	277	11	247	11
28	7.825000033	12.06666657	31.3419911	957.8894865	26.10000038	-12.39999962	38.5	17.6833334	-4.566666504	19.16666683	-4.566666504	481	104	2	89.37019314	283	10	252	10
28	2.125000075	12.75000001	35.41666669	842.5488944	19.70000076	-16.29999924	36	12.16666683	-7.133333246	12.16666683	-8.749999881	386	83	1	96.02593019	226	5	226	5
28	3.666666771	12.45000008	33.83152177	884.1388602	21.60000038	-15.19999981	36.80000019	13.16666691	-7.73333327	14.25000024	-7.73333327	345	76	1	94.81488979	202	6	201	6
28	4.275000027	13.06666686	34.20593352	910.7152623	22.70000076	-15.5	38.20000076	14.16666675	-7.400000051	15.21666694	-7.400000051	309	72	1	95.74931073	183	4	181	4
28	7.308333297	12	30.30303074	1012.373068	25.89999962	-13.69999981	39.59999943	17.86666663	-5.833333297	19.13333305	-5.833333297	225	57	0	95.78067521	135	3	132	3
28	7.529166811	12.19166691	30.17739291	1031.335114	26.60000038	-13.80000019	40.40000057	18.33333365	-5.733333377	19.78333362	-5.733333377	221	58	1	97.70508402	136	4	130	4
28	7.404166716	12.44166668	31.26046889	993.5712839	26.10000038	-13.69999981	39.80000019	17.7833333	-5.333333224	19.30000003	-5.333333224	380	88	3	88.95605721	221	10	204	10
28	8.366666722	12.85000012	31.34146298	1021.968541	27.70000076	-13.30000019	41.00000095	18.90000025	-4.833333261	20.45000013	-4.833333261	375	88	2	91.40356424	224	8	200	8
28	-6.254166664	11.80833324	32.52984431	920.8776891	11.5	-24.79999924	36.29999924	4.633333324	-17.63333352	4.633333324	-17.63333352	526	113	5	92.94761681	309	16	309	16
28	2.800000007	13.18333321	35.34405668	884.3590325	21.5	-15.80000019	37.30000019	13.56666652	-8.299999992	13.56666652	-8.299999992	339	75	2	94.80211922	200	7	200	7
28	4.045833558	13.92500013	34.98743819	942.601474	23.5	-16.29999924	39.79999924	15.56666692	-7.816666404	15.56666692	-7.816666404	307	68	3	89.60214619	176	10	176	10
28	4.279166701	13.02499988	33.39743641	937.3207902	23.29999924	-15.69999981	38.99999905	15.76666673	-7.566666573	15.76666673	-7.566666573	274	64	3	91.1357144	159	9	159	9
28	-5.024999982	12.76666654	34.22698788	919.8974735	13.30000019	-24	37.30000019	5.63333338	-16.66666667	5.63333338	-16.66666667	484	107	1	100.9843006	299	6	299	6
28	0.649999974	14.13333353	37.38977011	861.8531974	19.70000076	-18.10000038	37.80000114	11.20000017	-10.18333356	11.20000017	-10.18333356	437	95	1	98.02876354	261	6	261	6
28	4.275000138	14.16666661	35.32834701	944.7955498	23.79999924	-16.29999924	40.09999847	15.73333351	-7.749999811	15.73333351	-7.749999811	308	68	1	93.06339482	178	5	178	5
28	7.966666583	13.84999993	32.06018588	1082.103022	28.29999924	-14.89999962	43.19999886	19.24999968	-6.150000061	20.66666651	-6.150000061	164	39	1	85.71965208	92	4	90	4
28	8.045833315	14.55833325	33.16249061	1102.479548	29	-14.89999962	43.89999962	19.85000006	-6.183333295	21.23333311	-6.183333295	169	41	1	86.69441212	96	5	95	5
28	1.716666684	13.86666686	34.92863123	949.4863114	21.10000038	-18.60000038	39.70000076	12.81666676	-10.48333335	12.81666676	-10.48333335	368	85	1	103.9390403	232	5	232	5
28	1.695833291	14.02499995	34.29095373	986.2888601	21.89999962	-19	40.89999962	13.48333319	-10.8500001	13.48333319	-10.8500001	337	76	3	97.98421504	204	9	204	9
28	3.383333315	13.93333338	32.47863287	1039.688184	24.29999924	-18.60000038	42.89999962	15.86666663	-9.900000135	15.86666663	-9.900000135	312	71	1	98.15608887	189	5	189	5
28	6.345833329	13.30833336	32.30177941	1033.050339	25.70000076	-15.5	41.20000076	16.98333335	-7.233333409	18.26666689	-7.233333409	183	43	1	92.51724466	108	3	107	3
28	7.991666734	14.81666658	32.92592644	1135.703293	29.29999924	-15.69999981	44.99999905	20.14999978	-6.533333284	21.58333333	-6.533333284	138	34	1	88.3958041	81	3	78	3
28	8.508333398	14.16666659	31.41167733	1161.922065	30.20000076	-14.89999962	45.10000038	20.91666683	-6.349999912	22.45000029	-6.349999912	129	34	1	90.36919396	76	3	75	3
28	-10.04166665	10.51666665	28.89194127	967.9942519	7.900000095	-28.5	36.4000001	1.516666691	-20.9000001	1.516666691	-21.91666667	219	58	2	102.3767298	146	7	146	9
28	-1.870833329	15.4750002	34.77528135	1053.264329	21.10000038	-23.39999962	44.5	11.30000015	-9.083333552	11.30000015	-14.73333351	132	33	2	92.72801545	85	8	85	10
28	-7.183333304	13.86666642	33.98692814	982.9531777	12.89999962	-27.89999962	40.79999924	4.433333238	-18.93333308	4.433333238	-19.68333324	213	54	2	100.5552263	141	9	141	11
28	-3.791666614	15.7666665	35.67119211	1039.38756	18.39999962	-25.79999924	44.19999886	8.583333268	-15.8999999	8.583333268	-16.81666644	265	71	1	111.94342	185	4	185	5
28	-6.341666614	13.26666658	35.00439766	918.1251372	12.5	-25.39999962	37.89999962	4.266666571	-16.96666654	4.266666571	-17.96666638	377	96	1	110.3699298	257	4	257	5
28	4.262499994	15.09166659	34.29924225	1046.127324	26.10000038	-17.89999962	44	16.85000006	-7.549999863	16.85000006	-9.016666546	323	83	1	110.9076932	218	4	218	4
28	7.299999938	14.73333338	33.25808946	1074.726182	28.29999924	-16	44.29999924	19.85000006	-5.233333389	19.85000006	-6.566666683	225	55	1	103.7693975	146	5	146	5
28	7.370833258	14.34166646	33.50856709	1057.41205	27.79999924	-15	42.79999924	19.54999971	-6.333333294	19.54999971	-6.333333294	205	48	2	98.23070546	128	6	128	6
28	4.945833365	12.75833337	31.2704255	1031.43866	24.79999924	-16	40.79999924	17.0999999	-6.866666575	17.0999999	-8.283333302	251	59	1	102.7184234	159	4	159	4
28	7.716666671	16.26666672	34.46327777	1097.089809	30.39999962	-16.79999924	47.19999886	18.99999992	-3.649999827	20.5666666	-6.633333276	123	29	2	80.68171938	70	8	68	9
28	7.608333383	14.53333329	31.871346	1100.681261	28.79999924	-16.79999924	45.59999847	18.91666667	-3.833333294	20.26666657	-6.949999912	118	29	1	82.17065908	67	7	66	7
28	8.416666776	14.53333332	31.18741158	1160.190689	30.29999924	-16.29999924	46.59999847	20.30000019	-6.699999889	22.00000016	-6.699999889	110	29	1	87.15617293	65	5	63	5
28	8.31666662	13.49999996	31.10599095	1110.575883	28.89999962	-14.5	43.39999962	19.66666667	-6.200000137	21.0999999	-6.200000137	130	32	2	81.28292694	74	8	71	8
28	3.149999897	15.21666658	35.47008558	1017.869881	24.5	-18.39999962	42.89999962	15.61666663	-7.183333397	15.61666663	-9.483333468	31	9	1	77.53770044	21	3	21	3
28	-1.716666605	13.71666681	35.44358278	922.5959841	17.10000038	-21.60000038	38.70000076	9.366666834	-7.883333405	9.366666834	-13.25	59	17	0	97.34718653	42	2	42	3
28	2.279166713	14.77500009	34.92907727	1012.720141	23.10000038	-19.20000076	42.30000114	14.78333346	-4.349999845	14.78333346	-10.21666666	48	13	1	85.28028654	32	3	32	3
28	-4.200000035	12.63333334	33.77896563	913.681365	14.19999981	-23.20000076	37.40000057	6.799999883	-14.46666678	6.799999883	-15.56666676	106	30	1	102.1407791	73	3	73	4
28	0.625000084	15.45000001	33.95604398	1099.26318	23.60000038	-21.89999962	45.5	14.21666678	-6.916666696	14.21666678	-12.96666646	78	20	1	87.43251366	50	4	50	6
28	-4.166666639	15.1999997	33.92857133	1051.302929	17.39999962	-27.39999962	44.79999924	8.349999835	-11.26666665	8.349999835	-17.68333316	125	33	1	97.49873647	83	5	83	8
28	-6.883333395	14.2833334	31.95376613	1101.266497	14.19999981	-30.5	44.69999981	5.733333429	-20.11666679	5.733333429	-21.30000019	169	44	2	99.64654451	112	7	112	8
28	-9.462500016	11.29166675	30.60072321	968.2203142	8.600000381	-28.29999924	36.89999962	1.883333365	-20.43333324	1.883333365	-21.4333334	241	63	2	104.3959971	162	7	162	9
28	-4.758333372	13.6999999	34.33583968	951.8446967	14.89999962	-25	39.89999962	6.866666528	-15.66666691	6.866666528	-16.66666667	194	50	2	101.7132732	129	6	129	7
28	-8.095833294	11.64166671	31.54923259	946.1800086	10	-26.89999962	36.89999962	2.866666595	-18.98333327	2.866666595	-19.94999981	285	73	2	104.2866201	190	7	190	8
28	-10.11249986	9.99166658	27.90968304	969.8643766	7.800000191	-28	35.80000019	1.26666673	-20.93333308	1.26666673	-22.06666629	337	87	1	106.5595835	226	5	226	7
28	1.287500011	13.35833317	29.61936375	1183.041381	24.10000038	-21	45.10000038	15.79999995	-10.91666654	15.79999995	-13.14999978	192	49	1	104.3863417	129	4	129	4
28	7.958333271	15.15000003	31.76100585	1158.044654	30	-17.70000076	47.70000076	21.39999978	-5.7666668	21.39999978	-7.183333427	151	37	1	99.58873066	99	5	99	5
28	7.724999902	14.13333328	31.33776754	1120.828634	28.39999962	-16.70000076	45.10000038	20.5	-5.600000113	20.5	-7.03333347	157	37	2	95.38263986	99	7	99	7
28	7.891666629	15.73333323	32.84620743	1178.14537	30.39999962	-17.5	47.89999962	21.56666676	-6.083333333	21.56666676	-7.450000048	158	38	2	95.88448539	100	8	100	8
28	8.583333313	13.8500001	28.97489608	1233.966866	31	-16.79999924	47.79999924	21.36666648	-7.449999968	23.01666673	-7.449999968	102	27	1	91.60149313	63	4	61	4
28	9.950000063	17.6666667	34.43794729	1219.275113	33.5	-17.79999924	51.29999924	24.0333333	1.233333309	24.0333333	-5.96666648	18	5	0	71.3506068	13	0	13	1
28	9.083333301	17.61666661	35.16300694	1170.167687	32.20000076	-17.89999962	50.10000038	22.71666654	-2.550000062	22.71666654	-6.133333296	27	7	1	65.76401648	17	3	17	3
28	9.120833412	18.34166685	36.0347092	1168.677306	32.79999924	-18.10000038	50.89999962	22.7166667	0.983333468	22.7166667	-6.116666774	31	9	0	75.68946575	20	2	20	2
28	7.395833381	17.07499977	35.35196697	1128.886135	30	-18.29999924	48.29999924	20.6833334	-0.233333349	20.6833334	-7.149999956	45	12	1	77.80675233	28	3	28	3
28	6.54583334	15.79166685	34.86019083	1082.791982	28.10000038	-17.20000076	45.30000114	19.46666686	-0.800000099	19.46666686	-7.166666823	58	15	1	82.3225026	36	3	36	3
28	4.779166654	14.85833342	32.23065791	1138.185283	26.89999962	-19.20000076	46.10000038	18.36666663	-2.316666603	18.36666663	-9.733333528	74	18	1	75.22031165	42	5	42	5
28	2.487499883	13.95833323	31.94126682	1103.657389	24.29999924	-19.39999962	43.69999886	16.16666643	-9.183333198	16.16666643	-10.93333328	93	24	1	89.8731326	59	4	59	4
28	4.320833432	14.30833353	33.35275763	1047.521893	25.20000076	-17.70000076	42.90000153	16.98333359	-7.350000143	16.98333359	-8.816666812	101	26	1	92.96057054	65	4	65	4
28	6.791666723	14.15000007	31.72645729	1120.13562	27.60000038	-17	44.60000038	19.81666676	-6.183333367	19.81666676	-7.7666668	88	21	1	80.95790152	52	4	52	4
28	6.374999974	13.9	31.59090909	1117.351782	27.29999924	-16.70000076	44	19.51666657	-6.350000163	19.51666657	-7.983333419	100	23	1	82.65649687	60	5	60	5
28	7.349999929	13.43333342	30.88122625	1114.340408	27.89999962	-15.60000038	43.5	20.43333324	-5.466666728	20.43333324	-6.966666788	98	24	1	89.33513498	62	4	62	4
28	8.112499986	14.60833338	30.94985835	1187.110947	30.20000076	-17	47.20000076	22.05000019	-7.200000033	22.05000019	-7.200000033	92	21	1	88.33222534	58	3	58	3
28	8.316666587	14.84999985	31.32911386	1183.685171	30.60000038	-16.79999924	47.39999962	22.16666651	-5.6166666	22.16666651	-7.016666576	104	26	1	96.57411294	68	3	68	3
28	8.020833222	14.99166631	32.10206998	1157.111312	30.29999924	-16.39999962	46.69999886	21.66666651	-5.449999876	21.66666651	-6.849999813	120	31	1	101.5285136	80	3	80	3
28	10.87916657	17.45833338	33.6384063	1252.578173	34.90000153	-17	51.90000153	25.41666651	-1.466666718	25.41666651	-5.383333385	17	6	0	85.4575583	14	0	14	0
28	10.14999994	17.68333299	34.00641084	1248.331603	34.09999847	-17.89999962	51.99999809	24.66666651	-6.016666651	24.66666651	-6.016666651	23	7	0	76.6070861	16	0	16	0
28	9.833333363	18.24999998	34.82824322	1239.905308	33.90000153	-18.5	52.40000153	24.25000032	-2.416666547	24.25000032	-6.199999928	34	9	1	70.20457182	21	3	21	3
28	9.679166757	18.34166665	35.27243587	1229.228257	33.5	-18.5	52	23.86666711	-2.416666786	23.86666711	-6.266666691	37	10	1	76.35043726	24	3	24	3
28	9.791666729	18.33333355	35.25640937	1223.426335	33.90000153	-18.10000038	52.00000191	23.93333356	-6.066666742	23.93333356	-6.066666742	42	11	1	71.22465682	25	3	25	3
28	9.270833394	15.6749999	33.1395352	1174.609129	31	-16.29999924	47.29999924	22.71666654	0.900000085	22.71666654	-6.033333156	49	12	1	68.89502623	28	4	28	4
28	8.508333386	15.88333325	32.88474845	1195.223127	31.39999962	-16.89999962	48.29999924	22.4333334	-6.933333312	22.4333334	-6.933333312	61	14	2	63.26227434	32	6	32	6
28	7.116666664	15.10000007	31.52400874	1207.458513	29.5	-18.39999962	47.89999962	21.23333327	-8.433333337	21.23333327	-8.433333337	57	14	1	75.30655685	33	3	33	3
28	7.712500041	14.35833338	31.21376822	1170.827451	29	-17	46	21.23333327	-6.016666611	21.23333327	-7.499999921	66	15	1	70.19530121	36	4	36	4
28	8.4166666	15.49999989	31.24999953	1241.672868	31.60000038	-18	49.60000038	22.86666679	-7.666666677	22.86666679	-7.666666677	67	15	2	67.45346647	37	6	37	6
28	8.287499964	14.74166636	29.42448464	1263.861545	31.29999924	-18.79999924	50.09999847	22.91666651	2.933333278	22.91666651	-8.116666555	76	17	2	67.64249506	42	9	42	10
28	8.083333363	14.06666666	30.51337646	1182.161619	30.10000038	-16	46.10000038	22.11666695	-5.550000111	22.11666695	-7.01666677	79	20	1	92.30055631	52	3	52	3
28	8.154166677	13.87500002	30.29476037	1174.893529	29.89999962	-15.89999962	45.79999924	22.11666648	-5.36666666	22.11666648	-6.833333279	87	22	1	93.76594669	57	3	57	3
28	8.462499894	13.50833328	30.15253016	1172.840609	29.29999924	-15.5	44.79999924	22.13333321	-6.583333343	22.13333321	-6.583333343	89	22	1	89.5518544	56	3	56	3
28	6.812500053	15.64166671	34.07770553	1115.881484	28.5	-17.39999962	45.89999962	20.11666679	-0.750000034	20.11666679	-7.283333375	57	16	1	87.15392613	37	3	37	3
28	7.804166656	16.15833325	33.94607935	1153.276869	30.29999924	-17.29999924	47.59999847	21.45000013	-0.2333333	21.45000013	-6.86666664	56	15	1	82.54370572	35	3	35	3
28	7.437499983	15.87500008	33.28092208	1171.799569	30	-17.70000076	47.70000076	21.20000013	-0.716666748	21.20000013	-7.566666792	57	16	1	84.91678852	36	3	36	3
28	6.924999937	15.53333324	32.70175419	1175.392579	29.5	-18	47.5	20.73333327	-1.099999984	20.73333327	-8.133333375	62	17	1	86.04000231	39	3	39	3
28	6.29999999	14.93333342	31.97715884	1168.775589	28.60000038	-18.10000038	46.70000076	20.10000006	-8.616666774	20.10000006	-8.616666774	71	19	1	83.2728945	43	3	43	3
28	5.295833362	14.7583336	31.60242689	1184.608612	28	-18.70000076	46.70000076	19.48333327	-8.116666913	19.48333327	-9.700000187	76	20	1	82.70865289	46	4	46	4
28	6.729166646	13.99166676	30.28499373	1204.667917	28.89999962	-17.29999924	46.19999886	20.94999997	-8.71666654	20.94999997	-8.71666654	75	18	2	73.25234732	43	6	43	6
28	7.566666685	13.78333338	29.89877063	1197.725743	29.70000076	-16.39999962	46.10000038	21.8499999	-7.633333206	21.8499999	-7.633333206	74	19	1	84.94524111	46	3	46	3
28	8.079166705	13.92499996	30.14069206	1195.153964	30.20000076	-16	46.20000076	22.38333352	-5.566666683	22.38333352	-6.99999996	73	20	0	96.02610529	49	2	49	2
28	6.87916664	16.72499999	32.92322758	1234.745939	30.70000076	-20.10000038	50.80000114	21.39999994	-1.616666575	21.39999994	-8.949999968	56	16	1	86.88811128	36	3	36	3
28	4.937499855	16.50833311	32.17998706	1258.632226	28.89999962	-22.39999962	51.29999924	19.64999978	-3.483333429	19.64999978	-11.34999989	66	19	1	91.25271261	43	3	43	3
28	3.262499958	15.39166691	32.20013921	1186.130327	26.10000038	-21.70000076	47.80000114	17.45000013	-4.583333453	17.45000013	-11.71666702	84	22	1	85.1135605	52	5	52	5
28	1.858333298	13.43333337	30.88122615	1120.15184	23.79999924	-19.70000076	43.5	15.73333319	-11.6833334	15.73333319	-11.6833334	95	27	1	97.47199631	63	3	63	3
28	2.291666716	14.41666633	31.0035835	1187.895058	25.60000038	-20.89999962	46.5	17.04999987	-10.66666643	17.04999987	-12.14999978	90	26	1	94.31796863	59	4	59	4
28	4.541666642	14.05000002	31.71557622	1128.403607	26.5	-17.79999924	44.29999924	18.2833333	-9.483333409	18.2833333	-9.483333409	84	23	1	90.76693431	54	3	54	3
28	1.166666694	13.78333348	29.57796859	1208.677595	24.20000076	-22.39999962	46.60000038	16.05000003	-6.850000024	16.05000003	-13.63333344	91	27	1	95.74535847	60	5	60	5
28	4.041666577	14.31666654	31.67404183	1148.383898	26.29999924	-18.89999962	45.19999886	18.11666632	-10.11666671	18.11666632	-10.11666671	78	23	1	95.04916325	52	3	52	3
28	4.812499886	14.42499984	30.49682891	1217.551792	27.89999962	-19.39999962	47.29999924	19.53333314	-10.43333334	19.53333314	-10.43333334	72	21	1	90.96473251	47	3	47	3
28	5.358333378	13.94999985	29.24528341	1247.88699	28.39999962	-19.29999924	47.69999886	20.3166666	-10.39999976	20.3166666	-10.39999976	68	20	1	91.87442022	45	3	45	3
28	4.887500122	14.15833343	29.07255279	1259.166629	27.70000076	-21	48.70000076	19.88333368	-8.483333151	19.88333368	-11.10000002	62	20	1	98.96200777	43	3	43	3
28	4.845833376	13.29166668	29.60282136	1178.210231	26.60000038	-18.29999924	44.89999962	19.13333352	-7.633333286	19.13333352	-9.849999905	66	21	1	101.7332313	47	3	47	3
28	5.875000123	14.01666684	29.75937734	1235.574043	28.70000076	-18.39999962	47.10000038	20.80000051	-7.050000072	20.80000051	-9.549999992	59	19	1	98.14422024	41	3	41	3
41	23.91666643	7.549999714	38.32487387	461.9146504	32.79999924	13.10000038	19.69999886	28.76666641	17.64999994	28.76666641	17.64999994	1724	290	22	70.82368853	803	87	803	87
41	23.29999995	6.233333429	32.13058216	501.2711326	32.40000153	13	19.40000153	28.64999994	16.58333302	28.64999994	16.58333302	1617	296	22	73.19597996	781	84	781	84
41	23.08333341	7.883333365	35.9969535	528.8079769	33.40000153	11.5	21.90000153	28.76666673	17.46666686	28.76666673	16.00000016	1731	300	25	71.29559894	822	103	822	107
41	23.28333342	6.599999825	33.33333373	500.1151599	32.79999924	13	19.79999924	28.61666711	18.08333333	28.61666711	16.55000003	1810	307	23	71.7218295	851	103	851	106
41	22.92916675	8.424999952	37.44444741	529.3969838	33.59999847	11.10000038	22.49999809	28.5666666	17.25	28.5666666	15.81666676	1796	302	24	72.13993277	833	102	833	119
41	22.76250005	8.074999968	37.55813939	510.0584823	33	11.5	21.5	27.61666648	17.33333349	28.1833334	15.88333352	1941	334	24	74.19402543	901	103	895	119
41	22.79999995	7.133333047	34.29487168	517.2128061	32.79999924	12	20.79999924	27.66666635	17.48333311	28.3166666	15.85000006	2113	361	27	74.88939891	981	113	969	125
41	22.75000004	6.866666396	33.82594093	511.965921	32.70000076	12.39999962	20.30000114	27.51666673	17.54999971	28.26666705	15.91666651	2212	381	28	75.20961762	1020	110	1005	121
41	21.71666666	5.700000525	30.31914988	506.0782059	30.70000076	11.89999962	18.80000114	26.38333321	16.64999994	27.08333333	14.94999997	2189	363	29	73.92234761	991	101	983	115
41	19.52083339	7.775000135	35.82949324	511.0126216	29.60000038	7.900000095	21.70000029	24.45000013	14.13333329	25.01666673	12.58333341	1912	327	27	72.94477904	878	105	860	134
41	20.78749998	7.991666635	35.99849712	531.1185706	31.10000038	8.899999619	22.20000076	25.80000019	15.31666676	26.4333334	13.64999994	2011	353	30	72.98766937	928	114	895	140
41	20.74166671	8.083333492	36.57616902	527.8637559	31.20000076	9.100000381	22.10000038	25.75000032	15.30000003	26.40000025	13.6500001	2079	363	32	72.43323622	954	114	922	137
41	22.48749979	7.44166708	34.13608722	545.0818296	33	11.19999981	21.80000019	27.5666666	16.89999978	28.41666635	15.24999984	2007	343	34	71.08977541	922	113	890	128
41	22.54166675	6.699999968	31.75355378	547.8297332	32.70000076	11.60000038	21.10000038	27.60000006	17.03333346	28.53333346	15.33333349	1965	325	37	70.99151456	910	117	893	132
41	22.10416663	8.475000143	35.759496	569.4513082	33.29999924	9.600000381	23.69999886	27.53333314	16.05000035	28.23333327	14.46666686	1802	322	32	70.55668641	834	115	777	144
41	22.30000003	8.5	35.86497775	572.0735976	33.70000076	10	23.70000076	27.71666686	16.26666657	28.51666705	14.68333324	1861	327	36	68.92875201	857	122	803	147
41	22.20833321	8.266666651	35.47925572	571.8861558	33.5	10.19999981	23.30000019	27.5666666	16.29999987	28.43333308	14.63333352	1826	312	37	67.44743366	837	121	790	141
41	22.30416679	7.424999873	33.29596612	565.9363054	33.09999847	10.80000019	22.29999828	27.5	16.51666689	28.46666686	14.83333349	1776	288	36	67.37168383	819	119	786	140
41	22.22916655	6.858332872	32.04828645	547.579216	32.59999847	11.19999981	21.39999866	28.19999981	16.63333321	28.19999981	14.94999981	1790	289	36	69.32261294	844	116	844	139
41	19.90416658	6.924999793	33.45410559	525.6055238	30	9.300000191	20.69999981	25.54999987	14.64999994	25.54999987	12.91666667	1981	329	33	71.43009063	939	108	939	139
41	22.0625	6.791666667	32.49601335	540.1814847	32.29999924	11.39999962	20.89999962	27.95000013	16.71666654	27.95000013	14.94999981	1832	304	30	70.8060902	867	102	867	127
41	21.77499986	6.599999587	32.51231446	525.3418805	31.79999924	11.5	20.29999924	27.44999981	16.71666654	27.48333295	14.91666635	1680	272	29	68.92414984	799	101	699	128
41	22.12499996	6.183333158	30.61056192	531.0131889	32.09999847	11.89999962	20.19999886	27.89999994	16.93333308	27.91666635	15.18333308	1486	247	28	68.11077579	718	95	640	119
41	22.10833347	6.533333699	31.869919	525.2697909	32.20000076	11.69999981	20.50000095	27.81666692	17.01666657	27.85000038	15.26666657	1533	263	30	71.93906157	771	94	668	112
41	21.7541666	8.808333397	35.51747174	597.4280415	33.70000076	8.899999619	24.80000114	25.16666667	15.44999997	28.28333314	13.8166666	1663	299	36	67.48548744	765	121	689	156
41	19.89166657	7.600000064	33.04347991	574.732484	30.79999924	7.800000191	22.99999905	23.25	13.88333321	26.18333308	12.21666654	1784	315	37	67.02094243	808	120	739	162
41	22.1583333	8.26666673	34.30152116	596.5767375	34	9.899999619	24.10000038	27.71666654	15.98333327	28.70000013	14.29999955	1695	291	37	64.56510689	760	122	696	157
41	22.12916672	8.258333286	34.69888046	588.4589138	33.79999924	10	23.79999924	27.54999987	16.08333349	28.59999943	14.39999994	1712	280	35	65.08862232	773	119	724	157
41	20.61666652	7.899999857	34.64912334	563.557419	31.79999924	9	22.79999924	25.83333302	14.89999994	26.79999987	13.19999997	1777	295	34	66.30037708	798	115	761	161
41	20.42083315	7.875000079	35.00000035	550.8029533	31.39999962	8.899999619	22.5	25.5666666	14.7833333	26.44999981	13.14999994	1865	316	33	67.57468916	847	115	810	159
41	21.49583316	8.07499965	35.26200779	561.9748243	32.79999924	9.899999619	22.89999962	26.68333308	15.8166666	27.68333308	14.11666679	1838	321	31	68.01163168	853	118	781	155
41	20.6541667	8.208333333	36.64434586	543.722266	31.79999924	9.399999619	22.39999962	25.70000013	15.13333352	26.58333333	13.5	1769	281	31	64.57641347	785	118	756	159
41	19.39166649	7.650000095	36.08490643	523.6012934	29.89999962	8.699999809	21.19999981	25.04999955	14.26666657	25.04999955	12.5333333	1749	269	32	64.22177064	768	114	768	153
41	21.97499994	8.133333445	35.6725163	554.9385668	33.29999924	10.5	22.79999924	28.13333289	16.5333333	28.13333289	14.75	1549	253	32	63.59014761	692	107	692	137
41	21.70000005	6.683333238	31.52515848	548.551785	32.29999924	11.10000038	21.19999886	27.84999975	16.48333343	27.84999975	14.68333371	1608	280	34	67.04866242	750	106	750	136
41	21.59583334	8.875000238	34.66797046	625.3851799	34.29999924	8.699999809	25.59999943	25.03333346	15.06666644	28.53333346	13.36666679	1646	291	37	64.50976339	759	125	649	167
41	16.77083337	7.325000048	31.17021234	600.9819969	28.10000038	4.599999905	23.50000048	20.25	10.5666666	23.4333334	8.833333333	1831	318	37	65.39795303	841	122	728	182
41	20.89583337	8.608333508	34.43333272	624.2466767	33.20000076	8.199999809	25.00000095	24.39999994	14.46666686	27.83333365	12.7166667	1737	292	32	65.99091902	811	112	692	174
41	20.60833347	8.250000079	33.67346971	609.958408	32.5	8	24.5	24.10000006	14.16666667	27.40000025	12.58333317	1766	302	32	66.91037211	830	113	710	173
41	20.36249987	8.141666889	34.06555374	591.9924748	32.09999847	8.199999809	23.89999866	23.64999962	14.20000013	26.93333276	12.55000003	1825	319	32	67.82567676	868	121	733	172
41	20.9375	8.375000159	34.32377168	599.5950336	33	8.600000381	24.39999962	24.1833334	14.6500001	27.61666648	13.08333333	1827	336	31	68.01174955	882	129	703	177
41	21.06250004	8.641666651	35.70936801	586.2869316	33.09999847	8.899999619	24.19999886	24.26666673	18.4000001	27.58333302	13.38333352	1726	302	32	62.15561646	761	123	651	191
41	21.40416654	8.808333397	36.24828672	578.8250454	33.29999924	9	24.29999924	24.5666666	15.25000016	27.79999955	13.71666654	1631	260	31	59.5359166	686	125	634	172
41	21.06666668	8.583333492	36.21659439	578.0938011	32.90000153	9.199999809	23.70000172	23.98333327	15.26666641	27.46666686	13.53333314	1549	240	30	59.60251274	649	114	616	153
41	19.87916664	7.85833319	36.04740122	544.887214	30.79999924	9	21.79999924	25.76666641	14.76666657	25.84999975	12.85000006	1568	255	30	62.813665	666	104	559	140
41	14.96249994	7.258333355	28.91766274	643.2839178	27	1.899999976	25.10000002	18.53333314	8.299999893	22.31666629	6.549999972	1755	306	44	61.87263432	806	141	658	195
41	20.37916666	8.141666452	30.60777037	684.7974385	33.09999847	6.5	26.59999847	24.23333359	13.16666659	28	11.36666671	1604	279	37	62.60112262	757	128	579	181
41	19.0291666	7.891666452	31.82123545	634.670488	31.10000038	6.300000191	24.80000019	22.55000003	12.49999976	26.11666648	10.74999992	1680	292	34	66.40757919	810	114	627	184
41	17.60000008	7.433333357	30.34013674	630.3895002	29.39999962	4.900000095	24.49999952	21.15000041	11.03333338	24.65000025	9.283333381	1772	306	36	65.69760642	841	121	675	188
41	20.87499994	9.033333103	34.61047178	635.6117217	34	7.900000095	26.0999999	24.38333321	14.15000002	28.09999975	12.65000002	1721	307	34	65.91093837	825	127	646	179
41	18.26666669	7.900000175	31.85484039	621.0816529	30.29999924	5.5	24.79999924	21.75	11.6500001	25.11666648	10.01666673	1815	322	35	63.58506982	840	137	674	192
41	20.66666667	8.983333588	34.55128493	638.5506846	33.59999847	7.599999905	25.99999857	24.15000025	17.58333325	27.81666692	12.2833333	1668	292	33	60.6818095	748	128	592	196
41	19.62083338	8.358333151	34.82638813	584.9920513	31.5	7.5	24	22.68333308	13.55000027	26.18333308	11.98333351	1692	277	33	58.98396122	733	135	622	184
41	20.85833355	8.333333254	34.15300567	604.287088	33	8.600000381	24.39999962	23.86666679	14.69999997	27.65000025	13.01666689	1490	233	29	57.64808454	643	120	533	158
41	20.0041668	8.341666619	35.04902053	589.5084909	31.89999962	8.100000381	23.79999924	22.86666679	14.1500001	26.5666666	12.40000025	1486	234	30	58.74405543	637	113	567	152
41	17.28333339	7.333333313	27.36318405	707.515939	30	3.200000048	26.79999995	21.23333343	9.816666563	25.28333346	8.033333341	1585	276	43	59.0934754	739	149	540	188
41	13.63749999	7.458333122	29.13411377	648.3830442	26	0.400000006	25.59999999	17.26666657	6.88333331	21.10000006	5.183333342	1729	293	44	60.26007752	795	141	622	194
41	17.69166675	8.149999797	29.96323502	698.4034983	30.89999962	3.700000048	27.19999957	21.65000057	10.26666661	25.58333365	8.516666691	1466	256	36	65.1533067	718	114	508	172
41	19.77916664	8.141666691	29.60606069	715.2350405	33	5.5	27.5	23.73333327	12.14999994	27.89999994	10.48333335	1518	261	36	63.42192884	728	120	531	172
41	19.83750012	8.691666563	31.15292505	697.7174818	33.40000153	5.5	27.90000153	23.75	12.23333327	27.78333378	10.76666649	1597	278	36	61.98340182	751	132	555	185
41	17.74583332	8.358333429	29.32748621	738.5965092	31.39999962	2.900000095	28.49999952	21.99999984	9.78333354	26.03333346	8.050000191	1443	237	38	58.62490583	670	128	494	161
32	22.99999996	6.199999889	30.24390049	533.9518238	32.70000076	12.19999981	20.50000095	28.76666673	15.83333317	28.76666673	15.83333317	1631	310	26	75.78889121	828	97	828	97
32	21.68749992	8.158332984	36.25926078	525.3748651	32.09999847	9.600000381	22.49999809	27.35000006	15.8499999	27.35000006	14.56666644	1443	274	22	78.59922052	764	85	764	96
32	21.59166666	7.833333731	34.20669666	546.2842566	32.20000076	9.300000191	22.90000057	27.44999981	15.58333349	27.44999981	14.16666698	1924	381	30	84.36640907	1085	113	1085	115
32	21.8166668	7.499999762	31.9148939	589.3152288	32.79999924	9.300000191	23.49999905	28.13333352	13.85000006	28.13333352	13.85000006	2030	398	33	84.06115789	1141	120	1141	120
32	21.89166649	7.083333174	30.1418433	607.4381017	33	9.5	23.5	28.48333295	15.55000003	28.48333295	13.74999984	1776	339	30	78.42565204	942	111	942	113
32	22.07916669	7.841666937	32.27023405	607.5863514	33.5	9.199999809	24.30000019	28.6833334	15.6833334	28.6833334	13.9666667	1659	302	28	74.14217844	836	105	836	113
32	21.51666661	6.98333319	31.0370364	577.743798	31.89999962	9.399999619	22.5	27.64999994	15.46666654	27.64999994	13.78333314	1667	295	27	71.79748429	807	102	807	118
32	22.62916668	8.391666889	35.40787603	570.9500022	33.70000076	10	23.70000076	28.71666654	16.53333346	28.71666654	14.9666667	1701	289	25	70.40581198	797	104	797	121
32	22.62916668	8.741666635	38.00724466	531.8213275	33.20000076	10.19999981	23.00000095	28.33333365	15.46666638	28.33333365	15.46666638	1325	239	21	75.8164066	682	80	682	80
32	22.57499981	8.783333143	37.06047918	554.9549338	33.59999847	9.899999619	23.69999886	28.59999911	16.4666667	28.59999911	15.16666651	1443	253	25	76.0074861	754	95	754	96
32	22.37083344	8.741666714	35.9739354	574.0227176	33.70000076	9.399999619	24.30000114	28.55000019	16.01666673	28.55000019	14.66666683	1653	305	31	78.33681483	888	110	888	114
32	21.79999979	8.66666619	34.52855266	602.6079836	33.59999847	8.5	25.09999847	28.43333308	15.56666629	28.43333308	13.79999955	1633	290	31	75.58738358	852	113	852	117
32	21.67916679	8.125000159	32.7620959	610.1321052	33.40000153	8.600000381	24.80000114	28.36666711	15.4000001	28.36666711	13.56666676	1586	274	30	72.75325987	797	110	797	123
32	21.98333331	8.366666396	33.33333302	617.5219307	33.79999924	8.699999809	25.09999943	28.73333327	15.5999999	28.73333327	13.78333314	1587	267	31	71.21237307	775	109	775	132
32	21.1291668	7.958333572	33.57946547	579.1861874	32.20000076	8.5	23.70000076	27.40000025	15.06666676	27.40000025	13.38333337	1609	269	30	69.33166049	754	108	754	137
32	22.16666675	8.266666889	34.30152046	584.6729112	33.40000153	9.300000191	24.10000134	28.45000013	16.01666689	28.45000013	14.31666692	1624	264	27	66.81176426	727	113	727	140
32	22.18750004	8.374999603	35.79059863	560.0451659	33.09999847	9.699999809	23.39999866	27.4333334	16.29999971	28.1833334	14.66666651	1719	290	25	70.85508114	784	107	766	134
32	21.54999987	7.73333327	34.37037009	542.0248289	32	9.5	22.5	27.43333308	15.58333302	27.43333308	14.21666654	1488	280	23	83.85060308	830	85	830	91
32	21.91666635	8.399999936	35.59322093	556.1528812	32.79999924	9.199999809	23.59999943	27.99999936	15.93333356	27.99999936	14.4333334	1489	267	29	77.39301634	791	102	791	110
32	21.375	7.633333047	32.4822696	575.3042666	32.29999924	8.800000191	23.49999905	27.75	15.33333349	27.75	13.6833334	1553	272	33	74.09617286	805	114	805	131
32	21.70416677	8.141666651	32.8292995	605.5255407	33.40000153	8.600000381	24.80000114	28.4333334	15.45000013	28.4333334	13.66666667	1493	248	34	68.43175847	729	120	729	140
32	21.49583332	8.274999936	32.96812799	613.2271626	33.29999924	8.199999809	25.09999943	28.30000019	15.11666663	28.30000019	13.38333321	1522	253	32	67.33529836	722	116	722	151
32	21.89583325	8.191666762	32.7666658	620.492682	33.70000076	8.699999809	25.00000095	27.76666705	15.48333343	28.73333327	13.68333324	1516	256	35	68.67071925	722	113	707	157
32	22.06249992	8.208333174	33.23211965	614.392227	33.79999924	9.100000381	24.69999886	27.83333333	15.6833334	28.76666609	13.9333334	1490	252	35	68.69557877	707	111	678	152
32	21.24583332	7.741666635	32.66526164	587.1636685	32.29999924	8.600000381	23.69999886	26.81666692	15.13333321	27.63333321	13.41666667	1537	258	31	65.97885431	689	114	663	154
32	21.20833337	7.500000079	32.608696	575.5228156	31.89999962	8.899999619	23	26.64999994	15.13333337	27.4333334	13.5	1628	282	29	68.51768446	739	111	698	147
32	22.00000008	8.816666444	36.13388085	582.0379739	33.59999847	9.199999809	24.39999866	27.53333346	15.75	28.31666692	14.21666654	1709	303	30	70.60779469	791	113	739	143
32	18.97499994	6.999999762	32.86384982	529.0235396	28.79999924	7.5	21.29999924	24.71666654	11.75	24.71666654	11.75	1412	287	16	87.41647542	808	61	808	61
32	20.57916653	7.241666873	32.4738422	551.4874921	31	8.699999809	22.30000019	26.61666648	13.09999975	26.61666648	13.09999975	1452	273	21	84.11130185	813	82	813	82
32	21.19583333	8.358333667	35.11904733	565.9363162	32.20000076	8.399999619	23.80000114	27.48333327	15.04999987	27.48333327	13.59999959	1506	274	29	78.83873663	811	101	811	109
32	22.03333338	8.400000095	33.73493937	608.524057	33.70000076	8.800000191	24.90000057	28.83333365	15.78333346	28.83333365	14.01666657	1594	281	38	72.74615184	820	127	820	151
32	21.9124999	8.658333143	33.55943302	628.7871724	34.09999847	8.300000191	25.79999828	28.95000013	15.43333308	28.95000013	13.64999978	1724	297	45	68.00773755	846	145	846	198
32	21.70833341	8.21666654	32.34908014	636.0561483	33.70000076	8.300000191	25.40000057	27.6833334	15.13333337	28.78333346	13.33333349	1734	296	40	65.2993304	804	138	803	214
32	21.37916672	7.858333349	31.30810052	636.0011973	33.20000076	8.100000381	25.10000038	27.29999987	14.80000019	28.38333352	12.95000029	1472	256	34	65.49396312	699	122	640	185
32	21.44166652	7.866666476	31.34130142	635.7666412	33.29999924	8.199999809	25.09999943	27.38333289	18.75	28.46666622	13.01666673	1267	253	29	66.09953699	604	107	503	168
32	21.67083339	8.025000016	33.02468987	610.5045034	33.20000076	8.899999619	24.30000114	27.31666724	15.39999978	28.28333378	13.5999999	1432	266	32	65.52637288	665	120	587	162
32	21.72083306	7.958333174	32.61612008	616.0041967	33.29999924	8.899999619	24.39999962	27.38333289	15.43333308	28.44999981	13.61666648	1530	275	34	66.63215626	706	121	637	157
32	22.03749986	8.174999952	33.92116378	600.976932	33.59999847	9.5	24.09999847	25.23333327	15.94999997	28.61666648	14.16666683	1577	285	35	67.56135501	730	120	655	153
32	21.53749998	7.474999905	33.8235284	542.3397304	31.60000038	9.5	22.10000038	27.45000013	14.20000013	27.45000013	14.20000013	1285	250	13	85.56672887	726	54	726	54
32	22.22916675	8.608333429	36.32207935	561.1978334	32.90000153	9.199999809	23.70000172	28.36666679	14.69999997	28.36666679	14.69999997	1354	257	18	82.01236631	743	71	743	71
32	20.89583325	8.774999936	34.96016123	602.8170661	32.59999847	7.5	25.09999847	27.59999943	14.20000029	27.59999943	12.83333349	1442	266	26	77.31431246	763	100	763	100
32	19.4666666	6.999999881	29.78723414	604.9730774	30.39999962	6.900000095	23.49999952	26.21666654	13.16666659	26.21666654	11.43333332	1567	277	33	73.67761605	804	114	804	132
32	19.65833336	6.633333564	27.6388893	637.4445906	30.60000038	6.599999905	24.00000048	26.75	13.00000008	26.75	11.24999992	1672	290	39	68.85940647	814	132	814	173
32	20.95833339	7.766666611	30.33854156	653.917692	33	7.400000095	25.5999999	27.0666666	14.21666646	28.25000032	12.36666656	1678	290	38	66.04683887	794	135	769	197
32	20.35833337	7.716666341	30.02594096	659.3275872	32.59999847	6.900000095	25.69999838	26.54999955	13.48333351	27.71666654	11.70000021	1532	275	36	65.21371972	729	132	646	194
32	20.93749994	7.77499942	30.49019551	658.0174276	33.09999847	7.599999905	25.49999857	27.01666641	14.09999983	28.20000013	12.24999992	1422	280	35	65.82506489	679	129	561	182
32	17.57916665	7.191666762	29.35374131	635.62232	29.10000038	4.599999905	24.50000048	23.73333359	10.93333316	24.80000019	9.266666571	1629	301	37	66.02232681	760	132	668	181
32	20.20000005	8.166666667	31.53153316	662.1658518	32.59999847	6.699999809	25.89999866	23.85000006	13.35000022	27.56666629	11.53333346	1547	281	37	65.31693918	714	130	626	165
32	18.11249997	6.808333039	28.48675014	630.5052812	29.29999924	5.400000095	23.89999914	21.73333311	11.58333341	25.16666635	9.816666842	1615	294	39	66.49927482	748	125	652	171
32	21.01666661	8.433333	33.33333302	630.0913777	33.29999924	8	25.29999924	24.41666667	14.5333333	27.99999968	12.73333327	1588	287	39	65.25143677	740	127	628	168
32	17.74583332	7.441666285	35.10220056	517.5750171	27.29999924	6.099999905	21.19999933	23.23333327	10.63333337	23.23333327	10.63333337	1146	209	17	79.93454132	620	61	620	61
32	18.63333329	7.599999746	33.77777665	547.2091709	29	6.5	22.5	24.58333333	11.14999994	24.58333333	11.14999994	1231	240	13	84.24513978	686	57	686	57
32	17.7125	7.274999976	32.19026416	558.7897848	28.20000076	5.599999905	22.60000086	23.9333334	10.16666659	23.9333334	10.16666659	1212	263	8	90.20189085	707	44	707	44
32	19.05833344	7.450000048	33.25892793	547.7509153	29.60000038	7.199999809	22.40000057	25.23333359	11.73333327	25.23333359	11.73333327	1222	251	9	87.37164666	700	47	700	47
32	17.40833342	7.133333445	29.72222269	610.8296734	28.5	4.5	24	24.31666692	9.25	24.31666692	9.25	1310	243	16	81.26770087	712	65	712	65
32	17.94583335	6.825000008	28.20247904	632.2379285	29.10000038	4.900000095	24.20000029	25.16666667	9.616666873	25.16666667	9.616666873	1398	254	24	76.30937225	727	89	727	89
32	18.21666664	7.033332944	28.36021272	645.4784449	29.70000076	4.900000095	24.80000067	25.58333333	11.2166667	25.58333333	9.700000048	1479	263	29	72.72921411	742	109	742	110
32	19.84166666	7.516666651	29.13436665	665.2505776	32	6.199999809	25.80000019	27.38333352	12.73333327	27.38333352	11.11666679	1556	276	35	69.08390034	748	127	748	138
32	20.16666669	7.833333453	29.55974994	679.997781	32.79999924	6.300000191	26.49999905	26.63333321	12.96666678	27.88333352	11.26666665	1591	282	38	66.48956452	762	135	719	168
32	20.52083341	8.708333333	31.78223778	687.8671242	33.70000076	6.300000191	27.40000057	26.9333334	13.33333349	28.26666705	11.56666676	1607	290	39	66.73064415	778	140	682	186
32	20.45833331	8.099999944	30.68181786	682.724604	33	6.599999905	26.4000001	26.75	13.41666659	28.08333333	11.55000011	1643	316	40	68.07462563	797	142	663	192
32	18.4041667	7.258333683	28.24254372	678.5193049	30.5	4.800000191	25.69999981	22.25000032	11.33333333	26.0666666	9.550000032	1717	323	43	66.24743924	813	148	680	192
32	19.6500001	7.566666921	28.33957567	707.2899602	32.20000076	5.5	26.70000076	23.61666648	12.25000016	27.61666648	10.44999997	1646	300	44	63.78670226	773	152	639	179
32	19.80833326	8.083332976	30.16169214	702.5370599	32.59999847	5.800000191	26.79999828	23.66666667	12.53333346	27.64999994	10.63333344	1550	283	42	63.75795315	730	139	591	174
32	20.35416663	8.341666619	30.33333211	705.2351651	33.70000076	6.199999809	27.50000095	24.11666679	13	28.25	11.11666648	1565	282	43	61.58984739	730	144	575	181
32	17.02499998	7.833333095	33.91053372	559.7178629	27.79999924	4.699999809	23.09999943	23.18333308	9.399999936	23.18333308	9.399999936	1318	251	18	82.00635506	721	68	721	68
32	19.90833334	7.833333254	34.206696	548.4102374	30.39999962	7.5	22.89999962	25.85000006	12.44999997	25.85000006	12.44999997	1227	235	12	81.46081413	662	53	662	53
32	17.04583339	7.608333349	30.31208517	629.7887847	29	3.900000095	25.0999999	24.25000032	8.666666667	24.25000032	8.666666667	1269	238	16	77.84570995	660	64	660	64
32	18.50833338	7.650000056	30.00000134	649.7790949	30.29999924	4.800000191	25.49999905	24.79999987	9.900000175	25.88333321	9.900000175	1314	239	23	73.67902382	654	79	650	79
32	17.11666663	7.51666673	29.13436749	666.4094184	29.39999962	3.599999905	25.79999971	23.66666667	8.5	24.86666679	8.5	1397	250	27	70.95096136	678	98	676	98
32	19.38333333	8.716666619	31.81265178	683.5014547	32.5	5.099999905	27.4000001	25.91666667	10.44999997	27.16666667	10.44999997	1426	255	31	68.56777538	688	112	667	112
32	18.92083327	7.758333365	29.16666637	690.7849904	31.60000038	5	26.60000038	25.5666666	11.6833334	26.83333333	9.949999968	1517	274	36	66.48237007	729	133	672	145
32	19.89166667	8.216666659	29.66305571	721.2263275	33.20000076	5.5	27.70000076	26.64999994	12.39999986	28.0666666	10.56666668	1598	297	40	67.26031552	775	143	664	171
32	19.15000002	8.116666794	29.84068747	705.5011101	32.29999924	5.099999905	27.19999933	22.88333352	11.91666659	27.11666679	10.0333333	1805	352	46	70.25961822	888	154	720	203
32	16.42083352	6.69166706	25.73718029	697.8814176	28.70000076	2.700000048	26.00000072	20.30000019	9.149999976	24.43333371	7.383333246	1808	338	47	65.45178259	863	162	700	201
32	17.49166662	6.933333437	26.97795082	693.4362204	29.60000038	3.900000095	25.70000029	21.19999965	10.38333329	25.36666679	8.533333222	1746	322	46	63.49790766	831	162	652	194
32	14.63333331	7.199999919	27.5862058	676.8622001	27.20000076	1.100000024	26.10000074	18.41666651	7.649999996	22.55000019	5.883333306	1728	305	47	60.17953178	796	161	636	197
32	18.10416657	8.124999722	31.01144955	654.5139019	30.39999962	4.199999809	26.19999981	24.33333333	9.433333317	25.58333333	9.433333317	1247	224	23	70.83415863	620	76	581	76
32	16.39999996	7.450000087	28.2196972	688.9682623	29	2.599999905	26.4000001	23.14999994	7.550000111	24.46666654	7.550000111	1361	241	29	66.13939606	645	107	608	107
32	14.19583341	7.308333384	27.57861695	692.4444719	26.89999962	0.400000006	26.49999961	20.91666667	6.983333374	22.28333314	5.266666755	1469	258	33	64.03313858	683	130	630	132
32	12.78333332	6.566666638	25.85301786	686.126591	25.10000038	-0.300000012	25.40000039	19.38333352	5.816666553	20.91666667	4.066666613	1602	274	37	62.62428579	730	139	665	154
32	18.14166674	7.500000139	27.37226295	734.1842559	31.10000038	3.700000048	27.40000033	22.20000029	10.50000004	26.60000006	8.700000008	1688	317	46	66.3156113	820	162	651	184
32	18.07916669	7.525000016	27.26449243	745.4664771	31.10000038	3.5	27.60000038	22.03333346	10.46666662	26.61666679	8.48333327	1758	331	46	65.15629093	860	174	643	189
32	17.41666676	7.49999998	26.88171958	746.048187	30.70000076	2.799999952	27.90000081	21.51666657	9.683333198	25.98333359	7.783333341	1678	306	48	61.0852263	800	177	584	192
32	15.27083328	7.041666766	26.17719908	714.1411166	28.20000076	1.299999952	26.90000081	19.24999952	7.850000024	23.58333333	6.033333421	1665	290	48	57.13204403	766	176	569	200
32	16.40833343	7.600000282	26.95035556	748.8228131	30	1.799999952	28.20000005	20.48333391	8.666666706	25.1833334	6.816666722	1579	278	46	58.65613214	738	177	555	182
32	14.05	7.249999992	26.65441248	716.8333201	27.29999924	0.100000001	27.19999924	17.91666667	6.683333294	22.45000013	4.83333327	1665	283	49	55.3685982	754	184	576	199
32	16.73333336	7.699999948	26.82926807	764.3545588	30.5	1.799999952	28.70000005	20.83333317	8.833333294	25.56666692	6.899999976	1528	259	49	53.56652333	692	188	480	201
114	13.86666662	7.516666293	35.28951438	512.207034	23.79999924	2.5	21.29999924	19.43333308	6.883333445	19.43333308	6.883333445	1176	217	17	80.6736715	632	57	632	57
114	16.97500004	7.700000167	32.35294097	584.4986147	28.20000076	4.400000095	23.80000067	23.48333327	9.083333254	23.48333327	9.083333254	1310	252	13	84.48082006	731	61	731	61
114	14.82083338	8.308333218	36.28093169	538.2017929	25.39999962	2.5	22.89999962	20.61666648	7.466666659	20.61666648	7.466666659	1217	244	19	81.89677353	657	61	657	61
114	15.77500012	7.666666786	32.62411398	576.369914	26.5	3	23.5	22.11666679	7.950000048	22.11666679	7.950000048	1314	257	20	79.36408145	693	65	693	65
114	17.29999997	8.116666913	32.99458108	600.0113526	29	4.400000095	24.5999999	23.99999968	9.233333349	23.99999968	9.233333349	1288	251	17	79.6868535	684	64	684	64
114	15.64166654	7.066666663	29.32226872	609.8875883	26.89999962	2.799999952	24.09999967	22.59999975	7.533333341	22.59999975	7.533333341	1256	239	16	77.34434239	648	61	648	61
114	17.96249994	8.124999682	31.73828072	636.4715422	29.89999962	4.300000191	25.59999943	23.96666654	9.5	25.10000006	9.5	1218	222	20	73.02987181	617	68	579	68
114	16.45416667	7.691666245	28.59355573	695.2679591	29.29999924	2.400000095	26.89999914	23.29999987	7.51666673	24.60000006	7.51666673	1307	230	26	68.06342668	629	91	598	91
114	14.15416669	7.741666973	34.40740767	538.3706836	24.70000076	2.200000048	22.50000072	20.13333337	6.883333325	20.13333337	6.883333325	1193	242	17	83.18396974	643	53	643	53
114	16.10833342	7.850000083	32.30452716	590.5807292	27.5	3.200000048	24.29999995	22.75	8.166666786	22.75	8.166666786	1240	247	19	79.09983806	648	63	648	63
114	17.23333329	8.150000056	32.08661548	621.6485843	29.29999924	3.900000095	25.39999914	24.3166666	8.933333317	24.3166666	8.933333317	1217	240	18	76.81043064	621	63	621	63
114	15.3124999	7.191666643	28.76666657	637.381448	27	2	25	21.53333314	6.883333206	22.63333321	6.883333206	1216	234	18	74.37261647	603	63	601	63
114	15.20833331	7.200000008	28.12500092	662.4260815	27.29999924	1.700000048	25.59999919	21.68333308	6.650000095	22.94999981	6.650000095	1204	225	19	71.88179145	596	66	573	66
114	15.11666669	7.266666611	27.73536794	686.5603755	27.70000076	1.5	26.20000076	21.83333333	6.349999984	23.23333327	6.349999984	1226	222	22	68.96367108	596	75	561	75
114	15.40416678	6.974999895	26.02611825	716.7269805	28.20000076	1.399999976	26.80000079	22.43333371	6.349999925	23.95000045	6.349999925	1248	221	25	66.31322512	594	85	551	85
114	16.79166659	7.51666673	27.23429984	727.1576912	30	2.400000095	27.5999999	23.93333308	7.550000032	25.41666635	7.550000032	1232	215	28	63.60754885	575	96	525	96
114	15.66666672	7.700000177	27.40213514	739.9733973	29.20000076	1.100000024	28.10000074	22.91666698	6.25000006	24.45000045	6.25000006	1302	224	31	61.50114938	594	115	536	115
114	16.88750008	7.625000417	27.23214365	737.3451233	30.20000076	2.200000048	28.00000072	20.9000001	7.433333437	25.51666673	7.433333437	1379	238	37	60.1046026	625	139	540	139
114	13.62083343	7.641666671	33.6637287	542.3369559	24.20000076	1.5	22.70000076	19.80000035	6.366666675	19.80000035	6.366666675	1085	218	16	82.11079677	575	48	575	48
114	12.70416671	7.458333459	30.81955974	599.7327311	24	-0.200000003	24.2	19.64999994	4.716666766	19.64999994	4.716666766	1151	227	18	78.1291095	590	56	590	56
114	15.10000001	7.283333242	29.13333213	636.4639537	26.70000076	1.700000048	25.00000072	22.4333334	6.716666738	22.4333334	6.716666738	1161	226	17	75.09907337	576	58	576	58
114	13.89583334	7.59166677	29.19871792	660.9031639	26.10000038	0.100000001	26.00000038	20.38333321	5.283333397	21.54999987	5.283333397	1165	223	18	72.98022031	574	60	562	60
114	15.36666664	7.366666615	27.69423574	688.4743659	27.89999962	1.299999952	26.59999967	22.04999987	6.416666706	23.39999994	6.416666706	1123	211	18	70.46441442	554	61	518	61
114	15.2208334	7.308333357	26.86887188	715.2382217	28.20000076	1	27.20000076	22.1500001	6.116666794	23.75	6.116666794	1152	208	21	67.46511366	555	70	509	70
114	15.9208333	7.60833321	27.46690685	726.6750405	29	1.299999952	27.70000005	23.04999987	6.666666627	24.46666654	6.666666627	1181	204	25	63.95042482	551	82	495	82
114	12.19166674	6.966666745	26.59033031	693.5345438	24.70000076	-1.5	26.20000076	18.86666695	3.233333336	20.36666679	3.233333336	1296	217	29	61.8593834	586	100	541	100
114	14.49583332	7.291666736	26.04166692	750.2861834	28	0	28	21.80000003	4.949999988	23.44999981	4.949999988	1264	208	31	58.844362	557	113	499	113
114	16.77083338	8.591666609	28.54374286	784.4206304	31.5	1.399999976	30.10000002	21.03333346	6.783333401	25.98333359	6.783333401	1272	211	35	56.66777908	565	131	479	131
114	11.36249998	8.62499994	35.34836148	571.1993915	22.79999924	-1.600000024	24.39999926	17.69999997	3.616666754	17.69999997	3.616666754	937	183	10	86.41433708	506	30	506	30
114	10.85416659	7.958333161	33.02213041	586.3696362	22.29999924	-1.799999952	24.09999919	17.54999987	3.033333369	17.54999987	3.033333369	1010	196	13	81.66834623	527	39	527	39
114	12.19583336	7.391666671	29.33201054	635.0964711	24	-1.200000048	25.20000005	19.63333321	3.816666802	19.63333321	3.816666802	1070	205	16	76.82003607	537	49	537	49
114	14.57500009	7.166666587	28.21522321	653.9895144	26.39999962	1	25.39999962	20.86666679	5.966666698	22.15000025	5.966666698	1088	206	16	73.44947204	530	53	526	53
114	14.52916672	7.191666712	27.44911041	685.3481478	26.79999924	0.600000024	26.19999921	21.13333321	5.683333337	22.60000006	5.683333337	1094	204	17	70.99226447	532	56	511	56
114	13.59166666	7.433333238	27.42927392	704.09786	26.5	-0.600000024	27.10000002	20.39999994	4.550000111	21.98333359	4.550000111	1110	204	17	69.38695865	538	59	504	59
114	13.34999988	6.533333346	24.74747443	712.9579755	26.10000038	-0.300000012	26.40000039	20.23333311	4.23333326	21.84999975	4.23333326	1140	200	21	66.03482543	536	68	495	68
114	15.2875	7.391666539	25.8449879	762.7287313	29	0.400000006	28.59999999	22.7166667	5.683333382	24.48333359	5.683333382	1143	194	25	62.90825052	525	78	470	78
114	14.89583331	7.691666891	26.89393982	758.1720215	28.60000038	0	28.60000038	22.26666673	5.249999901	23.89999994	5.249999901	1172	191	28	59.78298042	518	91	465	91
114	14.87916662	7.791666711	26.77548767	771.7231433	28.79999924	-0.300000012	29.09999925	19.15000025	5.01666672	24.03333314	5.01666672	1177	196	30	57.17366601	508	104	447	104
114	16.45000001	8.233333339	27.44444414	791.816094	31.10000038	1.100000024	30.00000036	20.68333324	6.366666655	25.79999987	6.366666655	1213	202	31	56.82470669	537	118	454	118
114	12.75416686	7.325000167	27.85171083	679.9179867	25.20000076	-1.100000024	26.30000079	19.28333362	3.849999984	20.75000048	3.849999984	1054	195	15	72.25074034	504	49	498	49
114	14.83333349	7.150000254	26.2867649	719.8621612	27.70000076	0.5	27.20000076	21.76666689	5.516666651	23.35000038	5.516666651	1062	193	16	69.84885535	508	52	485	52
114	15.76250001	7.208333562	26.79677978	719.0053919	28.29999924	1.399999976	26.89999926	22.63333321	6.433333258	24.16666667	6.433333258	1058	188	17	67.75342914	503	56	469	56
114	15.19583338	7.324999936	26.06761544	742.7512106	28.5	0.400000006	28.09999999	22.31666692	5.683333382	24.05000019	5.683333382	1081	187	18	65.67792293	505	61	463	61
114	16.21249993	7.27499947	26.07526761	741.3964926	29.29999924	1.399999976	27.89999926	23.33333333	6.73333317	25.01666673	6.73333317	1103	184	22	62.6798568	503	71	454	71
114	15.13750015	7.241666589	25.49882568	761.2105506	28.60000038	0.200000003	28.40000038	22.50000032	5.416666679	24.21666718	5.416666679	1144	184	26	59.96033437	505	82	453	82
114	14.98749993	7.808333117	26.92528696	764.3301402	28.89999962	-0.100000001	28.99999962	19.13333337	5.233333273	24.13333321	5.233333273	1183	194	29	58.02736924	512	96	452	96
114	15.05000006	6.816666712	24.87834569	743.8749895	28	0.600000024	27.39999998	22.20000013	5.449999988	23.86666648	5.449999988	1044	176	16	67.2875235	486	52	461	52
114	14.13333345	6.46666669	23.95061703	742.3651882	27.10000038	0.100000001	27.00000038	21.26666689	4.699999984	23.05000019	4.699999984	1099	183	18	65.11742495	503	59	472	59
114	15.03333324	7.299999845	25.70422481	759.3338253	28.5	0.100000001	28.4	22.33333302	5.33333331	24.08333302	5.33333331	1131	187	21	62.71013794	510	68	466	68
114	16.30416662	7.208333373	25.11614453	779.4795992	29.89999962	1.200000048	28.69999957	23.71666654	6.366666635	25.5666666	6.366666635	1153	190	23	61.35846414	516	75	463	75
114	9.029166616	7.508333251	28.65776019	667.6943233	21.60000038	-4.599999905	26.20000029	15.38333321	0.450000048	16.94999981	0.450000048	1426	224	33	57.85236119	612	107	566	107
114	16.09999997	7.966666564	26.55555453	791.5577273	30.70000076	0.699999988	30.00000077	23.66666667	6.050000062	25.55000019	6.050000062	1263	210	29	58.4964597	556	101	484	101
114	17.25833321	6.699999809	24.81481411	737.6431429	30	3	27	25.98333295	7.683333238	25.98333295	7.683333238	1084	172	19	67.29198624	497	64	497	64
114	13.04999985	5.799999848	22.22222228	726.5140839	25.79999924	-0.300000012	26.09999925	19.94999981	3.666666716	21.68333308	3.666666716	1077	177	17	67.28923448	492	54	479	54
114	14.10416666	5.574999978	21.44230731	735.6520182	26.60000038	0.600000024	26.00000036	21.05000003	4.649999996	22.86666648	4.649999996	1078	176	17	66.31281371	491	55	473	55
114	14.54166671	6.550000185	24.25925926	740.0025478	27.20000076	0.200000003	27.00000076	21.58333333	5.033333393	23.36666648	5.033333393	1134	183	19	63.73843422	509	63	481	63
114	13.29999995	6.216666778	23.11028605	744.1071471	26.29999924	-0.600000024	26.89999926	20.36666663	3.783333381	22.19999981	3.783333381	1207	195	21	62.04497224	535	70	497	70
114	15.72083353	6.791666369	24.60748757	758.2679528	28.79999924	1.200000048	27.59999919	22.85000038	6.049999992	24.75000032	6.049999992	1234	203	22	61.45479529	549	75	499	75
114	15.49583333	7.658333269	26.59143426	761.4384051	29.20000076	0.400000006	28.80000076	22.74999984	5.749999906	24.5666666	5.749999906	1281	213	24	60.38272172	569	83	511	83
114	16.20833321	7.633333286	25.963719	785.9615623	30.39999962	1	29.39999962	23.74999968	6.216666778	25.54999955	6.216666778	1339	227	29	59.39561097	595	97	527	97
114	16.19583319	6.841666569	24.69915799	751.5754784	29.29999924	1.600000024	27.69999921	23.33333302	6.566666623	25.14999962	6.566666623	1209	193	18	62.82820003	538	65	497	65
114	15.00000007	6.583333502	24.20343163	749.7181309	28.10000038	0.899999976	27.20000041	22.10000038	5.51666671	24.03333346	5.51666671	1296	209	21	61.34889457	571	75	524	75
102	25.57916665	6.991666317	46.30243062	309.6585844	32.59999847	17.5	15.09999847	27.41666635	22.10000006	28.83333333	21.36666679	1389	279	22	77.62418021	728	74	377	90
102	24.875	6.299999873	40.64516047	330.0447466	31.89999962	16.39999962	15.5	26.91666635	21.23333359	28.25	20.30000019	1490	282	24	75.60951246	761	77	527	91
102	25.26666681	6.966667016	42.22221946	364.7747671	32.90000153	16.39999962	16.50000191	27.41666698	20.24999968	29.11666743	20.24999968	1116	199	12	80.70841534	586	46	477	46
102	19.68333336	7.383333604	42.67822845	366.9674956	27.5	10.19999981	17.30000019	22.95000013	14.61666695	23.44999981	14.61666695	1631	294	19	77.48475892	809	66	569	66
102	21.01250021	7.625000159	43.07909741	366.6750069	29	11.30000019	17.69999981	23.20000013	15.91666698	24.78333346	15.91666698	1673	298	20	75.85425824	819	72	587	72
102	22.66666683	6.399999936	40.76432882	347.1529403	29.70000076	14	15.70000076	24.76666673	18.83333333	26.20000045	17.83333333	1730	299	26	72.27238074	825	89	604	93
102	24.48749995	7.458333174	40.97985089	391.5187626	32.70000076	14.5	18.20000076	28.05000019	19.13333321	28.60000006	19.13333321	1420	256	12	78.76878853	698	49	635	49
102	24.02083321	7.541666587	42.3689175	378.444501	32.09999847	14.30000019	17.79999828	27.48333295	18.85000022	27.99999936	18.85000022	1722	300	18	76.12885687	831	70	734	70
102	24.40833326	7.633333286	41.48550785	383.3099404	32.79999924	14.39999962	18.39999962	27.88333321	19.16666651	28.43333308	19.16666651	1713	281	23	71.79302324	785	85	725	85
102	24.63749993	6.041667064	37.29424158	376.12333	31.89999962	15.69999981	16.19999981	27.11666679	19.46666638	28.58333333	19.46666638	1676	270	22	70.86046513	757	85	715	85
102	24.35833343	7.116666158	37.85460876	421.807969	32.79999924	14	18.79999924	28.35000006	18.6833334	28.83333333	18.6833334	1708	294	19	74.76715416	819	74	786	74
102	24.25000004	7.066666842	38.19819914	413.5819125	32.5	14	18.5	28.08333333	18.56666676	28.54999987	18.56666676	1698	272	21	69.79257601	769	86	750	86
102	24.35833311	6.649999936	37.35955181	411.3659618	32.29999924	14.5	17.79999924	28.69999949	18.75	28.69999949	18.75	1750	274	25	68.50311535	777	97	777	97
54	13.67500001	11.70000033	29.17705859	1037.445503	32.29999924	-7.800000191	40.09999943	24.39999994	0.283333381	25.86666648	0.283333381	576	166	4	110.0218379	374	15	361	15
54	13.57499976	12.2666661	29.62962923	1075.099346	33.09999847	-8.300000191	41.39999866	24.38333305	-0.450000048	26.29999955	-0.450000048	536	157	3	110.2561054	348	14	341	14
54	13.3375	12.05833327	28.98637845	1085.198188	32.79999924	-8.800000191	41.59999943	24.41666667	-0.800000032	26.29999987	-0.800000032	519	149	6	108.8980136	339	23	334	23
54	12.98333337	11.94999984	29.87499889	1036.726355	31.70000076	-8.300000191	40.00000095	23.36666695	-0.5	25.15000025	-0.5	579	171	3	110.9431902	376	12	366	12
54	13.18333344	12.41666691	29.35382168	1111.956378	33.20000076	-9.100000381	42.30000114	24.38333337	-1.316666762	26.3166666	-1.316666762	536	170	3	114.1871915	347	11	346	11
54	13.2583332	12.48333315	29.4418244	1112.852244	33.09999847	-9.300000191	42.39999866	26.31666597	-1.300000072	26.31666597	-1.300000072	519	163	4	113.3271934	337	16	337	16
54	13.3124999	11.80833313	28.52254405	1101.53431	32.79999924	-8.600000381	41.39999962	26.35000006	-1.050000032	26.35000006	-1.050000032	490	157	6	122.305153	340	20	340	20
54	12.02083335	11.60833327	28.87645038	1065.659125	30.70000076	-9.5	40.20000076	22.63333337	-1.916666706	24.56666692	-1.916666706	558	166	3	112.0833593	365	12	357	12
54	13.13333345	12.26666692	29.20634849	1111.725395	32.90000153	-9.100000381	42.00000191	26.31666692	-1.299999992	26.31666692	-1.299999992	514	159	3	117.9705876	346	11	346	11
54	13.31250013	12.47500004	29.07925444	1128.986129	33.5	-9.399999619	42.89999962	26.48333359	-1.433333317	26.48333359	-1.433333317	495	153	4	120.0824321	343	13	343	13
54	13.25000005	12.06666647	28.32550915	1127.809624	33.09999847	-9.5	42.59999847	26.48333359	-1.399999897	26.48333359	-1.399999897	478	151	4	125.5611915	344	15	344	15
54	13.33750003	11.8083334	27.98183156	1117.045875	32.90000153	-9.300000191	42.20000172	26.53333346	-1.083333294	26.53333346	-1.083333294	523	174	4	124.6331614	370	14	370	14
54	11.68750005	11.75833334	29.03292183	1065.83755	30.39999962	-10.10000038	40.5	22.4000001	-2.250000159	24.1833334	-2.250000159	510	149	3	113.3876017	338	12	332	12
54	12.90833331	12.61666666	29.75628957	1108.626972	32.79999924	-9.600000381	42.39999962	26.09999943	-1.400000056	26.09999943	-1.400000056	471	142	3	119.7248635	326	11	326	11
54	13.29166678	12.14999995	28.85985711	1117.661601	33	-9.100000381	42.10000038	26.48333391	-1.133333365	26.48333391	-1.133333365	434	142	4	127.0924544	320	13	320	13
54	13.06249996	12.60833331	28.85202018	1132.377085	33.40000153	-10.30000019	43.70000172	26.43333371	-1.533333421	26.43333371	-1.533333421	422	135	4	125.9249409	307	14	307	14
54	13.05000016	12.33333359	28.03030361	1148.635566	33.5	-10.5	44	26.60000038	-1.666666627	26.60000038	-1.666666627	432	143	4	127.624191	315	13	315	13
54	13.01249989	12.27500002	28.21839208	1136.851946	33.09999847	-10.39999962	43.49999809	26.36666616	-1.699999968	26.36666616	-1.699999968	471	159	4	129.0670676	345	13	345	13
54	12.88333328	12.31666677	28.51080221	1126.608614	33.20000076	-10	43.20000076	26.19999981	-1.700000048	26.19999981	-1.700000048	515	180	4	130.2080896	377	13	377	13
54	11.45000004	11.96666671	29.47454896	1059.11627	30.39999962	-10.19999981	40.59999943	22.19999997	-2.333333254	23.86666679	-2.333333254	424	124	1	115.7114483	285	6	281	6
54	12.6291667	12.87499981	30.08177647	1106.434604	32.59999847	-10.19999981	42.79999828	23.73333311	-1.833333333	25.5	-1.833333333	473	134	2	114.6254872	315	11	314	11
54	12.73333342	13.16666712	30.33794227	1119.332874	33.20000076	-10.19999981	43.40000057	25.90000025	-1.700000008	25.90000025	-1.700000008	459	138	2	121.1105009	322	10	322	10
54	12.79583331	12.55833324	29.41061729	1105.826415	32.79999924	-9.899999619	42.69999886	25.96666654	-1.366666635	25.96666654	-1.366666635	430	139	3	128.5348837	317	10	317	10
54	12.99583335	12.72499992	29.25287403	1125.989375	33.29999924	-10.19999981	43.49999905	26.20000013	-1.48333327	26.20000013	-1.48333327	428	141	3	131.1997462	318	11	318	11
54	12.97916663	12.47500006	28.09684602	1158.408903	33.90000153	-10.5	44.40000153	26.58333365	-1.866666714	26.58333365	-1.866666714	422	143	3	133.3136721	318	13	318	13
54	12.84583334	12.37500017	28.18906546	1145.747983	33.40000153	-10.5	43.90000153	26.26666673	-1.966666619	26.26666673	-1.966666619	469	165	3	134.6120169	353	14	353	14
54	12.84166671	11.89999991	27.99999854	1122.792458	32.90000153	-9.600000381	42.50000191	25.90000025	-1.76666681	25.90000025	-1.76666681	516	183	4	132.9037658	384	14	384	14
54	10.84166672	12.03333362	29.71193486	1046.73917	29.89999962	-10.60000038	40.5	23.08333333	-2.783333421	23.08333333	-2.783333421	435	128	1	114.7852581	293	9	293	9
54	12.32083343	12.60833337	30.01984135	1093.240512	32	-10	42	25.08333333	-1.849999984	25.08333333	-1.849999984	456	141	2	122.6780639	322	9	322	9
54	12.95833322	12.3166666	29.25573987	1105.504472	32.5	-9.600000381	42.10000038	25.86666648	-1.350000143	25.86666648	-1.350000143	486	158	2	129.7406325	357	9	357	9
54	12.80416676	12.52500013	28.92609654	1120.97657	33.20000076	-10.10000038	43.30000114	26.16666698	-1.516666691	26.16666698	-1.516666691	501	172	2	137.5373678	381	8	381	8
54	12.71666658	12.86666655	28.97897897	1150.468939	33.5	-10.89999962	44.39999962	26.16666667	-2.150000016	26.16666667	-2.150000016	482	173	3	140.6766742	372	12	372	12
54	12.63749999	12.55833333	28.6066827	1147.212279	33.09999847	-10.80000019	43.89999866	26.01666641	-2.216666718	26.01666641	-2.216666718	502	187	2	141.4150299	390	12	390	12
54	8.920833235	14.19166657	32.92730034	1051.406973	29.60000038	-13.5	43.10000038	21.3499999	-4.616666734	21.3499999	-4.616666734	450	131	2	111.0660572	302	9	302	9
54	10.99166662	11.70000013	29.24999962	1041.864223	29.70000076	-10.30000019	40.00000095	23.08333333	-2.550000072	23.08333333	-2.550000072	493	161	2	126.7489301	360	8	360	8
54	12.61666655	12.55000004	28.8505748	1132.88916	33	-10.5	43.5	25.89999962	-2.016666651	25.89999962	-2.016666651	584	217	3	143.4775414	461	12	461	12
54	12.28750003	12.70833348	28.8825761	1140.823315	33	-11	44	25.73333327	-2.466666619	25.73333327	-2.466666619	563	222	1	151.8609362	458	8	458	8
54	12.17499996	12.84999985	28.94144196	1157.873246	33.09999847	-11.30000019	44.39999866	25.64999994	-2.883333405	25.64999994	-2.883333405	547	210	2	143.932964	431	11	431	11
54	11.18333333	10.29999992	25.55831234	1100.374595	30.60000038	-9.699999809	40.30000019	23.95000013	-3.150000026	23.95000013	-3.150000026	610	197	4	126.501598	439	15	439	15
54	11.09583332	11.50833328	27.46618947	1112.996487	31	-10.89999962	41.89999962	23.91666667	-3.416666714	23.91666667	-3.416666714	613	207	3	128.8455346	446	12	446	12
54	11.21666659	8.733333435	23.22695098	1061.524055	29.29999924	-8.300000191	37.59999943	23.51666641	-2.5166667	23.51666641	-2.5166667	612	201	4	125.7067166	436	13	436	13
54	4.6	11.81666681	27.29022406	1150.1403	25	-18.29999924	43.29999924	18.19999981	-10.24999988	18.19999981	-10.24999988	441	124	4	100.4028789	275	16	275	16
54	7.25833336	14.21666681	29.92982486	1214.444954	29.29999924	-18.20000076	47.5	21.13333352	-8.716666838	21.13333352	-8.716666838	411	114	2	104.6617691	265	8	265	8
54	5.187500005	9.458333164	24.4401381	1080.448395	24.29999924	-14.39999962	38.69999886	18.23333311	-8.533333262	18.23333311	-8.533333262	528	147	4	104.0978561	339	14	339	14
54	11.28749996	12.29166669	28.19189582	1140.022184	31.70000076	-11.89999962	43.60000038	24.63333352	-3.48333329	24.63333352	-3.48333329	568	193	4	132.1559009	422	12	422	12
54	10.90833328	11.98333342	27.54789292	1148.191915	31.5	-12	43.5	24.28333314	-4.033333357	24.28333314	-4.033333357	602	192	4	126.6480037	437	13	437	13
54	10.72083338	11.9416668	27.57890642	1150.698334	31.20000076	-12.10000038	43.30000114	24.08333365	-4.283333431	24.08333365	-4.283333431	610	196	3	125.8230511	439	12	439	12
54	10.29166676	10.70000027	26.28992646	1104.185914	29.70000076	-11	40.70000076	23.03333346	-4.100000054	23.03333346	-4.100000054	607	193	2	126.5803813	436	9	436	9
54	5.362500106	12.19166673	27.27442292	1205.941966	26.29999924	-18.39999962	44.69999886	19.30000003	-10.38333325	19.30000003	-10.38333325	422	111	4	96.81248868	258	15	258	15
54	9.70416663	12.10833307	28.29049833	1133.180275	29.89999962	-12.89999962	42.79999924	22.88333337	-4.966666624	22.88333337	-4.966666624	388	112	1	113.1378885	265	6	265	6
54	8.441666685	11.63333333	27.96474333	1099.156357	28.10000038	-13.5	41.60000038	21.25	-5.783333331	21.25	-5.783333331	444	130	1	113.9313723	305	7	305	7
54	8.116666679	11.56666677	26.89922505	1147.765286	28.60000038	-14.39999962	43	21.6833334	-6.666666649	21.6833334	-6.666666649	555	180	2	126.8240935	405	9	405	9
54	10.08333342	12.00000001	27.33485221	1160.68032	30.39999962	-13.5	43.89999962	23.61666679	-5.050000002	23.61666679	-5.050000002	544	177	2	128.2719526	398	9	398	9
54	9.508333266	12.41666667	28.15570648	1156.461745	30.20000076	-13.89999962	44.10000038	23.01666641	-5.533333341	23.01666641	-5.533333341	562	179	2	126.2401603	407	8	407	8
54	9.537500088	12.25833365	27.67118135	1172.592568	30.70000076	-13.60000038	44.30000114	23.16666698	-5.733333409	23.16666698	-5.733333409	558	177	2	126.1929227	402	7	402	7
54	6.024999887	13.01666639	28.29710085	1211.718349	27.60000038	-18.39999962	46	20.01666657	-9.733333389	20.01666657	-9.733333389	343	93	2	102.6248008	219	8	219	8
54	6.537500064	12.54166651	27.93244235	1189.020077	27.60000038	-17.29999924	44.89999962	20.25	-8.949999889	20.25	-8.949999889	346	92	1	103.2235349	220	7	220	7
54	6.233333364	12.24999989	26.51515084	1296.67114	28.20000076	-18	46.20000076	21.33333333	-10.44999993	21.33333333	-10.44999993	407	99	3	95.75666133	240	12	240	12
54	5.866666819	12.53333337	27.79009593	1193.991276	27.20000076	-17.89999962	45.10000038	19.65000041	-9.666666508	19.65000041	-9.666666508	432	114	2	103.8983806	276	8	276	8
54	7.808333298	13.00000008	29.08277435	1160.340531	28.89999962	-15.80000019	44.69999981	21.30000003	-7.266666691	21.30000003	-7.266666691	446	131	1	117.4230412	313	6	313	6
54	8.43749996	13.0916667	28.52214991	1190.870813	29.79999924	-16.10000038	45.89999962	22.25	-7.116666714	22.25	-7.116666714	489	155	2	124.5011625	354	7	354	7
54	8.870833312	12.19166675	27.39700394	1180.797989	29.60000038	-14.89999962	44.5	22.51666657	-6.566666623	22.51666657	-6.566666623	497	158	2	124.5862371	359	8	359	8
54	8.787499959	12.62500011	27.56550231	1209.34265	30.10000038	-15.69999981	45.80000019	22.73333311	-7.049999972	22.73333311	-7.049999972	496	158	2	125.0380538	360	7	360	7
54	8.454166674	12.62500013	27.56550177	1216.562712	30.20000076	-15.60000038	45.80000114	22.55000003	-7.350000049	22.55000003	-7.350000049	506	158	2	122.3354007	361	8	361	8
54	4.062499986	12.52500005	27.28758204	1244.161131	25.60000038	-20.29999924	45.89999962	18.3499999	-12.08333325	18.3499999	-12.08333325	326	87	2	103.450809	210	8	210	8
54	3.970833269	12.77499979	26.78197086	1286.332792	25.89999962	-21.79999924	47.69999886	18.44999981	-12.96666662	18.44999981	-12.96666662	358	92	3	99.16471657	223	11	223	11
54	3.329166635	12.22500016	25.57531455	1309.094856	24.89999962	-22.89999962	47.79999924	17.8499999	-14.08333325	17.8499999	-14.08333325	416	102	4	94.09975037	249	15	249	15
54	3.775000061	12.81666682	26.1564629	1320.302147	26.60000038	-22.39999962	49	18.91666683	-13.51666673	18.91666683	-13.51666673	436	111	4	97.81426803	269	15	269	15
54	4.187499903	12.70833341	28.30363812	1188.987584	25.79999924	-19.10000038	44.89999962	18.44999965	-10.96666686	18.44999965	-10.96666686	469	126	3	104.8435616	306	12	306	12
54	6.037499962	13.62499993	29.11324818	1222.289431	28.39999962	-18.39999962	46.79999924	20.39999978	-9.74999996	20.39999978	-9.74999996	452	130	1	115.7655358	314	6	314	6
54	6.450000018	12.93333338	28.17719713	1202.98114	28.10000038	-17.79999924	45.89999962	20.48333327	-9.149999936	20.48333327	-9.149999936	465	139	1	118.9890205	328	6	328	6
54	7.370833293	12.54166678	27.32389299	1225.650946	29	-16.89999962	45.89999962	21.61666648	-8.533333242	21.61666648	-8.533333242	454	138	1	120.5025821	323	6	323	6
54	6.754166618	11.50833341	25.80343793	1208.854561	28.39999962	-16.20000076	44.60000038	21.06666644	-8.883333445	21.06666644	-8.883333445	468	144	1	120.3781919	332	6	332	6
54	2.800000007	12.66666693	26.17079966	1308.934338	25.39999962	-23	48.39999962	17.93333324	-14.20000013	17.93333324	-14.20000013	348	90	3	101.214843	223	11	223	11
54	3.383333263	13.3333334	27.15546496	1299.89043	26	-23.10000038	49.10000038	18.11666632	-13.76666657	18.11666632	-13.76666657	418	119	1	112.5679237	286	8	286	8
54	4.891666772	13.83333313	28.81944402	1251.066519	27.60000038	-20.39999962	48	19.61666695	-11.34999986	19.61666695	-11.34999986	435	127	1	115.0133434	302	7	302	7
54	5.108333318	12.4	27.13347876	1216.26634	27	-18.70000076	45.70000076	19.53333346	-8.383333524	19.53333346	-10.53333346	440	132	1	117.4887273	309	7	309	7
54	5.358333444	12.4833334	27.43589758	1207.941218	27.20000076	-18.29999924	45.5	19.58333365	-10.18333324	19.58333365	-10.18333324	445	131	1	114.2456003	307	7	307	7
54	0.312500055	13.25833351	25.99673238	1370.960386	24.10000038	-26.89999962	51	16.41666667	-17.49999984	16.41666667	-17.49999984	424	122	3	110.8046144	288	11	288	11
54	3.966666674	13.26666694	28.40827992	1232.092343	26.60000038	-20.10000038	46.70000076	18.70000013	-11.68333348	18.70000013	-11.68333348	420	124	2	113.9289163	290	8	290	8
155	14.28333328	8.849999872	26.65662647	876.2013322	30.39999962	-2.799999952	33.19999957	24.8166666	3.100000088	24.8166666	3.100000088	1174	216	20	59.83090274	523	94	523	94
155	15.7666666	9.433333186	27.18539707	913.0327424	32.90000153	-1.799999952	34.70000148	26.75	4.133333309	26.75	4.133333309	1107	210	21	59.43612938	491	92	491	92
155	15.8666667	9.18333334	26.77356542	913.5404038	32.90000153	-1.399999976	34.3000015	26.78333346	4.183333351	26.78333346	4.183333351	1125	218	23	60.0751425	504	96	504	96
155	15.78333333	9.200000069	26.9005844	908.0882304	32.70000076	-1.5	34.20000076	26.64999994	4.216666734	26.64999994	4.216666734	1128	215	24	58.16466002	500	101	500	101
155	15.72083326	10.75833352	30.13538798	914.5974184	33	-2.700000048	35.70000005	25.53333314	4.050000037	26.71666654	4.050000037	968	171	16	62.54676037	420	57	419	57
155	15.55416654	10.62500004	29.67877169	920.9171643	32.79999924	-3	35.79999924	26.59999975	3.783333302	26.59999975	3.783333302	951	173	15	62.56558488	418	59	418	59
155	15.42500003	9.866666963	27.95089738	923.0495316	32.70000076	-2.599999905	35.30000067	26.51666673	3.633333504	26.51666673	3.633333504	1016	198	17	62.78363057	465	76	465	76
155	15.4874999	10.0083333	28.113297	928.1607412	33.09999847	-2.5	35.59999847	26.63333289	3.633333333	26.63333289	3.633333333	1011	206	17	63.78809309	466	77	466	77
155	15.57083319	9.82499968	27.67605655	929.9864468	33.09999847	-2.400000095	35.49999857	26.71666622	3.683333258	26.71666622	3.683333258	1001	208	17	64.39269848	463	77	463	77
155	15.62500014	9.283333428	26.67624433	927.9094475	32.90000153	-1.899999976	34.8000015	26.70000045	3.783333287	26.70000045	3.783333287	986	204	19	62.7387494	448	81	448	81
155	15.47500013	10.63333355	30.29439621	895.6016392	32.40000153	-2.700000048	35.10000157	25.08333365	4.100000019	26.30000051	4.100000019	937	157	13	63.22550052	412	49	387	49
155	15.47083311	11.10833349	30.85648253	913.3914107	32.79999924	-3.200000048	35.99999928	25.16666603	3.849999865	26.53333282	3.849999865	916	160	14	63.33527359	406	51	392	51
155	15.3083334	11.0999999	30.49450395	923.9879988	32.90000153	-3.5	36.40000153	25.13333352	3.533333302	26.46666718	3.533333302	894	169	14	64.88591657	405	52	398	52
155	15.15833336	11.04999992	30.27397298	927.1236812	32.79999924	-3.700000048	36.49999928	26.3166666	3.300000091	26.3166666	3.300000091	901	177	14	65.90702508	414	56	414	56
155	15.07083327	10.45833306	29.05092515	927.9877019	32.5	-3.5	36	26.23333327	3.199999968	26.23333327	3.199999968	910	187	14	67.66947736	428	58	428	58
155	15.19999985	10.99999984	29.89130395	940.6066605	33	-3.799999952	36.79999995	26.51666641	3.166666587	26.51666641	3.166666587	914	193	14	68.66323837	438	59	438	59
155	15.28749988	10.90833295	29.6422103	941.2760239	33.09999847	-3.700000048	36.79999852	26.56666629	3.23333325	26.56666629	3.23333325	902	198	14	69.44297696	433	61	433	61
155	15.37499987	10.01666667	29.20311107	898.4721778	32.09999847	-2.200000048	34.29999852	24.79999955	4.016666621	26.43333308	4.016666621	796	147	8	68.48490264	376	33	346	33
155	14.70416677	10.20833341	29.84892744	881.4875323	31.20000076	-3	34.20000076	24.0666666	3.5	25.5	3.5	819	148	9	67.05125169	382	37	352	37
155	13.74166676	9.80000033	28.99408406	879.8704346	29.89999962	-3.900000095	33.79999971	22.9666667	2.449999968	24.38333352	2.449999968	847	159	11	67.63810756	401	42	374	42
155	14.88333328	10.88333323	30.14773874	912.6219216	32.09999847	-4	36.09999847	24.51666657	3.166666667	25.83333302	3.166666667	814	161	12	68.53704037	389	43	371	43
155	14.79166681	10.78333333	29.78821378	926.4591378	32	-4.199999809	36.19999981	24.55000003	2.916666766	25.91666698	2.916666766	821	170	12	70.68160609	400	45	390	45
155	15.10000011	11.25000039	30.32345009	950.6767863	32.90000153	-4.199999809	37.10000134	26.61666648	2.950000147	26.61666648	2.950000147	817	178	12	73.01429568	406	47	406	47
155	15.05833336	11.21666654	30.15232956	953.2571817	33	-4.199999809	37.19999981	26.58333333	2.866666635	26.58333333	2.866666635	814	183	12	73.79446758	406	49	406	49
155	15.09999992	11.19999977	30.02681042	954.1964653	33.09999847	-4.199999809	37.29999828	26.59999975	2.900000016	26.59999975	2.900000016	814	193	12	75.70167763	407	50	407	50
155	15.13749993	10.97499974	29.50268875	957.3593435	33.09999847	-4.099999905	37.19999838	26.66666635	2.899999917	26.66666635	2.899999917	814	198	12	76.93608698	412	52	412	52
155	11.49166659	10.61666665	30.50766346	878.9581401	27.79999924	-7	34.79999924	20.68333324	-0.033333302	21.84999975	-0.033333302	727	144	7	72.95010451	362	27	333	27
155	10.02499991	9.716666587	29.80572538	830.2203889	25.60000038	-7	32.60000038	18.8499999	-0.816666683	19.89999978	-0.816666683	761	150	8	72.68257116	378	29	351	29
155	11.75416671	9.874999861	29.30267079	858.3558811	27.79999924	-5.900000095	33.69999933	20.79999987	0.549999913	22.03333346	0.549999913	754	150	8	72.47582773	376	31	347	31
155	12.58749983	10.35833324	29.9373798	876.7971644	28.89999962	-5.699999809	34.59999943	21.66666619	1.199999968	23.14999962	1.199999968	760	153	8	72.72199479	379	31	355	31
155	14.61666661	11.25000005	30.99173633	913.9781444	31.79999924	-4.5	36.29999924	24.0999999	2.900000036	25.54999987	2.900000036	731	155	9	73.99102734	370	33	350	33
155	14.96666666	11.45000005	30.77956939	950.6082572	32.70000076	-4.5	37.20000076	24.83333349	2.783333302	26.48333327	2.783333302	719	158	9	76.29553489	369	33	359	33
155	14.99999989	11.50000006	30.58510662	957.6937234	33	-4.599999905	37.5999999	25.11666648	2.699999849	26.51666641	2.699999849	729	167	11	78.83564663	380	39	379	39
155	15.0083333	11.46666644	30.41556216	964.0441165	33.09999847	-4.599999905	37.69999838	26.64999994	2.649999976	26.64999994	2.649999976	728	174	11	80.28503575	382	39	382	39
155	14.8750001	11.25000012	29.84084776	967.3804957	32.90000153	-4.800000191	37.70000172	25.18333371	2.449999889	26.53333346	2.449999889	735	185	11	82.03251963	392	42	384	42
155	14.85416652	11.12499958	29.50928286	972.5258826	33	-4.699999809	37.69999981	25.31666629	2.416666786	26.59999975	2.416666786	753	196	11	84.88296009	407	43	403	43
155	14.95000016	10.88333315	28.9450343	982.82295	33.20000076	-4.400000095	37.60000086	26.78333378	2.416666667	26.78333378	2.416666667	751	203	14	88.60909658	422	47	422	47
155	9.341666638	8.399999739	26.49842165	853.2952979	24.60000038	-7.099999905	31.70000029	18.3499999	-1.649999936	19.51666657	-1.649999936	695	140	7	76.22103005	359	24	331	24
155	9.220833415	9.208333306	28.86624809	830.447473	24.60000038	-7.300000191	31.90000057	18.06666692	-1.566666643	19.10000022	-1.566666643	705	144	7	76.22666421	364	26	339	26
155	13.88749983	11.65833318	31.33960589	919.3750751	31.29999924	-5.900000095	37.19999933	23.53333282	1.966666698	24.96666622	1.966666698	646	141	6	78.02648024	341	23	311	23
155	14.25000009	11.38333335	31.01725723	921.6388649	31.39999962	-5.300000191	36.69999981	23.63333337	2.433333437	25.30000019	2.433333437	654	147	6	78.67200969	346	25	321	25
155	14.08333348	11.55000005	31.21621636	931.7294123	31.5	-5.5	37	23.5666666	2.01666673	25.25	2.01666673	665	154	6	80.71394305	356	25	338	25
155	14.39583343	11.27500029	30.39083684	946.3097144	31.89999962	-5.199999809	37.09999943	24.11666663	2.200000087	25.6833334	2.200000087	659	157	7	82.35167438	356	27	343	27
155	14.73750007	11.62500024	30.59210474	968.9993211	32.90000153	-5.099999905	38.00000143	24.86666695	2.299999992	26.40000025	2.299999992	647	156	7	84.36018403	353	27	347	27
155	14.80416671	11.27499994	29.82804163	973.4205354	32.70000076	-5.099999905	37.80000067	26.51666673	2.316666842	26.51666673	2.316666842	679	172	10	86.77843449	375	34	375	34
155	14.71249991	11.22500004	29.61741541	980.3202715	32.59999847	-5.300000191	37.89999866	25.11666648	2.149999936	26.5	2.149999936	675	175	9	88.16164155	377	32	373	32
155	14.60000013	11.43333342	29.69696881	992.2380709	32.90000153	-5.599999905	38.50000143	25.16666698	1.833333453	26.51666705	1.833333453	695	188	10	91.04553157	395	35	391	35
155	14.72499995	11.13333327	29.22134759	986.9754026	32.79999924	-5.300000191	38.09999943	26.49999968	2.016666611	26.49999968	2.016666611	737	204	13	92.74407015	422	43	422	43
155	14.70416681	11.2250003	29.30809354	999.164349	32.90000153	-5.400000095	38.30000162	26.73333391	1.883333365	26.73333391	1.883333365	706	195	11	94.05837141	411	39	411	39
155	12.41249996	10.7416666	29.26884684	947.9070878	29.79999924	-6.900000095	36.69999933	22.25	0.216666619	23.9333334	0.216666619	601	135	6	81.91489994	331	21	300	21
155	14.61666664	10.18333314	28.92992425	914.671654	30.79999924	-4.400000095	35.19999933	24.38333321	2.916666776	25.58333333	2.916666776	607	136	9	76.00225192	322	33	292	33
155	14.48750002	11.37499994	30.17241417	962.7236986	32.29999924	-5.400000095	37.69999933	24.48333311	2.050000072	25.96666654	2.050000072	579	141	5	86.08895435	327	20	306	20
155	14.5416665	11.54999965	30.23560247	977.3080475	32.59999847	-5.599999905	38.19999838	24.74999936	1.966666778	26.21666622	1.966666778	577	142	5	86.96611492	325	20	312	20
155	14.5791666	11.62499946	30.35248038	979.7366421	32.59999847	-5.699999809	38.29999828	24.83333302	2.000000079	26.3166666	2.000000079	587	148	5	89.25117855	332	21	328	21
155	14.56666683	11.36666697	29.6779804	988.1740258	32.40000153	-5.900000095	38.30000162	26.36666711	1.850000064	26.36666711	1.850000064	613	154	7	89.20145127	346	26	346	26
155	14.48333335	11.26666665	29.41688406	992.7586278	32.5	-5.800000191	38.30000019	24.9333334	1.73333323	26.39999962	1.73333323	627	167	7	93.17735541	364	27	361	27
155	14.35833324	11.35000036	29.32816573	1003.35535	32.70000076	-6	38.70000076	24.94999981	1.449999968	26.39999994	1.449999968	647	179	8	95.93959006	381	29	379	29
155	11.51249998	9.824999993	28.15186198	915.5279668	28.20000076	-6.699999809	34.90000057	21.08333333	-0.316666563	22.53333314	-0.316666563	622	156	5	92.72809065	365	20	355	20
155	14.28333322	11.85000007	30.306906	1000.891258	32.79999924	-6.300000191	39.09999943	26.28333282	1.49999996	26.28333282	1.49999996	551	142	3	97.18501468	329	13	329	13
155	14.22916666	11.65833324	29.8167084	1006.888678	32.70000076	-6.400000095	39.10000086	26.34999975	1.316666603	26.34999975	1.316666603	559	149	4	98.99723105	338	17	338	17
155	14.12500012	11.61666679	29.48392544	1016.928314	32.70000076	-6.699999809	39.40000057	24.76666705	1.050000032	26.36666679	1.050000032	580	160	5	99.95724234	353	21	350	21
155	11.89999998	10.71666665	28.65418848	973.272361	29.60000038	-7.800000191	37.40000057	21.86666648	-0.733333309	23.48333327	-0.733333309	606	165	4	101.6256183	376	16	366	16
155	14.06249993	11.42499994	29.07124547	1021.265088	32.40000153	-6.900000095	39.30000162	24.66666651	0.900000095	26.10000006	0.900000095	563	158	4	105.7778689	356	17	350	17
155	14.04999991	12.16666667	30.04115332	1045.462047	33.09999847	-7.400000095	40.49999857	24.76666625	0.433333238	26.33333302	0.433333238	550	155	5	105.1453202	348	20	342	20
155	13.69583327	11.85833306	29.35231018	1049.758541	32.79999924	-7.599999905	40.39999914	24.53333314	0.116666635	26.28333346	0.116666635	555	157	6	103.3521739	349	23	342	23
155	13.77499999	11.7833332	29.31177532	1048.83377	32.59999847	-7.599999905	40.19999838	24.63333305	0.216666619	26.33333333	0.216666619	578	173	7	104.3120856	358	24	356	24
142	2.924999967	11.91666664	24.31972783	1334.260954	26.10000038	-22.89999962	49	18.58333349	-14.56666676	18.58333349	-14.56666676	597	147	3	100.8489244	378	14	378	14
142	3.295833324	11.69166671	24.15633542	1327.183389	26.20000076	-22.20000076	48.40000153	18.86666679	-14.05000011	18.86666679	-14.05000011	582	135	4	97.63507561	359	16	359	16
142	2.416666632	11.93333325	25.12280684	1289.882539	25.10000038	-22.39999962	47.5	17.69999997	-14.33333333	17.69999997	-14.33333333	609	139	2	98.69055844	377	11	377	11
142	3.383333265	11.1166666	23.95833338	1276.579821	25.29999924	-21.10000038	46.39999962	18.36666648	-13.26666665	18.36666648	-13.26666665	602	131	4	90.69764431	345	16	345	16
142	4.391666689	11.68333312	24.70049326	1298.435814	26.39999962	-20.89999962	47.29999924	19.33333302	-12.71666646	19.33333302	-12.71666646	595	122	5	84.90769399	320	22	320	22
142	3.433333192	11.58333339	22.89196304	1392.992749	26.89999962	-23.70000076	50.60000038	19.58333302	-15.00000032	19.58333302	-15.00000032	621	165	4	102.0600261	395	17	395	17
142	-0.504166663	12.20833341	25.38115035	1301.566305	22.70000076	-25.39999962	48.10000038	15.18333356	-16.93333356	15.18333356	-16.93333356	724	188	3	102.5144648	462	15	462	15
142	2.920833416	12.49166663	25.03340025	1345.508448	26.5	-23.39999962	49.89999962	18.75	-14.66666651	18.75	-14.66666651	600	148	3	101.5967724	382	13	382	13
142	3.800000055	11.95000008	23.47740701	1410.675212	27.39999962	-23.5	50.89999962	20.13333337	-14.88333329	20.13333337	-14.88333329	567	133	3	98.51597752	353	13	353	13
142	2.991666608	11.53333325	23.63387997	1358.391135	26	-22.79999924	48.79999924	18.81666644	-14.86666656	18.81666644	-14.86666656	582	130	3	96.55751087	356	15	356	15
142	2.874999862	11.73333345	24.24242372	1333.826526	25.70000076	-22.70000076	48.40000153	18.51666657	-14.56666692	18.51666657	-14.56666692	593	129	3	93.96812165	354	15	354	15
142	2.999999933	11.59999997	24.47257397	1301.16382	25.60000038	-21.79999924	47.39999962	18.3166666	-13.91666683	18.3166666	-13.91666683	597	127	5	90.19585689	346	20	346	20
142	4.045833327	12.00833332	22.44548284	1500.945856	28.70000076	-24.79999924	53.5	21.38333352	-15.75000016	21.38333352	-15.75000016	585	162	4	104.9683891	378	16	378	16
142	3.608333374	12.00000007	22.64150957	1471.304051	28.20000076	-24.79999924	53	20.58333349	-15.91666651	20.58333349	-15.91666651	573	156	4	104.8733052	370	15	370	15
142	3.170833307	11.89166677	23.36280327	1396.613529	26.89999962	-24	50.89999962	19.39999994	-15.21666662	19.39999994	-15.21666662	604	156	4	101.9414717	384	16	384	16
142	3.133333332	12.03333321	22.66164429	1470.776426	27.60000038	-25.5	53.10000038	20.0999999	-16.39999978	20.0999999	-16.39999978	581	143	4	99.41913264	362	15	362	15
142	2.495833235	11.67499985	23.68154164	1359.950618	25.89999962	-23.39999962	49.29999924	18.59999975	-15.11666663	18.59999975	-15.11666663	605	144	4	98.86306267	378	16	378	16
142	3.404166673	11.47499986	23.13508018	1381.751941	26.70000076	-22.89999962	49.60000038	19.54999987	-14.71666662	19.54999987	-14.71666662	568	131	3	98.4655816	352	13	352	13
142	2.966666672	11.7166665	23.71794856	1371.15633	26.29999924	-23.10000038	49.39999962	18.99999984	-14.93333324	18.99999984	-14.93333324	583	129	4	95.03908866	354	17	354	17
142	3.158333199	11.38333315	22.67596297	1409.836922	26.29999924	-23.89999962	50.19999886	19.41666651	-15.48333351	19.41666651	-15.48333351	570	123	4	92.88342012	339	17	339	17
142	4.825000178	11.50000007	21.82163249	1495.533493	28.89999962	-23.79999924	52.69999886	22.16666667	-14.74999968	22.16666667	-14.74999968	478	154	2	117.8976029	333	8	333	8
142	4.037500034	12.25833322	22.45115958	1537.564682	29	-25.60000038	54.60000038	21.71666686	-16.25000016	21.71666686	-16.25000016	532	159	3	111.3094973	357	12	357	12
142	3.791666659	12.23333354	22.36441202	1543.676023	28.70000076	-26	54.70000076	21.53333362	-16.60000022	21.53333362	-16.60000022	544	157	3	109.6472912	362	12	362	12
142	3.604166718	11.49166694	22.01468731	1463.536297	27.70000076	-24.5	52.20000076	20.55000019	-15.61666679	20.55000019	-15.61666679	572	163	3	108.5292781	377	13	377	13
142	2.470833424	11.57500008	22.83037456	1397.402558	26.10000038	-24.60000038	50.70000076	18.81666676	-15.8166666	18.81666676	-15.8166666	609	169	3	107.5363937	401	13	401	13
142	3.533333444	11.99999996	22.38805947	1505.176428	28.20000076	-25.39999962	53.60000038	20.86666695	-16.39999994	20.86666695	-16.39999994	568	148	3	102.9858001	362	14	362	14
142	3.095833354	12.10833325	22.8459118	1468.88246	27.70000076	-25.29999924	53	20.06666644	-16.33333317	20.06666644	-16.33333317	582	145	4	99.70692879	363	16	363	16
142	0.079166671	11.6916666	23.86054409	1348.94311	23.5	-25.5	49	16.14999994	-17.19999981	16.14999994	-17.19999981	691	170	4	100.674299	437	17	437	17
142	2.770833294	11.07499992	22.51016296	1365.948641	25.89999962	-23.29999924	49.19999886	18.74999984	-15.0999999	18.74999984	-15.0999999	596	139	4	98.91480236	372	17	372	17
142	3.062500047	10.74166686	21.70033709	1402.013378	26.20000076	-23.29999924	49.5	19.45000013	-15.28333346	19.45000013	-15.28333346	570	129	4	96.29911501	348	17	348	17
142	3.13750008	10.7583334	22.00068197	1382.118158	26	-22.89999962	48.89999962	19.25000032	-14.88333337	19.25000032	-14.88333337	573	126	4	93.71677683	343	17	343	17
142	3.420833389	10.80833357	22.14822401	1379.687827	26.20000076	-22.60000038	48.80000114	19.41666698	-14.68333356	19.41666698	-14.68333356	565	121	4	89.72638314	327	19	327	19
142	3.691666619	11.38333334	22.49670603	1426.763398	27.39999962	-23.20000076	50.60000038	20.18333324	-15.11666679	20.18333324	-15.11666679	558	116	5	84.0500864	304	22	304	22
142	3.958333165	11.80000011	23.2741616	1407.760689	27.5	-23.20000076	50.70000076	20.19999981	-14.6000003	20.19999981	-14.6000003	570	115	7	80.01246292	301	28	301	28
142	3.524999957	10.68333342	21.07166324	1454.671942	27	-23.70000076	50.70000076	19.11666648	-15.86666679	20.11666648	-15.86666679	581	114	8	76.88966939	298	29	294	29
142	4.983333282	11.26666663	21.62507974	1487.036921	29	-23.10000038	52.10000038	22.30000003	-14.36666687	22.30000003	-14.36666687	438	144	1	119.7465337	310	6	310	6
142	4.724999987	11.23333329	21.39682532	1493.404426	28.89999962	-23.60000038	52.5	22.11666648	-14.69999989	22.11666648	-14.69999989	457	149	2	118.0932935	319	8	319	8
142	4.149999977	11.78333329	21.98383061	1513.089866	28.89999962	-24.70000076	53.60000038	21.86666679	-15.48333359	21.86666679	-15.48333359	523	157	2	107.826802	340	10	340	10
142	4.045833261	11.82499989	22.18574119	1511.697497	28.5	-24.79999924	53.29999924	21.59999975	-15.69999997	21.59999975	-15.69999997	498	154	2	115.2111455	342	9	342	9
142	3.845833247	11.65833341	21.5495995	1542.862551	28.60000038	-25.5	54.10000038	21.64999994	-16.46666702	21.64999994	-16.46666702	510	153	2	112.8141503	345	10	345	10
142	4.012500157	10.45833333	19.92063492	1516.274037	27.89999962	-24.60000038	52.5	21.60000038	-15.91666651	21.60000038	-15.91666651	528	152	3	108.2666202	344	12	344	12
142	3.637500005	11.64166652	21.71952693	1528.335582	28	-25.60000038	53.60000038	21.30000003	-16.49999984	21.30000003	-16.49999984	544	154	3	108.8954684	360	12	360	12
142	3.387500045	11.40833343	20.81812625	1566.864463	28.20000076	-26.60000038	54.80000114	21.36666679	-17.45000013	21.36666679	-17.45000013	547	150	3	105.9693636	355	13	355	13
142	3.004166714	11.67500013	21.34369281	1545.350005	28	-26.70000076	54.70000076	20.7166667	-17.55000003	20.7166667	-17.55000003	556	150	3	107.0203495	364	13	364	13
142	2.808333351	11.54999998	21.11517333	1544.08084	28	-26.70000076	54.70000076	20.63333352	-17.6833334	20.63333352	-17.6833334	562	145	4	103.0436026	357	15	357	15
142	3.095833185	11.34166664	21.89510967	1464.702036	27.29999924	-24.5	51.79999924	20.23333295	-16.03333346	20.23333295	-16.03333346	570	138	4	100.104777	358	16	358	16
142	3.09583325	11.17500013	21.95481379	1434.025597	26.79999924	-24.10000038	50.89999962	19.81666676	-15.68333371	19.81666676	-15.68333371	578	135	4	98.44355584	359	16	359	16
142	2.854166566	10.82500014	21.86868714	1392.682928	25.89999962	-23.60000038	49.5	19.08333317	-15.38333368	19.08333317	-15.38333368	590	137	3	98.83006454	368	14	368	14
142	3.341666661	10.89999997	21.37254897	1455.394107	27	-24	51	20.20000013	-15.80000019	20.20000013	-15.80000019	544	125	4	96.14874305	330	16	330	16
142	3.029166619	11.00833349	21.92895085	1424.068212	26.5	-23.70000076	50.20000076	19.58333333	-15.58333349	19.58333333	-15.58333349	559	123	4	91.43210495	330	19	330	19
142	3.291666744	10.64999971	21.42857134	1419.790047	26.39999962	-23.29999924	49.69999886	19.6833334	-15.33333317	19.6833334	-15.33333317	561	122	4	88.3205741	321	19	321	19
142	2.499999965	10.86666661	22.17687062	1382.593087	25.5	-23.5	49	18.6500001	-15.51666673	18.6500001	-15.51666673	596	126	6	84.36970974	331	24	331	24
142	3.362499977	10.24166671	20.20052652	1469.16972	26.79999924	-23.89999962	50.69999886	20.18333324	-16.1833334	20.18333324	-16.1833334	558	117	5	83.35208385	301	21	301	21
142	3.174999929	10.28333338	19.96763763	1495.173307	26.89999962	-24.60000038	51.5	20.2166667	-16.76666689	20.2166667	-16.76666689	585	121	7	80.46651136	308	25	308	25
142	4.558333188	11.6333334	22.72135395	1450.82396	28	-23.20000076	51.20000076	21.3499999	-14.40000025	21.3499999	-14.40000025	396	132	1	123.2106915	287	5	287	5
142	4.858333306	11.26666702	21.3788745	1503.28706	29.20000076	-23.5	52.70000076	22.3166666	-14.75000016	22.3166666	-14.75000016	406	135	1	122.8263732	294	5	294	5
142	4.345833331	11.49166685	21.32034606	1538.385318	29.20000076	-24.70000076	53.90000153	22.2166667	-15.6833334	22.2166667	-15.6833334	423	138	1	119.4611908	298	6	298	6
142	4.06666664	11.61666668	21.43296405	1548.181248	29.10000038	-25.10000038	54.20000076	22	-16.16666675	22	-16.16666675	446	144	2	118.2334067	311	7	311	7
142	4.258333246	10.66666665	20.43422774	1498.799275	28.29999924	-23.89999962	52.19999886	21.76666673	-15.26666689	21.76666673	-15.26666689	460	147	2	117.2969973	319	9	319	9
142	3.379166758	11.59166641	21.30821046	1549.956677	28.5	-25.89999962	54.39999962	21.53333362	-16.83333302	21.53333362	-16.83333302	471	149	2	117.8304044	327	9	327	9
142	3.295833286	11.40833337	21.16573924	1545.949925	28.10000038	-25.79999924	53.89999962	21.29999987	-16.98333343	21.29999987	-16.98333343	497	151	2	114.9020621	340	9	340	9
142	3.183333216	11.19999985	20.62615103	1570.366663	28	-26.29999924	54.29999924	21.29999971	-17.5333333	21.29999971	-17.5333333	516	151	3	112.0132009	348	12	348	12
142	2.920833274	11.70833336	21.32665473	1570.405942	27.89999962	-27	54.89999962	20.98333327	-17.83333349	20.98333327	-17.83333349	539	154	3	110.7907544	361	12	361	12
142	2.41250013	11.92499988	21.60326035	1557.897963	27.70000076	-27.5	55.20000076	20.36666711	-18.23333327	20.36666711	-18.23333327	557	155	4	109.3095523	370	14	370	14
142	1.91249991	11.8583331	22.58730114	1463.84009	26.39999962	-26.10000038	52.5	19.01666641	-17.33333333	19.01666641	-17.33333333	591	160	3	108.1843367	388	12	388	12
142	2.191666594	11.5499999	22.34042582	1452.779198	26.29999924	-25.39999962	51.69999886	19.19999965	-16.81666676	19.19999965	-16.81666676	603	157	3	105.6320035	391	13	391	13
142	2.591666666	11.90000036	22.70992369	1463.772913	27.20000076	-25.20000076	52.40000153	19.68333356	-16.53333378	19.68333356	-16.53333378	591	146	4	102.3706921	376	17	376	17
142	2.729166695	10.85833337	21.29084975	1457.41591	26.5	-24.5	51	19.74999984	-16.29999971	19.74999984	-16.29999971	580	138	4	101.7241302	368	16	368	16
142	3.066666687	11.48333317	21.91475812	1494.01888	27.29999924	-25.10000038	52.39999962	20.41666667	-16.46666654	20.41666667	-16.46666654	571	133	4	97.5140885	351	17	351	17
142	2.425000048	11.11666686	21.13434825	1499.961364	26.79999924	-25.79999924	52.59999847	19.76666657	-17.30000003	19.76666657	-17.30000003	567	133	4	96.8812416	347	17	347	17
142	2.358333327	10.18333325	20.95336044	1399.491515	25.10000038	-23.5	48.60000038	18.74999984	-15.76666657	18.74999984	-15.76666657	590	134	5	92.60704229	352	20	352	20
142	3.483333309	10.23333324	20.63172008	1432.057219	26.39999962	-23.20000076	49.60000038	20.06666676	-15.26666665	20.06666676	-15.26666665	558	127	4	92.73374097	331	16	331	16
142	3.937500033	10.95833353	21.36127346	1473.7786	27.70000076	-23.60000038	51.30000114	20.90000041	-15.45000029	20.90000041	-15.45000029	528	120	4	90.4856581	305	17	305	17
142	3.037500072	10.47499985	20.0286807	1527.449022	26.89999962	-25.39999962	52.29999924	20.46666654	-17.36666632	20.46666654	-17.36666632	543	122	5	87.92960619	306	19	306	19
142	2.67916675	10.72500021	21.19565244	1449.403418	26.20000076	-24.39999962	50.60000038	19.50000016	-16.38333321	19.50000016	-16.38333321	620	130	8	79.88371178	331	30	331	30
142	2.779166614	10.92500017	21.0096157	1491.130547	26.60000038	-25.39999962	52	19.83333349	-17.06666692	19.83333349	-17.06666692	648	130	9	76.12319486	333	34	333	34
142	3.791666685	11.90000016	22.49527375	1494.471384	28.20000076	-24.70000076	52.90000153	21.23333343	-15.66666675	21.23333343	-15.66666675	407	134	1	121.878062	293	5	293	5
142	3.933333273	11.31666689	21.47375091	1503.478298	28.20000076	-24.5	52.70000076	21.41666683	-15.71666686	21.41666683	-15.71666686	407	134	1	120.9938489	290	6	290	6
142	3.808333409	11.08333339	20.99116127	1522.563394	28.20000076	-24.60000038	52.80000114	21.63333368	-15.95000013	21.63333368	-15.95000013	416	137	1	120.4826761	294	6	294	6
142	3.429166785	11.55833331	21.20795104	1567.034627	28.5	-26	54.5	21.63333337	-17.04999971	21.63333337	-17.04999971	437	142	1	119.7204731	307	6	307	6
142	3.183333359	11.35000002	20.9023937	1567.343327	28.20000076	-26.10000038	54.30000114	21.41666667	-17.33333302	21.41666667	-17.33333302	454	146	2	119.2605222	318	7	318	7
142	2.766666619	11.08333349	20.63935443	1551.925976	27.60000038	-26.10000038	53.70000076	20.93333324	-17.56666676	20.93333324	-17.56666676	467	148	2	119.3286849	327	8	327	8
142	2.850000119	10.69999993	19.88847528	1559.857228	27.70000076	-26.10000038	53.80000114	21.06666692	-17.5999999	21.06666692	-17.5999999	485	148	3	115.5585848	332	10	332	10
142	2.687499888	10.95833321	20.29320965	1564.373405	27.39999962	-26.60000038	54	20.78333298	-17.91666651	20.78333298	-17.91666651	511	152	3	113.3818736	347	11	347	11
142	2.39583324	10.7083334	19.68443654	1582.982609	27.29999924	-27.10000038	54.39999962	20.54999987	-18.58333381	20.54999987	-18.58333381	532	150	3	109.7929791	352	12	352	12
142	2.154166726	11.29166672	20.38207004	1585.891576	27.29999924	-28.10000038	55.39999962	20.26666673	-18.94999997	20.26666673	-18.94999997	554	152	4	108.3587526	364	14	364	14
142	1.870833204	12.10833345	21.54507702	1584.728899	27.5	-28.70000076	56.20000076	20.01666625	-19.20000013	20.01666625	-19.20000013	598	156	5	104.4319964	385	19	385	19
142	0.937500025	12.24166684	23.3619598	1447.179283	25.60000038	-26.79999924	52.39999962	17.98333359	-17.9000001	17.98333359	-17.9000001	633	167	3	108.6541892	420	13	420	13
142	1.554166694	11.90833318	23.03352697	1432.130414	25.79999924	-25.89999962	51.69999886	18.41666667	-17.04999987	18.41666667	-17.04999987	625	156	3	106.1422498	407	13	407	13
142	1.91666678	11.44999996	22.36328166	1433.220046	25.89999962	-25.29999924	51.19999886	18.60000006	-16.8499999	18.60000006	-16.8499999	633	152	5	101.5031334	401	19	401	19
142	2.612500048	10.75833321	20.53117041	1507.496614	27	-25.39999962	52.39999962	20.05000003	-17.25	20.05000003	-17.25	580	137	4	98.04813689	356	16	356	16
142	2.795833493	10.2916668	19.94509054	1500.941316	26.70000076	-24.89999962	51.60000038	20.11666695	-16.96666654	20.11666695	-16.96666654	565	133	4	95.87441006	340	17	340	17
142	3.262499824	10.79166673	20.71337169	1506.320215	27.39999962	-24.70000076	52.10000038	20.69999981	-16.48333375	20.69999981	-16.48333375	565	130	4	92.71780466	333	17	333	17
142	3.374999948	10.63333318	20.37036978	1507.693144	27.60000038	-24.60000038	52.20000076	20.89999994	-16.36666663	20.89999994	-16.36666663	535	127	4	95.01647987	322	16	322	16
142	3.308333182	10.58333347	20.35256437	1510.353403	27.29999924	-24.70000076	52	20.69999965	-16.60000022	20.69999965	-16.60000022	535	123	4	91.69368584	314	18	314	18
142	2.904166746	10.89166661	20.58916123	1532.19756	27.20000076	-25.70000076	52.90000153	20.51666673	-17.39999994	20.51666673	-17.39999994	555	125	5	88.73357328	318	20	318	20
142	2.391666642	9.800000109	18.7739463	1540.020419	26.60000038	-25.60000038	52.20000076	19.98333327	-18.11666679	19.98333327	-18.11666679	574	127	6	85.38328704	317	23	317	23
142	1.716666783	10.9499998	21.42857168	1453.454084	25.29999924	-25.79999924	51.09999847	18.55000019	-17.39999978	18.55000019	-17.39999978	674	140	10	78.93012402	358	35	358	35
142	3.191666576	12.36666659	24.01294484	1444.412173	26.89999962	-24.60000038	51.5	19.99999984	-15.58333349	19.99999984	-15.58333349	426	141	1	124.7949922	313	5	313	5
142	3.533333316	12.1999997	23.28244235	1480.50871	27.79999924	-24.60000038	52.39999962	20.78333314	-15.68333332	20.78333314	-15.68333332	425	139	1	121.7983186	305	6	305	6
142	3.399999944	11.95000001	22.33644862	1527.352135	27.89999962	-25.60000038	53.5	21.06666644	-16.60000006	21.06666644	-16.60000006	422	136	1	119.135383	297	6	297	6
142	2.949999974	11.15000009	20.99811678	1524.602786	27.70000076	-25.39999962	53.10000038	20.85000006	-13.2833334	20.85000006	-16.9000001	422	136	1	119.4848968	297	7	297	7
142	2.887500082	11.54166651	21.3734565	1560.507089	27.70000076	-26.29999924	54	21.03333346	-17.53333314	21.03333346	-17.53333314	444	141	2	117.6449849	309	8	309	8
142	2.570833405	11.20833313	20.45316294	1587.796432	27.89999962	-26.89999962	54.79999924	21.10000006	-18.21666638	21.10000006	-18.21666638	458	145	2	118.2956459	320	8	320	8
142	2.287500029	10.59166653	19.83458166	1574.05979	26.60000038	-26.79999924	53.39999962	20.55000019	-18.36666663	20.55000019	-18.36666663	481	150	2	117.5135157	334	8	334	8
142	2.049999935	10.51666668	19.84276731	1551.554927	26.5	-26.5	53	20.04999971	-18.3166666	20.04999971	-18.3166666	499	153	2	116.2171411	344	9	344	9
142	2.225000064	10.70000012	19.74169805	1585.486005	26.89999962	-27.29999924	54.19999886	20.41666651	-18.74999968	20.41666651	-18.74999968	513	152	3	113.5022496	348	10	348	10
142	1.820833342	11.04166657	19.78793252	1618.583084	27.20000076	-28.60000038	55.80000114	20.30000019	-19.73333343	20.30000019	-19.73333343	539	153	4	110.7167834	360	13	360	13
142	1.341666564	11.9499999	21.88644655	1532.515502	26.5	-28.10000038	54.60000038	19.19999981	-18.76666673	19.19999981	-18.76666673	575	157	5	107.7390496	378	17	378	17
142	1.162500118	12.52500001	22.81420782	1521.050942	26.60000038	-28.29999924	54.89999962	18.89999978	-18.79999955	18.89999978	-18.79999955	605	161	4	107.7059164	398	14	398	14
142	0.862500126	12.9916667	23.7507623	1498.526735	26.39999962	-28.29999924	54.69999886	18.41666667	-18.69999981	18.41666667	-18.69999981	652	165	6	104.4428032	421	20	421	20
142	1.366666749	12.28333341	23.44147615	1447.393173	26.10000038	-26.29999924	52.39999962	18.43333356	-17.4000001	18.43333356	-17.4000001	648	162	4	106.7630419	424	16	424	16
142	1.495833303	12.09166671	22.9443396	1468.588464	26.29999924	-26.39999962	52.69999886	18.74999984	-17.58333333	18.74999984	-17.58333333	626	152	4	103.0287615	399	16	399	16
142	2.1333333	11.85000023	22.6145036	1466.455746	26.70000076	-25.70000076	52.40000153	19.2833333	-16.98333359	19.2833333	-16.98333359	610	146	5	98.72986891	377	19	377	19
142	2.354166589	11.34166687	21.0030868	1555.211853	27.39999962	-26.60000038	54	20.23333327	-18.20000013	20.23333327	-18.20000013	586	139	5	96.48372301	356	19	356	19
142	2.491666573	11.16666658	20.71737785	1558.244675	27.29999924	-26.60000038	53.89999962	20.41666635	-18.0999999	20.41666635	-18.0999999	576	135	4	95.33831638	346	18	346	18
142	2.483333259	10.5333334	19.98734962	1546.279009	27	-25.70000076	52.70000076	20.3166666	-17.88333337	20.3166666	-17.88333337	549	131	4	96.21184069	333	17	333	17
142	2.729166717	10.24166665	19.47084901	1535.618697	27	-25.60000038	52.60000038	20.41666651	-17.56666644	20.41666651	-17.56666644	567	129	5	89.53282828	327	20	327	20
142	2.087500036	10.44166664	19.8134089	1543.353974	26.60000038	-26.10000038	52.70000076	19.88333337	-18.3166666	19.88333337	-18.3166666	560	129	5	90.69121527	324	20	324	20
142	1.925000014	9.999999955	18.97533171	1557.586283	26.5	-26.20000076	52.70000076	19.83333365	-18.66666683	19.83333365	-18.66666683	587	131	6	87.54242293	331	24	331	24
142	1.991666583	10.18333334	19.35994918	1550.218223	26.39999962	-26.20000076	52.60000038	19.7833333	-18.46666686	19.7833333	-18.46666686	609	134	7	85.00069545	336	27	336	27
142	2.14583324	10.34166639	19.62365581	1545.179382	26.39999962	-26.29999924	52.69999886	18.33333317	-18.3499999	19.79999987	-18.3499999	637	137	8	82.40907455	345	32	340	32
142	2.575000045	12.51666678	23.008578	1547.973022	27.70000076	-26.70000076	54.40000153	20.4666667	-17.56666676	20.4666667	-17.56666676	449	142	2	117.9852694	314	8	314	8
142	2.666666679	12.19999977	22.38532069	1560.165091	27.89999962	-26.60000038	54.5	20.76666657	-13.79999984	20.76666657	-17.73333311	448	142	2	118.4919853	314	8	314	8
142	2.233333384	11.80000007	21.41560797	1593.611303	27.70000076	-27.39999962	55.10000038	20.75	-18.61666663	20.75	-18.61666663	457	144	2	117.9924578	318	8	318	8
142	2.074999914	11.54999978	21.27071813	1586.029194	27	-27.29999924	54.29999924	20.33333302	-18.75	20.33333302	-18.75	474	148	2	117.3884584	329	8	329	8
142	1.887499909	11.19166673	20.20156464	1616.252871	27.29999924	-28.10000038	55.39999962	20.48333343	-19.50000032	20.48333343	-19.50000032	477	148	2	116.6899843	329	8	329	8
142	1.774999879	11.10000012	20.47970473	1589.660497	26.60000038	-27.60000038	54.20000076	19.98333327	-19.21666702	19.98333327	-19.21666702	504	152	3	114.0850085	342	10	342	10
142	1.533333334	11.51666654	20.67624125	1613.162239	27	-28.70000076	55.70000076	20.00000016	-19.8499999	20.00000016	-19.8499999	522	152	3	111.6360773	349	11	349	11
142	0.874999985	11.95000002	21.64855121	1574.081973	26.39999962	-28.79999924	55.19999886	19.11666663	-19.79999987	19.11666663	-19.79999987	548	155	3	109.6625791	363	13	363	13
142	0.379166643	12.77500014	23.18511805	1530.254672	26.20000076	-28.89999962	55.10000038	18.36666663	-19.4333334	18.36666663	-19.4333334	590	159	5	106.0414475	384	17	384	17
142	0.579166601	12.87500026	23.40909138	1511.527607	26.29999924	-28.70000076	55	18.33333302	-19.08333333	18.33333302	-19.08333333	606	160	4	107.3116019	397	14	397	14
142	0.76666671	13.71666658	23.8136571	1585.531662	27.60000038	-30	57.60000038	19.15000041	-20.10000006	19.15000041	-20.10000006	617	155	6	104.86524	399	20	399	20
142	0.387499958	12.60833325	23.78930802	1458.897656	25.5	-27.5	53	17.56666676	-18.51666657	17.56666676	-18.51666657	662	164	4	105.4397196	430	16	430	16
142	-0.412500034	12.6250001	24.13957989	1437.804713	24.39999962	-27.89999962	52.29999924	16.58333333	-18.9000001	16.58333333	-18.9000001	678	162	4	102.6569191	433	17	433	17
142	1.49999993	12.51666631	23.35199005	1497.021272	26.79999924	-26.79999924	53.59999847	18.96666654	-17.96666654	18.96666654	-17.96666654	628	148	6	97.15958931	384	22	384	22
142	1.408333302	11.58333325	22.62369742	1435.815945	25.60000038	-25.60000038	51.20000076	18.30000003	-17.1500001	18.30000003	-17.1500001	629	152	3	100.8410453	390	14	390	14
142	1.883333415	10.78333328	20.15576314	1551.118859	26.39999962	-27.10000038	53.5	19.6500001	-18.66666667	19.6500001	-18.66666667	584	133	6	90.10165109	338	23	338	23
142	1.583333294	10.50000002	19.6998127	1563.59483	26.39999962	-26.89999962	53.29999924	19.5999999	-19.06666676	19.5999999	-19.06666676	605	137	7	89.00448981	345	25	345	25
142	1.479166853	10.0916668	18.79267534	1583.974383	26.20000076	-27.5	53.70000076	19.60000054	-19.46666654	19.60000054	-19.46666654	633	139	7	86.34688445	352	27	352	27
142	1.62083336	10.30833331	19.30399511	1574.916248	26.10000038	-27.29999924	53.39999962	18.10000006	-19.16666667	19.66666667	-19.16666667	663	144	8	84.50481627	363	30	362	30
142	2.000000035	12.64999995	23.16849791	1544.646176	27.5	-27.10000038	54.60000038	19.9333334	-14.33333333	19.9333334	-18.0999999	470	148	2	119.3833498	329	8	329	8
142	1.495833484	11.85833305	21.56060554	1573.775793	27.20000076	-27.79999924	55	19.80000019	-15.13333302	19.80000019	-19.16666635	466	144	2	117.3310092	322	9	322	9
142	1.524999976	11.79999999	21.18491891	1614.826906	27.10000038	-28.60000038	55.70000076	20.01666657	-15.63333352	20.01666657	-19.73333359	481	148	2	117.5776659	334	8	334	8
142	1.204166676	11.34166683	20.69647188	1612.32112	26.20000076	-28.60000038	54.80000114	19.63333337	-19.96666686	19.63333337	-19.96666686	497	150	2	116.1790379	342	8	342	8
142	1.249999816	11.26666652	20.78720731	1585.253075	26	-28.20000076	54.20000076	19.43333324	-19.51666705	19.43333324	-19.51666705	509	152	3	114.3919388	347	10	347	10
142	0.391666581	11.86666689	21.38138179	1593.674777	26.10000038	-29.39999962	55.5	18.88333352	-20.45000029	18.88333352	-20.45000029	524	149	3	110.7343453	350	12	350	12
142	0.066666593	12.56666642	22.16343329	1607.464584	26.29999924	-30.39999962	56.69999886	18.68333308	-17.04999999	18.68333308	-20.9666667	549	150	4	107.2863026	360	15	360	15
142	0.295833468	12.49166687	22.92048968	1519.38901	25.70000076	-28.79999924	54.5	18.13333337	-19.36666632	18.13333337	-19.36666632	590	154	6	102.9861361	377	20	377	20
142	-0.079166541	13.09166684	23.93357707	1503.365108	25.60000038	-29.10000038	54.70000076	17.63333352	-19.46666654	17.63333352	-19.46666654	606	158	4	106.4682442	396	14	396	14
142	0.083333313	12.7499998	23.26642332	1516.554598	25.79999924	-29	54.79999924	17.91666667	-19.5	17.91666667	-19.5	623	155	5	103.0459626	398	18	398	18
142	-0.195833395	13.55833366	24.38549202	1529.49704	26.10000038	-29.5	55.60000038	17.7833333	-19.98333343	17.7833333	-19.98333343	638	153	6	100.5120403	401	21	401	21
142	0.312499945	12.72500043	23.17850652	1530.539319	26.20000076	-28.70000076	54.90000153	18.2833333	-15.88333358	18.2833333	-19.51666689	613	146	4	103.1077812	390	15	390	15
142	0.579166556	13.19166697	22.66609415	1639.891162	27.60000038	-30.60000038	58.20000076	19.23333327	-16.96666696	19.23333327	-21.23333359	607	143	6	96.90042123	368	21	368	21
142	0.862500022	12.67500005	23.29963261	1530.105641	26.60000038	-27.79999924	54.39999962	18.58333333	-19.08333317	18.58333333	-19.08333317	623	147	5	96.16873441	375	19	375	19
142	0.733333225	12.55000002	22.77677018	1578.863707	26.29999924	-28.79999924	55.09999847	18.96666622	-19.85000022	18.96666622	-19.85000022	494	150	2	117.1535101	341	8	341	8
142	0.462500095	12.25833321	22.20712583	1591.04184	25.89999962	-29.29999924	55.19999886	18.80000003	-20.26666609	18.80000003	-20.26666609	500	147	2	114.2326331	340	9	340	9
142	-0.304166784	12.34166692	21.57634048	1663.802419	26	-31.20000076	57.20000076	18.68333324	-18.30000027	18.68333324	-22.28333362	514	147	3	111.847723	345	11	345	11
142	-0.395833373	12.90833338	22.5670161	1622.089653	26.10000038	-31.10000038	57.20000076	18.36666679	-21.66666683	18.36666679	-21.66666683	529	146	4	107.9483015	348	14	348	14
142	-0.333333264	13.30000001	23.29246922	1602.477262	26.20000076	-30.89999962	57.10000038	18.26666705	-21.16666683	18.26666705	-21.16666683	555	146	4	104.1801739	357	15	357	15
142	0.112499923	12.90833316	23.34237494	1546.33454	26	-29.29999924	55.29999924	18.24999968	-19.81666644	18.24999968	-19.81666644	574	146	6	99.98861573	360	21	360	21
142	0.212499976	12.44166676	22.66241685	1541.223143	25.89999962	-29	54.89999962	18.33333349	-19.6500001	18.33333349	-19.6500001	575	145	4	101.2341074	364	16	364	16
142	-0.066666712	13.03333344	22.90568283	1595.170752	26.5	-30.39999962	56.89999962	18.51666689	-20.83333349	18.51666689	-20.83333349	588	144	5	98.9288082	367	20	367	20
142	0.054166555	12.69166629	22.58303655	1583.612733	26.29999924	-29.89999962	56.19999886	18.46666638	-20.61666648	18.46666638	-20.61666648	598	143	6	97.11098849	367	22	367	22
142	0.716666828	12.55000005	22.01754395	1626.298538	27.29999924	-29.70000076	57	19.44999997	-20.63333305	19.44999997	-20.63333305	579	133	7	95.26096954	350	23	350	23
142	-0.17083328	12.9083334	22.37146214	1657.907288	26.29999924	-31.39999962	57.69999886	18.74999984	-21.96666622	18.74999984	-21.96666622	507	144	3	111.4725787	340	11	340	11
142	-0.666666498	13.11666693	23.05213888	1611.322624	25.79999924	-31.10000038	56.89999962	17.95000013	-21.63333305	17.95000013	-21.63333305	530	146	3	107.9159879	347	12	347	12
142	-0.870833437	12.80833308	23.94080949	1489.5537	24.39999962	-29.10000038	53.5	16.74999968	-19.80000003	16.74999968	-19.80000003	578	151	5	102.6805853	369	18	369	18
142	0.050000037	13.3000002	23.45679095	1589.237954	26.29999924	-30.39999962	56.69999886	18.46666654	-20.64999994	18.46666654	-20.64999994	544	140	4	102.1868253	347	17	347	17
142	0.008333325	12.66666655	21.95262877	1656.255126	26.39999962	-31.29999924	57.69999886	18.98333327	-17.53333326	18.98333327	-21.71666654	538	133	5	98.13038138	334	20	334	20
142	0.554166625	11.75833327	20.99702369	1622.368439	26.20000076	-29.79999924	56	19.11666663	-16.69999993	19.11666663	-20.7166667	541	132	5	96.83018187	332	20	332	20
142	0.558333228	11.48333337	20.39668408	1640.396064	26.20000076	-30.10000038	56.30000114	19.24999984	-16.95000021	19.24999984	-21.01666689	548	131	5	95.48819974	333	22	333	22
142	-1.004166782	13.49166679	23.71118881	1600.602823	25.70000076	-31.20000076	56.90000153	17.5333333	-17.96666706	17.5333333	-21.66666683	518	143	3	109.4349086	342	12	342	12
142	-1.395833214	13.84166662	24.71726182	1553.305063	25.10000038	-30.89999962	56	16.80000003	-21.24999984	16.80000003	-21.24999984	548	143	4	103.9565165	351	15	351	15
142	-0.695833435	12.89166675	23.74155973	1521.075361	24.79999924	-29.5	54.29999924	17.21666654	-20.01666657	17.21666654	-20.01666657	566	143	5	99.77514391	354	20	354	20
142	0.258333415	12.4999999	22.85191906	1541.98048	25.70000076	-29	54.70000076	18.25000016	-19.69999997	18.25000016	-19.69999997	554	136	5	98.32699871	343	20	343	20
142	-1.466666609	13.21666708	23.35100174	1592.552746	25.20000076	-31.39999962	56.60000038	17.01666673	-21.99999984	17.01666673	-21.99999984	531	141	4	105.0685541	342	15	342	15
142	-1.591666738	13.56666676	24.40047962	1551.019965	24.70000076	-30.89999962	55.60000038	16.58333349	-21.38333368	16.58333349	-21.38333368	553	143	5	101.7998067	351	18	351	18
142	-0.708333353	13.55000011	23.56521758	1621.016561	26.20000076	-31.29999924	57.5	18.08333333	-21.66666651	18.08333333	-21.66666651	535	131	4	99.31220624	333	17	333	17
142	0.008333296	12.51666655	22.47157339	1594.474595	26	-29.70000076	55.70000076	18.49999984	-16.46666678	18.49999984	-20.55000003	534	130	4	99.44130412	332	17	332	18
142	-1.658333391	13.7833334	23.88792665	1618.861592	25.39999962	-32.29999924	57.69999886	17.14999994	-22.48333311	17.14999994	-22.48333311	520	132	4	102.5953306	331	15	331	15
142	-1.004166702	13.30833324	23.5545721	1599.929635	25.60000038	-30.89999962	56.5	17.66666667	-17.73333347	17.66666667	-21.46666702	521	129	4	101.0079351	329	17	329	17
142	-4.516666641	14.63333323	26.65452244	1497.1311	22.20000076	-32.70000076	54.90000153	13.45000013	-23.26666673	13.45000013	-23.26666673	555	150	4	107.3297795	368	14	368	14
142	-3.899999974	14.64999977	26.25448024	1524.477549	23	-32.79999924	55.79999924	14.26666657	-23.11666663	14.26666657	-23.11666663	549	147	4	106.1599265	361	15	361	15
142	-3.254166719	13.87499999	25.36563035	1514.948946	23.20000076	-31.5	54.70000076	14.80000003	-22.31666692	14.80000003	-22.31666692	540	144	3	106.2531906	353	13	353	13
142	-3.158333401	14.46666674	25.92592641	1531.816859	23.89999962	-31.89999962	55.79999924	15.01666649	-22.51666689	15.01666649	-22.51666689	545	144	4	104.9600755	354	14	354	14
142	-2.120833208	14.1916667	24.25926011	1631.026516	25.39999962	-33.09999847	58.49999809	16.86666679	-23.14999946	16.86666679	-23.14999946	513	132	4	102.2951458	326	15	326	15
142	-1.43749996	13.54166694	23.34770163	1641.674773	25.70000076	-32.29999924	58	17.65000025	-22.5666666	17.65000025	-22.5666666	504	126	4	101.0199229	319	16	319	16
142	-1.020833304	12.6250001	22.5849735	1602.250498	25.39999962	-30.5	55.89999962	17.73333327	-21.51666689	17.73333327	-21.51666689	503	125	4	101.057265	319	14	319	14
142	-4.254166717	14.1416666	25.66545645	1527.726267	22.60000038	-32.5	55.10000038	14.0333333	-23.38333352	14.0333333	-23.38333352	532	140	3	106.3131832	350	13	350	13
142	-4.15833327	13.01666635	23.62371454	1561.888184	22.5	-32.59999847	55.09999847	14.41666683	-23.89999994	14.41666683	-23.89999994	536	140	4	104.4869309	348	14	348	14
142	-4.433333245	12.61666665	23.76020153	1506.896764	21.29999924	-31.79999924	53.09999847	13.63333337	-23.36666648	13.63333337	-23.36666648	562	148	4	104.2435109	363	15	363	15
142	-2.670833359	14.14166675	24.38218405	1628.888985	25	-33	58	16.44999981	-23.44999981	16.44999981	-23.44999981	517	131	5	100.7785978	326	17	326	17
142	-2.066666727	13.34999999	24.05405404	1573.225327	24.5	-31	55.5	16.55000019	-21.96666686	16.55000019	-21.96666686	518	132	5	99.99074361	325	17	325	17
142	-1.670833309	13.12500008	23.35409235	1602.040554	25.10000038	-31.10000038	56.20000076	17.18333356	-22.05000019	17.18333356	-22.05000019	512	128	5	97.47977753	316	19	316	19
142	-1.620833238	13.35833335	23.11130368	1647.653214	25.5	-32.29999924	57.79999924	17.56666644	-22.78333282	17.56666644	-22.78333282	503	125	5	97.81594243	311	18	311	18
142	-5.154166783	13.97499991	24.82238029	1595.539892	22.29999924	-34	56.29999924	13.86666656	-25.30000019	13.86666656	-25.30000019	499	130	3	104.941811	328	14	328	14
142	-4.42083336	14.17500009	24.52422194	1630.259963	23.5	-34.29999924	57.79999924	14.84999998	-25.25	14.84999998	-25.25	503	128	4	101.9665082	323	15	323	15
142	-4.591666569	14.68333369	25.18582142	1633.287035	23.70000076	-34.59999847	58.29999924	14.66666698	-25.46666654	14.66666698	-25.46666654	521	132	4	101.8710368	334	15	334	15
142	-3.716666608	14.11666697	24.89711954	1595.326039	23.79999924	-32.90000153	56.70000076	15.28333346	-23.86666663	15.28333346	-23.86666663	514	131	5	101.1822593	328	17	328	17
142	-3.670833287	13.14166684	23.93746171	1564.430572	23.20000076	-31.70000076	54.90000153	15.05000011	-23.25	15.05000011	-23.25	530	135	5	100.7665725	336	17	336	17
142	-2.845833262	14.00833305	24.40476238	1620.045531	24.79999924	-32.59999847	57.39999771	16.25000016	-23.38333305	16.25000016	-23.38333305	513	129	5	99.11160105	321	17	321	17
142	-2.06250002	14.12500012	24.06303226	1660.659959	25.79999924	-32.90000153	58.70000076	17.39999994	-23.25000016	17.39999994	-23.25000016	499	124	5	96.75943853	306	20	306	20
142	-2.154166629	13.7749998	23.62778727	1657.435671	25.5	-32.79999924	58.29999924	17.26666673	-23.30000019	17.26666673	-23.30000019	506	127	5	97.47681045	311	18	311	18
142	-1.837500046	13.44166678	23.05603176	1663.826542	25.60000038	-32.70000076	58.30000114	17.5999999	-23.13333352	17.5999999	-23.13333352	510	126	5	95.5035909	310	20	310	20
142	-4.375000108	14.15000015	25.04424721	1597.830219	23.60000038	-32.90000153	56.50000191	14.76666665	-24.28333378	14.76666665	-24.28333378	473	120	4	101.9192438	306	15	306	15
142	-4.525000173	14.90000013	25.42662122	1647.483623	24.39999962	-34.20000076	58.60000038	15.04999971	-25.25000032	15.04999971	-25.25000032	476	121	4	102.4414292	308	15	308	15
142	-4.137499962	15.8083335	25.05282556	1738.536655	25.20000076	-37.90000153	63.10000229	16.08333333	-21.49999996	16.08333333	-26.61666695	455	115	4	102.9731076	294	14	294	14
142	-4.512500148	14.82500017	24.83249578	1682.314608	24.29999924	-35.40000153	59.70000076	15.26666665	-25.98333391	15.26666665	-25.98333391	497	125	5	99.68118135	314	17	314	17
142	-3.541666598	14.5333334	25.05747056	1640.419616	24.60000038	-33.40000153	58.00000191	15.9000001	-24.19999997	15.9000001	-24.19999997	487	123	4	101.0512247	310	15	310	15
142	-3.10416658	15.49166662	25.43787638	1702.570858	25.89999962	-35	60.89999962	16.76666665	-20.26666657	16.76666665	-24.8499999	481	120	5	99.09826654	303	19	303	19
142	-2.908333421	14.0999999	24.31034466	1647.833065	25	-33	58	16.5333333	-23.76666673	16.5333333	-23.76666673	497	124	5	97.74632658	308	18	308	18
142	-2.441666673	14.3500002	24.36332739	1672.720762	25.70000076	-33.20000076	58.90000153	17.21666686	-23.61666679	17.21666686	-23.61666679	497	124	5	97.62218395	306	18	306	18
111	15.65000002	7.466666527	25.7471263	782.728342	29.39999962	0.400000006	28.99999961	23.09999975	5.683333183	25.01666673	5.683333183	1430	234	24	61.39359475	640	86	592	86
111	15.68333322	8.31666655	26.31856535	833.7465533	31.39999962	-0.200000003	31.59999962	20.01666641	7.000000087	25.69999981	5.116666662	1519	256	40	54.37885388	676	162	536	175
111	14.14999998	7.333333164	24.85875679	790.9717807	28.89999962	-0.600000024	29.49999964	18.31666676	5.966666718	23.63333321	4.083333353	1633	278	42	55.03652041	723	165	593	184
111	15.53333321	7.399999805	25.60553634	779.6920429	29.29999924	0.400000006	28.89999923	23.01666641	5.666666612	24.94999981	5.666666612	1371	208	21	61.44348442	594	75	556	75
111	14.5958335	7.808333317	26.74086715	774.3163093	28.60000038	-0.600000024	29.20000041	21.98333375	4.783333302	23.91666698	4.783333302	1447	224	25	61.27593305	636	86	602	86
111	11.20416677	7.675000116	27.60791413	721.3669528	24.5	-3.299999952	27.79999995	18.05000019	2.00000007	19.76666689	2.00000007	1497	224	29	58.64250525	642	100	617	100
111	13.37499988	8.100000154	27.64505109	763.7065644	27.20000076	-2.099999905	29.30000067	20.68333308	3.649999954	22.51666641	3.649999954	1446	224	28	59.50348725	633	97	612	97
111	16.90416681	7.824999581	24.76265688	858.3294113	32.5	0.899999976	31.60000002	25.20000045	6.049999932	27.21666686	6.049999932	1162	169	27	51.97315216	475	99	465	99
111	16.99166662	7.549999913	23.89240594	866.0118262	32.59999847	1	31.59999847	25.36666648	6.066666842	27.41666635	6.066666842	1150	170	31	48.5835909	459	111	434	111
111	17.07499976	7.649999877	23.98119202	874.7453934	33.09999847	1.200000048	31.89999843	21.61666632	6.033333262	27.5833327	6.033333262	1167	180	34	48.48173615	475	122	425	122
111	17.19166669	7.41666618	23.32284905	881.2719117	32.70000076	0.899999976	31.80000079	21.75	6.049999972	27.76666705	6.049999972	1237	196	41	47.16129118	512	150	435	150
111	17.17500003	7.850000074	24.45482887	874.9272759	33	0.899999976	32.10000002	21.69999981	8.083333313	27.66666698	6.066666822	1276	212	36	52.22279311	551	144	460	144
111	17.33749993	8.041666518	24.66768869	889.8649736	33.5	0.899999976	32.60000002	21.86666679	8.099999845	28.01666673	6.083333234	1324	226	36	54.62664154	581	142	486	149
111	15.72499997	8.133333315	25.49634299	853.0493344	31.39999962	-0.5	31.89999962	20.08333349	6.866666675	25.94999981	4.900000115	1494	255	37	55.27638009	650	150	565	161
111	16.9291665	8.624999796	26.13636363	882.3637085	33.29999924	0.300000012	32.99999923	21.25	7.749999732	27.51666641	5.783333153	1439	250	37	55.47169859	630	147	542	161
111	17.39999989	8.633333455	26.00401761	896.232005	34.09999847	0.899999976	33.1999985	21.73333343	8.099999964	28.08333333	6.033333361	1399	235	40	52.65925475	604	153	507	166
111	11.46250004	8.158333341	28.93025978	717.4200232	25.10000038	-3.099999905	28.20000029	18.33333349	2.316666643	20.01666689	2.316666643	1373	198	24	60.17588752	576	79	551	79
111	13.29166663	9.066666845	30.52749848	744.1463323	27.29999924	-2.400000095	29.69999933	20.46666638	3.733333382	22.08333286	3.733333382	1422	221	24	61.77492608	613	82	592	82
111	14.15833328	7.566666558	25.91324128	781.4724826	28.10000038	-1.100000024	29.20000041	21.63333337	4.266666581	23.61666648	4.266666581	1428	228	25	61.55805341	622	87	609	87
111	13.45000016	7.766666752	26.50739467	771.559833	27.60000038	-1.700000048	29.30000043	20.81666692	3.700000004	22.80000051	3.700000004	1382	218	25	60.58696604	597	87	591	87
111	13.37500016	7.766666718	26.41723376	775.5599235	27.5	-1.899999976	29.39999998	22.75000032	3.566666666	22.75000032	3.566666666	1342	210	26	59.61165129	576	88	576	88
111	16.28750021	7.908333484	25.67640742	828.5478258	31	0.200000003	30.8	26.28333346	5.799999985	26.28333346	5.799999985	1168	198	22	61.57882031	527	78	527	78
111	16.95833319	7.79999953	24.76190388	857.4853004	32.29999924	0.800000012	31.49999923	27.23333295	6.099999954	27.23333295	6.099999954	1091	169	24	55.98113981	467	84	467	84
111	16.87083344	7.675000573	24.2113571	869.9071443	32.40000153	0.699999988	31.70000154	25.28333346	5.850000093	27.28333346	5.850000093	1050	147	23	50.34736672	423	87	406	87
111	16.86250008	8.058333466	24.87139961	877.7816192	33	0.600000024	32.39999998	25.40000025	5.750000099	27.40000025	5.750000099	1091	162	26	50.66174405	452	98	423	98
111	16.87083346	8.225000262	25.15290541	887.9354522	33.20000076	0.5	32.70000076	25.51666673	5.616666794	27.53333378	5.616666794	1137	177	28	52.01598198	483	108	438	108
111	16.96249997	8.524999718	25.6777094	891.4725441	33.70000076	0.5	33.20000076	25.66666698	5.666666627	27.66666667	5.666666627	1195	190	29	52.90019528	515	120	456	120
111	17.06666654	7.899999897	24.30769199	889.2676622	33	0.5	32.5	25.64999994	7.783333222	27.75	5.783333222	1242	202	30	54.35740575	543	125	479	126
111	17.1708334	7.941666971	24.28644392	895.5533109	33.29999924	0.600000024	32.69999921	25.75	7.783333401	27.91666698	5.816666742	1306	220	33	54.9772727	576	135	512	138
111	17.10416656	8.591666599	25.80080119	894.8678345	33.79999924	0.5	33.29999924	25.63333321	7.716666659	27.83333333	5.783333341	1362	240	33	57.08647657	607	132	556	139
111	16.29999998	8.816666628	26.71717097	876.3586887	32.70000076	-0.300000012	33.00000077	24.66666667	7.116666545	26.76666673	5.199999919	1490	271	36	57.46661587	654	141	623	150
111	13.44166667	9.00000002	29.5081961	773.5450709	28.20000076	-2.299999952	30.50000072	22.68333371	3.583333372	22.68333371	3.583333372	1290	215	22	63.0199362	562	74	562	74
111	16.2958334	7.941666507	25.95315917	826.2303792	30.79999924	0.200000003	30.59999923	26.28333346	5.866666588	26.28333346	5.866666588	1155	211	19	65.98353578	529	65	529	65
111	15.43749999	8.875000343	27.64797684	830.0770034	30.79999924	-1.299999952	32.09999919	25.46666654	4.900000046	25.46666654	4.900000046	1110	203	17	66.16965684	514	64	514	64
111	16.53333341	8.583333279	26.41025561	866.6926133	32.20000076	-0.300000012	32.50000077	26.96666686	5.549999903	26.96666686	5.549999903	1029	181	18	62.1004183	460	66	460	66
111	16.43333328	8.400000163	25.92592704	873.4995747	32.29999924	-0.100000001	32.39999924	26.88333321	5.349999928	26.88333321	5.349999928	1018	167	19	56.95176355	430	74	430	74
111	16.44166674	9.149999584	26.9911498	897.1845794	33.29999924	-0.600000024	33.89999926	25.21666686	5.049999863	27.20000013	5.049999863	1017	165	21	55.57797092	439	80	421	80
111	16.30416673	8.791666637	26.480923	883.0022649	32.70000076	-0.5	33.20000076	24.95000013	5.099999964	26.89999994	5.099999964	1092	173	23	54.51949173	473	94	445	94
111	16.65833336	8.749999887	26.11940324	898.5716828	33.29999924	-0.200000003	33.49999924	25.41666667	5.233333257	27.41666667	5.233333257	1142	179	25	54.87013776	503	104	462	104
111	16.69166659	9.083333369	26.71568698	902.8863551	33.79999924	-0.200000003	33.99999924	25.51666641	5.233333357	27.53333314	5.233333357	1193	188	25	55.80716118	531	111	487	111
111	16.80000016	9.150000151	26.83284382	902.7659583	33.90000153	-0.200000003	34.10000153	25.58333365	5.350000031	27.63333352	5.350000031	1236	199	26	57.37089958	558	114	516	114
111	16.44166678	9.316666573	27.48279285	887.2988536	33.29999924	-0.600000024	33.89999926	25.03333314	7.033333341	27.05000019	5.166666726	1331	230	27	59.89258757	608	117	582	118
111	15.76249996	9.224999835	27.6197606	873.6577349	32.29999924	-1.100000024	33.39999926	24.25	6.516666651	26.23333327	4.666666647	1429	253	31	60.10062228	642	125	641	127
111	9.520833433	9.791666746	32.63888864	730.297136	24.10000038	-5.900000095	30.00000048	18.26666673	0.100000064	18.26666673	0.100000064	1246	210	19	63.65201771	539	68	539	68
111	14.09999984	9.416666473	29.89417996	797.1340521	29.29999924	-2.200000048	31.49999928	23.01666641	3.900000085	23.64999962	3.900000085	1124	202	16	65.86569411	502	58	501	58
111	12.38749997	9.958333333	31.51371222	773.8690448	27.70000076	-3.900000095	31.60000086	21.63333337	2.450000008	21.63333337	2.450000008	1170	202	18	63.80391443	517	66	517	66
111	15.16249991	9.458333156	28.57502431	852.2886906	31.10000038	-2	33.10000038	25.46666654	4.333333369	25.46666654	4.333333369	1042	188	15	64.54483932	464	58	464	58
111	16.02499993	9.100000074	27.24550854	881.5856043	32.20000076	-1.200000048	33.40000081	26.63333321	4.816666663	26.63333321	4.816666663	993	181	16	62.01461922	434	63	434	63
111	16.10000004	8.683333198	26.23363625	885.1450811	32.09999847	-1	33.09999847	24.86666679	4.850000064	26.76666673	4.850000064	986	181	17	60.5425141	429	68	427	68
111	15.87083321	9.341666525	27.39491772	893.2968845	32.59999847	-1.5	34.09999847	24.74999968	4.49999995	26.66666603	4.49999995	1034	182	18	58.539952	451	77	441	77
111	16.21249996	9.141666676	26.8872537	902.1669004	32.90000153	-1.100000024	34.00000155	25.10000006	4.699999998	27.01666673	4.699999998	1086	188	20	57.35646498	475	88	461	88
111	16.0125001	8.941667219	26.6915427	889.1188885	32.40000153	-1.100000024	33.50000155	24.81666692	4.700000008	26.71666686	4.700000008	1137	199	20	58.25651943	504	92	487	92
111	16.22083347	9.691666815	27.92987551	908.5564595	33.5	-1.200000048	34.70000005	25.16666667	4.650000068	27.10000038	4.650000068	1167	208	22	58.5028474	523	99	503	99
111	14.09583328	8.574999767	26.54798693	853.2783233	30	-2.299999952	32.29999995	22.51666673	3.233333354	24.39999994	3.233333354	1335	231	26	58.92006185	592	113	592	113
111	12.03333328	9.599999875	31.78807875	741.0414466	26.60000038	-3.599999905	30.20000029	20.05000003	2.433333417	20.88333337	2.433333417	1117	194	14	66.03207699	498	52	480	52
111	11.96250009	8.64166675	28.80555515	762.9492049	26.70000076	-3.299999952	30.00000072	20.33333349	2.166666627	21.08333349	2.166666627	1136	196	16	65.14823975	505	57	493	57
111	10.85416661	9.091666738	30.50894859	742.8858258	25.5	-4.300000191	29.80000019	18.99999968	1.316666643	19.73333327	1.316666643	1148	196	18	64.04584349	506	62	499	62
111	14.53750004	9.374999889	28.49544031	848.0435353	30.5	-2.400000095	32.9000001	23.85000006	3.70000011	24.70000013	3.70000011	1026	183	14	65.33489054	463	53	449	53
111	15.33333332	9.199999513	27.54490943	873.5229976	31.29999924	-2.099999905	33.39999914	24.86666679	4.199999925	25.83333333	4.199999925	1000	178	16	63.64785652	443	57	435	57
111	16.10416645	9.424999838	27.72058776	900.3091619	32.5	-1.5	34	26.89999962	4.650000165	26.89999962	4.650000165	986	177	18	60.99670827	427	66	427	66
111	15.59166665	9.283333476	27.06511165	905.9119809	32.20000076	-2.099999905	34.30000067	26.51666641	4.033333271	26.51666641	4.033333271	972	178	15	61.84961202	421	62	421	62
111	15.72083321	9.658333165	27.91425711	907.3549409	32.70000076	-1.899999976	34.60000074	26.60000006	4.133333241	26.60000006	4.133333241	1007	185	18	60.48342147	441	72	441	72
111	15.42499996	9.566666989	27.8100778	899.0360993	32.20000076	-2.200000048	34.40000081	26.23333327	3.949999912	26.23333327	3.949999912	1067	196	18	60.38136034	472	80	472	80
111	14.35833341	9.466666731	29.95780575	812.6467255	29.60000038	-2	31.60000038	23.35000006	4.016666666	24.14999994	4.016666666	991	175	11	66.91632648	453	44	426	44
111	13.96666666	8.833333325	28.3119665	814.5978753	29.29999924	-1.899999976	31.19999921	23.04999987	3.616666652	23.8166666	3.616666652	983	175	12	66.54254446	448	45	425	45
111	12.46666677	8.699999988	28.80794762	779.5229736	27.29999924	-2.900000095	30.19999933	21	2.450000008	21.76666673	2.450000008	1014	179	13	65.96344179	461	49	441	49
111	15.19166669	9.399999841	28.05970102	869.1030805	31.5	-2	33.5	24.71666686	4.133333318	25.70000013	4.133333318	969	170	13	65.22428813	438	48	416	48
111	16.00416656	9.758333124	28.28502482	900.9148195	32.59999847	-1.899999976	34.49999845	25.83333302	4.550000037	26.83333302	4.550000037	960	166	15	62.9552602	425	54	405	54
111	15.22916654	9.991666242	28.46628625	910.7875194	32.29999924	-2.799999952	35.09999919	26.21666686	3.599999974	26.21666686	3.599999974	957	182	14	63.56852872	427	62	427	62
111	15.31666663	10.08333304	28.48399289	919.8773045	32.59999847	-2.799999952	35.39999843	26.40000025	3.549999992	26.40000025	3.549999992	988	189	16	62.89801269	446	70	446	70
111	13.48333323	8.866666709	29.3598228	792.5744354	28.20000076	-2	30.20000076	22.05000003	3.333333264	22.96666654	3.333333264	903	166	11	68.16719526	422	39	395	39
111	15.52916676	9.508333392	28.29861197	889.5005135	31.79999924	-1.799999952	33.59999919	25.0666666	4.350000168	26.46666686	4.350000168	884	162	10	67.74704842	412	39	385	39
111	14.59583319	9.391666636	28.45959546	873.2917226	30.60000038	-2.400000095	33.00000048	23.89999962	3.466666649	25.13333321	3.466666649	931	168	11	66.88091954	430	43	403	43
122	18.09166662	8.050000032	29.16666587	716.6234986	31.20000076	3.599999905	27.60000086	22.13333321	10.51666657	26.13333321	8.73333327	1587	282	45	58.95417336	738	158	546	191
122	18.84583322	8.175000032	27.52525325	780.1207822	33.29999924	3.599999905	29.69999933	22.96666686	10.71666646	27.94999981	8.866666635	1507	258	47	55.54365039	690	172	484	192
122	18.59583334	8.675000111	28.72516521	780.642078	33.20000076	3	30.20000076	22.88333321	10.30000019	27.66666635	8.516666889	1482	247	45	55.27545513	677	160	475	183
122	17.89166661	8.333333095	29.1375284	745.9887678	31.5	2.900000095	28.5999999	22.10000006	9.933333238	26.29999987	8.149999936	1455	234	41	57.2683445	671	137	491	163
122	15.95833323	8.066666643	29.87654259	694.1732588	29.10000038	2.099999905	27.00000048	19.86666616	8.583333294	23.78333314	6.866666555	1627	267	43	57.9285089	743	143	555	195
122	17.70000014	7.800000012	27.36842041	758.7190295	31.20000076	2.700000048	28.50000072	21.76666673	8.00000004	26.53333378	8.00000004	1490	261	44	59.38737479	693	167	547	167
122	17.33333326	7.633333186	26.32183922	776.8799176	31.29999924	2.299999952	28.99999928	21.48333327	9.25000004	26.34999975	7.350000024	1448	239	48	51.65118485	644	184	428	200
122	18.35833323	8.76666681	28.09829252	808.3536155	33.59999847	2.400000095	31.19999838	22.6500001	9.933333397	27.89999962	8.083333492	1454	230	47	51.03977032	640	174	454	191
122	18.17500008	8.549999932	27.75974137	806.7485367	33.09999847	2.299999952	30.79999852	22.5666666	9.650000135	27.60000006	7.833333214	1433	223	45	51.90683849	635	159	451	179
122	18.39166669	8.866666396	28.78787862	797.4500151	33.29999924	2.5	30.79999924	22.81666692	9.883333365	27.66666667	8.133333206	1439	219	47	51.68859094	634	158	463	183
122	14.84166674	7.733333657	28.3272287	697.6122727	28.20000076	0.899999976	27.30000079	18.63333337	7.549999932	22.91666667	5.783333321	1640	255	45	53.21250506	719	159	544	204
122	15.70000005	7.316666762	25.94562611	761.3653965	29.20000076	1	28.20000076	19.7833333	5.950000127	24.63333321	5.950000127	1394	233	41	55.00219986	625	158	498	158
122	13.5499999	7.249999953	26.65441233	717.1376074	26.79999924	-0.400000006	27.19999924	17.43333324	6.166666642	22.03333314	4.350000078	1540	256	44	54.45440545	688	173	542	175
122	14.98333355	7.366666863	26.21589562	742.7355398	28.70000076	0.600000024	28.10000074	19.08333365	7.283333282	23.73333359	5.450000068	1523	252	47	52.7730287	683	184	502	188
122	17.49999999	7.850000083	26.16666632	801.0703011	32.20000076	2.200000048	30.00000072	21.64999994	9.25000004	26.91666635	7.333333373	1406	230	45	51.57068869	629	183	429	188
122	18.11250005	7.741666595	25.05393596	832.2808871	33.40000153	2.5	30.90000153	22.33333333	9.549999952	28	7.600000143	1362	216	47	48.90191644	593	189	389	199
122	18.30833337	8.349999646	26.42405019	840.1862087	33.79999924	2.200000048	31.59999919	22.73333343	9.583333453	28.29999987	7.666666786	1396	215	48	48.16157915	603	186	408	197
122	18.25416669	8.874999831	27.82131673	833.7141853	33.79999924	1.899999976	31.89999926	22.71666654	9.466666917	28.10000006	7.633333385	1427	215	47	48.36752054	616	179	429	196
122	17.57083338	8.87499996	28.53697876	807.6972081	32.59999847	1.5	31.09999847	21.9333334	8.983333508	26.98333295	7.216666857	1484	223	47	48.72063036	639	176	453	200
122	17.31249992	8.858333429	29.04371616	783.0625203	32	1.5	30.5	21.68333308	8.933333476	26.34999975	7.183333397	1496	224	44	49.45845609	642	168	467	202
122	16.3499999	7.783333302	26.38418068	792.3153558	30.5	1	29.5	20.48333311	6.249999921	25.69999981	6.249999921	1290	215	35	55.64131224	583	140	458	140
122	13.75833341	7.083333236	25.66425014	736.6041138	27.20000076	-0.400000006	27.60000077	17.65000025	4.36666667	22.50000032	4.36666667	1466	237	40	53.61816243	651	162	513	162
122	17.05833346	7.983333309	26.17486331	815.2323529	32	1.5	30.5	21.29999987	6.733333508	26.73333359	6.733333508	1365	223	41	52.52093568	616	170	440	170
122	17.19583318	8.491666377	27.21687937	820.5637231	32.5	1.299999952	31.20000005	21.48333311	8.749999722	26.9333334	6.816666484	1367	216	44	49.79364318	604	181	425	182
122	17.94166666	8.26666678	25.91431652	847.6111684	33.79999924	1.899999976	31.89999926	22.21666686	9.283333282	28.09999975	7.266666631	1356	208	44	47.8898	588	183	407	188
122	17.94583359	7.725000242	24.83922782	847.2427597	33.40000153	2.299999952	31.10000157	22.18333403	9.166666706	28.00000032	7.24999996	1404	211	46	47.07639081	602	188	415	196
122	18.27916656	8.408333421	26.3584119	849.4127855	34	2.099999905	31.9000001	22.83333302	9.383333286	28.39999994	7.499999921	1428	208	49	45.76372124	603	192	423	206
122	18.13749996	8.841666241	27.63020639	836.4457576	33.70000076	1.700000048	32.00000072	22.60000006	9.299999873	28.05000019	7.499999801	1450	211	47	46.99985894	617	184	436	205
122	17.83333314	9.049999783	28.73015946	817.0354673	33.09999847	1.600000024	31.49999845	22.14999994	9.166666607	27.38333289	7.383333226	1457	214	44	47.80548517	620	175	441	205
122	15.97083325	7.708333597	26.21882141	784.826146	30.10000038	0.699999988	29.40000039	20.04999987	5.949999919	25.23333327	5.949999919	1218	200	31	56.68849078	537	113	453	113
122	17.02916672	7.925000151	26.24172169	812.0049813	31.70000076	1.5	30.20000076	21.23333343	6.716666778	26.66666698	6.716666778	1232	208	31	57.61315305	563	126	448	126
122	16.92500007	7.916666905	26.12761318	812.4919617	31.60000038	1.299999952	30.30000043	21.01666673	6.650000016	26.60000006	6.650000016	1296	211	36	55.36189517	592	144	447	144
122	11.98749993	7.89166645	28.08422305	717.4136756	25.79999924	-2.299999952	28.09999919	15.76666657	2.833333337	20.5333333	2.833333337	1570	243	44	51.09512435	679	174	542	174
122	16.16666654	7.983333215	26.52270237	800.773283	30.79999924	0.699999988	30.09999925	20.11666648	6.049999982	25.64999962	6.049999982	1410	218	43	49.59229855	618	176	452	176
122	15.86666667	7.233333359	25.02883517	778.1602108	30	1.100000024	28.89999998	19.6833334	8.066666742	25.11666648	6.03333352	1423	214	45	47.33756227	612	187	441	187
122	18.21250011	8.241666933	25.35897574	872.1580351	34.29999924	1.799999952	32.49999928	22.61666711	9.200000167	28.63333321	7.250000119	1388	204	46	46.13153735	591	190	413	196
122	17.87916654	8.241666446	25.35897489	865.2048034	34.09999847	1.600000024	32.49999845	22.3166666	8.916666567	28.28333314	6.96666652	1427	207	47	45.77682608	603	193	417	205
122	17.4208334	8.391666472	26.38888832	840.6287044	33	1.200000048	31.79999995	21.76666673	8.633333643	27.4333334	6.733333468	1490	216	50	45.78116475	629	197	434	216
122	17.15000001	7.683333566	25.52602451	814.6332138	31.70000076	1.600000024	30.10000074	21.33333333	6.850000044	26.85000006	6.850000044	1285	222	31	59.00748069	584	115	484	115
122	17.28749997	7.641666432	25.30353119	821.2189602	32	1.799999952	30.20000005	21.48333359	6.916666547	27.08333333	6.916666547	1329	226	38	56.82166481	607	136	479	136
122	16.90000005	7.883333296	25.76252649	820.7729269	31.70000076	1.100000024	30.60000074	20.94999981	6.566666742	26.70000045	6.566666742	1368	225	39	54.50648777	619	150	475	150
122	16.93333359	8.083333592	26.07526965	828.0105834	32	1	31	21.03333394	6.50000004	26.75000032	6.50000004	1371	210	41	50.53861759	602	163	455	163
122	15.08749994	7.791666744	26.32319846	779.6943497	29.5	-0.100000001	29.6	18.9333334	5.233333432	24.38333321	5.233333432	1493	218	47	46.65948798	631	187	479	187
122	17.35416654	7.908333242	24.71354193	850.0707344	33.29999924	1.299999952	31.99999928	21.58333317	8.683333278	27.61666648	6.649999976	1394	202	46	46.43009143	593	186	426	192
122	17.79583332	8.308333457	25.33028607	877.4535968	34.09999847	1.299999952	32.79999852	22.16666683	8.749999881	28.30000019	6.733333309	1399	201	46	46.47913903	595	190	412	203
122	17.81250001	8.058333218	25.18229187	864.515427	33.79999924	1.799999952	31.99999928	22.21666654	8.850000183	28.13333321	6.866666675	1426	205	47	47.22858544	611	190	423	209
122	17.57499995	8.600000262	26.62538785	856.993957	33.5	1.200000048	32.29999995	21.86666632	8.699999968	27.76666673	6.73333327	1468	216	45	48.66134151	636	183	446	205
122	15.79166672	7.083333224	25.11820362	770.5453631	29.29999924	1.100000024	28.19999921	23.0666666	6.016666631	24.91666667	6.016666631	1402	239	33	58.75857341	623	112	546	112
122	16.33749994	7.39166672	25.05649705	805.0892785	30.60000038	1.100000024	29.50000036	20.16666635	6.200000147	25.98333327	6.200000147	1422	246	35	58.47461502	641	125	539	125
122	15.74583347	7.724999912	25.92281784	794.2219141	30.20000076	0.400000006	29.80000076	19.68333356	5.716666763	25.26666673	5.716666763	1433	237	37	55.43237279	638	138	523	138
122	16.57083326	7.825000182	25.48859995	824.9337636	31.5	0.800000012	30.69999999	20.51666625	6.25000005	26.53333346	6.25000005	1382	215	41	50.73645507	598	154	481	154
122	16.45416663	7.808333288	25.26968703	823.7510158	31.5	0.600000024	30.89999998	20.58333317	6.083333393	26.41666698	6.083333393	1381	203	44	47.32983434	583	169	458	169
122	17.33749994	7.841666857	24.58202898	858.746773	33.09999847	1.200000048	31.89999843	21.73333343	8.51666673	27.73333327	6.533333222	1350	197	44	46.73229111	571	176	429	178
122	17.67083322	7.991666416	24.58974282	871.6480142	34	1.5	32.5	22.08333333	8.699999889	28.1833334	6.700000008	1360	197	47	46.3028969	577	189	413	198
122	17.41250015	8.45833379	25.86646359	866.705172	33.70000076	1	32.70000076	21.70000013	8.466666897	27.80000051	6.516666691	1383	206	44	49.17558924	602	180	418	194
122	12.91249997	6.524999728	23.47122269	753.2931419	26.79999924	-1	27.79999924	16.73333327	5.250000079	21.88333321	3.350000083	1778	263	51	47.375212	747	205	584	223
122	14.65416669	7.591666549	25.8219954	775.8381349	29.39999962	0	29.39999962	18.60000006	6.683333357	23.86666679	4.76666671	1678	264	47	51.02270111	735	187	549	210
122	16.40833337	7.866666491	26.22222231	803.0448748	30.79999924	0.800000012	29.99999923	24.03333346	6.24999997	26.03333346	6.24999997	1408	246	29	60.85502835	640	99	573	99
122	15.75000009	7.716666679	26.06981952	788.4709079	30.10000038	0.5	29.60000038	23.20000013	5.766666611	25.20000013	5.766666611	1432	249	31	59.63234506	644	111	571	111
122	16.14999996	7.783333421	25.68756969	809.0201656	30.79999924	0.5	30.29999924	20.11666679	5.949999889	25.88333321	5.949999889	1406	234	35	55.99514954	609	124	542	124
122	17.0416668	8.00000006	25.55910624	839.0520381	32.29999924	1	31.29999924	21.23333359	6.466666738	27.13333321	6.466666738	1327	207	38	51.37501596	559	134	490	134
122	17.24999993	7.600000203	24.05063236	860.5495094	32.90000153	1.299999952	31.60000157	21.61666648	6.416666627	27.61666679	6.416666627	1318	195	42	47.50019103	539	151	470	151
122	17.09166678	7.333333323	23.57984935	851.4582039	32.70000076	1.600000024	31.10000074	21.21666654	6.400000115	27.35000038	6.400000115	1294	191	43	46.39702083	538	162	433	162
122	17.30833344	8.083333731	25.10351975	864.4252958	33.40000153	1.200000048	32.20000148	21.61666632	8.433333238	27.80000051	6.466666619	1317	203	44	47.68427826	561	172	428	173
122	17.42500003	8.083333015	24.87179444	872.6592028	33.79999924	1.299999952	32.49999928	21.73333359	8.416666547	27.91666635	6.449999968	1353	215	44	50.08832808	592	172	435	178
122	16.70833339	8.550000086	26.63551303	844.7130776	32.40000153	0.300000012	32.10000151	21	7.933333327	26.80000051	6.016666541	1452	236	43	52.07924194	645	171	475	183
122	15.41249992	8.091666518	27.42937838	779.3853145	29.39999962	-0.100000001	29.49999962	22.79999955	5.516666615	24.76666641	5.516666615	1445	244	26	61.21414741	652	92	604	92
122	16.69166669	7.950000102	26.15131548	817.5707738	31.20000076	0.800000012	30.40000075	24.4333334	6.333333383	26.45000013	6.333333383	1389	240	27	61.21446555	634	96	590	96
122	16.06666679	7.983333691	26.17486391	810.65724	30.70000076	0.200000003	30.50000076	23.76666673	5.816666715	25.80000019	5.816666715	1365	222	28	57.55009003	597	103	559	103
122	16.89999992	7.533333331	24.37971954	839.6914909	32	1.100000024	30.89999998	24.94999949	6.283333242	26.98333295	6.283333242	1296	201	32	53.48495815	544	114	518	114
122	17.12083333	7.791666796	24.57939113	857.781126	32.79999924	1.100000024	31.69999921	21.51666657	6.299999932	27.45000013	6.299999932	1238	184	35	49.09556988	496	124	464	124
122	17.15416654	6.774999768	21.85483905	867.1648049	32.59999847	1.600000024	30.99999845	21.48333327	6.233333369	27.59999975	6.233333369	1248	190	39	47.9555212	507	137	455	137
122	17.25833328	7.149999867	22.69841339	873.0948816	33.09999847	1.600000024	31.49999845	21.66666667	6.266666631	27.78333314	6.266666631	1255	200	41	48.4429317	529	149	435	149
122	17.30833327	7.783333232	24.24714347	875.8991114	33.20000076	1.100000024	32.10000074	21.71666686	6.283333202	27.83333333	6.283333202	1310	219	43	50.65025345	568	159	453	159
122	14.72499996	7.466666579	24.97212935	799.1543926	29.39999962	-0.5	29.89999962	18.93333324	6.449999928	24.30000019	4.549999952	1507	247	40	51.98531946	654	163	531	170
122	13.7249999	8.549999878	28.31125861	771.6967672	28.29999924	-1.899999976	30.19999921	21.16666635	3.933333308	23.01666641	3.933333308	1405	211	29	57.55072879	602	101	591	101
122	15.77083322	8.158333364	26.40237334	813.2187825	30.5	-0.400000006	30.90000001	23.54999987	5.433333352	25.49999968	5.433333352	1269	186	26	56.28427604	536	95	534	95
107	6.862500072	11.15833346	23.99641604	1245.30048	28.20000076	-18.29999924	46.5	21.44999997	-9.633333206	21.44999997	-9.633333206	959	253	10	102.6422668	603	37	603	37
107	5.549999977	11.75000019	23.88211383	1334.273734	28	-21.20000076	49.20000076	20.91666683	-12.40000025	20.91666683	-12.40000025	912	232	9	99.615169	567	35	567	35
107	3.537500064	12.30833344	26.8740898	1221.078379	25.70000076	-20.10000038	45.80000114	18.06666692	-12.25	18.06666692	-12.25	953	251	8	102.5825658	607	32	607	32
107	4.729166595	11.77499988	23.98167057	1336.201282	27.29999924	-21.79999924	49.09999847	20.18333308	-13.04999987	20.18333308	-13.04999987	867	221	7	99.97209299	544	29	544	29
107	3.995833289	11.92499993	24.5370367	1303.940631	26.5	-22.10000038	48.60000038	19.20000013	-13.26666665	19.20000013	-13.26666665	884	225	10	98.29155019	551	36	551	36
107	2.750000008	12.3166669	25.87535042	1270.992813	25.60000038	-22	47.60000038	17.76666657	-13.76666665	17.76666657	-13.76666665	878	225	8	99.46643528	551	31	551	31
107	2.741666732	12.36666657	26.20056434	1259.442213	25.60000038	-21.60000038	47.20000076	17.6833334	-13.56666652	17.6833334	-13.56666652	836	208	9	97.57219057	522	33	522	33
107	2.233333334	13.18333337	27.2382923	1279.322154	25.89999962	-22.5	48.39999962	17.45000013	-14.23333343	17.45000013	-14.23333343	760	183	6	96.71281638	471	25	471	25
107	4.68333329	11.60000008	24.31865806	1301.594031	27.10000038	-20.60000038	47.70000076	19.81666692	-12.50000032	19.81666692	-12.50000032	810	212	7	101.2900002	513	26	513	26
107	5.27916653	11.67500021	23.02761348	1390.218199	28.5	-22.20000076	50.70000076	21.33333317	-13.28333362	21.33333317	-13.28333362	786	203	7	100.0167013	493	26	493	26
107	5.154166589	11.25833323	22.20578512	1403.680972	28.20000076	-22.5	50.70000076	21.30000019	-13.65000002	21.30000019	-13.65000002	783	199	7	98.2411094	486	28	486	28
107	3.854166696	12.45833308	24.62121235	1363.037141	27.29999924	-23.29999924	50.59999847	19.73333327	-14.16666667	19.73333327	-14.16666667	802	202	9	97.06519585	496	33	496	33
107	3.545833388	12.05833352	24.50880758	1329.417961	26.5	-22.70000076	49.20000076	19.08333349	-13.9666667	19.08333349	-13.9666667	768	194	6	98.90633797	481	25	481	25
107	2.595833345	12.675	26.29668112	1284.946858	25.89999962	-22.29999924	48.19999886	17.84999975	-13.99999992	17.84999975	-13.99999992	738	180	7	97.09316987	459	26	459	26
107	3.266666651	11.96666708	25.29950695	1270.202811	25.70000076	-21.60000038	47.30000114	18.31666676	-13.28333354	18.31666676	-13.28333354	681	158	7	94.57642859	416	26	416	26
107	1.93749995	11.94166662	26.07350834	1229.689767	24	-21.79999924	45.79999924	16.63333321	-13.84999998	16.63333321	-13.84999998	685	156	5	96.49549768	423	21	423	21
107	3.079166705	11.10833346	25.01876819	1205.590126	24.20000076	-20.20000076	44.40000153	17.33333333	-12.61666671	17.33333333	-12.61666671	658	151	5	95.15039508	399	20	399	20
107	5.487500002	12.10833313	23.37516083	1410.209717	29.5	-22.29999924	51.79999924	21.88333321	-13.19999981	21.88333321	-13.19999981	714	190	7	101.5016008	452	24	452	24
107	4.7833334	12.0666668	23.11621959	1429.785977	28.70000076	-23.5	52.20000076	21.26666705	-14.26666697	21.26666705	-14.26666697	731	196	6	102.3328641	465	22	465	22
107	4.412499938	11.52499987	22.82178192	1386.613142	27.70000076	-22.79999924	50.5	20.4333334	-14.0666666	20.4333334	-14.0666666	761	203	7	101.3041819	482	25	482	25
107	4.695833406	11.70833329	22.5594092	1429.60334	28.39999962	-23.5	51.89999962	21.10000006	-14.46666654	21.10000006	-14.46666654	739	190	8	98.03505857	458	27	458	27
107	4.429166625	11.19166674	22.70114905	1350.510787	27.20000076	-22.10000038	49.30000114	20.21666686	-13.46666694	20.21666686	-13.46666694	713	181	8	97.41759529	441	27	441	27
107	2.491666628	12.18333309	25.32917461	1290.797548	25.60000038	-22.5	48.10000038	17.7833333	-14.26666657	17.7833333	-14.26666657	730	182	6	98.90343663	459	23	459	23
107	3.183333273	12.58333354	25.52400254	1324.258516	26.70000076	-22.60000038	49.30000114	18.81666676	-14.13333337	18.81666676	-14.13333337	651	155	6	96.46821115	402	23	402	23
107	2.862499997	12.25833328	25.59150915	1286.192632	25.70000076	-22.20000076	47.90000153	18.08333349	-13.90000002	18.08333349	-13.90000002	630	146	4	97.32525262	390	18	390	18
107	4.920833332	11.75833356	25.23247524	1261.774476	26.89999962	-19.70000076	46.60000038	19.61666663	-11.6500001	19.61666663	-11.6500001	569	130	4	97.32121784	350	17	350	17
107	4.491666707	11.15000003	24.55947164	1237.227176	26.10000038	-19.29999924	45.39999962	18.98333359	-11.71666678	18.98333359	-11.71666678	577	136	3	96.80180921	348	13	348	13
107	5.462500016	10.72499983	23.51973725	1240.505992	27.29999924	-18.29999924	45.59999847	19.3166666	-10.84999998	19.75000016	-10.84999998	582	138	3	91.82277307	325	12	324	12
107	4.82916678	9.775000075	22.52304185	1181.669585	26.10000038	-17.29999924	43.39999962	18.30000035	-10.78333322	18.30000035	-10.78333322	648	148	5	87.19004348	354	18	354	18
107	6.866666704	11.84999988	23.89112862	1367.612938	30	-19.60000038	49.60000038	22.85000006	-10.96666662	22.85000006	-10.96666662	495	149	2	114.267081	339	9	339	9
107	6.100000093	11.74999978	23.03921526	1411.145558	29.70000076	-21.29999924	51	22.50000016	-12.41666627	22.50000016	-12.41666627	564	164	4	109.2509217	374	13	374	13
107	5.604166731	11.37500003	22.26027386	1422.019156	29.10000038	-22	51.10000038	22.23333359	-13.10000006	22.23333359	-13.10000006	606	169	5	106.0036392	394	17	394	17
107	5.208333356	11.93333303	22.94871737	1436.371427	29.10000038	-22.89999962	52	21.88333352	-13.8166666	21.88333352	-13.8166666	635	179	5	106.2938389	413	17	413	17
107	5.195833271	11.44166679	22.21682872	1430.990531	28.79999924	-22.70000076	51.5	21.8166666	-13.78333338	21.8166666	-13.78333338	670	186	6	104.3189675	433	20	433	20
107	4.404166668	11.99166648	23.2396644	1410.281162	28.29999924	-23.29999924	51.59999847	20.71666654	-14.28333314	20.71666654	-14.28333314	704	194	6	102.9436157	450	22	450	22
107	3.320833427	11.95833357	24.20715222	1337.542641	26.70000076	-22.70000076	49.40000153	18.98333359	-14.21666678	18.98333359	-14.21666678	740	200	6	102.4881814	474	22	474	22
107	4.408333291	11.99999972	23.2108317	1420.182167	28.29999924	-23.39999962	51.69999886	20.81666644	-14.44999981	20.81666644	-14.44999981	662	173	6	100.0950912	416	21	416	21
107	1.837499951	12.20833348	25.12002754	1314.473843	25.10000038	-23.5	48.60000038	17.36666663	-15.18333348	17.36666663	-15.18333348	721	184	5	99.57271256	454	21	454	21
107	3.475000001	12.31666687	24.73226316	1346.449033	26.89999962	-22.89999962	49.79999924	19.2166667	-14.19999997	19.2166667	-14.19999997	637	156	5	98.70465193	400	19	400	19
107	2.916666701	12.54999982	25.5600819	1321.631789	26.29999924	-22.79999924	49.09999847	18.5	-14.34999983	18.5	-14.34999983	619	147	5	98.12116817	386	19	386	19
107	1.966666905	11.75000017	25.26881758	1260.245891	24.20000076	-22.29999924	46.5	16.98333375	-14.29999963	16.98333375	-14.29999963	634	149	2	101.6973564	403	12	403	12
107	4.070833349	11.5083334	24.07601167	1312.075839	26.5	-21.29999924	47.79999924	19.46666686	-13.09999998	19.46666686	-13.09999998	563	127	3	95.45592516	338	13	338	13
107	2.162500114	11.59166664	25.42032243	1237.820882	23.79999924	-21.79999924	45.59999847	16.80000003	-13.84999967	16.80000003	-13.84999967	635	145	2	95.48530178	378	11	378	11
107	1.345833245	11.35833345	25.41014152	1223.930803	22.5	-22.20000076	44.70000076	15.63333313	-14.5	15.63333313	-14.5	689	153	4	90.98250619	393	17	393	17
107	3.150000049	10.98333332	24.73723743	1204.195313	24.10000038	-20.29999924	44.39999962	16.65000017	-12.54999987	17.11666663	-12.54999987	670	143	4	87.07240018	365	18	361	18
107	6.366666615	11.93333379	23.58366345	1410.965738	29.89999962	-20.70000076	50.60000038	22.78333346	-12.01666713	22.78333346	-12.01666713	469	149	2	117.3712721	328	8	328	8
107	5.799999997	11.73333338	23.05173569	1419.449314	29.5	-21.39999962	50.89999962	22.36666663	-12.78333338	22.36666663	-12.78333338	499	157	2	116.1524164	345	9	345	9
107	5.291666652	11.66666682	22.60981924	1442.043742	29.10000038	-22.5	51.60000038	22.10000006	-13.66666667	22.10000006	-13.66666667	545	167	3	113.7126893	371	11	371	11
107	5.120833322	11.09166635	21.53721622	1442.489104	29	-22.5	51.5	21.9333334	-13.9000001	21.9333334	-13.9000001	580	178	3	112.728728	393	13	393	13
107	4.979166622	11.27499991	21.93579765	1445.572316	28.5	-22.89999962	51.39999962	21.68333308	-14.14999994	21.68333308	-14.14999994	611	184	4	111.0435956	410	14	410	14
107	4.820833287	12.30833322	23.17953508	1470.92342	29.39999962	-23.70000076	53.10000038	21.8166666	-14.61666663	21.8166666	-14.61666663	651	184	5	104.7192531	420	17	420	17
107	4.695833515	11.80833337	22.88436684	1430.092914	28.60000038	-23	51.60000038	21.20000045	-14.24999984	21.20000045	-14.24999984	661	183	5	103.2845801	424	19	424	19
107	3.46666662	12.33333323	24.04158561	1399.102523	27.89999962	-23.39999962	51.29999924	19.79999987	-14.83333341	19.79999987	-14.83333341	664	178	5	102.1943031	423	19	423	19
107	3.604166524	12.37499981	24.122807	1398.603934	27.79999924	-23.5	51.29999924	19.93333308	-14.76666673	19.93333308	-14.76666673	631	164	5	100.7036137	399	18	399	18
107	2.566666611	12.06666672	24.72677548	1315.407537	25.70000076	-23.10000038	48.80000114	18.11666663	-14.55000019	18.11666663	-14.55000019	645	166	3	103.6881641	416	13	416	13
107	2.395833339	11.6416671	24.92862293	1273.035863	24.70000076	-22	46.70000076	17.50000016	-14.10000022	17.50000016	-14.10000022	612	136	2	96.6455957	370	11	370	11
107	6.554166769	12.4916668	24.73597387	1404.663447	30.20000076	-20.29999924	50.5	22.85000054	-11.68333336	22.85000054	-11.68333336	439	144	2	119.4053589	311	7	311	7
107	6.374999881	11.95000017	23.71031797	1414.31238	29.89999962	-20.5	50.39999962	22.78333282	-12	22.78333282	-12	440	146	1	121.1352476	314	6	314	6
107	6.037500118	11.92499992	23.38235279	1433.134085	29.70000076	-21.29999924	51	22.60000038	-12.68333316	22.60000038	-12.68333316	448	151	1	121.7876809	318	6	318	6
107	5.491666699	11.68333319	22.59832388	1449.524721	29.39999962	-22.29999924	51.69999886	22.28333314	-13.54999971	22.28333314	-13.54999971	473	155	2	118.6525182	331	8	331	8
107	5.229166682	11.2583333	21.90337233	1448.827824	29.10000038	-22.29999924	51.39999962	22.08333333	-13.78333322	22.08333333	-13.78333322	498	161	2	118.6757168	349	8	349	8
107	5.041666567	11.56666662	22.11599769	1466.222465	29.29999924	-23	52.29999924	22.0666666	-14.23333343	22.0666666	-14.23333343	538	170	3	115.4166008	370	11	370	11
107	4.920833405	12.07499998	22.86931764	1475.628475	29.20000076	-23.60000038	52.80000114	22.05000035	-14.48333335	22.05000035	-14.48333335	564	173	3	112.8991237	382	11	382	11
107	4.504166657	11.92500026	22.93269281	1450.289103	28.5	-23.5	52	21.2166667	-14.63333352	21.2166667	-14.63333352	606	181	3	110.4067493	405	13	405	13
107	4.479166591	11.65833341	22.2912688	1467.814485	28.89999962	-23.39999962	52.29999924	21.5	-14.81666684	21.5	-14.81666684	611	174	4	106.3329238	398	14	398	14
107	4.145833351	12.04166669	22.98028011	1454.596894	28.5	-23.89999962	52.39999962	20.96666686	-15.06666684	20.96666686	-15.06666684	607	165	4	103.8015574	390	16	390	16
107	6.208333328	12.36666653	24.53703694	1391.330018	29.89999962	-20.5	50.39999962	22.48333311	-11.73333331	22.48333311	-11.73333331	398	135	1	126.3929045	295	5	295	5
107	6.091666659	12.16666651	23.9030778	1424.276258	29.89999962	-21	50.89999962	22.68333324	-12.33333325	22.68333324	-12.33333325	434	143	1	120.0408691	309	5	309	5
107	5.933333342	11.93333337	23.3529027	1439.664311	29.70000076	-21.39999962	51.10000038	22.6500001	-12.74999992	22.6500001	-12.74999992	428	142	1	121.0509948	305	5	305	5
107	5.566666717	11.74999991	22.77131749	1458.869949	29.5	-22.10000038	51.60000038	22.50000016	-13.41666667	22.50000016	-13.41666667	445	147	1	119.1653349	312	6	312	6
107	5.295833449	11.59166648	22.33461766	1468.226288	29.29999924	-22.60000038	51.89999962	22.3499999	-13.86666648	22.3499999	-13.86666648	453	151	1	120.8483869	321	7	321	7
107	5.033333436	11.13333312	21.53449393	1472.535435	28.79999924	-22.89999962	51.69999886	22.11666679	-14.24999984	22.11666679	-14.24999984	474	156	2	119.4292543	333	8	333	8
107	4.970833386	11.20833358	21.51311612	1480.640937	28.89999962	-23.20000076	52.10000038	22.16666683	-14.48333351	22.16666683	-14.48333351	500	162	2	117.6737073	347	10	347	10
107	4.950000008	12.06666679	22.59675445	1502.659775	29.39999962	-24	53.39999962	22.30000003	-14.76666689	22.30000003	-14.76666689	531	165	3	113.4517121	360	11	360	11
107	4.587499903	12.34166685	23.06853616	1499.327308	29.10000038	-24.39999962	53.5	21.89999978	-15.11666679	21.89999978	-15.11666679	548	166	3	112.2212068	369	12	369	12
107	4.32083331	12.10833328	22.63239866	1502.938709	29	-24.5	53.5	21.63333305	-15.46666646	21.63333305	-15.46666646	565	163	3	108.274426	371	13	371	13
107	5.754166658	12.64166674	24.69075498	1416.513744	29.70000076	-21.5	51.20000076	22.33333333	-12.46666678	22.33333333	-12.46666678	414	140	1	125.6115229	307	5	307	5
107	5.11249986	11.65833335	23.55218858	1391.252085	28.29999924	-21.20000076	49.5	21.29999971	-13.01666673	21.29999971	-13.01666673	407	134	1	122.1225406	293	5	293	5
107	5.629166688	11.90833353	23.0335268	1461.301515	29.70000076	-22	51.70000076	22.58333365	-13.41666683	22.58333365	-13.41666683	432	143	1	121.0277612	309	5	309	5
107	5.195833308	11.69166645	22.48397394	1477.177054	29.5	-22.5	52	22.44999981	-13.8499999	22.44999981	-13.8499999	458	145	2	113.0075147	310	8	310	8
107	5.075000138	11.09999963	21.51162782	1473.260912	28.79999924	-22.79999924	51.59999847	22.18333324	-14.18333308	22.18333324	-14.18333308	455	146	2	115.5639713	313	8	313	8
107	4.8458333	10.74166643	20.85760472	1476.623078	28.5	-23	51.5	22.05000003	-14.48333327	22.05000003	-14.48333327	452	149	2	119.7517294	318	8	318	8
107	4.699999993	11.86666652	22.22222211	1507.550675	29.10000038	-24.29999924	53.39999962	22.0999999	-15.06666636	22.0999999	-15.06666636	505	157	2	114.6080111	345	9	345	9
107	5.241666696	11.48333317	22.29773432	1471.484761	29.20000076	-22.29999924	51.5	22.38333337	-13.84999983	22.38333337	-13.84999983	408	136	1	122.9205514	296	5	296	5
107	5.125000008	10.93333321	21.27107645	1473.780694	29.10000038	-22.29999924	51.39999962	22.38333337	-13.99999984	22.38333337	-13.99999984	409	138	1	123.60917	296	5	296	5
143	16.09999996	7.38333325	23.14524641	881.4012514	32.09999847	0.200000003	31.89999847	26.79999987	12.23333327	26.79999987	5.116666707	1020	157	32	51.9613823	434	115	434	147
143	15.86249998	8.758333392	25.68426159	929.5578711	33.20000076	-0.899999976	34.10000074	27.13333321	6.416666592	27.13333321	4.283333326	1128	178	31	48.93836415	458	125	458	127
143	15.93749996	7.908332989	23.82028009	918.4377105	32.5	-0.699999988	33.19999999	27.09999975	6.75000007	27.09999975	4.550000022	1086	173	35	49.85353665	452	130	452	139
143	15.52500005	6.300000116	20.12779589	907.8258244	31	-0.300000012	31.30000001	26.41666667	11.45000009	26.41666667	4.150000085	1003	159	34	52.36167772	430	108	430	139
143	15.72083336	7.258333407	22.61163001	898.7199498	31.70000076	-0.400000006	32.10000077	26.61666679	11.88333329	26.61666679	4.583333408	958	156	32	54.75367748	420	110	420	129
143	15.74999995	9.066666458	26.20423776	936.6041225	33.20000076	-1.399999976	34.60000074	27.06666692	4.049999925	27.06666692	4.049999925	1052	194	25	57.09472016	472	106	472	106
143	15.61666675	9.066666923	26.2801928	934.2554968	32.90000153	-1.600000024	34.50000155	26.90000025	3.950000044	26.90000025	3.950000044	1042	177	27	54.96680324	458	109	458	109
143	15.60833346	8.883333468	25.74879266	933.1345974	33	-1.5	34.5	26.93333371	6.183333367	26.93333371	3.950000002	1011	167	30	55.21046953	446	112	446	115
143	15.61666661	8.116666526	24.52165059	911.2986058	32.20000076	-0.899999976	33.10000074	26.60000006	6.616666615	26.60000006	4.24999998	1014	181	35	57.72075523	458	117	458	125
143	15.38749985	8.00833296	24.34143869	906.6499729	32.09999847	-0.800000012	32.89999849	26.28333282	6.549999982	26.28333282	4.083333269	1000	180	32	58.76085694	451	111	451	114
143	15.42083321	6.974999939	22.57281479	875.9655953	31.20000076	0.300000012	30.90000075	25.91666667	4.533333311	25.91666667	4.533333311	1041	166	31	54.01697381	453	115	453	115
143	15.39166666	7.516666867	23.86243479	873.1573607	31.39999962	-0.100000001	31.49999962	25.79999987	4.550000075	25.83333333	4.550000075	1031	157	30	52.56482298	437	113	414	113
143	15.51249997	8.941666674	25.99321592	937.8726552	32.90000153	-1.5	34.40000153	26.76666673	3.666666683	26.76666673	3.666666683	942	205	26	65.19845669	450	93	450	93
143	15.39583328	9.325000239	26.79597829	933.7715581	32.79999924	-2	34.79999924	26.61666616	3.616666729	26.61666616	3.616666729	980	208	25	65.42907036	469	91	469	91
143	15.35000002	9.316666777	26.77203156	931.4626826	32.79999924	-2	34.79999924	26.5666666	3.616666645	26.5666666	3.616666645	977	200	30	63.9734334	468	99	468	99
143	15.1375	9.24166658	26.78743936	921.1285707	32.5	-2	34.5	26.20000013	3.583333363	26.20000013	3.583333363	989	197	34	62.1665319	468	109	468	109
143	15.09583337	8.325	25.30395194	895.7715296	31.79999924	-1.100000024	32.89999926	25.85000006	3.916666762	25.85000006	3.916666762	1014	189	30	58.90435804	461	105	461	105
143	15.16249993	7.108333608	22.93010841	872.5800882	31	0	31	25.58333333	4.316666722	25.58333333	4.316666722	1028	181	28	56.4416897	455	104	455	104
143	15.15833346	9.683333551	27.43153929	941.4853804	32.70000076	-2.599999905	35.30000067	26.43333371	3.183333327	26.43333371	3.183333327	858	224	24	79.14689441	445	83	445	83
143	15.07916671	8.741666526	25.56042787	932.556261	32.20000076	-2	34.20000076	26.28333346	3.200000028	26.28333346	3.200000028	903	219	25	74.8390241	460	82	460	82
143	15.0874999	8.941666673	25.99321826	930.0907049	32.09999847	-2.299999952	34.39999843	26.23333295	3.299999972	26.23333295	3.299999972	948	223	28	73.34344799	484	89	484	89
143	14.85416677	8.975000025	26.39705945	916.7220692	31.79999924	-2.200000048	33.99999928	25.86666648	3.350000021	25.86666648	3.350000021	985	219	30	69.68756165	489	95	489	95
143	14.66249987	8.708333313	26.30916407	897.007954	31.5	-1.600000024	33.10000002	25.39999962	3.483333309	25.39999962	3.483333309	1011	211	29	65.80544415	486	97	486	97
143	15.1458332	10.44166678	28.3740951	966.1602805	33.29999924	-3.5	36.79999924	26.78333282	2.850000024	26.78333282	2.850000024	780	210	25	87.43117695	443	76	443	76
143	14.70000019	6.76666676	20.82051288	945.6984103	30.60000038	-1.899999976	32.50000036	26.00000032	2.683333337	26.00000032	2.683333337	819	223	20	87.59811158	456	67	456	67
143	14.62499997	9.466666679	26.66666616	946.6507966	32.20000076	-3.299999952	35.50000072	26.11666679	2.650000095	26.11666679	2.650000095	862	219	20	81.31163733	462	72	462	72
143	14.46250004	9.525000046	26.98300318	938.8051528	31.89999962	-3.400000095	35.29999971	25.86666679	2.633333385	25.86666679	2.633333385	870	213	27	77.78069257	462	84	462	84
143	14.51249995	9.241666993	26.71001955	927.6806966	31.70000076	-2.900000095	34.60000086	25.60000006	2.833333294	25.60000006	2.833333294	971	211	29	73.49897454	505	93	505	93
143	15.05416652	10.80833324	28.74556756	989.1696539	33.29999924	-4.300000191	37.59999943	26.94999949	2.416666627	26.94999949	2.416666627	699	184	18	92.03308012	421	60	421	60
143	14.70833334	10.38333311	28.06306317	976.354137	32.79999924	-4.199999809	36.99999905	26.43333308	9.399999976	26.43333308	2.250000079	748	198	21	94.97179796	459	65	459	69
143	14.33333325	10.54999979	28.51351296	965.2515672	32.5	-4.5	37	26.03333314	2.050000111	26.03333314	2.050000111	793	210	17	93.3822938	474	62	474	62
143	14.00416668	10.34166678	28.17892796	958.5203024	32.20000076	-4.5	36.70000076	25.68333308	3.983333389	25.68333308	1.866666675	796	198	17	85.6632028	451	62	451	62
143	14.00833337	10.13333313	27.99263309	950.7839675	32	-4.199999809	36.19999981	25.51666673	4.166666786	25.51666673	2.01666677	770	181	23	79.60962404	425	75	425	78
143	13.94583327	8.941666961	26.29902047	918.9011635	31	-3	34	24.96666654	2.416666706	24.96666654	2.416666706	922	229	22	83.04928764	502	77	502	77
143	14.73749988	10.525	27.8439159	1004.340845	32.79999924	-5	37.79999924	26.78333282	1.850000024	26.78333282	1.850000024	677	184	13	95.27418789	413	46	413	46
143	14.64583339	10.9416668	28.71828564	1003.612694	33	-5.099999905	38.0999999	26.61666679	1.76666681	26.61666679	1.76666681	678	176	13	94.3176761	420	50	420	50
143	13.91666675	10.38333368	27.83735522	985.7861116	32.20000076	-5.099999905	37.30000067	25.71666686	1.300000032	25.71666686	1.300000032	797	214	15	97.65819205	498	50	498	50
143	13.71666659	9.999999821	27.39726014	965.1597392	31.89999962	-4.599999905	36.49999952	25.36666648	1.483333349	25.36666648	1.483333349	828	218	13	94.75287651	498	48	498	48
143	13.84583329	7.475000088	22.78963461	928.6462659	30.39999962	-2.400000095	32.79999971	24.84999975	4.416666726	24.84999975	2.133333315	782	177	19	82.7010105	437	63	437	65
143	14.36666658	10.79999975	28.27225186	1007.748004	32.59999847	-5.599999905	38.19999838	26.58333302	1.450000048	26.58333302	1.450000048	674	190	10	99.03755016	411	35	411	35
143	13.85416674	7.975000153	23.66468918	945.08408	30.39999962	-3.299999952	33.69999957	25	1.816666663	25	1.816666663	892	246	12	98.98764223	542	44	542	44
119	18.88750033	7.925000111	29.79323254	684.2551762	31.70000076	5.099999905	26.60000086	22.78333378	11.4333334	26.53333378	9.849999905	1663	288	38	59.77023993	759	145	572	198
119	19.02083333	8.524999936	31.9288378	673.0948186	32.20000076	5.5	26.70000076	22.80000051	15.71666654	26.51666673	10.11666663	1665	282	38	58.84503832	748	146	574	198
119	19.67083341	9.091666738	33.67283799	661.5871529	32.90000153	5.900000095	27.00000143	23.25000032	12.58333325	27.10000038	10.98333319	1633	266	37	58.83047053	731	143	579	186
119	17.84999991	8.316666424	29.28403587	729.9719943	31.70000076	3.299999952	28.40000081	21.93333308	9.94999977	26.10000038	8.249999881	1544	256	40	57.33156063	700	141	509	193
119	18.72499996	8.149999817	29.1071432	725.7895299	32.29999924	4.300000191	27.99999905	22.76666657	10.90000002	26.93333308	9.216666619	1534	255	39	55.68963972	678	147	488	201
119	18.9666666	9.049999754	31.53310197	723.9736698	33.09999847	4.400000095	28.69999838	23.0333333	11.11666656	27.13333321	9.466666619	1557	256	39	55.36463259	686	152	496	204
119	19.00416648	8.974999825	32.0535719	700.7445951	32.79999924	4.800000191	27.99999905	22.8499999	11.39999994	26.91666667	9.816666603	1589	258	39	56.74292515	710	151	525	196
119	16.58333329	8.016666492	28.52906259	729.3999231	30.39999962	2.299999952	28.09999967	20.63333337	8.766666571	24.89999994	7.033333302	1561	247	42	53.1115155	682	155	496	204
119	18.55833353	9.066666822	30.0220741	770.8992301	33.40000153	3.200000048	30.20000148	22.76666705	10.34999994	27.40000025	8.533333341	1464	231	40	51.90533236	625	152	438	207
119	18.66666674	8.249999861	28.44827468	759.6659882	32.70000076	3.700000048	29.00000072	22.83333302	10.50000028	27.33333333	8.750000119	1497	238	40	52.53668277	641	156	448	211
119	18.99166673	8.966666659	30.70776072	743.3151735	33.40000153	4.199999809	29.20000172	23.01666673	10.98333327	27.48333359	9.316666524	1548	250	40	55.87872059	693	155	486	204
119	18.51250007	8.608333548	30.63463906	713.8917806	32.5	4.400000095	28.0999999	22.35000006	10.80000027	26.63333321	9.183333317	1605	261	41	57.98273549	736	157	519	202
119	16.62500012	8.116666873	27.89232635	752.0502263	30.89999962	1.799999952	29.09999967	20.76666673	8.600000223	25.35000006	6.900000095	1541	234	43	50.25557564	660	167	480	209
119	18.39166662	9.166666408	29.10052828	805.571036	34	2.5	31.5	22.68333308	9.783333341	27.75	8.00000004	1461	226	41	50.75835467	626	162	432	210
119	17.67916671	8.708333492	29.22259496	771.2076046	32.20000076	2.400000095	29.80000067	21.83333317	9.466666698	26.53333346	7.650000095	1569	248	42	53.6118846	690	162	482	213
119	18.08750009	9.191666464	30.23574651	773.2843918	33.09999847	2.700000048	30.39999843	22.23333359	9.816666722	26.95000013	8.049999992	1610	261	42	56.91893816	734	162	505	210
119	18.25416655	9.241666416	31.01230346	752.3310934	33	3.200000048	29.79999995	22.25000016	10.23333331	26.84999975	8.449999928	1653	276	42	60.10853627	779	162	530	209
119	17.59999998	8.899999946	28.52564157	811.3960993	32.79999924	1.600000024	31.19999921	21.90000025	8.999999901	27.06666629	7.199999948	1493	222	42	49.17082287	640	172	457	207
119	18.15833344	8.950000167	28.14465318	825.7086205	33.90000153	2.099999905	31.80000162	22.39999994	9.433333238	27.85000038	7.616666555	1498	228	43	51.03428463	653	169	454	210
119	17.35416667	8.058333238	26.77187258	796.7674995	32.09999847	2	30.09999847	21.55000019	8.899999936	26.60000006	7.099999984	1613	252	43	53.63937439	718	172	496	218
119	17.64583331	8.474999944	28.15614608	788.1003006	32.5	2.400000095	30.0999999	21.81666676	9.249999841	26.73333327	7.433333317	1645	267	43	58.00795859	764	169	517	215
119	17.3249999	8.066666583	27.6255709	768.7253256	31.89999962	2.700000048	29.19999957	21.29999971	9.133333325	26.19999981	7.349999944	1743	300	45	61.06569674	832	172	563	221
119	16.99166665	8.56666705	27.28237978	821.5363335	32.29999924	0.899999976	31.39999926	21.19999997	8.433333337	26.68333308	6.533333361	1517	222	48	46.65409929	643	191	448	216
119	13.22916664	7.308333283	26.57575774	717.6301164	26.89999962	-0.600000024	27.49999964	16.99999984	5.883333306	21.64999994	3.966666768	1809	266	53	47.73440737	762	205	573	237
119	17.82916666	8.741666615	27.57623534	834.2292527	33.5	1.799999952	31.70000005	22.06666644	9.116666675	27.63333321	7.199999928	1520	231	44	51.47692062	670	172	466	207
119	17.98750005	8.558333198	26.91299611	839.5213237	33.90000153	2.099999905	31.80000162	22.23333311	9.199999809	27.86666711	7.283333302	1560	247	44	54.90493624	709	172	485	212
119	17.65833324	8.683333198	27.92068689	816.1239439	33.09999847	2	31.09999847	21.86666679	9.050000111	27.1499993	7.166666667	1637	276	43	59.09486985	770	170	521	214
119	17.95416666	9.074999948	29.08653825	809.7936315	33.5	2.299999952	31.20000005	22.0999999	9.366666516	27.36666679	7.566666802	1687	299	46	61.81579516	813	174	542	220
119	18.16250013	8.641666909	28.42653513	791.5064146	33.20000076	2.799999952	30.40000081	22.08333317	14.25000016	27.38333352	7.99999996	1737	316	46	63.44173787	849	174	562	228
119	17.34166654	8.766666253	27.22567095	844.042847	33.20000076	1	32.20000076	21.58333333	8.583333254	27.33333333	6.649999936	1505	224	45	49.66134763	657	178	456	203
119	17.41249997	8.591666569	27.1030504	838.2533783	33.09999847	1.399999976	31.6999985	21.6500001	8.733333369	27.29999955	6.75000002	1533	238	44	52.58255556	685	171	475	203
119	18.02083328	8.274999728	25.69875812	866.3047283	34.09999847	1.899999976	32.1999985	22.23333327	9.049999932	28.28333282	7.049999972	1559	258	44	55.73873956	714	172	501	208
119	17.32916677	8.074999889	26.13268504	828.1399386	32.70000076	1.799999952	30.90000081	21.49999984	8.699999968	27.05000051	6.73333327	1651	288	42	59.2432946	775	170	548	211
119	18.30000007	8.900000016	27.21712539	858.0104029	35	2.299999952	32.70000005	22.4000001	13.99999988	28.50000032	7.46666654	1657	300	45	61.53436441	794	174	548	220
119	18.32500012	9.266666591	28.68937093	833.1580131	34.79999924	2.5	32.29999924	22.31666676	14.10000042	28.1833334	7.783333262	1737	320	48	62.62294499	841	178	573	232
119	17.94166675	8.866666655	28.51018226	805.4299693	33.5	2.400000095	31.0999999	21.96666686	13.78333342	27.35000038	7.616666595	1780	327	49	63.58904501	871	178	574	240
119	10.55416669	6.825000008	27.19123597	657.0438524	23.29999924	-1.799999952	25.09999919	13.95000013	3.850000074	18.36666663	2.149999976	2221	357	48	55.24755359	948	191	799	238
119	17.2499998	8.650000016	27.03124945	842.9682245	33.20000076	1.200000048	32.00000072	21.49999984	8.5	27.26666609	6.549999873	1524	253	43	55.38115282	698	168	490	196
119	17.71666651	8.75000006	26.67683065	870.204597	34.09999847	1.299999952	32.79999852	21.91666635	8.73333323	28.08333302	6.716666738	1543	267	41	57.83285792	716	164	516	197
119	17.97499997	8.049999585	24.99999988	876.3184784	34.09999847	1.899999976	32.1999985	22.1833334	8.983333329	28.39999962	6.916666607	1567	285	41	60.15067214	738	167	537	203
119	18.10416672	8.408333202	25.95164446	868.2884487	34.40000153	2	32.40000153	22.23333327	13.83333325	28.41666698	7.116666675	1619	299	43	61.26230631	768	170	558	210
119	17.96666666	8.500000238	26.8987342	839.3540182	33.70000076	2.099999905	31.60000086	22.00000032	13.79999955	27.86666679	7.299999952	1715	320	46	62.12597879	824	177	577	227
119	18.45416679	8.441666961	26.46290457	840.9287856	34.40000153	2.5	31.90000153	22.36666663	14.36666671	28.43333403	7.799999952	1776	329	51	62.03410034	854	184	586	245
119	18.58333322	8.299999932	26.10062993	840.0198228	34.59999847	2.799999952	31.79999852	22.4333334	14.50000016	28.61666616	8.00000004	1760	310	50	61.07404272	844	185	551	250
119	18.55416652	8.525000016	27.06349088	822.4670667	34.40000153	2.900000095	31.50000143	22.31666629	10.08333325	28.36666648	8.183333397	1712	302	49	60.13705301	813	186	535	243
119	15.74166662	8.383332837	26.69851287	823.1255102	31.29999924	-0.100000001	31.39999924	19.98333311	7.199999952	25.58333333	5.316666627	1579	261	44	53.78919434	708	174	531	192
119	16.63750003	9.124999717	27.99079538	842.0352272	32.90000153	0.300000012	32.60000151	21.00000032	7.799999764	26.73333359	5.98333328	1554	266	42	56.98247971	715	166	526	190
119	16.76250003	8.424999913	26.49371105	842.0217132	32.79999924	1	31.79999924	21.05000019	8.033333381	26.78333346	6.050000111	1536	270	39	58.41372975	712	157	531	185
119	17.75	9.00000001	27.19033234	878.2886263	34.5	1.399999976	33.10000002	22.03333346	8.666666726	28.20000013	6.633333186	1508	270	39	58.89372987	700	159	523	190
119	17.86666674	8.433333347	26.10939053	874.0379961	34.20000076	1.899999976	32.30000079	22.05000019	8.833333512	28.25	6.783333401	1552	280	42	58.97577419	723	167	531	202
119	17.97500003	8.349999805	26.09374997	863.5800264	34.29999924	2.299999952	31.99999928	22.10000022	9.033333262	28.23333327	7.049999913	1633	298	45	59.51639014	766	174	553	216
119	18.04166668	8.866666456	27.53623058	852.2425832	34.20000076	2	32.20000076	22.11666648	9.166666746	28.13333321	7.233333309	1693	308	47	59.66271155	796	180	566	227
119	17.43333341	8.466667155	26.96390744	836.5386858	33.20000076	1.799999952	31.40000081	21.39999994	8.716666897	27.31666692	6.800000072	1726	309	47	59.71834768	814	179	559	232
119	17.12916666	8.825000018	26.82370828	874.2645062	33.5	0.600000024	32.89999998	21.45000029	8.033333361	27.59999975	6.083333313	1479	257	39	56.53536215	669	154	526	175
119	16.68750002	8.425000476	26.00308851	869.8200536	32.79999924	0.400000006	32.39999923	20.89999994	7.683333461	27.08333333	5.666666731	1524	260	40	55.26480995	682	160	537	183
119	17.57500011	8.566666802	26.11788663	889.0815135	34	1.200000048	32.79999995	21.79999987	8.450000087	28.16666698	6.333333254	1479	249	41	54.53556565	661	161	506	185
119	17.56666668	9.149999936	27.64350502	879.9181967	34.29999924	1.200000048	33.09999919	21.68333324	8.483333548	28.03333282	6.416666746	1557	278	40	56.80487919	709	161	541	189
119	17.22083325	8.62499994	26.62037148	872.5288644	33.59999847	1.200000048	32.39999843	21.23333327	8.21666654	27.61666648	6.216666579	1633	297	41	57.92471293	751	164	564	200
119	16.75416665	8.3916668	26.30616554	859.1974374	33	1.100000024	31.89999998	20.63333337	7.950000068	27.01666641	5.950000147	1672	298	42	57.78752172	768	164	566	208
119	17.20416668	8.758333464	26.46022193	896.2813632	34	0.899999976	33.10000002	21.25	7.983333309	27.96666686	5.966666579	1504	269	38	53.9762689	656	155	546	171
119	14.94166664	7.083333261	23.7695741	831.288244	30.20000076	0.400000006	29.80000076	18.69999981	6.433333342	24.91666635	4.516666636	1756	320	40	55.96851251	764	163	667	186
88	10.74166674	7.550000027	21.38810165	1020.206835	27.70000076	-7.599999905	35.30000067	22.40000025	-1.24999993	22.58333365	-2.299999982	577	158	7	101.7432487	363	28	346	28
88	11.25000002	7.016666842	20.27938343	1011.771634	27.70000076	-6.900000095	34.60000086	22.95000013	-1.566666737	22.96666686	-1.566666737	628	165	7	100.1752725	387	26	379	26
88	10.35416687	7.591666646	20.19060258	1108.322781	28.20000076	-9.399999619	37.60000038	23.13333384	-3.999999885	23.13333384	-3.999999885	652	168	9	95.91581874	388	35	388	35
88	9.800000002	9.716666361	23.75713013	1148.999567	29.10000038	-11.80000019	40.90000057	23.05000019	-5.116666635	23.05000019	-5.116666635	685	181	9	100.3396336	420	30	420	30
88	9.662499974	8.875000139	22.02233223	1154.91465	28.70000076	-11.60000038	40.30000114	22.98333327	-5.450000087	22.98333327	-5.450000087	622	172	8	106.5753836	394	25	394	25
88	8.433333372	9.949999879	23.41176442	1196.259958	28.10000038	-14.39999962	42.5	22.25000032	-7.24999998	22.25000032	-7.24999998	689	190	7	106.6785246	438	23	438	23
88	8.458333289	9.683333308	23.16586905	1175.91325	28	-13.80000019	41.80000019	22.01666673	-6.900000036	22.01666673	-6.900000036	744	206	7	106.0677717	472	25	472	25
88	9.237499992	9.325000048	22.68856491	1152.80118	28.79999924	-12.30000019	41.09999943	22.53333314	-5.75	22.53333314	-5.75	792	216	9	103.4490952	495	31	495	31
88	9.274999995	8.850000001	21.96029819	1131.305563	28.79999924	-11.5	40.29999924	22.3166666	-5.466666723	22.3166666	-5.466666723	865	235	11	102.2836045	536	36	536	36
88	9.300000029	8.833333487	22.08333372	1112.809714	28.89999962	-11.10000038	40	22.11666648	-5.199999978	22.11666648	-5.199999978	939	258	11	101.5370231	576	40	576	40
88	8.625000011	11.06666686	26.34920682	1135.608566	28.60000038	-13.39999962	42	21.86666663	-6.133333323	21.86666663	-6.133333323	580	180	2	124.7309343	413	8	413	8
88	9.241666647	11.13333331	26.50793645	1152.427944	29.5	-12.5	42	22.58333365	-5.700000077	22.58333365	-5.700000077	575	176	2	122.2960704	404	9	404	9
88	8.866666707	10.33333324	23.53834471	1228.823041	29.29999924	-14.60000038	43.89999962	23.08333333	-7.183333347	23.08333333	-7.183333347	699	191	7	106.4742283	444	24	444	24
88	8.004166732	10.94166682	24.75490295	1207.19145	28.79999924	-15.39999962	44.19999886	22.03333346	-7.850000064	22.03333346	-7.850000064	798	221	7	106.2233586	509	26	509	26
88	7.733333265	10.40000001	24.12993073	1188.358931	27.89999962	-15.19999981	43.09999943	21.49999968	-7.866666734	21.49999968	-7.866666734	888	246	8	105.9658798	566	30	566	30
88	8.387499938	10.74166673	24.46848936	1201.499294	29	-14.89999962	43.89999962	22.34999975	-7.366666754	22.34999975	-7.366666754	940	259	10	103.8873126	591	36	591	36
88	7.595833396	10.49166682	24.57064786	1164.742386	27.70000076	-15	42.70000076	21.18333356	-7.633333306	21.18333356	-7.633333306	989	273	9	104.6108478	624	35	624	35
88	8.183333283	12.71666639	27.88742665	1202.607635	29.89999962	-15.69999981	45.59999943	22.19999981	-7.433333216	22.19999981	-7.433333216	516	160	2	122.1289363	367	7	367	7
88	8.662499838	12.55833314	27.47994135	1212.641973	30.39999962	-15.30000019	45.69999981	22.68333308	-7.166666736	22.68333308	-7.166666736	521	162	2	121.3652857	368	7	368	7
88	8.224999818	11.66666669	26.27627656	1197.016164	29.29999924	-15.10000038	44.39999962	22.06666644	-7.416666736	22.06666644	-7.416666736	540	171	2	122.0950472	383	7	383	7
88	8.345833326	10.47500003	24.30394418	1195.720502	29.10000038	-14	43.10000038	22.26666641	-7.183333298	22.26666641	-7.183333298	548	174	2	121.7211906	387	7	387	7
88	8.991666791	9.533333376	22.43137215	1213.735483	29.70000076	-12.80000019	42.50000095	23.03333378	-6.866666645	23.03333378	-6.866666645	611	170	4	107.919745	393	16	393	16
88	8.925000032	11.34999983	24.72766867	1267.175639	30.39999962	-15.5	45.89999962	23.63333352	-7.633333365	23.63333352	-7.633333365	664	180	5	105.9948147	422	19	422	19
88	8.054166595	11.32499973	24.72707406	1248.03383	29.39999962	-16.39999962	45.79999924	22.5666666	-8.383333365	22.5666666	-8.383333365	741	202	6	106.590307	475	23	475	23
88	6.779166718	11.49166652	25.25640992	1219.43813	28.5	-17	45.5	21.1833334	-9.183333238	21.1833334	-9.183333238	863	235	8	105.3697608	552	30	552	30
88	7.362499987	11.72499985	25.37878715	1232.610177	29.10000038	-17.10000038	46.20000076	21.85000006	-8.833333393	21.85000006	-8.833333393	913	245	8	103.8890744	578	32	578	32
88	6.637499849	11.65833334	25.12571861	1229.743362	28.39999962	-18	46.39999962	21.0999999	-9.533333421	21.0999999	-9.533333421	959	258	9	103.3446263	605	35	605	35
88	6.416666627	11.6500001	25.21645001	1231.093994	28.10000038	-18.10000038	46.20000076	20.86666648	-9.850000064	20.86666648	-9.850000064	979	259	10	101.7016232	613	39	613	39
88	8.383333332	12.65000011	27.38095273	1240.440409	30.39999962	-15.80000019	46.19999981	22.76666657	-7.716666592	22.76666657	-7.716666592	472	151	2	120.6791667	334	7	334	7
88	8.629166762	12.30833348	26.75724669	1243.524071	30.60000038	-15.39999962	46	22.96666702	-7.599999984	22.96666702	-7.599999984	481	156	2	121.0936204	341	7	341	7
88	8.445833261	12.20833332	26.6557495	1241.002999	30.10000038	-15.69999981	45.80000019	22.80000003	-7.733333329	22.80000003	-7.733333329	505	161	2	119.9941363	355	7	355	7
88	8.420833339	11.29166657	25.14847809	1238.841945	29.89999962	-15	44.89999962	22.85000022	-7.666666627	22.85000022	-7.666666627	525	159	2	116.8832772	361	7	361	7
88	8.833333316	11.63333333	25.51169622	1257.590284	30.79999924	-14.80000019	45.59999943	23.53333314	-7.466666689	23.53333314	-7.466666689	551	160	3	110.5268112	363	10	363	10
88	8.779166599	11.9416664	25.57102024	1275.153203	30.89999962	-15.80000019	46.69999981	23.59999975	-7.849999905	23.59999975	-7.849999905	588	163	4	106.4945581	377	14	377	14
88	8.608333414	11.25000013	24.29805583	1281.119611	30.20000076	-16.10000038	46.30000114	23.51666705	-8.066666663	23.51666705	-8.066666663	615	167	4	106.435404	394	15	394	15
88	8.375000129	11.18333326	24.15406691	1275.744902	30.20000076	-16.10000038	46.30000114	23.31666724	-8.233333389	23.31666724	-8.233333389	669	176	5	103.6428567	420	19	420	19
88	7.591666684	11.43333361	24.64080437	1262.299204	29.20000076	-17.20000076	46.40000153	22.28333362	-9.083333472	22.28333362	-9.083333472	758	201	5	105.153781	483	20	483	20
88	6.48333329	11.39999962	24.20382163	1275.256346	28.29999924	-18.79999924	47.09999847	21.38333321	-10.41666647	21.38333321	-10.41666647	841	221	7	103.6345456	534	28	534	28
88	5.662499954	12.04166661	25.62056725	1256.57928	27.89999962	-19.10000038	47	20.36666663	-10.8833334	20.36666663	-10.8833334	898	236	7	102.8937664	570	29	570	29
88	5.495833352	12.05833353	25.82084225	1241.378388	27.60000038	-19.10000038	46.70000076	20.06666692	-10.85000018	20.06666692	-10.85000018	931	242	9	101.338174	586	35	586	35
88	6.708333323	13.11666669	27.90780148	1248.919225	29.39999962	-17.60000038	47	21.28333314	-9.416666627	21.28333314	-9.416666627	445	138	2	115.9447626	309	8	309	8
88	8.174999967	12.30000006	26.56587421	1257.436973	30.20000076	-16.10000038	46.30000114	22.73333359	-8.166666687	22.73333359	-8.166666687	468	151	2	119.9810591	330	7	330	7
88	7.80416666	12.34166671	26.54121873	1256.572645	29.89999962	-16.60000038	46.5	22.4333334	-8.50000002	22.4333334	-8.50000002	499	152	2	115.7936191	344	7	344	7
88	8.154166634	12.50833379	26.50070676	1274.133331	30.60000038	-16.60000038	47.20000076	23.01666673	-8.400000195	23.01666673	-8.400000195	508	148	2	110.9060926	337	7	337	7
88	8.491666583	12.14999987	25.63291133	1287.165364	30.79999924	-16.60000038	47.39999962	23.43333308	-8.283333311	23.43333308	-8.283333311	529	151	2	109.3520819	346	8	346	8
88	8.21250009	12.05833351	25.27952477	1299.804411	30.70000076	-17	47.70000076	23.41666698	-8.649999996	23.41666698	-8.649999996	574	157	3	105.7187425	367	12	367	12
88	7.979166677	11.77500008	24.73739492	1307.660054	30.5	-17.10000038	47.60000038	23.23333327	-9.066666762	23.23333327	-9.066666762	609	159	4	103.7021125	384	14	384	14
88	7.412500004	11.57499981	24.21548116	1310.407854	29.79999924	-18	47.79999924	22.70000013	-9.816666563	22.70000013	-9.816666563	676	176	4	104.2363166	429	16	429	16
88	7.241666575	11.7166665	24.25810908	1305.197354	29.29999924	-19	48.29999924	22.35000006	-10.13333329	22.35000006	-10.13333329	748	193	6	102.0953973	470	21	470	21
88	5.816666757	11.85000015	25.05285384	1277.579993	28.20000076	-19.10000038	47.30000114	20.73333375	-11.01666665	20.73333375	-11.01666665	830	213	7	101.0293743	522	27	522	27
88	4.654166734	11.82499974	25.21321926	1268.709895	27	-19.89999962	46.89999962	19.58333349	-11.96666638	19.58333349	-11.96666638	877	226	7	101.2945266	555	28	555	28
88	7.695833286	12.35833367	25.96288565	1286.495342	30.39999962	-17.20000076	47.60000038	22.73333295	-9.000000238	22.73333295	-9.000000238	479	143	2	112.0678544	322	7	322	7
88	7.816666618	12.06666663	25.35013978	1294.227281	30.39999962	-17.20000076	47.60000038	22.91666667	-8.966666798	22.91666667	-8.966666798	500	146	2	109.805868	330	7	330	7
88	7.804166665	11.77500012	24.737395	1302.519338	30.20000076	-17.39999962	47.60000038	23.05000003	-9.083333254	23.05000003	-9.083333254	529	150	2	107.964874	345	8	345	8
88	7.724999939	11.96666649	24.82710949	1317.187927	30.29999924	-17.89999962	48.19999886	23.06666629	-9.416666488	23.06666629	-9.416666488	572	157	3	106.2236206	369	12	369	12
88	7.362499942	11.95833335	24.55509986	1332.320467	30.29999924	-18.39999962	48.69999886	22.98333327	-10.01666665	22.98333327	-10.01666665	616	164	4	104.1591171	393	15	393	15
88	6.787499974	11.82499995	24.53319453	1313.901424	29.5	-18.70000076	48.20000076	22.1833334	-10.41666687	22.1833334	-10.41666687	689	182	5	103.3115809	439	20	439	20
88	5.691666697	12.11666661	24.82923523	1315.544873	28.5	-20.29999924	48.79999924	21.03333314	-11.69999989	21.03333314	-11.69999989	760	199	5	102.7454263	484	21	484	21
88	7.287500044	11.99166695	24.52283554	1349.779675	30.20000076	-18.70000076	48.90000153	22.98333375	-10.30000023	22.98333375	-10.30000023	532	154	3	109.893658	354	9	354	9
88	7.179166724	11.85833329	24.10230306	1356.337753	30.10000038	-19.10000038	49.20000076	22.95000013	-10.54999999	22.95000013	-10.54999999	563	158	3	107.6478956	369	12	369	12
88	6.529166698	11.69166676	23.61952881	1358.489238	29.5	-20	49.5	22.41666667	-11.30000003	22.41666667	-11.30000003	632	173	5	104.2429093	406	17	406	17
88	5.583333358	11.76666684	23.25428212	1386.108571	28.89999962	-21.70000076	50.60000038	21.61666663	-12.7833333	21.61666663	-12.7833333	685	186	6	103.9796553	440	20	440	20
113	8.000000001	13.01666649	31.6707211	1038.512922	27.10000038	-14	41.10000038	18.6833334	-5.583333249	20.01666689	-5.583333249	188	50	1	96.21566684	115	5	112	5
113	8.300000009	14.28333306	32.38851075	1107.997784	29.29999924	-14.80000019	44.09999943	20.11666648	-6.016666704	21.55000003	-6.016666704	161	42	1	91.61505735	95	5	94	5
113	8.374999989	13.96666668	31.96033578	1097.112948	28.89999962	-14.80000019	43.69999981	19.86666648	-5.900000059	21.33333333	-5.900000059	165	44	1	93.85830168	100	5	97	5
113	8.683333207	13.68333345	31.45593898	1100.845397	28.89999962	-14.60000038	43.5	20.09999959	-5.683333401	21.63333305	-5.683333401	174	47	2	92.04474651	104	7	101	7
113	8.687499947	13.40833327	30.89477672	1101.757118	28.70000076	-14.69999981	43.40000057	20.06666676	-5.683333372	21.66666667	-5.683333372	191	51	1	94.42861616	116	5	111	5
113	8.716666746	12.78333328	29.72868204	1093.506312	28.60000038	-14.39999962	43	19.91666651	-5.599999835	21.51666673	-5.599999835	204	56	1	97.41323228	126	4	119	4
113	8.125000038	13.61666675	30.66816862	1108.294145	28.89999962	-15.5	44.39999962	19.55000003	-6.31666665	21.13333337	-6.31666665	321	85	3	95.89950543	198	11	182	11
113	8.100000092	13.90000011	30.8203991	1124.390747	29.20000076	-15.89999962	45.10000038	19.66666667	-6.566666531	21.26666689	-6.566666531	344	92	2	99.30263781	217	8	198	8
113	8.491666717	13.78333358	30.09461531	1146.024421	29.79999924	-16	45.79999924	20.1833334	-6.566666712	21.8499999	-6.566666712	370	96	2	99.47243159	233	9	216	9
113	8.712499995	14.05833343	31.03384786	1155.862775	30.20000076	-15.10000038	45.30000114	20.98333327	-6.166666751	22.51666673	-6.166666751	135	36	1	91.70677261	81	4	79	4
113	8.8374999	14.02500002	31.23607983	1145.745341	30.10000038	-14.80000019	44.90000057	20.88333321	-5.950000113	22.48333327	-5.950000113	143	38	1	92.51875479	87	5	84	5
113	8.954166585	13.85833334	31.00298299	1143.255828	29.89999962	-14.80000019	44.69999981	20.86666632	-5.85000005	22.48333311	-5.85000005	150	40	1	92.81454879	91	5	88	5
113	8.88749994	13.57499999	30.57432391	1135.353617	29.60000038	-14.80000019	44.40000057	20.68333324	-5.833333445	22.33333333	-5.833333445	175	46	2	91.18206607	105	7	100	7
113	8.304166642	12.04166652	28.20062367	1119.603142	28.10000038	-14.60000038	42.70000076	19.85000022	-6.2666667	21.41666698	-6.2666667	192	51	1	96.72198885	119	4	113	4
113	8.416666712	13.55	30.44943821	1110.700708	29.10000038	-15.39999962	44.5	20.16666683	-5.883333303	21.85000006	-5.883333303	229	64	1	99.52752015	143	5	135	5
113	7.68333327	13.80000008	31.01123613	1106.968296	28.39999962	-16.10000038	44.5	19.13333337	-6.700000177	20.66666683	-6.700000177	286	78	2	97.92972684	176	8	167	8
113	7.812499978	13.70833337	30.32817066	1135.273547	29.10000038	-16.10000038	45.20000076	19.5	-6.966666708	21.10000006	-6.966666708	317	87	3	97.85139969	196	11	184	11
113	7.541666577	14.1166665	30.42385046	1161.589478	29.5	-16.89999962	46.39999962	19.51666641	-7.566666603	21.14999962	-7.566666603	317	91	2	103.4625389	204	8	188	8
113	7.687500099	14.17499991	30.54956903	1161.850255	29.60000038	-16.79999924	46.39999962	19.66666667	-7.416666428	21.30000003	-7.416666428	362	98	3	99.85339915	228	11	213	11
113	6.679166723	14.69166673	34.0084872	1039.496091	27	-16.20000076	43.20000076	17.43333371	-6.90000011	18.68333371	-6.90000011	151	37	1	93.83167064	92	3	90	3
113	8.766666573	14.09999983	30.65217417	1171.318844	30.29999924	-15.69999981	45.99999905	20.99999968	-6.36666655	22.59999959	-6.36666655	128	33	1	89.47590134	77	6	75	6
113	8.708333359	13.81666673	30.03623141	1175.718035	30.20000076	-15.80000019	46.00000095	20.98333343	-6.466666674	22.65000025	-6.466666674	139	37	1	93.44598919	85	4	83	4
113	8.779166613	13.87500019	30.09761404	1178.705875	30.10000038	-16	46.10000038	20.96666654	-6.450000111	22.63333305	-6.450000111	162	40	2	85.50813987	94	9	91	9
113	8.050000086	12.01666648	28.01087783	1137.473282	28	-14.89999962	42.89999962	19.75000016	-6.633333186	21.45000029	-6.633333186	190	47	1	91.57114268	113	5	110	5
113	8.308333326	13.74999978	30.28634274	1143.886586	29.60000038	-15.80000019	45.40000057	20.38333337	-6.333333379	22.1500001	-6.333333379	220	66	1	105.826886	144	4	134	4
113	8.112499992	13.90833346	30.50073102	1139.595476	29.5	-16.10000038	45.60000038	19.96666686	-6.583333413	21.68333324	-6.583333413	272	81	2	104.6432429	175	8	165	8
113	7.141666698	13.79999988	30.19693703	1154.158154	28.89999962	-16.79999924	45.69999886	19.10000022	-7.766666551	20.73333327	-7.766666551	295	91	2	108.8284735	195	8	182	8
113	7.462499887	13.87499994	30.22875704	1156.480021	29.20000076	-16.70000076	45.90000153	19.39999994	-7.500000159	21.08333333	-7.500000159	333	93	3	102.5309547	213	11	201	11
113	7.06250003	14.05833322	29.47239621	1199.058579	29.10000038	-18.60000038	47.70000076	19.43333324	-8.583333294	21.10000006	-8.583333294	348	94	3	103.0053446	224	11	211	11
113	5.962499909	15.35833297	31.79779132	1207.623736	27.89999962	-20.39999962	48.29999924	19.43333308	-10.13333325	19.43333308	-10.13333325	167	39	2	93.83116587	103	8	103	8
113	6.649999955	14.4666666	32.50936315	1128.554986	27.5	-17	44.5	19.36666663	-4.650000036	19.36666663	-8.26666671	146	34	2	87.96743933	86	9	86	9
113	7.070833345	14.65833333	32.6466224	1104.285978	28.10000038	-16.79999924	44.89999962	18.5	-7.416666518	19.75	-7.416666518	110	27	1	93.29740068	68	3	67	3
113	7.204166686	14.75833334	32.86933956	1086.247624	28.39999962	-16.5	44.89999962	18.48333327	-6.933333357	19.86666663	-6.933333357	112	27	1	85.99828621	66	5	65	5
113	8.812500036	13.69166671	29.69992755	1203.682083	31.10000038	-15	46.10000038	21.48333327	-6.449999943	23.1833334	-6.449999943	88	24	0	98.8663009	57	0	56	0
113	8.966666772	13.84999997	29.3432204	1218.983063	31.5	-15.69999981	47.19999981	21.65000025	-6.699999912	23.38333352	-6.699999912	94	24	1	87.66804219	57	4	55	4
113	8.82083339	13.87499997	29.52127593	1214.979364	31.20000076	-15.80000019	47.00000095	21.56666692	-6.750000139	23.26666689	-6.750000139	109	29	1	92.69203057	67	4	66	4
113	8.845833466	14.0083335	29.80496489	1208.218949	30.79999924	-16.20000076	47	23.05000035	-6.716666715	23.05000035	-6.716666715	119	31	1	91.55793476	72	5	72	5
113	9.049999977	13.85000003	28.5567011	1244.739833	31.20000076	-17.29999924	48.5	21.83333333	-7.116666615	23.64999994	-7.116666615	130	33	2	86.99288781	76	6	75	6
113	9.245833221	13.55833332	28.90902592	1211.690132	31.10000038	-15.80000019	46.90000057	21.96666654	-6.250000109	23.78333314	-6.250000109	137	35	2	88.25439559	81	7	80	7
113	8.150000011	12.73333322	28.80844632	1144.84616	28.89999962	-15.30000019	44.19999981	20.10000006	-6.633333345	21.56666676	-6.633333345	161	43	1	94.34352843	98	5	96	5
113	8.245833194	12.77499997	28.7725227	1139.879274	29.5	-14.89999962	44.39999962	20.11666632	-6.533333198	21.56666629	-6.533333198	164	49	0	104.4331053	106	3	103	3
113	7.270833249	13.15833333	29.83749093	1130.672474	28.29999924	-15.80000019	44.09999943	18.96666638	-7.216666679	20.5999999	-7.216666679	206	62	1	106.9656244	136	4	128	4
113	7.141666735	14.43333337	30.57909686	1189.506839	29.29999924	-17.89999962	47.19999886	19.30000003	-8.349999925	20.98333327	-8.349999925	255	76	2	105.2653143	164	8	158	8
113	6.929166724	13.60833341	29.64778545	1175.705706	28.5	-17.39999962	45.89999962	19.01666689	-8.266666571	20.71666686	-8.266666571	307	88	4	101.008033	193	13	184	13
113	6.862500072	13.94166664	29.2892154	1208.090396	29.20000076	-18.39999962	47.60000038	19.23333327	-8.833333294	20.98333359	-8.833333294	296	86	2	107.7075385	195	8	185	8
113	6.945833442	14.15833354	30.0601559	1184.648903	29	-18.10000038	47.10000038	19.01666705	-8.466666698	20.76666705	-8.466666698	321	89	2	109.444376	214	7	204	7
113	6.441666675	14.01666661	29.57102683	1197.889872	28.39999962	-19	47.39999962	18.64999994	-9.133333345	20.38333321	-9.133333345	368	95	3	105.3339475	238	10	230	10
113	6.683333362	13.08333314	29.07407365	1160.380689	27.89999962	-17.10000038	45	18.58333333	-8.350000083	20.33333333	-8.350000083	401	107	2	108.9594248	265	9	255	9
113	7.579166751	14.90833344	31.38596513	1179.49037	29.70000076	-17.79999924	47.5	21.30000003	-7.666666488	21.30000003	-7.666666488	124	30	1	93.55614591	78	5	78	5
113	8.599999959	15.36666684	31.94733206	1201.430968	31.70000076	-16.39999962	48.10000038	22.86666663	-5.25	22.86666663	-6.716666698	105	27	0	101.1676495	69	2	69	2
113	8.783333475	15.16666665	31.27147762	1224.632302	32.20000076	-16.29999924	48.5	23.40000041	-6.73333318	23.40000041	-6.73333318	88	22	0	99.39453067	57	0	57	0
113	8.5791666	14.675	30.57291667	1225.348665	31.79999924	-16.20000076	48	23.28333314	-6.883333499	23.28333314	-6.883333499	84	21	0	97.99118699	54	0	54	0
113	8.733333163	14.15	29.85232032	1231.363485	31.70000076	-15.69999981	47.40000057	23.56666629	-6.75000007	23.56666629	-6.75000007	78	20	0	96.39984073	50	0	50	0
113	8.062499936	13.65833313	29.69202917	1197.533674	30.29999924	-15.69999981	45.99999905	22.43333308	-5.449999964	22.43333308	-6.999999897	92	23	1	92.61313103	57	3	57	3
113	6.333333279	12.26666665	28.93081783	1109.443621	26.79999924	-15.60000038	42.39999962	19.33333317	-7.950000077	19.33333317	-7.950000077	108	27	1	91.6515139	66	3	66	3
113	7.104166654	12.52499986	28.79310376	1139.791554	28.29999924	-15.19999981	43.49999905	20.5333333	-7.48333321	20.5333333	-7.48333321	100	27	0	99.50014218	64	1	64	1
113	8.362499952	14.0916666	29.48047453	1225.320219	31	-16.79999924	47.79999924	22.8499999	-7.349999925	22.8499999	-7.349999925	102	26	1	93.55994123	63	4	63	4
113	6.891666734	12.36666674	28.23439882	1156.581632	28.60000038	-15.19999981	43.80000019	20.73333343	-7.816666653	20.73333343	-7.816666653	122	31	1	92.73843422	75	4	75	4
113	7.75416673	13.39166655	29.75925836	1161.395045	29.20000076	-15.80000019	45.00000095	21.58333349	-7.049999962	21.58333349	-7.049999962	132	32	2	87.11133014	78	7	78	7
113	9.395833414	13.47500003	28.36842111	1244.459478	31.89999962	-15.60000038	47.5	24.50000032	-6.3500001	24.50000032	-6.3500001	108	29	1	96.8597862	68	3	68	3
113	9.004166707	14.57500002	29.26706876	1264.940628	32.5	-17.29999924	49.79999924	22.3499999	-7.199999789	24.25	-7.199999789	123	34	1	94.84111588	76	5	75	5
113	8.737500053	14.37499996	29.82365208	1216.485474	31.39999962	-16.79999924	48.19999886	21.4666667	-6.899999853	23.19999981	-6.899999853	151	43	1	99.83579839	95	5	94	5
113	6.954166621	13.12499968	29.42825142	1150.21431	28.29999924	-16.29999924	44.59999847	18.91666651	-7.73333317	20.58333317	-7.73333317	187	55	1	104.7757591	122	5	117	5
113	7.50833337	13.9500002	29.55508468	1198.512023	29.60000038	-17.60000038	47.20000076	19.86666679	-8.050000032	21.55000003	-8.050000032	208	62	1	105.7505109	136	6	130	6
113	7.450000048	14.08333317	29.15804016	1221.398228	30	-18.29999924	48.29999924	19.95000013	-8.466666619	21.78333346	-8.466666619	265	74	3	101.8567138	169	11	161	11
113	6.466666743	13.99999999	28.74743279	1245.32094	29.20000076	-19.5	48.70000076	19.21666686	-9.766666651	20.98333327	-9.766666651	300	80	4	99.04058318	187	14	181	14
113	5.6791666	13.79166668	28.97408942	1218.291379	28	-19.60000038	47.60000038	18.19999981	-10.15	19.98333311	-10.15	310	83	4	106.8920296	204	12	196	12
113	5.654166776	13.59166684	28.49406	1226.459175	27.70000076	-20	47.70000076	18.18333371	-10.4	19.91666683	-10.4	338	92	4	107.0205016	221	12	214	12
113	5.974999976	13.81666663	29.08771923	1224.760645	28	-19.5	47.5	18.4666667	-10.01666663	20.26666673	-10.01666663	352	100	4	108.989315	232	12	226	12
113	6.516666824	13.43333354	28.82689578	1209.765833	28.10000038	-18.5	46.60000038	18.83333365	-9.333333317	20.63333368	-9.333333317	366	104	4	109.9923058	243	12	235	12
113	5.962499913	14.24166668	29.0054309	1257.049448	28.39999962	-20.70000076	49.10000038	18.64999986	-10.61666695	20.48333327	-10.61666695	382	105	3	110.1268687	253	11	247	11
113	5.791666638	13.53333332	28.25330569	1245.110127	27.89999962	-20	47.89999962	18.43333308	-10.58333333	20.23333327	-10.58333333	386	104	3	108.9973222	254	10	248	10
113	8.774999905	14.94999979	30.952381	1227.861208	31.79999924	-16.5	48.29999924	23.24999984	-6.966666624	23.24999984	-6.966666624	76	20	0	98.90459397	51	0	51	0
113	8.841666626	14.83333335	30.77455003	1225.946446	32	-16.20000076	48.20000076	23.41666651	-6.75000005	23.41666651	-6.75000005	75	20	0	98.96229501	50	0	50	0
113	9.012500109	14.57500043	30.05154609	1244.648789	32.40000153	-16.10000038	48.50000191	23.88333352	-6.750000134	23.88333352	-6.750000134	66	18	0	98.29093612	44	0	44	0
113	9.066666561	14.39999969	29.44785351	1261.284195	32.59999847	-16.29999924	48.89999771	24.14999962	-5.399999864	24.14999962	-6.883333214	62	17	0	98.47768835	41	0	41	0
113	8.962500008	14.25833303	29.03937571	1275.293411	32.59999847	-16.5	49.09999847	24.21666654	-5.699999961	24.21666654	-7.2	60	16	0	96.13752775	39	0	39	0
113	8.604166669	14.55833332	29.59010907	1272.262591	32.09999847	-17.10000038	49.19999886	23.6833334	-7.600000133	23.6833334	-7.600000133	67	18	0	97.68406778	44	0	44	0
113	8.712500031	14.2916667	28.52627953	1299.960022	32.40000153	-17.70000076	50.10000229	24.00000032	-7.950000068	24.00000032	-7.950000068	71	18	0	91.5345538	45	2	45	2
113	7.116666559	13.13333319	28.55072432	1198.94903	29.29999924	-16.70000076	46	21.26666657	-8.233333362	21.26666657	-8.233333362	94	23	1	86.05849709	56	5	56	5
113	6.604166687	12.79166654	28.55282758	1184.029056	28.39999962	-16.39999962	44.79999924	20.75	-6.649999996	20.75	-8.383333216	103	27	1	99.13875563	67	3	67	3
113	7.850000049	14.34999982	29.22606978	1260.099194	31.29999924	-17.79999924	49.09999847	22.74999984	-5.283333222	22.74999984	-8.299999833	102	26	1	93.98961027	64	5	64	5
113	7.091666652	13.11666649	28.63901029	1201.774887	29.39999962	-16.39999962	45.79999924	21.38333337	-8.183333393	21.38333337	-8.183333393	107	29	0	102.4282916	71	2	71	2
113	7.162500008	11.94166665	27.14015089	1175.581333	28.70000076	-15.30000019	44.00000095	21.1833334	-7.733333255	21.1833334	-7.733333255	113	31	0	103.0264926	75	2	75	2
113	9.083333415	13.59999983	28.57142799	1238.940782	31.70000076	-15.89999962	47.60000038	22.16666698	-6.616666545	23.98333375	-6.616666545	108	30	0	100.8148618	70	2	69	2
113	8.391666755	14.50000013	28.59960535	1297.197743	32.20000076	-18.5	50.70000076	21.93333356	-8.366666615	23.83333349	-8.366666615	128	36	1	100.7135949	83	3	80	3
113	8.166666689	12.63333329	27.52360217	1213.431152	29.79999924	-16.10000038	45.89999962	20.64999994	-7.483333379	22.3499999	-7.483333379	150	43	1	101.0976052	97	5	93	5
113	7.679166816	14.27499994	28.60721453	1292.756847	31.10000038	-18.79999924	49.89999962	20.96666686	-9.19999976	22.75000016	-9.19999976	183	51	2	99.40544067	117	9	111	9
113	7.095833416	14.00833338	28.64689874	1264.166014	30	-18.89999962	48.89999962	20.0666666	-9.349999905	21.81666676	-9.349999905	216	61	3	103.4046458	140	10	134	10
113	7.033333326	14.0166666	28.25940825	1282.168497	30	-19.60000038	49.60000038	20.03333314	-9.733333349	21.86666663	-9.733333349	242	66	3	104.9247012	158	10	152	10
113	7.033333382	14.06666659	27.9655393	1305.790149	30.20000076	-20.10000038	50.30000114	20.15000025	-10.13333338	22.03333378	-10.13333338	262	73	3	110.3351515	177	10	169	10
113	6.716666553	14.11666646	27.89855011	1319.83183	29.89999962	-20.70000076	50.60000038	19.8499999	-10.80000018	21.71666654	-10.80000018	300	86	4	106.461498	195	15	190	15
113	6.279166713	14.05833359	27.51141581	1338.986161	29.70000076	-21.39999962	51.10000038	19.71666702	-11.38333346	21.63333337	-11.38333346	326	97	5	105.6320371	209	19	204	19
113	5.816666583	12.73333327	25.7239056	1326.638485	28.39999962	-21.10000038	49.5	19.13333305	-11.66666663	21.09999975	-11.66666663	336	100	5	106.1812451	215	20	212	20
113	6.075000159	14.14999995	28.29999991	1304.052257	29.10000038	-20.89999962	50	19.28333362	-10.98333319	21.26666705	-10.98333319	313	90	3	113.9075246	213	10	207	10
113	6.154166751	14.70833321	29.47561788	1280.219192	29.10000038	-20.79999924	49.89999962	18.86666687	-10.79999989	20.80000019	-10.79999989	337	91	3	107.8628168	219	10	217	10
113	4.316666692	13.45000027	29.11255421	1192.915343	26.10000038	-20.10000038	46.20000076	18.28333362	-11.23333359	18.28333362	-11.23333359	358	99	3	110.4767542	235	10	235	10
113	4.616666732	13.58333314	29.46493064	1189.461937	26.10000038	-20	46.10000038	18.50000016	-10.88333325	18.50000016	-10.88333325	373	99	3	107.9675676	243	12	243	12
113	5.833333387	14.36666653	30.30942331	1199.199221	28	-19.39999962	47.39999962	19.69999997	-9.833333167	19.69999997	-9.833333167	351	95	2	106.1706442	226	9	226	9
113	7.329166578	14.07500008	29.69409322	1238.374041	30.29999924	-17.10000038	47.39999962	22.08333317	-8.433333516	22.08333317	-8.433333516	76	20	1	88.24612123	48	3	48	3
113	7.045833309	13.35833343	29.75129965	1182.279112	28.79999924	-16.10000038	44.89999962	21.26666641	-6.200000048	21.26666641	-7.783333381	86	23	1	94.10314107	56	3	56	3
113	8.633333241	14.6999999	30.06134972	1257.093209	31.79999924	-17.10000038	48.89999962	23.58333317	-7.316666842	23.58333317	-7.316666842	61	17	0	96.47924527	41	0	41	0
113	8.891666579	14.55000005	29.21686801	1289.737168	32.59999847	-17.20000076	49.79999924	24.11666632	-6.150000105	24.11666632	-7.600000193	54	15	0	97.60467036	37	0	37	0
113	9.154166602	14.54166667	28.90987454	1303.663464	33.09999847	-17.20000076	50.29999924	24.54999955	-7.51666676	24.54999955	-7.51666676	52	14	0	88.42851504	33	0	33	0
113	9.045833277	14.14166672	28.801765	1280.057627	32.70000076	-16.39999962	49.10000038	24.29999987	-5.766666604	24.29999987	-7.18333331	49	14	0	92.06371404	32	0	32	0
113	8.69166661	13.79999985	28.63070576	1263.432965	32.09999847	-16.10000038	48.19999886	23.84999975	-5.766666683	23.84999975	-7.250000012	54	16	0	98.21854226	37	0	37	0
113	8.295833394	14.07499982	29.08057837	1258.800754	31.60000038	-16.79999924	48.39999962	23.35000006	-6.066666444	23.35000006	-7.566666424	65	18	0	99.55820161	44	0	44	0
113	6.870833399	13.9583334	30.01792129	1199.421194	29.20000076	-17.29999924	46.5	21.08333381	-6.716666599	21.08333381	-8.349999994	74	20	0	99.8843916	49	0	49	0
113	7.2166667	14.03333358	29.35843776	1238.551823	30.20000076	-17.60000038	47.80000114	21.95000013	-8.616666667	21.95000013	-8.616666667	80	22	0	101.999262	54	0	54	0
113	7.591666616	12.75000009	27.59740235	1225.16944	30	-16.20000076	46.20000076	22.29999987	-7.850000133	22.29999987	-7.850000133	85	24	0	104.5020824	58	1	58	1
113	7.179166554	12.15833344	26.78047035	1213.373311	29.39999962	-16	45.39999962	21.73333295	-8.116666739	21.73333295	-8.116666739	91	26	0	106.4843399	62	1	62	1
113	7.345833376	12.97500015	27.20125775	1254.807956	30.20000076	-17.5	47.70000076	22.25000016	-8.733333349	22.25000016	-8.733333349	103	26	1	90.0340773	63	5	63	5
113	7.195833264	13.12499992	27.51572376	1254.998101	29.89999962	-17.79999924	47.69999886	22.06666644	-7.166666508	22.06666644	-8.816666571	100	28	0	105.5069923	68	2	68	2
113	5.179166652	13.45833344	27.97990298	1262.145465	28.10000038	-20	48.10000038	20.20000013	-10.91666665	20.20000013	-10.91666665	133	33	2	92.92703593	82	6	82	6
113	8.512500053	12.72500011	27.30686697	1234.782143	30.60000038	-16	46.60000038	21.41666698	-7.283333321	23.1500001	-7.283333321	115	32	0	102.9135529	76	2	74	2
113	7.566666757	11.56666679	26.05105156	1180.391562	28.10000038	-16.29999924	44.39999962	19.86666679	-7.499999901	21.53333346	-7.499999901	132	38	0	104.567411	88	2	84	2
113	7.491666672	12.36666661	26.3681593	1236.582222	29.10000038	-17.79999924	46.89999962	20.33333333	-6.549999952	22.21666654	-8.316666553	154	44	1	107.303345	104	5	99	5
113	6.987500158	12.00833338	25.54964549	1253.555173	28.60000038	-18.39999962	47	19.96666718	-7.183333158	21.86666695	-9.116666446	191	52	2	103.6042583	125	9	120	9
113	6.695833422	11.84166661	25.03523637	1269.852275	28.5	-18.79999924	47.29999924	19.73333327	-9.749999811	21.61666663	-9.749999811	218	58	3	105.1706687	143	10	138	10
113	6.691666542	13.86666657	27.67797803	1314.447388	29.79999924	-20.29999924	50.09999847	19.93333308	-10.55000002	21.78333282	-10.55000002	268	73	4	101.7527288	170	15	167	15
113	5.462499982	13.59166673	27.85177542	1282.648408	28.10000038	-20.70000076	48.80000114	18.48333343	-11.26666677	20.33333333	-11.26666677	294	84	4	107.6501271	192	14	189	14
113	4.691666663	13.93333356	28.49352376	1262.472037	27.70000076	-21.20000076	48.90000153	17.71666686	-9.900000294	19.60000022	-11.63333344	327	91	5	103.2813022	206	17	205	17
113	3.516666676	13.21666695	27.94221274	1229.191053	26.20000076	-21.10000038	47.30000114	16.16666698	-12.23333351	18.16666698	-12.23333351	331	92	4	107.9195602	215	15	214	15
113	1.82083333	11.85833324	27.01214885	1157.480521	23.10000038	-20.79999924	43.89999962	15.71666654	-12.96666654	15.71666654	-12.96666654	338	93	3	110.5278279	223	10	223	10
113	5.195833391	12.54166681	26.51515118	1249.495281	27.70000076	-19.60000038	47.30000114	18.06666692	-11.04999999	19.91666667	-11.04999999	277	84	1	118.6180165	192	5	189	5
113	4.149999981	13.2	27.96610124	1250.799737	26.20000076	-21	47.20000076	18.73333311	-12.13333325	18.73333311	-12.13333325	296	90	1	116.9106618	202	5	202	5
113	3.599999964	13.50000022	29.28416509	1211.809318	25.39999962	-20.70000076	46.10000038	17.78333314	-12.05000007	17.78333314	-12.05000007	335	95	2	111.6454118	224	9	224	9
113	5.020833419	14.04166669	30.19713268	1192.87556	26.70000076	-19.79999924	46.5	18.91666683	-10.43333328	18.91666683	-10.43333328	345	89	2	106.3155797	226	9	226	9
113	4.958333453	13.30000021	29.16666688	1193.916082	26.20000076	-19.39999962	45.60000038	18.78333346	-10.51666655	18.78333346	-10.51666655	344	94	2	104.2948439	223	9	223	9
113	6.775000024	13.50000026	30.26905862	1160.753097	28.5	-16.10000038	44.60000038	20.70000013	-7.833333532	20.70000013	-7.833333532	70	20	1	91.24808355	46	3	46	3
113	7.558333392	13.55000012	29.20258671	1220.064887	29.89999962	-16.5	46.39999962	22.16666667	-6.366666655	22.16666667	-7.849999905	63	18	1	89.50774471	41	3	41	3
113	7.52500009	13.96666665	28.27260477	1292.282165	30.79999924	-18.60000038	49.39999962	22.75000016	-7.583333294	22.75000016	-9.083333234	61	17	1	89.3404299	40	3	40	3
113	7.233333389	13.74999974	28.82599596	1243.887472	29.89999962	-17.79999924	47.69999886	22.11666663	-6.883333166	22.11666663	-8.533333162	66	19	0	96.52376396	45	2	45	2
113	8.42083325	14.15833352	29.43520459	1253.851259	31.39999962	-16.70000076	48.10000038	23.36666648	-7.50000006	23.36666648	-7.50000006	53	16	0	101.2583549	38	0	38	0
113	8.400000095	14.51666701	28.40834904	1330.326361	32.40000153	-18.70000076	51.10000229	23.98333359	-7.166666865	23.98333359	-8.750000119	47	14	0	97.91111748	33	0	33	0
113	8.799999982	14.70000011	28.8801576	1323.093813	33	-17.89999962	50.89999962	24.48333295	-6.649999976	24.48333295	-8.049999833	43	13	0	95.53833395	30	0	30	0
113	9.13333332	14.25000025	28.33001973	1322.491337	33.20000076	-17.10000038	50.30000114	24.73333327	-6.400000056	24.73333327	-7.78333346	40	12	0	91.95737722	27	0	27	0
113	9.204166681	13.87499982	27.80561214	1319.439366	33.09999847	-16.79999924	49.89999771	24.83333302	-6.23333323	24.83333302	-7.633333325	40	12	0	90.8983318	27	0	27	0
113	8.975000064	14.83333363	27.98742195	1403.854269	34.20000076	-18.79999924	53	25.55000019	-5.483333151	25.55000019	-9.099999925	44	12	0	77.7107524	26	2	26	2
113	9.370833303	14.40833363	27.54939448	1394.524134	34.20000076	-18.10000038	52.30000114	25.88333352	-8.366666734	25.88333352	-8.366666734	49	13	0	77.543835	28	2	28	2
113	9.241666565	14.23333309	27.53062554	1381.755847	33.79999924	-17.89999962	51.69999886	25.59999975	-8.349999984	25.59999975	-8.349999984	60	15	1	77.52484125	35	3	35	3
113	9.341666753	14.09999982	27.27272752	1372.260637	33.79999924	-17.89999962	51.69999886	25.63333352	-6.49999994	25.63333352	-8.099999964	55	16	0	101.4486297	38	0	38	0
113	9.445833325	13.74166683	26.94444376	1355.583508	33.40000153	-17.60000038	51.00000191	25.55000019	-7.800000072	25.55000019	-7.800000072	62	18	0	105.7356384	44	0	44	0
113	9.654166589	13.72500004	27.0710056	1349.630343	33.70000076	-17	50.70000076	25.73333327	-7.549999952	25.73333327	-7.549999952	70	19	1	92.72959497	45	3	45	3
113	9.258333405	13.46666674	27.04149885	1329.442531	32.70000076	-17.10000038	49.80000114	25.10000006	-7.666666627	25.10000006	-7.666666627	78	21	0	98.06202943	51	1	51	1
113	8.6166666	14.00000017	27.23735361	1355.392147	32.70000076	-18.70000076	51.40000153	24.59999975	-8.800000091	24.59999975	-8.800000091	91	23	1	89.75870045	56	5	56	5
113	6.791666622	13.09999993	26.68024406	1304.707976	29.89999962	-19.20000076	49.10000038	22.2166667	-9.916666885	22.2166667	-9.916666885	107	28	1	95.80636048	68	3	68	3
113	3.804166685	11.5583334	25.18155445	1248.989513	25.60000038	-20.29999924	45.89999962	19.0333333	-11.93333324	19.0333333	-11.93333324	146	38	2	96.60445385	92	6	92	6
113	3.608333406	10.43333352	23.87490467	1209.6578	24.5	-19.20000076	43.70000076	18.45000013	-11.45000005	18.45000013	-11.45000005	168	44	1	101.8614627	108	5	108	5
113	5.304166702	11.47500021	25.21978068	1236.969278	26.60000038	-18.89999962	45.5	18.26666673	-10.46666658	20.10000006	-10.46666658	162	45	1	111.2229946	110	3	109	3
113	5.670833344	12.59166699	26.39762429	1275.425887	28	-19.70000076	47.70000076	18.88333321	-10.70000017	20.75	-10.70000017	185	51	1	110.3639943	125	5	123	5
113	5.87083326	12.92499959	26.3238289	1330.427905	28.79999924	-20.29999924	49.09999847	19.41666651	-11.51666649	21.31666644	-11.51666649	237	63	3	101.259569	150	10	148	10
113	4.204166646	13.42499994	27.23123763	1295.83153	27.39999962	-21.89999962	49.29999924	17.66666675	-12.4666667	19.63333337	-12.4666667	238	67	3	109.7212335	159	10	156	10
113	3.558333233	13.71666653	27.93618525	1281.928286	26.79999924	-22.29999924	49.09999847	18.89999978	-12.93333332	18.89999978	-12.93333332	285	77	4	102.8681271	180	13	180	13
113	4.049999947	13.83333338	28.23129262	1281.740647	27.29999924	-21.70000076	49	19.26666657	-12.48333347	19.26666657	-12.48333347	294	78	4	103.2484168	186	13	186	13
113	3.849999974	13.64999968	28.31950208	1257.63304	26.79999924	-21.39999962	48.19999886	18.89999978	-12.21666642	18.89999978	-12.21666642	296	79	3	106.1589469	190	11	190	11
113	3.033333207	14.29999996	27.71317802	1329.882653	27.10000038	-24.5	51.60000038	18.76666657	-14.16666683	18.76666657	-14.16666683	260	78	2	114.9729511	176	8	176	8
113	3.216666599	13.68333328	27.58736527	1299.045703	26.39999962	-23.20000076	49.60000038	18.36666679	-13.73333367	18.36666679	-13.73333367	248	80	1	117.9710124	170	5	170	5
113	2.054166737	12.175	26.87638014	1224.545292	23.79999924	-21.5	45.29999924	16.86666663	-13.38333329	16.86666663	-13.38333329	305	88	3	107.6577757	200	11	200	11
113	2.404166693	12.70833332	27.86915179	1214.513485	24.39999962	-21.20000076	45.60000038	17.08333333	-12.86666671	17.08333333	-12.86666671	317	89	2	108.695661	210	9	210	9
113	4.145833356	12.74166647	28.18952711	1200.549987	25.70000076	-19.5	45.20000076	18.21666686	-11.33333321	18.21666686	-11.33333321	327	85	2	106.0242666	215	9	215	9
113	4.404166647	12.59166674	27.91943821	1210.18116	25.60000038	-19.5	45.10000038	18.46666654	-11.23333335	18.46666654	-11.23333335	312	83	2	107.4596413	207	7	207	7
113	7.283333401	12.13333348	27.02301352	1202.40543	28.70000076	-16.20000076	44.90000153	21.33333349	-8.250000079	21.33333349	-8.250000079	466	142	2	117.7404803	326	8	326	8
113	7.741666699	12.41666672	27.2893774	1220.62733	29.39999962	-16.10000038	45.5	21.86666663	-8.133333425	21.86666663	-8.133333425	465	143	2	117.7593278	325	8	325	8
113	5.43333333	13.18333325	28.53535407	1238.663744	27.79999924	-18.39999962	46.19999886	20.2833333	-8.48333327	20.2833333	-10.06666664	70	21	1	97.03851235	48	3	48	3
113	6.237500045	12.52500007	27.64900608	1229.734136	28.20000076	-17.10000038	45.30000114	21.05000019	-1.866666722	21.05000019	-9.233333349	64	20	0	103.7207572	46	2	46	2
113	7.89583339	12.87500003	27.86796498	1239.274825	30.10000038	-16.10000038	46.20000076	22.6833334	-7.800000042	22.6833334	-7.800000042	53	17	0	105.7486948	39	0	39	0
113	8.479166657	14.02499964	28.05000035	1324.727154	32.09999847	-17.89999962	49.99999809	24.04999971	-8.599999746	24.04999971	-8.599999746	46	15	0	100.5229005	33	0	33	0
113	8.579166551	14.07500017	27.81620461	1337.342119	32.40000153	-18.20000076	50.60000229	24.31666692	-7.216666977	24.31666692	-8.616666953	43	14	0	99.96543354	31	0	31	0
113	8.670833583	14.34166669	27.84789648	1365.917054	33.20000076	-18.29999924	51.5	24.73333391	-8.883333226	24.73333391	-8.883333226	39	12	0	91.4735543	27	0	27	0
113	8.941666742	14.66666683	27.93650722	1380.892066	33.90000153	-18.60000038	52.50000191	25.30000019	-7.350000024	25.30000019	-8.616666675	35	11	0	90.732781	24	0	24	0
113	8.970833267	14.70833314	27.85669196	1410.303729	34.29999924	-18.5	52.79999924	25.5666666	-4.833333353	25.5666666	-9.033333242	38	11	0	83.66165625	25	2	25	2
113	8.199999837	13.66666611	27.11640223	1346.723271	32.59999847	-17.79999924	50.39999771	24.31666629	-7.316666524	24.31666629	-8.749999791	44	14	0	99.81429882	31	0	31	0
113	7.900000026	13.91666675	27.55775593	1349.79628	32.20000076	-18.29999924	50.5	24.03333346	-7.633333286	24.03333346	-9.149999917	49	16	0	106.2554475	36	0	36	0
113	7.870833243	14.10833317	28.10424892	1328.550905	32	-18.20000076	50.20000076	23.79999971	-7.266666691	23.79999971	-8.849999994	59	18	0	105.53901	42	0	42	0
113	8.4541667	13.67500001	26.91929076	1359.704943	32.40000153	-18.39999962	50.80000114	24.51666673	-5.349999944	24.51666673	-8.98333319	81	23	1	102.0645829	55	3	55	3
113	7.924999994	11.83333334	24.70424516	1323.954988	30.5	-17.39999962	47.89999962	23.64999994	-7.266666691	23.64999994	-8.95	89	26	0	109.0646162	62	2	62	2
113	7.612500084	12.12500014	25.15560156	1320.435757	30.70000076	-17.5	48.20000076	23.38333368	-9.216666609	23.38333368	-9.216666609	113	28	2	87.74309608	67	6	67	6
113	5.974999937	11.66666658	25.14367819	1262.050091	28	-18.39999962	46.39999962	21.14999994	-10.01666659	21.14999994	-10.01666659	128	34	1	102.0967565	84	4	84	4
113	4.870833388	12.04166672	25.45806857	1287.187673	27.20000076	-20.10000038	47.30000114	20.46666686	-11.34999994	20.46666686	-11.34999994	163	41	2	96.24273579	101	7	101	7
113	5.13750007	12.74166673	26.32575791	1297.531087	28.10000038	-20.29999924	48.39999962	18.7833333	-11.36666648	20.7166667	-11.36666648	175	46	2	100.4794064	112	8	110	8
113	3.829166708	11.99166656	25.352361	1296.2331	26	-21.29999924	47.29999924	17.51666665	-12.53333314	19.48333327	-12.53333314	204	55	2	102.9312259	131	9	130	9
113	4.099999895	12.51666653	26.63120539	1262.049194	26.29999924	-20.70000076	47	17.3666664	-11.93333348	19.24999968	-11.93333348	213	59	2	107.6830366	141	8	139	8
113	3.987500072	12.55833334	26.49437328	1276.184172	26.20000076	-21.20000076	47.40000153	19.21666686	-12.33333337	19.21666686	-12.33333337	254	66	3	98.74039022	157	11	157	11
113	4.491666645	13.09999998	27.52100815	1257.938128	26.89999962	-20.70000076	47.60000038	19.39999994	-11.63333333	19.39999994	-11.63333333	248	65	2	104.4589534	159	8	159	8
113	3.95416659	11.79166667	25.30400552	1303.335685	25.39999962	-21.20000076	46.60000038	19.18333308	-12.81666684	19.18333308	-12.81666684	255	69	2	103.9663971	162	9	162	9
113	3.754166564	12.20833309	25.70175388	1305.729414	25.5	-22	47.5	18.94999965	-13.09999983	18.94999965	-13.09999983	247	69	2	103.2139436	156	8	156	8
113	3.633333286	13.38333368	26.66002685	1325.728509	27	-23.20000076	50.20000076	18.94999981	-13.76666689	18.94999981	-13.76666689	207	68	1	118.3341384	143	5	143	5
113	2.554166749	12.05833337	24.91391113	1335.382935	24.70000076	-23.70000076	48.40000153	18.28333378	-14.53333346	18.28333378	-14.53333346	260	76	1	109.5671228	173	6	173	6
113	3.991666719	12.10000009	26.30434803	1252.586117	25.60000038	-20.39999962	46	18.6833334	-12.11666671	18.6833334	-12.11666671	254	72	1	110.3832405	171	6	171	6
113	2.800000037	11.81666657	24.82493057	1303.524937	24.79999924	-22.79999924	47.59999847	18.0666666	-14.03333322	18.0666666	-14.03333322	271	73	2	108.9267067	182	8	182	8
113	2.754166759	11.95833333	25.66165929	1263.982623	24.5	-22.10000038	46.60000038	17.61666663	-13.49999976	17.61666663	-13.49999976	300	79	2	106.1452312	199	8	199	8
113	2.949999942	12.68333327	26.4787753	1287.102095	25.29999924	-22.60000038	47.89999962	17.89999994	-11.73333325	17.89999994	-13.73333327	327	85	2	103.292331	213	9	213	9
113	2.445833286	11.92499973	24.58762832	1342.725271	24.70000076	-23.79999924	48.5	17.8166666	-15.11666656	17.8166666	-15.11666656	366	94	3	100.6404285	233	11	233	11
113	3.016666654	12.96666676	27.35583617	1264.23411	24.70000076	-22.70000076	47.40000153	17.33333333	-13.68333332	17.33333333	-13.68333332	403	105	3	101.4520529	258	11	258	11
113	1.94583333	11.9583335	25.44326277	1280.066511	23.5	-23.5	47	16.7833333	-14.66666675	16.7833333	-14.66666675	425	115	3	104.5477266	278	12	278	12
113	7.037500064	12.02500014	26.66297125	1222.332209	28.60000038	-16.5	45.10000038	21.25000016	-6.549999952	21.25000016	-8.783333262	414	124	1	114.6969854	286	7	286	7
113	7.350000014	12.41666677	27.28937751	1229.011065	28.89999962	-16.60000038	45.5	21.5666666	-8.616666794	21.5666666	-8.616666794	413	125	1	114.2710475	285	7	285	7
113	6.791666637	12.48333329	27.25618668	1226.819302	28.89999962	-16.89999962	45.79999924	21.16666667	-9.016666691	21.16666667	-9.016666691	474	151	2	118.6750743	333	7	333	7
113	6.26666671	13.34999986	28.2838987	1263.160418	28.89999962	-18.29999924	47.19999886	21.4000001	-6.799999952	21.4000001	-9.649999897	57	19	1	100.3516758	40	3	40	3
113	6.904166732	12.77500012	27.18085132	1274.028078	29.20000076	-17.79999924	47	22.10000022	-9.266666596	22.10000022	-9.266666596	53	18	0	105.1610614	39	1	39	1
113	7.295833257	13.20833329	26.41666657	1365.386148	30.79999924	-19.20000076	50	23.36666648	-10.21666665	23.36666648	-10.21666665	43	15	0	107.0722317	33	0	33	0
113	8.570833365	13.02500002	26.58163269	1333.855422	31.39999962	-17.60000038	49	24.21666686	-4.900000095	24.21666686	-8.566666762	41	15	0	111.1126933	32	0	32	0
113	8.170833305	12.825	26.33470184	1332.037849	31.10000038	-17.60000038	48.70000076	23.91666698	-5.083333393	23.91666698	-8.833333393	43	15	0	108.6769004	33	0	33	0
113	8.395833313	12.77500017	26.01833009	1336.407089	31.39999962	-17.70000076	49.10000038	24.18333308	-5.083333453	24.18333308	-8.700000167	41	15	0	112.7779155	32	0	32	0
113	7.262499968	12.87499984	23.97579165	1534.242665	31.79999924	-21.89999962	53.69999886	24.75	-12.94999989	24.75	-12.94999989	53	14	1	74.03821179	31	4	31	4
113	8.416666744	13.85000006	26.53256677	1408.61366	33	-19.20000076	52.20000076	24.88333352	-5.700000097	24.88333352	-9.699999978	39	13	0	102.3781394	29	0	29	0
113	8.083333224	13.83333323	26.80878613	1397.695055	32.59999847	-19	51.59999847	24.59999975	-5.916666667	24.59999975	-9.749999841	44	15	0	108.626097	33	0	33	0
113	7.125	12.11666675	25.13831336	1322.103175	29.89999962	-18.29999924	48.19999886	22.71666654	-6.499999841	22.71666654	-9.916666587	117	34	1	113.5926461	82	3	82	3
113	6.375000109	11.83333319	24.65277749	1312.162507	29.20000076	-18.79999924	48	21.91666683	-10.48333311	21.91666683	-10.48333311	135	39	1	110.5197157	92	4	92	4
113	5.808333327	12.41666673	25.34013618	1327.706216	29.10000038	-19.89999962	49	21.48333359	-11.29999995	21.48333359	-11.29999995	149	44	1	112.1601617	102	4	102	4
113	5.470833229	12.42499982	25.40899779	1323.082584	28.79999924	-20.10000038	48.89999962	21.19999981	-11.46666686	21.19999981	-11.46666686	158	46	1	113.014682	109	4	109	4
113	5.395833502	12.49166665	25.70301761	1316.231647	28.60000038	-20	48.60000038	21.06666692	-9.599999905	21.06666692	-11.39999998	171	49	1	110.2634211	115	5	115	5
113	5.387499893	12.95833332	26.44557821	1318.635871	28.79999924	-20.20000076	49	19.13333321	-11.48333347	21.04999971	-11.48333347	179	50	1	109.4269304	120	5	119	5
113	5.579166669	14.1583334	28.37341385	1307.797356	29.29999924	-20.60000038	49.89999962	18.98333343	-11.23333349	20.9666667	-11.23333349	170	50	1	116.7282973	119	3	118	3
113	5.11666679	13.53333331	27.12090864	1322.633959	28.89999962	-21	49.89999962	18.9000001	-11.93333308	20.73333327	-11.93333308	181	54	1	111.3333286	122	5	121	5
113	4.32083331	14.10833338	27.18368686	1357.662524	28.29999924	-23.60000038	51.89999962	20.18333324	-13.41666671	20.18333324	-13.41666671	186	58	1	115.0354642	128	4	128	4
113	4.433333321	13.14999993	26.56565642	1324.222473	27.79999924	-21.70000076	49.5	19.98333343	-12.7166667	19.98333343	-12.7166667	194	59	1	113.9029854	133	5	133	5
113	4.71249999	13.57500014	26.61764733	1348.374654	28.79999924	-22.20000076	51	20.58333317	-12.73333351	20.58333317	-12.73333351	223	59	1	104.9992798	146	6	146	6
113	4.741666681	12.26666676	25.66248317	1300.492629	27.5	-20.29999924	47.79999924	20.08333333	-9.716666698	20.08333333	-12.00000008	231	62	1	109.5791635	156	6	156	6
113	4.220833358	11.90833337	24.70608543	1331.746056	26.70000076	-21.5	48.20000076	19.78333346	-10.74999998	19.78333346	-13.05000011	252	69	1	110.0850023	171	6	171	6
113	4.025000069	11.98333336	24.86168806	1329.236782	26.29999924	-21.89999962	48.19999886	19.44999981	-10.94999981	19.44999981	-13.26666649	270	74	1	110.0639758	184	6	184	6
113	3.737499952	12.4750001	24.85059837	1379.459922	26.79999924	-23.39999962	50.19999886	19.55000003	-14.40000017	19.55000003	-14.40000017	286	78	1	108.9054609	193	6	193	6
113	3.316666611	12.44999983	25.61728341	1323.851705	25.60000038	-23	48.60000038	18.44999997	-14.10000014	18.44999997	-14.10000014	311	85	2	107.8325834	208	7	208	7
113	2.158333341	12.16666683	25.13774157	1328.854313	24	-24.39999962	48.39999962	17.3499999	-15.26666665	17.3499999	-15.26666665	340	94	2	109.3939489	230	7	230	7
113	2.383333212	13.34999992	26.69999983	1330.885444	25.5	-24.5	50	17.83333317	-14.96666694	17.83333317	-14.96666694	355	101	1	112.3842854	244	6	244	6
113	1.279166673	13.00833347	25.86149737	1360.015828	24.60000038	-25.70000076	50.30000114	17.03333362	-16.50000032	17.03333362	-16.50000032	390	112	2	112.1219693	267	9	267	9
113	5.345833282	11.8083334	26.71568596	1195.627378	26.60000038	-17.60000038	44.20000076	19.33333349	-10.08333345	19.33333349	-10.08333345	405	123	1	117.5421166	286	5	286	5
113	6.675000002	12.00000006	26.60753871	1237.496563	28.10000038	-17	45.10000038	21.03333346	-6.983333429	21.03333346	-9.316666683	387	116	1	114.0128772	268	6	268	6
113	7.591666654	12.31666675	26.89228481	1256.09937	29.10000038	-16.70000076	45.80000114	22.13333352	-6.450000207	22.13333352	-8.633333464	375	111	2	111.0951581	255	8	255	8
113	7.179166595	12.10833319	26.43740915	1260.242498	28.89999962	-16.89999962	45.79999924	21.79999971	-9.150000095	21.79999971	-9.150000095	419	130	2	114.196081	289	8	289	8
113	7.316666673	12.1499998	26.29870151	1265.946161	29.29999924	-16.89999962	46.19999886	22.05000003	-9.033333222	22.05000003	-9.033333222	449	142	2	115.8568531	312	8	312	8
113	7.345833311	12.24166689	26.15740725	1278.305811	29.70000076	-17.10000038	46.80000114	22.25000016	-9.183333516	22.25000016	-9.183333516	457	145	2	116.3774322	317	7	317	7
113	7.337499917	12.14166685	25.94373195	1269.987698	29.70000076	-17.10000038	46.80000114	22.16666667	-9.083333413	22.16666667	-9.083333413	473	145	2	114.1779371	324	7	324	7
113	5.725000093	13.49999998	26.41878744	1366.655666	30.29999924	-20.79999924	51.09999847	22.00000016	-8.533333103	22.00000016	-11.79999975	142	42	1	116.9932578	100	3	100	3
113	5.283333498	14.19999997	26.54205602	1411.701633	30.70000076	-22.79999924	53.5	21.9333334	-13.04999971	21.9333334	-13.04999971	158	45	1	108.7247709	106	5	106	5
113	4.8583333	14.29999997	26.82926862	1392.939717	29.79999924	-23.5	53.29999924	21.23333327	-13.23333327	21.23333327	-13.23333327	168	49	1	111.4822086	114	4	114	4
113	4.399999912	13.91666648	26.66028022	1380.716205	29	-23.20000076	52.20000076	20.73333311	-13.39999994	20.73333311	-13.39999994	186	53	1	110.1721744	126	5	126	5
113	4.291666766	13.31666664	25.31685655	1415.477489	29.10000038	-23.5	52.60000038	20.91666683	-14.04999987	20.91666683	-14.04999987	194	54	1	110.8559936	132	5	132	5
113	5.012499898	13.64166679	25.59412101	1421.556662	30.10000038	-23.20000076	53.30000114	21.70000013	-13.36666703	21.70000013	-13.36666703	218	55	2	99.73603243	136	7	136	7
113	4.870833421	12.99166659	24.93602014	1408.762283	29.10000038	-23	52.10000038	21.33333349	-13.49999984	21.33333349	-13.49999984	251	67	2	103.9091536	165	7	165	7
113	4.091666853	12.36666685	23.73640453	1440.435299	28.20000076	-23.89999962	52.10000038	20.80000051	-14.7166667	20.80000051	-14.7166667	267	71	2	103.5044301	175	7	175	7
113	3.037500003	12.84166644	25.03248855	1397.654072	26.89999962	-24.39999962	51.29999924	19.23333311	-15.19999989	19.23333311	-15.19999989	281	75	2	104.6714284	186	7	186	7
113	2.262499988	12.59166702	24.78674554	1398.813019	25.60000038	-25.20000076	50.80000114	18.4000001	-16.11666679	18.4000001	-16.11666679	289	79	2	107.761379	195	7	195	7
113	1.687500006	12.40833339	24.81666679	1383.411664	24.79999924	-25.20000076	50	17.74999984	-16.44999997	17.74999984	-16.44999997	308	87	2	110.9821853	211	7	211	7
113	1.337499971	13.44166667	26.1511017	1394.966811	25.20000076	-26.20000076	51.40000153	17.4000001	-17.01666673	17.4000001	-17.01666673	333	96	2	112.6609521	230	7	230	7
113	1.362500156	12.67499988	25.40080156	1359.712739	24.60000038	-25.29999924	49.89999962	17.18333356	-16.36666632	17.18333356	-16.36666632	365	104	3	110.1249177	248	10	248	10
113	1.879166654	12.69166678	25.23194134	1371.6852	25.10000038	-25.20000076	50.30000114	17.86666679	-13.13333346	17.86666679	-16.06666676	373	109	2	113.1129047	258	9	258	9
113	1.687499948	12.85833317	26.4031488	1296.605919	24.39999962	-24.29999924	48.69999886	17.13333321	-14.91666659	17.13333321	-14.91666659	414	121	3	110.9437905	282	12	282	12
113	3.5458333	12.35833297	27.34144532	1207.558492	25.29999924	-19.89999962	45.19999886	17.81666644	-11.88333321	17.81666644	-11.88333321	422	123	2	111.8912782	290	9	290	9
113	5.829166623	12.59166667	27.49272131	1242.951879	27.60000038	-18.20000076	45.80000114	20.33333349	-10.20000013	20.33333349	-10.20000013	392	119	2	114.4192494	273	8	273	8
113	6.329166636	12.84166677	27.14940054	1284.419687	29.10000038	-18.20000076	47.30000114	21.35000022	-10.18333356	21.35000022	-10.18333356	389	115	2	108.5471841	261	10	261	10
113	6.958333169	12.58333342	26.49122826	1300.828111	29.79999924	-17.70000076	47.5	22.26666625	-9.633333524	22.26666625	-9.633333524	414	123	3	107.8646219	276	12	276	12
113	7.229166736	12.3749997	25.78124938	1319.020747	30.20000076	-17.79999924	48	22.68333371	-9.666666508	22.68333371	-9.666666508	420	132	2	115.5611401	293	8	293	8
113	7.133333494	12.55000001	25.77002116	1337.331699	30.39999962	-18.29999924	48.69999886	22.71666686	-10.09999983	22.71666686	-10.09999983	438	137	2	115.1897863	304	8	304	8
113	7.066666772	12.68333346	25.93728743	1343.131254	30.5	-18.39999962	48.89999962	22.71666702	-10.28333346	22.71666702	-10.28333346	468	142	3	111.1867798	317	10	317	10
113	7.020833343	12.74166673	25.79284784	1347.091915	30.5	-18.89999962	49.39999962	22.70000013	-10.39999998	22.70000013	-10.39999998	487	145	3	109.4912863	325	10	325	10
113	7.05416663	12.40833343	25.53155007	1330.723408	30.20000076	-18.39999962	48.60000038	22.66666667	-10.1166666	22.66666667	-10.1166666	503	148	3	108.1127537	331	10	331	10
113	7.149999986	12.13333354	24.91444221	1333.78477	30.20000076	-18.5	48.70000076	22.76666657	-10.11666667	22.76666657	-10.11666667	522	154	3	109.0903352	345	10	345	10
113	4.516666728	14.86666668	26.73860895	1464.75772	30.70000076	-24.89999962	55.60000038	21.73333359	-14.55000003	21.73333359	-14.55000003	159	43	1	106.5156742	105	5	105	5
113	4.287499994	14.45833329	26.28787872	1458.191796	29.89999962	-25.10000038	55	21.33333333	-14.73333351	21.33333333	-14.73333351	185	51	1	108.2968484	123	5	123	5
113	3.358333324	12.73333362	23.88993123	1477.306889	28.20000076	-25.10000038	53.30000114	20.68333371	-15.73333343	20.68333371	-15.73333343	189	53	1	111.6368569	129	4	129	4
113	4.387500058	14.32500007	26.04545467	1468.584858	30.39999962	-24.60000038	55	21.60000022	-12.53333334	21.60000022	-14.66666659	190	54	1	116.5169906	135	4	135	4
113	3.908333302	12.54999993	23.5902251	1477.831389	28.60000038	-24.60000038	53.20000076	21.23333343	-12.9666668	21.23333343	-15.25000008	209	58	1	113.1531015	146	4	146	4
113	3.337500056	11.82500001	22.48098845	1491.122418	27.70000076	-24.89999962	52.60000038	20.76666705	-13.53333346	20.76666705	-16.05000003	221	63	1	114.8364174	156	4	156	4
113	3.416666557	12.10000016	23.00380242	1476.689071	27.89999962	-24.70000076	52.60000038	20.63333289	-15.75000032	20.63333289	-15.75000032	243	67	2	109.5778166	166	6	166	6
113	2.949999998	12.63333337	23.65792782	1482.080849	27.5	-25.89999962	53.39999962	20.05000003	-16.4666667	20.05000003	-16.4666667	260	72	1	109.6478392	177	4	177	4
113	1.0041665	13.12499987	24.7641507	1456.483091	25.39999962	-27.60000038	53	17.71666654	-18.18333356	17.71666654	-18.18333356	288	82	2	112.6216514	200	6	200	6
113	0.120833178	12.97499994	25.04826189	1426.048987	24.10000038	-27.70000076	51.80000114	16.56666644	-18.58333349	16.56666644	-18.58333349	334	94	2	110.3585315	229	7	229	7
113	0.9041667	13.69166669	25.40197919	1463.536286	25.89999962	-28	53.89999962	17.75000016	-18.39999994	17.75000016	-18.39999994	324	95	2	113.8485959	226	8	226	8
113	0.220833416	13.47499997	24.63436976	1503.575221	25.29999924	-29.39999962	54.69999886	17.4000001	-19.64999994	17.4000001	-19.64999994	360	104	2	111.6012063	247	8	247	8
113	2.362499976	13.04166679	26.67007545	1312.347185	25.39999962	-23.5	48.89999962	18	-14.36666687	18	-14.36666687	370	111	2	116.0707447	260	7	260	7
113	3.916666575	12.1833332	26.83553592	1222.5687	25.39999962	-20	45.39999962	18.19999981	-11.84999998	18.19999981	-11.84999998	380	118	2	118.3041543	270	7	270	7
113	5.137499911	12.50833352	26.4446791	1280.163574	27.60000038	-19.70000076	47.30000114	20.11666648	-11.30000031	20.11666648	-11.30000031	363	116	1	121.2099006	263	5	263	5
113	6.404166592	13.02499991	26.80041113	1331.903037	29.60000038	-19	48.60000038	21.86666648	-10.64999994	21.86666648	-10.64999994	390	119	2	112.324082	269	10	269	10
113	6.32916671	12.32500005	25.67708343	1321.126331	29.60000038	-18.39999962	48	22.0333333	-10.33333313	22.0333333	-10.33333313	416	125	3	109.2597095	281	11	281	11
113	6.779166808	12.80833354	26.2465845	1336.170694	30.10000038	-18.70000076	48.80000114	22.36666695	-10.33333337	22.36666695	-10.33333337	405	129	2	118.1362595	288	7	288	7
113	6.645833244	12.54166657	26.12847202	1305.868669	29.79999924	-18.20000076	48	22.0333333	-10.03333338	22.0333333	-10.03333338	397	125	2	117.1088122	280	7	280	7
113	6.99999998	12.58333349	25.31857807	1379.281766	30.70000076	-19	49.70000076	22.9666667	-10.86666671	22.9666667	-10.86666671	424	135	2	118.2661621	301	7	301	7
113	7.050000052	12.43333348	25.47814277	1336.321279	30.29999924	-18.5	48.79999924	22.6833334	-10.21666666	22.6833334	-10.21666666	421	132	1	117.8130403	296	5	296	5
113	7.087500046	12.55833338	25.21753729	1362.401155	30.5	-19.29999924	49.79999924	22.9333334	-10.61666644	22.9333334	-10.61666644	430	136	1	119.090909	304	4	304	4
113	7.062499891	12.39166663	24.8828651	1369.965363	30.29999924	-19.5	49.79999924	22.93333308	-10.78333338	22.93333308	-10.78333338	471	147	2	115.4635741	325	7	325	7
113	6.995833437	12.07499997	24.54268248	1361.769343	30.10000038	-19.10000038	49.20000076	22.95000013	-10.61666667	22.95000013	-10.61666667	491	149	2	113.7943219	337	8	337	8
113	3.42499993	13.61666691	25.07673411	1478.109209	28.60000038	-25.70000076	54.30000114	20.7833333	-13.43333353	20.7833333	-15.65000025	170	48	1	113.1174438	118	4	118	4
113	3.412500113	13.30833312	23.80739393	1544.406513	29	-26.89999962	55.89999962	21.38333368	-14.5666665	21.38333368	-16.59999975	178	50	1	114.4736017	125	4	125	4
113	3.191666752	12.83333343	22.99880575	1562.158822	28.89999962	-26.89999962	55.79999924	21.33333365	-17.13333337	21.33333365	-17.13333337	195	54	1	111.731859	135	4	135	4
113	2.854166657	12.4416665	22.99753496	1529.095785	28	-26.10000038	54.10000038	20.69999997	-14.66666659	20.69999997	-16.95000013	205	58	1	114.8522386	145	4	145	4
113	2.591666629	12.66666694	22.94686009	1541.268431	28.10000038	-27.10000038	55.20000076	20.56666676	-15.06666688	20.56666676	-17.45000029	213	62	1	118.2361957	154	4	154	4
113	1.799999995	13.18333336	23.79663078	1531.358588	27.60000038	-27.79999924	55.39999962	19.60000022	-15.66666675	19.60000022	-18.16666683	227	65	1	115.8172298	162	4	162	4
113	1.583333352	13.38333336	25.20401745	1459.519436	26.5	-26.60000038	53.10000038	18.66666683	-14.15000016	18.66666683	-17.33333333	241	71	1	117.3453817	173	5	173	5
113	2.049999826	13.38333307	24.55657444	1498.782831	27.29999924	-27.20000076	54.5	19.43333292	-17.55000019	19.43333292	-17.55000019	252	74	1	116.7265776	180	5	180	5
113	2.045833404	13.50833332	25.15518273	1470.784361	26.70000076	-27	53.70000076	18.98333343	-14.6	18.98333343	-17.3166666	278	80	2	113.5528955	195	7	195	7
113	0.875000065	13.46666655	24.98453923	1481.842378	25.5	-28.39999962	53.89999962	17.9000001	-18.58333333	17.9000001	-18.58333333	302	88	2	114.4275014	212	6	212	6
113	0.450000038	13.63333311	25.06127427	1488.586874	25.60000038	-28.79999924	54.39999962	17.6833334	-19.06666644	17.6833334	-19.06666644	335	98	3	111.1183153	230	10	230	10
113	2.533333304	13.16666663	27.37352708	1283.066869	25.60000038	-22.5	48.10000038	17.8499999	-13.7833333	17.8499999	-13.7833333	358	107	2	114.4726067	250	7	250	7
113	4.245833211	13.29166654	27.29294935	1305.400416	27.5	-21.20000076	48.70000076	19.63333305	-12.38333344	19.63333305	-12.38333344	341	107	2	119.7893824	245	6	245	6
113	3.345833242	13.42499991	27.91060251	1271.932063	26.60000038	-21.5	48.10000038	18.48333327	-12.76666673	18.48333327	-12.76666673	384	121	2	119.3731016	276	7	276	7
113	5.850000051	13.06666667	27.45098127	1279.804675	28.29999924	-19.29999924	47.59999847	20.7166667	-10.60000006	20.7166667	-10.60000006	379	122	1	123.0301075	279	5	279	5
113	6.62500005	12.91666669	26.68732808	1317.051626	29.5	-18.89999962	48.39999962	21.91666651	-10.28333326	21.91666651	-10.28333326	383	125	1	123.2020954	282	5	282	5
113	6.654166723	12.72500001	26.23711343	1328.099222	29.60000038	-18.89999962	48.5	22.03333346	-10.46666658	22.03333346	-10.46666658	396	129	1	123.0190629	291	4	291	4
113	6.758333261	12.80000012	26.06924648	1342.912099	30.39999962	-18.70000076	49.10000038	22.5333333	-10.35000022	22.5333333	-10.35000022	377	125	1	124.7075952	279	4	279	4
113	6.925000007	12.56666689	25.18370138	1380.300519	30.60000038	-19.29999924	49.89999962	22.91666651	-10.91666647	22.91666651	-10.91666647	417	133	2	117.8399491	296	7	296	7
113	6.870833362	12.52500016	24.95019915	1385.424882	30.5	-19.70000076	50.20000076	22.9333334	-11.0666668	22.9333334	-11.0666668	414	134	1	120.7211145	298	5	298	5
113	6.791666716	12.716667	25.13175277	1390.609476	30.60000038	-20	50.60000038	22.95000013	-11.18333344	22.95000013	-11.18333344	437	139	2	117.2764843	307	7	307	7
113	6.825000008	12.45000013	24.70238139	1390.080934	30.29999924	-20.10000038	50.39999962	22.94999981	-11.26666673	22.94999981	-11.26666673	436	141	2	120.1825635	310	6	310	6
113	6.76666671	12.31666672	24.4864144	1394.264774	30.20000076	-20.10000038	50.30000114	22.95000013	-11.38333333	22.95000013	-11.38333333	459	145	2	116.5923049	320	7	320	7
113	2.537499979	12.95833324	24.49590335	1453.424052	27.20000076	-25.70000076	52.90000153	19.66666683	-16.11666663	19.66666683	-16.11666663	158	46	1	114.9224611	113	3	113	3
113	2.416666677	13.41666669	24.5726503	1504.125137	27.79999924	-26.79999924	54.59999847	19.98333343	-17.03333346	19.98333343	-17.03333346	169	48	1	112.2082495	118	3	118	3
113	1.849999967	13.09999999	25.00000016	1448.1901	26.39999962	-26	52.39999962	18.98333343	-16.6500001	18.98333343	-16.6500001	196	54	2	110.1065551	135	6	135	6
113	1.73750005	13.04166658	24.37694688	1484.111486	26.70000076	-26.79999924	53.5	19.13333337	-17.39999978	19.13333337	-17.39999978	206	56	1	110.4622622	142	5	142	5
113	1.504166704	12.75833337	24.07232711	1481.943524	26.10000038	-26.89999962	53	18.8166666	-17.64999978	18.8166666	-17.64999978	218	61	1	114.2604003	154	4	154	4
113	1.533333212	13.3166667	23.95083923	1544.939448	27.5	-28.10000038	55.60000038	19.58333317	-18.48333359	19.58333317	-18.48333359	218	63	1	118.3666116	158	4	158	4
113	1.154166645	13.7083335	24.61101134	1529.335064	27.10000038	-28.60000038	55.70000076	18.9666667	-18.73333343	18.9666667	-18.73333343	230	65	2	114.0757165	163	6	163	6
113	0.858333314	13.29999992	24.76722571	1478.400286	25.79999924	-27.89999962	53.69999886	18.14999994	-18.29999987	18.14999994	-18.29999987	240	70	1	116.5539698	173	5	173	5
113	1.650000018	13.01666689	25.52287626	1403.247859	25.60000038	-25.39999962	51	18.30000003	-16.30000003	18.30000003	-16.30000003	252	73	1	114.5500458	178	5	178	5
113	2.587499994	12.95833297	24.22118312	1487.383488	27.39999962	-26.10000038	53.5	19.94999997	-16.71666654	19.94999997	-16.71666654	254	73	2	113.3111304	178	6	178	6
113	1.629166564	13.07500017	24.53095664	1480.935617	26.10000038	-27.20000076	53.30000114	18.7833333	-17.78333362	18.7833333	-17.78333362	280	81	2	112.2497672	194	6	194	6
113	1.658333446	13.61666633	25.74039022	1437.391617	26	-26.89999962	52.89999962	18.36666679	-17.14999962	18.36666679	-17.14999962	300	88	2	112.0016906	208	8	208	8
113	1.437500035	13.49166678	25.69841292	1428.32089	26	-26.5	52.5	18.11666663	-17.11666663	18.11666663	-17.11666663	329	97	3	111.5700282	226	9	226	9
113	0.250000114	14.21666677	26.0856271	1478.329827	25.39999962	-29.10000038	54.5	17.39999994	-18.98333311	17.39999994	-18.98333311	365	109	3	111.2979601	250	10	250	10
113	1.824999926	14.00000003	28.34008126	1305.980125	25.29999924	-24.10000038	49.39999962	17.44999981	-14.71666678	17.44999981	-14.71666678	398	120	4	112.111026	275	13	275	13
113	2.729166716	13.30833373	27.84170171	1263.901736	25.70000076	-22.10000038	47.80000114	17.90000025	-13.25000032	17.90000025	-13.25000032	402	127	2	119.2768111	289	7	289	7
113	4.779166758	13.79166675	28.2038166	1293.921922	28.20000076	-20.70000076	48.90000153	19.88333352	-11.78333346	19.88333352	-11.78333346	380	124	1	123.7523399	281	6	281	6
113	6.066666697	13.03333323	26.76249187	1328.740569	29.39999962	-19.29999924	48.69999886	21.5999999	-10.94999989	21.5999999	-10.94999989	390	127	2	122.1893346	286	7	286	7
113	6.458333264	12.45000003	25.93750006	1320.72093	29.29999924	-18.70000076	48	21.98333311	-10.43333332	21.98333311	-10.43333332	374	126	1	127.5254597	282	3	282	3
113	6.612500052	12.62499984	25.40241475	1371.195766	30.29999924	-19.39999962	49.69999886	22.64999994	-10.89999994	22.64999994	-10.89999994	382	127	1	124.6590622	283	4	283	4
113	6.512499998	12.60833333	24.77079258	1413.893908	30.5	-20.39999962	50.89999962	22.91666667	-11.73333307	22.91666667	-11.73333307	421	135	2	117.8485942	299	7	299	7
113	6.450000087	12.66666655	24.98356377	1402.55934	30.39999962	-20.29999924	50.69999886	22.86666663	-11.6166664	22.86666663	-11.6166664	443	141	2	115.587833	308	7	308	7
113	2.00000006	12.96666678	23.83578385	1516.062493	27.20000076	-27.20000076	54.40000153	19.71666686	-17.58333333	19.71666686	-17.58333333	170	50	1	118.6757685	124	3	124	3
113	-0.183333337	13.96666658	26.15480652	1453.943438	25	-28.39999962	53.39999962	16.85000022	-18.8499999	16.85000022	-18.8499999	240	68	1	114.7357661	170	5	170	5
113	0.229166662	13.37499983	26.02139968	1413.367128	24.70000076	-26.70000076	51.40000153	16.91666667	-17.80000003	16.91666667	-17.80000003	247	70	2	113.3601158	174	6	174	6
113	0.891666745	13.41666666	26.46285297	1389.041264	25	-25.70000076	50.70000076	17.40000025	-14.3833334	17.40000025	-16.76666673	247	69	2	110.5360907	171	7	171	7
113	1.6208333	13.40833315	25.44275703	1458.669152	26.60000038	-26.10000038	52.70000076	18.94999997	-17.04999987	18.94999997	-17.04999987	242	68	2	111.4879339	168	6	168	6
113	2.033333356	13.59999974	24.63768119	1529.052472	27.79999924	-27.39999962	55.19999886	19.98333327	-17.69999965	19.98333327	-17.69999965	239	68	2	111.3862767	165	6	165	6
113	1.316666806	13.75000009	24.64157671	1536.714821	27.20000076	-28.60000038	55.80000114	19.18333356	-18.74999984	19.18333356	-18.74999984	256	73	2	109.9497371	175	6	175	6
113	0.945833297	13.79166685	25.12143342	1504.551363	26.29999924	-28.60000038	54.89999962	18.44999997	-18.7166667	18.44999997	-18.7166667	276	81	2	113.164424	193	6	193	6
113	1.0083333	14.05000014	25.26978425	1517.828645	26.70000076	-28.89999962	55.60000038	18.61666663	-18.9333334	18.61666663	-18.9333334	296	88	2	112.4708317	205	8	205	8
113	1.424999946	13.53333345	25.29595037	1462.473776	26.39999962	-27.10000038	53.5	18.5666666	-17.60000006	18.5666666	-17.60000006	330	98	3	110.1725942	225	10	225	10
113	1.449999887	13.89999997	26.02996268	1445.746101	26.5	-26.89999962	53.39999962	18.48333311	-17.25	18.48333311	-17.25	358	110	3	113.6846726	249	10	249	10
113	0.483333314	13.39999995	26.22309168	1398.566369	24.39999962	-26.70000076	51.10000038	16.88333352	-17.38333352	16.88333352	-17.38333352	401	123	3	113.9585186	280	10	280	10
113	3.079166594	13.69166657	27.60416626	1330.547493	27	-22.60000038	49.60000038	18.94999981	-13.80000011	18.94999981	-13.80000011	386	124	2	120.8004323	281	7	281	7
113	3.624999916	13.68333303	27.86829624	1311.469489	27.29999924	-21.79999924	49.09999847	19.14999962	-13.0999999	19.14999962	-13.0999999	401	131	2	122.6765778	295	7	295	7
113	4.374999971	12.41666664	26.36235042	1283.049461	26.79999924	-20.29999924	47.09999847	19.39999994	-12.10000006	19.39999994	-12.10000006	395	134	1	128.0648854	298	3	298	3
113	6.358333374	12.53333341	25.52613709	1353.876315	29.70000076	-19.39999962	49.10000038	22.21666686	-11.01666669	22.21666686	-11.01666669	391	133	1	128.830205	297	3	297	3
113	6.429166511	12.52499987	25.30303003	1366.015198	29.79999924	-19.70000076	49.5	22.44999981	-11.13333348	22.44999981	-11.13333348	391	132	1	127.1233452	293	3	293	3
113	-0.599999915	13.86666673	26.56449527	1421.03675	24.10000038	-28.10000038	52.20000076	16.13333352	-18.79999987	16.13333352	-18.79999987	254	70	2	112.4095012	177	6	177	6
113	1.083333371	13.1333334	26.31930461	1350.958135	24.70000076	-25.20000076	49.90000153	17.26666657	-16.10000006	17.26666657	-16.10000006	256	69	3	107.1626295	172	9	172	9
113	1.945833271	13.57500018	24.54792025	1513.748302	27.70000076	-27.60000038	55.30000114	19.80000003	-14.15000004	19.80000003	-17.66666683	232	64	2	109.6568594	159	7	159	7
113	1.608333336	13.53333319	24.47257393	1532.481389	27.29999924	-28	55.29999924	19.5666666	-18.29999971	19.5666666	-18.29999971	239	66	2	107.0873324	161	7	161	7
113	1.737499885	13.6416666	24.93906107	1492.301651	27.20000076	-27.5	54.70000076	19.29999987	-17.63333368	19.29999987	-17.63333368	254	71	2	106.7880949	171	8	171	8
113	1.241666687	13.98333353	25.10472772	1517.136726	27.20000076	-28.5	55.70000076	19.00000032	-18.55000019	19.00000032	-18.55000019	273	81	2	112.16601	189	7	189	7
113	1.06666674	14.29999995	25.26501826	1536.192651	27.29999924	-29.29999924	56.59999847	18.94999997	-19.01666657	18.94999997	-19.01666657	298	90	2	113.120361	207	8	207	8
113	1.058333264	14.28333355	25.59737143	1513.086612	27.10000038	-28.70000076	55.80000114	18.76666657	-18.58333365	18.76666657	-18.58333365	326	102	3	114.9513943	228	9	228	9
113	0.74583328	14.3416667	25.74805477	1514.64737	26.70000076	-29	55.70000076	18.4333334	-18.86666695	18.4333334	-18.86666695	357	112	3	115.4200857	251	10	251	10
113	1.041666585	13.69999992	26.2452102	1415.508002	25.5	-26.70000076	52.20000076	17.80000003	-17.06666692	17.80000003	-17.06666692	385	123	3	118.6493515	276	10	276	10
113	2.841666788	13.48333353	26.96666706	1356.7522	26.70000076	-23.29999924	50	19.00000016	-14.41666659	19.00000016	-14.41666659	385	125	2	121.0129486	280	8	280	8
113	3.920833309	12.89166639	26.69082111	1316.017497	26.79999924	-21.5	48.29999924	19.3499999	-12.96666654	19.3499999	-12.96666654	387	130	2	126.3231128	290	6	290	6
113	4.608333323	12.68333317	25.83163559	1359.50999	27.89999962	-21.20000076	49.10000038	20.5333333	-12.75	20.5333333	-12.75	404	136	1	126.8475618	303	5	303	5
113	5.766666551	12.81666684	25.78806166	1363.945373	29	-20.70000076	49.70000076	21.68333324	-11.80000027	21.68333324	-11.80000027	400	138	1	129.7303521	304	4	304	4
113	0.245833402	13.45833318	25.20287131	1476.358311	25.5	-27.89999962	53.39999962	17.69999981	-18.69999981	17.69999981	-18.69999981	254	68	2	104.156866	168	8	168	8
113	0.270833269	13.92499974	25.0449634	1534.567539	26.5	-29.10000038	55.60000038	18.2833333	-19.55000003	18.2833333	-19.55000003	253	72	2	108.5669803	172	8	172	8
113	0.179166694	13.84166678	25.16666687	1511.390782	26.20000076	-28.79999924	55	17.96666686	-19.2833333	17.96666686	-19.2833333	284	81	2	107.1533392	190	8	190	8
113	0.245833347	14.37499986	25.6238855	1532.273205	26.70000076	-29.39999962	56.10000038	18.2166667	-19.60000006	18.2166667	-19.60000006	304	91	3	110.6471566	208	10	208	10
113	-0.020833294	14.42500015	25.44091789	1558.961566	26.39999962	-30.29999924	56.69999886	18.11666663	-20.29999987	18.11666663	-20.29999987	322	101	3	114.4363633	224	9	224	9
113	0.470833225	14.57499985	26.02678545	1511.077965	26.5	-29.5	56	18.18333308	-19.06666692	18.18333308	-19.06666692	345	109	3	116.3620756	243	11	243	11
113	-0.041666647	14.43333332	25.95923241	1517.028846	25.60000038	-30	55.60000038	17.5666666	-19.80000003	17.5666666	-19.80000003	388	121	3	114.8318929	271	11	271	11
113	1.19583319	13.87500013	27.2058826	1376.831771	25.29999924	-25.70000076	51	17.53333314	-16.36666695	17.53333314	-16.36666695	407	129	3	116.8811511	288	11	288	11
113	1.916666647	13.69999997	26.91552077	1378.017901	26	-24.89999962	50.89999962	18.1500001	-15.8166666	18.1500001	-15.8166666	412	134	3	120.754047	298	9	298	9
113	3.3708333	13.3916666	27.38582147	1323.755782	26.60000038	-22.29999924	48.89999962	19.01666673	-13.58333341	19.01666673	-13.58333341	405	138	2	127.3427482	304	6	304	6
113	4.516666496	13.34999988	26.75350697	1357.139921	27.79999924	-22.10000038	49.89999962	20.48333295	-12.93333348	20.48333295	-12.93333348	413	142	1	128.7021478	312	5	312	5
113	4.999999945	12.45000008	24.99999958	1385.750537	28.20000076	-21.60000038	49.80000114	21.23333327	-12.91666683	21.23333327	-12.91666683	413	143	1	129.4041417	312	4	312	4
113	5.212499966	12.04166663	23.51887978	1443.847648	29.20000076	-22	51.20000076	22.11666663	-13.43333348	22.11666663	-13.43333348	416	142	1	127.2276862	310	5	310	5
113	0.337500026	14.09166648	24.94100262	1564.921027	27	-29.5	56.5	18.71666654	-19.9666667	18.71666654	-19.9666667	261	76	2	110.7280738	179	8	179	8
113	0.004166464	14.14166677	24.59420308	1589.550332	26.89999962	-30.60000038	57.5	18.54999955	-20.73333359	18.54999955	-20.73333359	286	88	2	113.3493269	198	8	198	8
113	-0.200000147	14.73333327	25.31500612	1602.676737	26.79999924	-31.39999962	58.19999886	18.3499999	-21.1833334	18.3499999	-21.1833334	318	98	3	111.4294796	217	10	217	10
113	-1.408333272	14.2833336	25.50595286	1533.520649	24.29999924	-31.70000076	56	16.33333325	-21.36666648	16.33333325	-21.36666648	371	114	3	111.1716446	252	11	252	11
113	-1.462499951	14.8249998	26.66366944	1499.293949	24.29999924	-31.29999924	55.59999847	16.08333317	-20.84999975	16.08333317	-20.84999975	397	123	4	112.4938849	272	13	272	13
113	1.400000026	14.85	28.44827545	1386.012924	26.20000076	-26	52.20000076	17.86666663	-16.23333335	17.86666663	-16.23333335	396	125	3	116.4038592	279	12	279	12
113	1.366666749	14.31666671	27.42656518	1399.23572	25.79999924	-26.39999962	52.19999886	17.88333337	-16.61666656	17.88333337	-16.61666656	417	135	3	119.8924857	300	10	300	10
113	2.454166579	13.84166691	27.62807746	1339.941421	26	-24.10000038	50.10000038	18.39999994	-14.70000021	18.39999994	-14.70000021	425	139	3	121.4150012	309	9	309	9
113	3.44166666	13.48333336	26.75264577	1365.927636	27.10000038	-23.29999924	50.39999962	19.66666651	-14.06666652	19.66666651	-14.06666652	425	143	2	126.0792731	317	7	317	7
113	4.087500013	12.92500018	25.24414059	1412.292032	28.10000038	-23.10000038	51.20000076	20.81666692	-14.10000006	20.81666692	-14.10000006	426	146	2	127.4889532	319	6	319	6
113	4.574999994	12.23333342	23.70801032	1445.485926	28.70000076	-22.89999962	51.60000038	21.56666676	-14.11666671	21.56666676	-14.11666671	412	140	1	126.9165192	307	5	307	5
113	-1.125000025	13.84999999	27.69999999	1333.698718	22.89999962	-27.10000038	50	14.64999994	-17.9666667	14.64999994	-17.9666667	451	135	5	107.9056404	300	19	300	19
113	-9.93411E-09	14.03333328	28.06666656	1318.963089	24	-26	50	15.58333333	-16.75	15.58333333	-16.75	448	141	3	117.395696	316	12	316	12
113	1.237500101	14.475	28.2163747	1354.02788	25.5	-25.79999924	51.29999924	17.26666689	-16.09999998	17.26666689	-16.09999998	443	142	3	119.8158669	318	10	318	10
113	2.008333417	12.9666668	26.46258531	1322.299713	25.10000038	-23.89999962	49	17.75000016	-14.86666671	17.75000016	-14.86666671	435	146	2	125.8970376	323	7	323	7
113	3.004166669	12.59166673	25.59281915	1354.135856	25.79999924	-23.39999962	49.19999886	18.91666651	-14.51666689	18.91666651	-14.51666689	440	148	2	126.111064	327	7	327	7
113	3.758333301	12.10000002	23.86587828	1415.575432	27.29999924	-23.39999962	50.69999886	20.3499999	-14.58333349	20.3499999	-14.58333349	424	142	2	124.6614348	312	7	312	7
113	-2.158333247	14.61666692	25.4202903	1605.222779	24.29999924	-33.20000076	57.5	16.25000016	-19.73333343	16.25000016	-22.99999984	387	114	4	107.5935766	257	14	257	16
113	-2.858333421	14.35000013	25.99637668	1501.094808	23	-32.20000076	55.20000076	14.61666663	-19.18333364	14.61666663	-22.13333352	443	129	5	106.3509194	291	17	291	18
113	-3.158333305	13.58333342	27.27576929	1329.714306	20.70000076	-29.10000038	49.80000114	12.83333317	-19.73333327	12.83333317	-19.73333327	492	151	3	116.2307431	345	11	345	11
113	0.970833406	13.17499996	26.34999992	1353.597	24.70000076	-25.29999924	50	16.98333359	-13.6	16.98333359	-16.16666667	433	140	3	121.1954547	312	10	312	10
113	0.741666706	13.5000001	26.47058844	1377.172391	24.60000038	-26.39999962	51	16.9666667	-16.86666663	16.9666667	-16.86666663	448	148	2	124.3016581	328	7	328	7
113	2.425000081	12.93333358	25.40929995	1395.594538	26.10000038	-24.79999924	50.89999962	18.83333349	-15.58333341	18.83333349	-15.58333341	425	145	1	128.438625	318	4	318	4
113	1.195833241	13.20833324	24.01515135	1564.838725	27.79999924	-27.20000076	55	19.88333305	-15.60000016	19.88333305	-18.63333337	190	53	2	109.9435537	131	6	131	6
113	1.524999981	12.61666668	23.06520385	1546.8465	27.5	-27.20000076	54.70000076	20.05000003	-18.16666667	20.05000003	-18.16666667	198	54	2	109.4970794	136	6	136	6
113	0.933333308	12.91666673	23.1067377	1601.337995	27.70000076	-28.20000076	55.90000153	19.98333343	-19.58333365	19.98333343	-19.58333365	211	58	2	112.0208388	146	6	146	6
113	0.700000058	13.00000006	22.96819783	1616.415787	27.70000076	-28.89999962	56.60000038	19.88333321	-16.73333319	19.88333321	-20.0666666	225	66	2	116.0271296	158	6	158	6
113	-0.35833319	13.98333343	24.10919557	1635.643931	26.79999924	-31.20000076	58	18.63333337	-18.11666656	18.63333337	-21.58333333	285	93	2	119.4375766	202	6	202	7
113	-0.833333472	14.08333369	24.36562874	1639.220091	26.20000076	-31.60000038	57.80000114	18.25000016	-18.7833337	18.25000016	-21.95000045	321	101	3	116.1428639	225	9	225	10
113	-1.883333296	14.31666638	25.38416129	1568.672452	24.29999924	-32.09999847	56.39999771	16.31666644	-19.14999978	16.31666644	-22.06666629	382	114	3	110.4174683	258	10	258	13
113	-2.712499926	13.54166673	25.17038461	1483.785269	22.29999924	-31.5	53.79999924	14.58333333	-19.16666659	14.58333333	-21.71666654	437	127	4	108.7975191	292	13	292	14
113	-3.179166615	13.59166706	25.7906392	1431.120771	21.60000038	-31.10000038	52.70000076	13.71666686	-21.4000001	13.71666686	-21.4000001	475	140	4	110.6884403	322	14	322	14
113	-0.733333454	12.84999995	25.59760908	1373.565918	23	-27.20000076	50.20000076	15.56666652	-18.11666663	15.56666652	-18.11666663	452	142	3	119.1153479	322	10	322	10
113	0.066666603	12.65000002	25.81632656	1341.004264	23.29999924	-25.70000076	49	15.93333316	-16.88333352	15.93333316	-16.88333352	465	152	2	123.5949801	339	8	339	8
113	0.758333306	12.33333337	24.7657291	1377.150929	24.20000076	-25.60000038	49.80000114	17.01666657	-16.74999984	17.01666657	-16.74999984	461	153	2	125.5305208	339	7	339	7
113	2.683333268	12.73333313	24.62927159	1432.70775	26.79999924	-24.89999962	51.69999886	19.53333314	-15.78333338	19.53333314	-15.78333338	441	145	2	123.9004452	321	7	321	7
113	3.012500092	12.74166674	23.99560575	1482.743355	27.70000076	-25.39999962	53.10000038	20.35000022	-16.16666659	20.35000022	-16.16666659	442	143	1	122.5683351	319	6	319	6
113	1.33333341	12.76666653	23.16999354	1557.08254	27.70000076	-27.39999962	55.10000038	19.98333343	-18.48333311	19.98333343	-18.48333311	202	56	2	111.915644	141	6	141	6
113	0.825000068	12.35000006	22.61904758	1570.899435	26.89999962	-27.70000076	54.60000038	19.53333346	-19.23333343	19.53333346	-19.23333343	225	61	2	112.0417313	156	6	156	6
113	0.554166615	12.62500012	22.66606813	1600.031907	27	-28.70000076	55.70000076	19.49999984	-16.75000024	19.49999984	-19.93333356	235	69	1	117.9068799	168	5	168	5
113	0.408333262	12.84999975	22.42582883	1638.320692	27.39999962	-29.89999962	57.29999924	19.73333343	-20.69999997	19.73333343	-20.69999997	247	76	2	119.4295084	177	6	177	6
113	-0.104166607	13.04166671	22.72067386	1643.713167	26.79999924	-30.60000038	57.39999962	19.13333321	-21.43333324	19.13333321	-21.43333324	276	85	2	116.6260752	194	7	194	7
113	-0.583333393	13.23333339	22.85549823	1653.296065	26.29999924	-31.60000038	57.89999962	18.64999994	-18.54999987	18.64999994	-22.03333346	294	93	2	119.8661773	210	6	210	7
113	-1.166666607	13.78333326	23.40124584	1685.729306	26.29999924	-32.59999847	58.89999771	18.39999994	-19.59999951	18.39999994	-23.01666641	318	99	2	118.4878428	226	7	226	9
113	-1.179166724	13.44166662	23.41753783	1644.090596	25.39999962	-32	57.39999962	17.94999981	-19.20000029	17.94999981	-22.25	356	107	2	115.8106139	250	9	250	12
113	-2.520833462	13.3416668	24.30176203	1548.450041	22.79999924	-32.09999847	54.89999771	15.36666656	-19.53333338	15.36666656	-22.4666667	409	121	3	114.4697767	285	9	285	11
113	-3.187500042	14.04166675	24.85250752	1570.179672	23	-33.5	56.5	14.99999992	-20.33333341	14.99999992	-23.4666667	437	131	3	114.7748107	304	11	304	13
113	-2.662499997	12.52500008	24.99999997	1388.079328	21	-29.10000038	50.10000038	13.95000013	-19.98333343	13.95000013	-19.98333343	490	150	3	116.9953899	345	12	345	12
113	-1.283333244	12.25000012	25.52083359	1318.650028	21.60000038	-26.39999962	48	14.58333365	-17.64999994	14.58333365	-17.64999994	495	157	3	122.071972	359	10	359	10
113	0.40000012	12.93333345	24.96782463	1431.693224	24.60000038	-27.20000076	51.80000114	17.23333375	-14.66666689	17.23333375	-17.83333333	456	148	2	125.7622744	336	7	336	7
113	0.666666662	12.53333325	25.01663305	1382.38651	24.39999962	-25.70000076	50.10000038	17.06666676	-16.81666692	17.06666676	-16.81666692	480	156	2	123.8172097	349	9	349	9
113	2.124999901	13.08333321	24.87325778	1447.803187	26.79999924	-25.79999924	52.59999847	19.19999981	-12.93333344	19.19999981	-16.4666667	463	150	2	123.2067134	335	8	335	8
113	2.383333315	13.15000015	24.35185214	1499.903538	27.60000038	-26.39999962	54	19.86666663	-17.05000011	19.86666663	-17.05000011	471	151	2	121.6497903	337	7	337	7
113	0.254166553	12.84166668	23.78086422	1531.663484	26.39999962	-27.60000038	54	18.68333356	-19.08333349	18.68333356	-19.08333349	227	62	2	112.4641022	159	6	159	6
113	0.691666802	12.5999999	23.03473523	1564.477587	26.89999962	-27.79999924	54.69999886	19.4000001	-19.06666629	19.4000001	-19.06666629	237	66	2	113.1924053	166	6	166	6
113	0.145833393	9.891666691	19.74384554	1461.915707	24.20000076	-25.89999962	50.10000038	17.86666663	-15.7166667	17.86666663	-18.36666663	245	73	1	119.7315241	177	3	177	4
113	0.212499976	12.5583334	22.18786804	1619.89777	26.70000076	-29.89999962	56.60000038	19.41666698	-20.58333349	19.41666698	-20.58333349	263	81	2	120.1309578	189	6	189	6
113	-0.350000034	13.11666654	22.38338985	1689.831876	27	-31.60000038	58.60000038	19.26666657	-18.38333325	19.26666657	-22.44999997	283	87	2	119.0445365	203	7	203	7
113	-1.237500012	13.27499998	22.46192947	1708.473698	26.29999924	-32.79999924	59.09999847	18.54999971	-19.79999995	18.54999971	-23.38333337	304	94	2	121.3174393	221	6	221	7
113	-1.179166625	13.09166628	22.41723766	1684.037967	25.79999924	-32.59999847	58.39999771	18.33333333	-19.66666635	18.33333333	-22.98333311	321	97	1	120.3068437	232	6	232	9
113	-1.445833405	12.89166665	22.03703629	1690.973984	25.60000038	-32.90000153	58.50000191	18.14999978	-20.00000016	18.14999978	-23.40000025	338	101	1	120.7929276	245	6	245	10
113	-2.283333331	13.35000012	23.25783932	1657.410819	24.20000076	-33.20000076	57.40000153	16.81666676	-20.41666683	16.81666676	-23.70000013	387	115	2	118.9267053	279	7	279	10
113	-2.454166601	13.07500003	23.85948943	1556.74552	22.70000076	-32.09999847	54.79999924	15.61666679	-19.683333	15.61666679	-22.43333308	433	129	2	117.7931143	307	6	307	9
113	-2.762499938	13.02499964	23.63883847	1554.537507	22.5	-32.59999847	55.09999847	15.18333324	-19.84999959	15.18333324	-22.89999962	455	140	2	121.0437236	328	7	328	8
113	-2.837500023	13.20833343	24.19108585	1523.22048	22.20000076	-32.40000153	54.60000229	14.8833336	-19.53333378	14.8833336	-22.41666698	478	150	2	122.8216962	347	7	347	8
113	-1.883333338	13.21666656	25.71335927	1404.112992	22.29999924	-29.10000038	51.39999962	14.69999973	-19.66666667	14.69999973	-19.66666667	514	162	3	121.8027739	371	10	371	10
113	-0.341666689	13.0333334	25.75757667	1380.556264	23.79999924	-26.79999924	50.59999847	16.09999998	-17.75	16.09999998	-17.75	500	159	1	123.4114256	363	6	363	6
113	0.324999879	13.16666645	25.81699304	1389.212491	24.79999924	-26.20000076	51	16.81666644	-17.23333343	16.81666644	-17.23333343	505	159	2	120.0594238	358	9	358	9
113	0.891666681	13.4999999	25.32833038	1457.101462	26.29999924	-27	53.29999924	18.04999987	-17.78333314	18.04999987	-17.78333314	499	156	2	119.6016269	352	9	352	9
113	1.191666531	13.76666678	24.93961426	1521.661526	27.29999924	-27.89999962	55.19999886	18.94999981	-18.48333359	18.94999981	-18.48333359	494	153	2	118.8821086	346	8	346	8
113	1.237500076	12.3249999	22.53199297	1552.482057	26.89999962	-27.79999924	54.69999886	19.33333317	-18.98333311	19.33333317	-18.98333311	489	147	3	113.9179083	330	11	330	11
113	-0.662499865	13.07499977	24.39365698	1505.330098	24.79999924	-28.79999924	53.59999847	17.33333333	-19.78333298	17.33333333	-19.78333298	267	77	2	116.9174209	191	6	191	6
113	-0.316666603	13.03333322	23.56841483	1559.48465	26	-29.29999924	55.29999924	18.33333333	-20.14999962	18.33333333	-20.14999962	276	84	1	120.3425246	200	5	200	5
113	0.691666643	12.31666668	22.39393942	1551.252919	26.20000076	-28.79999924	55	19.13333337	-19.11666679	19.13333337	-19.11666679	302	91	2	117.0091133	214	8	214	8
113	-0.654166649	12.74166681	21.96839106	1674.22771	26.20000076	-31.79999924	58	18.83333317	-18.70000001	18.83333317	-22.54999987	298	92	1	122.1303661	218	5	218	6
113	-1.295833459	13.32500023	21.84426198	1748.150279	26.60000038	-34.40000153	61.00000191	18.76666673	-20.28333358	18.76666673	-24.38333352	312	96	2	121.6956312	228	6	228	8
113	-1.550000042	13.25000002	22.12020051	1724.49071	25.89999962	-34	59.89999962	18.26666673	-20.48333343	18.26666673	-24.1833334	330	98	1	121.0722773	240	6	240	9
113	-1.599999944	13.09999998	22.16582047	1704.768712	25.60000038	-33.5	59.10000038	18.0666666	-19.86666648	18.0666666	-23.9666667	345	102	1	121.1706323	251	6	251	10
113	-2.629166722	13.85833319	23.21328887	1722.158339	24.89999962	-34.79999924	59.69999886	17.0666666	-21.34999998	17.0666666	-25.16666667	375	112	2	120.3841958	271	8	271	11
113	-2.737500012	13.65833334	23.38755648	1670.132172	24	-34.40000153	58.40000153	16.41666643	-21.01666689	16.41666643	-24.5	415	125	2	120.24723	299	7	299	10
113	-3.125000089	14.30000005	23.95309861	1690.309948	24.29999924	-35.40000153	59.70000076	16.26666641	-21.51666689	16.26666641	-25.13333352	440	134	3	120.8386672	317	9	317	10
113	-3.887499902	13.50833347	25.29650571	1467.437655	21.29999924	-32.09999847	53.39999771	13.50000016	-22.49999968	13.50000016	-22.49999968	510	156	2	119.192082	363	9	363	9
113	-1.133333315	13.55000009	26.10790018	1407.838989	23.5	-28.39999962	51.89999962	15.60000006	-18.88333337	15.60000006	-18.88333337	484	152	2	122.8157954	351	9	351	9
113	-1.154166669	13.80833326	25.28998748	1489.700183	24.39999962	-30.20000076	54.60000038	16.30000011	-20.31666676	16.30000011	-20.31666676	490	153	2	121.0971888	350	8	350	8
113	-0.537499915	13.17500005	25.78277877	1390.165337	24	-27.10000038	51.10000038	16.06666676	-18.01666673	16.06666676	-18.01666673	518	162	1	121.0183657	369	6	369	6
113	-0.079166651	14.42500015	25.39612651	1563.189432	26.70000076	-30.10000038	56.80000114	18.03333346	-16.44999993	18.03333346	-20.41666667	497	153	2	119.0361061	349	9	349	9
113	0.175000126	13.78333321	25.1980494	1505.609966	26.20000076	-28.5	54.70000076	17.80000035	-19.18333324	17.80000035	-19.18333324	511	154	2	116.13025	352	10	352	10
113	0.30416667	13.82500012	23.96013853	1617.453764	27.20000076	-30.5	57.70000076	18.95000029	-16.65000019	18.95000029	-20.85000006	493	146	3	115.3636428	338	11	338	11
113	0.208333264	13.50000018	23.19587629	1652.647797	27	-31.20000076	58.20000076	19.13333352	-17.20000025	19.13333352	-21.51666705	489	143	3	113.9682583	331	11	331	11
113	-1.566666623	12.68333312	22.05797137	1647.539928	24.89999962	-32.59999847	57.49999809	17.41666651	-19.44999973	17.41666651	-23.33333302	339	99	2	116.1215638	239	8	239	9
113	-1.329166551	13.10833339	22.44577576	1672.428106	25.20000076	-33.20000076	58.40000153	17.80000035	-19.55000003	17.80000035	-23.2833333	360	105	2	116.884153	255	7	255	10
113	-2.770833403	13.39166671	23.53544253	1623.533555	23.60000038	-33.29999924	56.89999962	15.9666667	-20.48333359	15.9666667	-23.88333352	392	114	2	118.4490409	280	6	280	8
113	-3.299999883	13.80000021	23.75215089	1648.850835	23.70000076	-34.40000153	58.10000229	15.76666665	-21.23333327	15.76666665	-24.66666651	414	121	2	118.1725928	295	8	295	9
113	-3.93333321	15.16666645	25.31997754	1661.329328	23.89999962	-36	59.89999962	15.15000017	-21.96666638	15.15000017	-25.61666648	429	126	3	118.7519962	307	9	307	11
113	-3.912500049	15.09166667	25.66609928	1609.633132	23.39999962	-35.40000153	58.80000114	14.70000013	-21.31666692	14.70000013	-24.81666724	463	136	3	116.7060374	326	10	326	11
113	-3.645833304	14.40833324	26.53468406	1465.755261	22.20000076	-32.09999847	54.29999924	13.7833337	-22.1833334	13.7833337	-22.1833334	511	151	3	116.0849082	358	11	358	11
113	-3.349999911	14.28333331	26.69781928	1437.119908	22.20000076	-31.29999924	53.5	13.76666681	-21.49999984	13.76666681	-21.49999984	530	159	2	117.5910239	372	9	372	9
113	-1.908333314	14.59999969	26.54545398	1462.831661	24	-31	55	15.34999975	-20.68333324	15.34999975	-20.68333324	504	153	2	119.2104085	357	7	357	7
113	-0.725000049	14.23333348	26.75438681	1436.829689	24.79999924	-28.39999962	53.19999886	16.34999975	-18.81666676	16.34999975	-18.81666676	512	152	3	115.9697967	355	12	355	12
113	-0.504166583	13.94166656	26.01057176	1463.595282	25.20000076	-28.39999962	53.60000038	16.81666676	-19.01666641	16.81666676	-19.01666641	516	153	3	115.1796036	354	11	354	11
113	-0.504166593	14.72499977	25.87873438	1558.220798	26.5	-30.39999962	56.89999962	17.66666667	-20.61666648	17.66666667	-20.61666648	503	148	3	114.2826012	342	11	342	11
113	-0.583333323	14.38333354	25.2339185	1578.011323	26.39999962	-30.60000038	57	17.78333346	-17.11666683	17.78333346	-20.96666686	502	144	3	113.3146909	340	11	340	11
113	-0.991666655	14.03333326	23.46711278	1679.769778	26.70000076	-33.09999847	59.79999924	18.23333327	-18.86666632	18.23333327	-23.0999999	496	139	3	110.7621161	330	11	330	12
113	-1.958333194	13.66666647	22.73987823	1720.19268	25.5	-34.59999847	60.09999847	17.63333352	-20.41666643	17.63333352	-24.69999965	369	107	3	115.0606051	258	10	258	11
113	-2.8916668	14.23333325	23.60420063	1722.239346	24.89999962	-35.40000153	60.30000114	16.71666654	-21.68333379	16.71666654	-25.60000038	396	115	3	117.3123581	281	9	281	11
113	-3.454166626	13.87500019	23.51694947	1675.973887	24	-35	59	15.9000001	-21.65000017	15.9000001	-25.35000006	425	124	2	117.8451125	302	8	302	10
113	-3.374999935	14.78333325	24.68002307	1679.698947	24.29999924	-35.59999847	59.89999771	15.84999975	-21.51666641	15.84999975	-25.29999955	433	125	3	115.8806802	304	11	304	11
113	-3.88750011	15.44166649	25.65060846	1653.504716	24	-36.20000076	60.20000076	15.11666656	-21.65000033	15.11666656	-25.40000025	456	132	3	115.7389018	319	10	319	11
113	-3.908333195	15.85000017	26.77364945	1593.781703	23.89999962	-35.29999924	59.19999886	14.63333344	-24.48333295	14.63333344	-24.48333295	488	142	3	114.1971501	337	12	337	12
113	-4.054166459	15.40833319	27.36826536	1505.362314	22.70000076	-33.59999847	56.29999924	13.73333367	-23.24999952	13.73333367	-23.24999952	522	152	2	114.6107472	361	10	361	10
113	-2.729166588	14.65833322	26.74878363	1476.219756	23.5	-31.29999924	54.79999924	14.73333319	-21.48333311	14.73333319	-21.48333311	517	152	2	114.7927087	356	10	356	10
113	-2.24583335	14.09166668	26.38888911	1452.382777	23.39999962	-30	53.39999962	15.04999995	-20.4666667	15.04999995	-20.4666667	537	153	4	111.2047795	363	14	363	14
113	-1.529166818	13.82500009	26.03578152	1447.738771	23.89999962	-29.20000076	53.10000038	15.71666638	-19.71666686	15.71666638	-19.71666686	529	150	3	111.0123836	356	12	356	12
113	-1.079166532	14.87500008	25.95986087	1565.267129	25.89999962	-31.39999962	57.29999924	17.23333343	-21.25	17.23333343	-21.25	509	144	3	111.496867	342	11	342	11
113	-0.8291667	13.77499996	24.51067658	1563.766509	25.89999962	-30.29999924	56.19999886	17.43333324	-17.13333329	17.43333324	-20.89999994	505	140	4	108.98292	334	14	334	14
113	-1.250000139	14.35000022	24.74137969	1607.789284	26	-32	58	17.38333321	-18.11666683	17.38333321	-22.00000016	515	141	3	108.1641138	339	13	339	14
113	-2.883333415	12.84999977	23.07001722	1587.674602	23	-32.70000076	55.70000076	15.5333333	-23.40000025	15.5333333	-23.40000025	429	123	2	114.4041851	298	10	298	10
113	-3.691666678	13.0500001	24.03314885	1510.001278	22.10000038	-32.20000076	54.30000114	14.13333352	-23.01666705	14.13333352	-23.01666705	462	133	2	115.2815174	323	9	323	9
113	-3.94583331	13.89166678	25.07521097	1525.807475	22.39999962	-33	55.39999962	14.06666676	-23.48333327	14.06666676	-23.48333327	472	134	3	113.6487255	328	12	328	12
113	-4.333333308	16.10000001	27.42759762	1566.413602	23.5	-35.20000076	58.70000076	14.01666689	-24.48333375	14.01666689	-24.48333375	488	138	4	112.6133853	336	13	336	13
113	-4.362500057	15.37499997	26.28205123	1580.198671	23.29999924	-35.20000076	58.5	14.09999967	-24.70000029	14.09999967	-24.70000029	501	141	3	112.7057567	345	12	345	12
113	-4.474999964	15.96666634	27.34018227	1561.033307	23.39999962	-35	58.39999962	13.89999994	-24.39999978	13.89999994	-24.39999978	522	146	3	111.0505982	355	12	355	12
113	-3.774999935	13.69999996	26.04562712	1434.154014	21.70000076	-30.89999962	52.60000038	13.48333351	-21.5999999	13.48333351	-21.5999999	540	153	2	112.5292347	369	9	369	9
113	-3.408333336	13.31666671	25.75757546	1416.806328	21.70000076	-30	51.70000076	13.68333348	-20.96666686	13.68333348	-20.96666686	560	156	4	109.0224246	375	14	375	14
113	-2.374999976	14.34999986	26.52495334	1467.139293	23.60000038	-30.5	54.10000038	15.08333325	-20.88333337	15.08333325	-20.88333337	529	147	3	110.5521165	356	11	356	11
113	-1.887499998	13.04166641	24.79404332	1459.923901	23.29999924	-29.29999924	52.59999847	15.49999984	-20.23333311	15.49999984	-20.23333311	532	147	3	108.7566639	353	12	353	12
113	-1.862500007	14.20833344	25.32679741	1547.283742	24.89999962	-31.20000076	56.10000038	16.30000011	-21.60000022	16.30000011	-21.60000022	521	140	4	106.6142185	340	14	340	14
113	-1.700000107	14.3166668	24.72653959	1606.666513	25.70000076	-32.20000076	57.90000153	17.01666657	-18.48333367	17.01666657	-22.35000006	506	135	4	105.5370448	328	15	328	15
113	-1.662499756	13.9416667	24.37354367	1595.858444	25.39999962	-31.79999924	57.19999886	16.98333343	-22.14999962	16.98333343	-22.14999962	515	135	4	104.4349346	331	15	331	15
113	-3.133333278	13.08333324	23.23860287	1585.838362	23	-33.29999924	56.29999924	15.38333337	-23.61666648	15.38333337	-23.61666648	447	124	3	110.6389605	304	12	304	12
113	-4.570833296	13.34166676	24.30176027	1523.60885	21.70000076	-33.20000076	54.90000153	13.50000024	-23.9666667	13.50000024	-23.9666667	499	137	3	108.7886624	335	12	335	12
113	-3.866666634	14.4666667	25.46948311	1563.610816	23.10000038	-33.70000076	56.80000114	14.60000006	-23.78333314	14.60000006	-23.78333314	480	132	3	110.313931	326	12	326	12
113	-4.637500157	16.19166682	27.4435022	1589.103712	23.60000038	-35.40000153	59.00000191	14.06666644	-24.93333387	14.06666644	-24.93333387	509	139	4	108.1372797	341	15	341	15
113	-4.545833463	15.44166675	26.48656338	1584.271369	23.39999962	-34.90000153	58.30000114	14.0999999	-24.75000048	14.0999999	-24.75000048	513	140	3	109.7537808	346	12	346	12
113	-4.758333241	16.26666648	27.66439824	1577.474729	23.60000038	-35.20000076	58.80000114	13.86666687	-24.86666663	13.86666687	-24.86666663	527	144	4	109.0659511	355	14	355	14
113	-2.104166806	14.40833334	25.01446827	1596.123784	25.29999924	-32.29999924	57.59999847	16.63333305	-22.51666657	16.63333305	-22.51666657	513	134	4	103.1735393	328	16	328	16
113	-3.275000026	13.13333331	22.880371	1623.339017	23.5	-33.90000153	57.40000153	15.75	-24.11666679	15.75	-24.11666679	441	119	3	108.7538135	297	12	297	12
113	-4.774999959	14.49999969	24.61799623	1640.245952	23.39999962	-35.5	58.89999962	14.44999989	-25.76666657	14.44999989	-25.76666657	486	129	4	105.6575362	321	15	321	15
113	-5.879166707	12.97500003	24.20708944	1517.983792	20.39999962	-33.20000076	53.60000038	12.3499999	-24.9333334	12.3499999	-24.9333334	537	144	3	107.1225791	357	13	357	13
113	-4.841666788	15.70000023	25.9933772	1657.92566	24	-36.40000153	60.40000153	14.53333338	-26.23333391	14.53333338	-26.23333391	500	133	4	106.457643	331	15	331	15
113	-5.595833292	14.69166658	25.68473145	1589.129913	22	-35.20000076	57.20000076	13.2166667	-25.88333321	13.2166667	-25.88333321	541	142	3	105.8851659	356	13	356	13
113	-3.912499939	14.85833326	24.19924074	1710.053311	24.79999924	-36.59999847	61.39999771	15.91666667	-21.04999948	15.91666667	-25.96666622	420	114	3	110.3318634	286	11	286	11
113	-5.324999953	13.76666658	24.8048055	1559.155516	21.89999962	-33.59999847	55.49999809	13.33333349	-24.89999994	13.33333349	-24.89999994	494	130	3	106.4427284	328	12	328	12
113	-5.129166673	16.72500004	26.42180054	1708.13223	24.60000038	-38.70000076	63.30000114	14.68333332	-27.23333327	14.68333332	-27.23333327	488	126	4	104.1034451	318	15	318	15
113	-4.383333486	13.26666655	24.16514872	1552.85563	22.39999962	-32.5	54.89999962	14.23333311	-23.63333368	14.23333311	-23.63333368	459	121	3	107.8529667	309	12	309	12
113	-4.387499876	14.95833343	25.87946909	1604.700653	24.10000038	-33.70000076	57.80000114	14.75000016	-24.44999965	14.75000016	-24.44999965	442	119	2	111.5316764	304	9	304	9
28	5.699999915	11.38333332	31.53277895	890.9519923	22.5	-13.60000038	36.10000038	15.13333321	-5.733333419	16.46666654	-5.733333419	426	90	3	84.90740027	238	11	218	11
28	4.583333258	10.44999994	30.73529395	853.7253458	20.89999962	-13.10000038	34	13.73333327	-6.433333412	14.78333314	-6.433333412	465	96	2	85.51525023	260	10	239	10
28	7.716666689	12.15000012	31.72323853	940.7451932	25.79999924	-12.5	38.29999924	17.48333327	-4.349999984	18.9666667	-4.349999984	492	99	3	84.23445992	276	13	247	13
28	4.266666707	11.34999998	31.52777857	886.2339451	21.29999924	-14.69999981	35.99999905	13.84999998	-7.016666618	15.06666676	-7.016666618	396	89	3	89.13092681	227	10	216	10
28	8.287499998	12.30833323	30.92546096	997.9937288	26.79999924	-13	39.79999924	18.63333321	-4.566666746	20.0666666	-4.566666746	370	83	2	89.00075583	215	8	196	8
28	7.829166641	12.54166649	30.66422081	1033.705731	27.10000038	-13.80000019	40.90000057	18.61666679	-5.450000008	20.13333337	-5.450000008	246	65	1	96.90627177	150	5	143	5
28	8.520833299	12.64166646	30.60936246	1032.233795	27.79999924	-13.5	41.29999924	19.26666641	-4.849999925	20.68333308	-4.849999925	273	70	1	95.08919059	165	4	154	4
28	7.6541667	12.15833346	30.32003329	1016.040575	26.5	-13.60000038	40.10000038	18.3166666	-5.38333336	19.73333327	-5.38333336	316	77	1	92.63769465	188	5	174	5
28	7.524999922	12.25000005	30.17241363	1040.125653	26.5	-14.10000038	40.60000038	18.29999971	-6.000000139	19.64999994	-6.000000139	201	54	1	97.55445018	124	5	120	5
28	8.820833363	12.45833345	29.94791667	1059.527036	28.10000038	-13.5	41.60000038	19.73333311	-5.00000005	21.18333324	-5.00000005	204	57	0	99.91578946	128	3	121	3
28	9.279166734	12.42499979	29.44312759	1072.258578	29	-13.19999981	42.19999981	20.36666679	-4.649999953	21.90000025	-4.649999953	220	60	0	98.69158072	137	2	127	2
28	8.729166736	12.50833338	29.85282458	1061.175296	28.29999924	-13.60000038	41.89999962	19.71666686	-5.050000032	21.23333343	-5.050000032	258	68	1	96.80878906	159	4	146	4
28	8.745833262	13.05833329	30.72549008	1061.280214	28.5	-14	42.5	19.73333311	-5.033333285	21.28333314	-5.033333285	317	78	3	90.25164339	186	10	174	10
28	7.237500095	12.47500009	30.50122229	1029.67146	26.70000076	-14.19999981	40.90000057	18.03333362	-5.983333353	19.53333362	-5.983333353	351	87	2	92.6062468	210	9	194	9
28	9.162499852	11.85833313	28.64331633	1066.36835	28.60000038	-12.80000019	41.40000057	20.16666651	-4.866666645	21.41666651	-4.866666645	219	59	1	94.3455728	132	5	123	5
28	8.225000036	13.03333344	30.38073091	1072.674013	28	-14.89999962	42.89999962	19.33333317	-5.716666612	20.89999994	-5.716666612	260	69	1	96.57145503	160	6	148	6
28	7.891666728	13.06666664	30.52959549	1077.610639	27.89999962	-14.89999962	42.79999924	19.0666666	-6.083333224	20.58333333	-6.083333224	294	78	2	96.34181223	181	8	167	8
28	9.19166676	12.2333335	28.38360479	1115.02515	29.39999962	-13.69999981	43.09999943	20.56666676	-5.366666724	22.16666683	-5.366666724	199	54	1	96.04039531	121	6	116	6
28	6.829166685	11.37500007	27.14797115	1107.588415	26.60000038	-15.30000019	41.90000057	18.23333343	-7.466666722	19.83333333	-7.466666722	205	56	1	101.8434128	130	3	126	3
28	8.570833299	12.54166641	28.89784914	1115.8068	28.89999962	-14.5	43.39999962	20.1833334	-5.999999988	21.50000016	-5.999999988	189	55	1	101.4805644	120	5	114	5
215	-1.874999995	12.13333341	36.21890572	780.9624062	14.89999962	-18.60000038	33.5	7.24999998	-10.76666675	7.24999998	-11.61666671	596	135	4	98.74280557	358	15	358	16
215	2.358333329	11.36666667	37.14596906	709.2564431	17.20000076	-13.39999962	30.60000038	10.45000013	-6.033333302	10.45000013	-6.816666683	551	123	3	98.97881329	332	13	332	13
215	2.549999974	14.13333316	41.9386755	679.2442205	19.29999924	-14.39999962	33.69999886	10.49999972	-5.416666567	10.49999972	-6.099999905	550	122	3	97.61463284	328	13	328	13
215	-7.279166639	12.47499994	34.65277762	831.8830216	11.10000038	-24.89999962	36	2.76666673	-16.48333351	2.76666673	-17.23333327	633	148	5	100.6157355	387	18	387	20
215	-3.591666764	12.23333346	36.51741228	772.0039915	13.30000019	-20.20000076	33.50000095	5.599999939	-12.33333349	5.599999939	-13.03333354	591	135	4	99.78837266	359	16	359	17
215	-0.374999975	12.69999986	38.95705547	719.407891	15.80000019	-16.79999924	32.59999943	8.066666603	-8.733333111	8.066666603	-9.499999801	553	124	3	100.5065521	337	12	337	13
215	-2.141666643	12.46666664	38.12436416	727.4733089	14.39999962	-18.29999924	32.69999886	6.533333333	-10.26666649	6.533333333	-11.19999989	587	131	3	98.26375284	352	14	352	15
215	-1.904166645	13.72500005	40.24926655	712.528974	15.5	-18.60000038	34.10000038	6.650000061	-9.799999962	6.650000061	-10.63333325	584	128	4	95.68365353	344	16	344	17
215	-9.712499986	12.35833325	33.22132611	885.9666692	10.19999981	-27	37.19999981	1.450000048	-19.06666676	1.450000048	-19.91666667	458	123	3	112.8553348	307	12	307	13
215	-8.141666678	12.93333326	34.95495476	839.9535557	11	-26	37	2.099999984	-17.31666684	2.099999984	-18.20000029	471	124	3	111.5883537	313	10	313	11
215	-4.479166726	13.82499989	36.09660527	849.1264441	14.69999981	-23.60000038	38.30000019	5.566666563	-14.21666678	5.566666563	-15.03333338	455	114	3	108.9825801	297	10	297	11
215	-4.204166681	14.2250002	36.66237057	855.1779742	15.10000038	-23.70000076	38.80000114	5.833333453	-14.09999998	5.833333453	-14.9000001	488	118	3	105.4974709	310	12	310	13
215	-4.720833359	13.79166665	35.4541554	867.3037059	14.69999981	-24.20000076	38.90000057	5.499999901	-14.73333323	5.499999901	-15.63333344	523	124	4	103.9260282	328	13	328	15
215	-4.541666644	13.29999978	36.04336021	825.1110936	14	-22.89999962	36.89999962	5.199999948	-13.9999998	5.199999948	-14.79999987	547	127	4	102.8354523	339	13	339	15
215	-0.408333366	13.38333328	37.69953035	796.8541327	17.29999924	-18.20000076	35.5	8.949999829	-9.666666706	8.949999829	-10.60000006	509	116	3	102.4061535	314	12	314	13
215	-5.604166642	12.44166657	35.44634409	817.8504441	12.19999981	-22.89999962	35.09999943	4.116666635	-14.80000003	4.116666635	-15.68333324	593	136	4	99.85088012	361	16	361	17
215	-2.616666735	12.23333321	35.76998135	812.8214947	14.39999962	-19.79999924	34.19999886	6.849999841	-11.98333335	6.849999841	-12.91666675	543	123	3	101.0076071	333	13	333	14
215	-3.779166577	13.25833314	37.98949366	788.5471565	14	-20.89999962	34.89999962	5.666666577	-12.59999967	5.666666577	-13.41666659	573	129	3	98.57462426	345	14	345	16
215	-1.675000082	12.73333343	38.12375212	761.5131526	15.19999981	-18.20000076	33.40000057	7.349999964	-10.21666689	7.349999964	-11.16666683	543	121	3	97.24759855	323	13	323	14
215	-2.229166644	14.15833326	39.43825463	774.4395509	15.89999962	-20	35.89999962	6.983333234	-10.88333335	6.983333234	-11.8499999	628	123	3	90.55698859	346	15	346	16
215	-0.362500039	14.45833327	39.39600468	765.0612703	17.79999924	-18.89999962	36.69999886	8.499999933	-9.300000032	8.499999933	-10.28333334	673	131	3	89.16163579	360	15	360	16
215	0.470833292	14.6916665	40.36172159	755.1413334	18.39999962	-18	36.39999962	9.183333139	-8.366666655	9.183333139	-9.366666595	719	139	3	87.89762524	374	16	374	16
215	-7.150000046	14.23333345	36.77863958	909.2454422	12.80000019	-25.89999962	38.69999981	3.966666619	-16.51666681	3.966666619	-18.2166667	366	105	2	119.9303492	257	6	257	6
215	-16.22916661	9.57499977	26.89606684	955.4020026	3.099999905	-32.5	35.5999999	-4.366666555	-25.68333308	-4.366666555	-27.26666641	431	124	2	119.1115461	298	10	298	12
215	-7.9166666	13.44999994	35.86666652	849.7013758	11.5	-26	37.5	2.433333476	-17.19999989	2.433333476	-18.11666663	394	111	2	117.949743	274	7	274	8
215	-6.329166745	14.10833344	36.83637955	857.2218858	13.19999981	-25.10000038	38.30000019	3.916666627	-15.95000021	3.916666627	-16.81666692	382	105	2	115.5598202	262	7	262	8
215	-5.504166585	14.09166662	37.0833332	848.1810913	13.60000038	-24.39999962	38	4.516666691	-15.18333316	4.516666691	-16.04999971	391	104	2	113.2543134	264	7	264	8
215	-4.479166716	14.67500009	38.01813552	861.0523689	14.69999981	-23.89999962	38.59999943	5.683333397	-14.4000001	5.683333397	-15.2166667	407	105	2	110.2833792	269	9	269	10
215	-4.94583334	14.00833345	36.76727904	846.6443347	14	-24.10000038	38.10000038	4.983333389	-14.76666657	4.983333389	-15.58333333	439	109	3	107.6833596	284	10	284	11
215	-5.779166689	13.42500001	35.61007889	843.2660011	13.10000038	-24.60000038	37.70000076	4.216666659	-15.46666694	4.216666659	-16.25000016	478	116	3	105.9427621	305	10	305	12
215	-6.604166667	13.35833323	35.62222104	843.812936	12.30000019	-25.20000076	37.50000095	3.466666659	-16.26666665	3.466666659	-16.98333359	521	123	4	102.8344877	324	13	324	15
215	-8.116666727	12.86666693	34.68104258	874.0171986	10.89999962	-26.20000076	37.10000038	2.366666635	-17.75	2.366666635	-18.73333343	563	131	5	100.6646412	345	17	345	19
215	-8.745833321	12.52500001	33.85135138	896.8491787	10.5	-26.5	37	2.116666714	-18.36666663	2.116666714	-19.55000003	580	134	6	99.23716278	353	20	353	21
215	-5.037499999	13.94166649	37.07890081	814.8316133	13.69999981	-23.89999962	37.59999943	4.583333254	-14.49999984	4.583333254	-15.21666662	548	126	3	100.8751134	336	13	336	14
215	-1.204166625	12.20833326	36.77208939	742.7726167	15.39999962	-17.79999924	33.19999886	7.49999999	-9.966666397	7.49999999	-10.69999977	525	118	3	99.30772061	317	11	317	13
215	-4.383333261	13.7666667	38.6704127	765.3796836	13.80000019	-21.79999924	35.59999943	4.883333365	-12.94999997	4.883333365	-13.69999981	555	125	4	95.49268521	328	16	328	18
215	-2.929166742	14.74166664	39.52189427	765.8431448	15.69999981	-21.60000038	37.30000019	6.016666591	-11.73333343	6.016666591	-12.65000025	527	117	4	95.01924696	309	14	309	16
215	-6.81250002	13.09166674	34.54265665	921.8167031	12.60000038	-25.29999924	37.89999962	4.133333445	-16.93333348	4.133333445	-18.16666667	593	123	5	90.84076389	336	19	336	21
215	-4.058333432	13.90000016	37.66937656	830.4950272	14.69999981	-22.20000076	36.90000057	5.783333401	-13.41666706	5.783333401	-14.26666689	610	123	4	91.00055459	343	15	343	17
215	-3.395833259	14.70833318	39.32709448	793.8068683	15.60000038	-21.79999924	37.39999962	6.000000139	-12.28333306	6.000000139	-13.33333309	648	128	3	89.61391434	355	15	355	16
215	-5.266666683	13.78333336	38.71722915	813.5509555	13.19999981	-22.39999962	35.59999943	4.599999944	-14.03333338	4.599999944	-15.01666673	707	136	4	87.61037684	380	19	380	20
215	-2.370833395	14.12499993	39.23611092	797.3605827	15.89999962	-20.10000038	36	7.083333205	-11.28333329	7.083333205	-12.16666691	730	138	4	87.66261763	387	18	387	18
215	-8.191666717	14.45000014	36.39798453	927.373705	12.5	-27.20000076	39.70000076	3.083333333	-18.16666683	3.083333333	-19.41666683	320	93	1	120.4644018	226	4	226	5
215	-13.77083326	10.89166671	30.17082239	935.9182572	5.800000191	-30.29999924	36.09999943	-2.016666571	-23.18333308	-2.016666571	-24.53333314	374	109	2	120.3075093	261	6	261	7
215	-5.98333323	11.3999998	32.02247186	887.9325571	12.30000019	-23.29999924	35.59999943	4.74999998	-15.73333311	4.74999998	-16.79999987	327	93	2	117.2388001	228	6	228	6
215	-7.362499997	13.35833334	35.90949841	843.3513402	11.80000019	-25.39999962	37.19999981	2.883333286	-16.6333336	2.883333286	-17.64999994	341	99	1	120.1921277	241	5	241	6
215	-3.900000011	15.26666676	38.45507926	894.0612137	16	-23.70000076	39.70000076	6.733333329	-14.09999998	6.733333329	-15.0333333	300	85	1	117.601089	210	5	210	6
215	-3.59166669	14.89999996	37.53148712	897.9416574	16.29999924	-23.39999962	39.69999886	7.083333169	-13.91666659	7.083333169	-14.81666652	319	88	1	115.3765033	220	5	220	6
215	-3.745833248	14.95833327	37.77356851	882.1009374	16	-23.60000038	39.60000038	6.700000008	-13.96666646	6.700000008	-14.76666641	341	89	2	111.3254486	228	7	228	8
215	-2.866666613	14.99999984	36.94581206	898.6159305	17.39999962	-23.20000076	40.60000038	7.783333271	-13.41666653	7.783333271	-14.13333321	354	89	2	108.9527845	232	7	232	8
215	-5.266666611	13.96666666	36.37152812	850.8320254	13.89999962	-24.5	38.39999962	4.716666579	-15.13333309	4.716666579	-15.94999989	411	100	2	107.3942904	264	7	264	9
215	-7.979166734	12.5250002	34.22131166	872.6200337	10.89999962	-25.70000076	36.60000038	2.616666635	-17.68333356	2.616666635	-18.45000013	472	113	3	104.4019975	297	12	297	14
215	-7.149999986	13.09999992	35.21505374	841.9187973	11.69999981	-25.5	37.19999981	2.933333198	-16.69999997	2.933333198	-17.43333324	487	115	4	103.146983	303	13	303	14
215	-3.191666709	13.90000019	38.50415524	789.3318125	15	-21.10000038	36.10000038	6.233333364	-12.30000031	6.233333364	-13.00000008	467	108	3	103.0686515	291	11	291	12
215	-8.84166671	12.98333333	34.99550816	874.6761313	10.19999981	-26.89999962	37.09999943	1.699999968	-18.58333349	1.699999968	-19.39999994	549	129	5	99.62298196	336	16	336	18
215	-4.233333364	13.98333322	37.38859188	817.1801109	14.39999962	-23	37.39999962	5.349999925	-13.78333326	5.349999925	-14.4000001	489	113	3	98.65200279	297	13	297	14
215	-5.283333336	14.08333314	35.5639731	882.6878666	14.19999981	-25.39999962	39.59999943	4.899999897	-15.76666665	4.899999897	-16.5	501	116	4	95.95115722	298	14	298	16
215	-6.162500042	13.50833341	34.46003353	923.9493524	13.5	-25.70000076	39.20000076	4.583333333	-16.93333371	4.583333333	-17.80000019	509	110	5	91.27569757	292	17	292	19
215	-3.070833405	14.14166663	37.31310494	825.3634374	16	-21.89999962	37.89999962	6.716666559	-12.59999986	6.716666559	-13.35000006	511	107	3	91.26813765	290	14	290	16
215	-2.25833341	14.41666679	38.5472378	800.0250976	16.5	-20.89999962	37.39999962	7.050000096	-11.41666673	7.050000096	-12.36666671	539	111	2	92.05487888	307	12	307	14
215	-4.30416659	14.19166663	38.25247032	820.0400713	14.60000038	-22.5	37.10000038	5.383333425	-13.4333334	5.383333425	-14.46666646	615	124	3	90.28332511	343	15	343	17
215	-1.708333293	13.84999997	38.36565047	762.7963903	16.20000076	-19.89999962	36.10000038	7.133333425	-10.66666664	7.133333425	-11.51666657	639	129	2	91.30430965	353	12	353	13
215	-8.745833382	13.55833327	34.4120137	929.7542626	11.89999962	-27.5	39.39999962	2.566666683	-18.64999994	2.566666683	-19.9666667	289	85	1	121.0120168	206	3	206	4
215	-7.60833326	13.23333333	35.38324456	858.9127155	11.89999962	-25.5	37.39999962	2.900000056	-16.86666648	2.900000056	-17.94999997	294	87	1	122.016311	211	3	211	4
215	-6.300000126	14.05000012	36.87664129	871.7823955	13.19999981	-24.89999962	38.09999943	4.166666547	-15.9666667	4.166666547	-17.01666673	290	84	1	119.251446	205	5	205	6
215	-5.095833376	14.77500015	37.78772471	899.7410214	14.80000019	-24.29999924	39.09999943	5.783333341	-15.14999994	5.783333341	-16.11666679	280	82	1	120.2276964	200	4	200	5
215	-4.93750002	14.97500012	38.39743527	887.4737535	14.80000019	-24.20000076	39.00000095	5.74999998	-14.95000001	5.74999998	-15.85000006	284	82	1	119.3564655	201	4	201	5
215	-3.891666606	15.1166667	37.88638127	898.1922086	16.20000076	-23.70000076	39.90000153	6.883333464	-14.14999998	6.883333464	-15.01666657	280	78	1	115.9369469	194	4	194	5
215	-4.137499896	14.70833327	36.862991	909.7380345	16.10000038	-23.79999924	39.89999962	6.933333447	-14.48333323	6.933333447	-15.28333306	308	82	1	113.1044369	208	5	208	6
215	-6.799999967	13.01666678	35.56466296	838.084936	11.60000038	-25	36.60000038	3.200000048	-16.36666663	3.200000048	-17.06666644	374	96	2	110.6366803	246	6	246	7
215	-6.433333308	13.25000002	35.71428632	836.2479298	12.19999981	-24.89999962	37.09999943	3.499999921	-16.0333333	3.499999921	-16.76666657	378	95	2	108.7737905	246	7	246	8
215	-3.691666658	14.56666667	36.87763715	880.5262793	15.89999962	-23.60000038	39.5	6.783333361	-14	6.783333361	-14.68333364	350	84	2	106.1981357	224	6	224	7
215	-3.962500026	14.12499998	37.17105165	843.2435464	14.80000019	-23.20000076	38.00000095	5.866666714	-13.91666698	5.866666714	-14.55000027	375	88	3	103.7138617	235	9	235	9
215	-5.529166686	13.82499991	36.57407366	840.5205606	13.30000019	-24.5	37.80000019	4.366666635	-15.33333333	4.366666635	-15.9333334	416	97	3	102.4059656	259	10	259	11
215	-6.208333272	13.81666641	36.26421684	861.4307159	12.80000019	-25.29999924	38.09999943	3.833333413	-16.26666649	3.833333413	-16.95000013	434	102	4	100.9454972	269	12	269	13
215	-5.945833278	13.77499991	35.50257692	881.1729233	13.30000019	-25.5	38.80000019	4.25000004	-16.28333314	4.25000004	-17.03333346	429	101	4	99.3112559	264	12	264	13
215	-5.804166692	13.65833327	35.11139692	886.9187196	13.5	-25.39999962	38.89999962	4.483333429	-16.2166667	4.483333429	-16.98333327	427	99	4	96.47768891	258	13	258	15
215	-5.87500003	13.31666674	34.67881912	887.7845275	13.30000019	-25.10000038	38.40000057	4.449999928	-16.20000013	4.449999928	-17.05000003	426	95	5	92.00452283	249	16	249	18
215	-4.183333327	13.9333335	36.00344502	853.8611156	15.10000038	-23.60000038	38.70000076	5.766666849	-14.18333344	5.766666849	-15	397	88	3	94.09949123	234	11	234	13
215	-3.05833335	14.19999991	36.97916681	858.8518537	16	-22.39999962	38.39999962	7.016666599	-13.18333324	7.016666599	-13.91666667	416	91	4	90.92489084	239	14	239	16
215	-4.87500002	14.13333327	34.98349769	923.7485376	15.30000019	-25.10000038	40.40000057	5.783333361	-15.75000008	5.783333361	-16.64999994	471	100	5	89.8923613	268	16	268	19
215	-8.654166651	12.50833314	33.62455249	921.0775735	10.39999962	-26.79999924	37.19999886	2.316666603	-18.96666654	2.316666603	-19.91666667	563	118	6	89.67273948	320	21	320	23
215	-2.887500087	13.49166685	37.58124412	791.3915511	15.19999981	-20.70000076	35.90000057	6.433333337	-12.18333356	6.433333337	-12.75000032	555	117	2	93.52366345	319	12	319	13
215	-3.712499931	13.35833308	38.49663839	772.1019672	13.89999962	-20.79999924	34.69999886	5.483333151	-12.56666629	5.483333151	-13.26666633	610	127	2	92.72439379	346	12	346	12
215	0.770833435	14.40833322	39.69237884	765.0919558	18.5	-17.79999924	36.29999924	9.466666718	-8.383332968	9.466666718	-9.283333023	598	122	2	91.26154832	330	11	330	11
215	-0.729166562	14.30833347	39.63527234	742.4604638	17.10000038	-19	36.10000038	7.783333521	-10.36666656	7.783333521	-10.36666656	647	130	2	90.63709614	354	12	354	12
215	0.38333332	13.80000018	39.54154607	731.5902241	17.70000076	-17.20000076	34.90000153	8.350000163	-9.083333433	8.950000187	-9.083333433	641	126	2	89.06536927	346	12	343	12
215	-9.266666797	12.03333353	32.96803619	893.5001126	10.30000019	-26.20000076	36.50000095	1.866666595	-18.58333365	1.866666595	-19.70000045	254	76	1	122.264391	183	3	183	3
215	-6.758333266	13.75	36.18421053	888.7397372	12.89999962	-25.10000038	38	4.049999992	-16.5	4.049999992	-17.5999999	246	73	1	120.6289954	177	3	177	3
215	-6.445833422	13.60833327	36.096374	905.8909779	13.10000038	-24.60000038	37.70000076	4.583333294	-16.35000014	4.583333294	-17.41666698	251	75	1	121.2889289	181	3	181	3
215	-8.533333242	13.01666661	34.25438496	908.6111646	11.30000019	-26.70000076	38.00000095	2.400000016	-18.35000014	2.400000016	-19.60000006	277	81	1	120.8175206	198	3	198	4
215	-6.104166546	14.12499977	37.46684307	858.8587936	13.19999981	-24.5	37.69999981	4.183333317	-15.63333305	4.183333317	-16.69999981	257	75	1	120.2951754	184	3	184	3
215	-8.516666674	12.45000008	34.48753449	856.5637864	10.5	-25.60000038	36.10000038	1.933333317	-17.56666668	1.933333317	-18.85000006	295	84	1	117.9424644	206	4	206	5
215	-5.166666617	14.23333329	38.26164784	844.0415	13.5	-23.70000076	37.20000076	4.816666683	-14.76666665	4.816666683	-15.66666667	272	74	1	115.2287663	187	3	187	4
215	-3.733333373	14.5833333	37.01353666	907.0515025	16.39999962	-23	39.39999962	7.366666697	-13.95000005	7.366666697	-14.81666668	267	69	1	110.7873229	178	5	178	6
215	-3.804166744	14.67500005	37.05808237	905.8633628	16.29999924	-23.29999924	39.59999847	7.233333111	-14.13333329	7.233333111	-14.93333332	276	69	1	109.24731	182	5	182	6
215	-5.675000044	13.76666655	37.10691754	826.5440047	12.89999962	-24.20000076	37.10000038	4.066666603	-15.21666654	4.066666603	-15.9666667	313	77	2	107.0764408	203	6	203	7
215	-5.233333324	13.66666672	36.6398579	839.3919155	13.39999962	-23.89999962	37.29999924	4.650000016	-14.98333327	4.650000016	-15.68333324	315	77	2	106.0950948	203	6	203	7
215	-8.720833393	12.44166682	34.1804037	872.4741782	10	-26.39999962	36.39999962	1.833333333	-18.41666683	1.833333333	-19.26666673	381	92	3	102.8252028	240	9	240	10
215	-4.825000003	14.61666662	37.19253576	877.1687334	14.69999981	-24.60000038	39.30000019	5.49999994	-15.08333313	5.49999994	-15.84999998	332	79	2	102.7236156	210	8	210	9
215	-5.545833347	14.19166681	36.48243341	867.9978491	13.80000019	-25.10000038	38.90000057	4.483333309	-15.75000008	4.483333309	-16.5333333	344	82	3	101.2086806	216	9	216	10
215	-4.454166631	14.07499985	36.27577263	857.0256547	14.69999981	-24.10000038	38.80000019	5.48333319	-14.61666644	5.48333319	-15.29999987	331	78	3	99.09371035	205	9	205	10
215	-4.420833317	7.824999864	23.42814357	936.4935868	11.89999962	-21.5	33.39999962	5.98333325	-14.73333311	5.98333325	-16.96666638	338	77	5	90.92132014	200	17	200	18
215	-4.512499976	7.974999999	23.45588235	934.5030873	12.10000038	-21.89999962	34	5.883333464	-13.59999998	5.983333419	-16.58333317	337	75	3	89.69184573	197	15	180	18
215	-3.524999871	13.71666649	35.17093971	895.7741679	15.60000038	-23.39999962	39	6.833333395	-14.1833332	6.833333395	-15.01666649	328	74	3	94.2165256	196	10	196	12
215	-5.820833271	13.72500005	33.55745766	950.8452154	14.5	-26.39999962	40.89999962	5.200000087	-17.16666651	5.200000087	-17.89999994	378	84	3	92.65668294	222	11	222	13
215	-8.575000077	12.36666681	32.97777817	925.7589134	10.5	-27	37.5	2.450000048	-19.03333362	2.450000048	-19.98333359	473	103	5	90.69105729	274	18	274	20
215	-8.324999906	12.15000006	32.92682977	918.0946063	10.5	-26.39999962	36.89999962	2.633333365	-18.69999981	2.633333365	-19.61666632	516	112	5	91.26994497	299	19	299	20
215	-2.116666679	13.15000005	37.78735627	773.7874194	15.19999981	-19.60000038	34.80000019	6.916666541	-11.16666667	6.916666541	-11.98333343	484	106	2	96.35171712	285	8	285	9
215	-2.845833282	13.89166673	39.13145558	770.7919738	15.10000038	-20.39999962	35.5	6.300000072	-11.71666656	6.300000072	-12.46666654	541	117	2	95.35564315	316	10	316	10
215	-1.462499916	14.14166669	37.9133163	790.397275	17	-20.29999924	37.29999924	7.566666765	-10.76666665	7.566666765	-11.76666669	562	120	2	94.13295046	321	10	321	10
215	-0.712499997	14.44166669	38.61408244	794.029209	17.79999924	-19.60000038	37.39999962	8.483333265	-11.01666673	8.483333265	-11.01666673	586	122	2	92.33875243	327	10	327	10
215	-8.10833321	13.46666674	35.7206007	913.4396414	11.60000038	-26.10000038	37.70000076	3.083333492	-17.61666648	3.083333492	-19.0333333	230	70	1	122.995442	167	3	167	3
215	-7.112499957	14.12499999	36.31105432	918.1308183	13.10000038	-25.79999924	38.89999962	3.966666698	-16.73333343	3.966666698	-18.34999975	224	67	1	121.2093355	162	3	162	3
215	-9.024999857	13.29999987	35.65683685	888.5163617	10.5	-26.79999924	37.29999924	1.849999905	-18.61666632	1.849999905	-19.68333292	260	78	1	122.8159304	188	3	188	3
215	-8.224999987	12.83333329	34.68468456	890.4557031	11.10000038	-25.89999962	37	2.533333341	-17.89999994	2.533333341	-18.99999984	242	72	1	121.7700688	175	3	175	3
215	-8.699999881	11.84999988	32.73480733	891.2988322	10.39999962	-25.79999924	36.19999886	2.200000008	-17.99999984	2.200000008	-19.28333298	250	72	1	118.3906578	177	4	177	4
215	-9.650000051	11.91666668	33.38001888	864.683342	9.300000191	-26.39999962	35.69999981	1.033333341	-18.88333337	1.033333341	-19.75	285	80	1	116.3662509	197	5	197	6
215	-5.670833343	14.34166675	38.65678429	846.4617681	13.19999981	-23.89999962	37.09999943	4.433333278	-15.06666668	4.433333278	-16.18333308	247	67	1	114.1321671	169	3	169	4
215	-4.695833395	14.04166669	38.15670275	834.5288808	13.80000019	-23	36.80000019	5.149999936	-14.20000005	5.149999936	-15.11666671	240	62	1	110.5634825	160	3	160	4
215	-4.087500041	14.57500002	38.1544505	875.3158577	15.19999981	-23	38.19999981	6.349999964	-14.01666689	6.349999964	-14.96666678	228	58	1	108.7532654	151	4	151	5
215	-5.766666617	14.31666671	36.9939701	893.4492235	14.10000038	-24.60000038	38.70000076	5.183333357	-15.76666673	5.183333357	-16.63333337	272	69	1	108.0467058	179	5	179	6
215	-5.841666641	13.86666659	36.68430297	866.8014151	13.30000019	-24.5	37.80000019	4.450000048	-15.73333335	4.450000048	-16.55000003	265	66	2	106.299147	173	6	173	6
215	-6.191666655	13.15000023	34.88063651	900.1233164	12.60000038	-25.10000038	37.70000076	4.28333346	-16.6500001	4.28333346	-17.50000016	269	66	2	102.4337972	172	8	172	9
215	-5.104166706	14.19166676	35.83754285	904.9722733	14.69999981	-24.89999962	39.59999943	5.633333365	-15.63333352	5.633333365	-16.39999994	270	66	2	103.4329863	174	6	174	7
215	-7.304166704	12.99166669	34.92383627	864.1061003	11.39999962	-25.79999924	37.19999886	2.916666627	-17.28333314	2.916666627	-18.01666673	317	75	3	98.08595452	197	11	197	12
215	-6.991666682	12.76666668	33.50831115	925.1187459	11.89999962	-26.20000076	38.10000038	3.73333323	-17.90000002	3.73333323	-18.7166667	303	72	3	96.74479175	187	11	187	12
215	-5.833333248	13.43333321	34.62199349	895.3448503	13.39999962	-25.39999962	38.79999924	4.533333262	-16.44999973	4.533333262	-17.11666648	295	71	3	97.43458505	183	9	183	10
215	-9.383333246	11.56666668	31.77655715	912.9456055	9.100000381	-27.29999924	36.39999962	1.466666778	-19.69999965	1.466666778	-20.64999962	368	86	4	95.05528617	224	13	224	15
215	-3.75000002	13.70000021	33.91089192	958.1895934	16	-24.39999962	40.39999962	7.316666762	-15.25000008	7.316666762	-16.05000019	281	66	2	94.31052643	171	9	171	11
215	-4.883333325	13.8166664	35.70198143	890.2255347	14.39999962	-24.29999924	38.69999886	5.633333246	-15.25	5.633333246	-16	335	78	3	95.01031724	203	10	203	12
215	-6.220833304	13.57499988	34.63010107	904.6155833	13.5	-25.70000076	39.20000076	4.533333302	-16.59999998	4.533333302	-17.48333343	401	91	3	94.98272589	241	11	241	13
215	-5.016666695	13.0833334	37.38095258	794.4447338	12.89999962	-22.10000038	35	4.516666651	-13.91666683	4.516666651	-14.71666694	430	100	2	98.22880339	262	8	262	10
215	5.383333333	14.2000002	36.59793758	888.0247204	23.70000076	-15.10000038	38.80000114	15.25000016	-5.616666824	15.25000016	-6.433333466	362	85	1	100.4421423	219	4	219	4
215	-0.966666646	14.4499999	38.22751374	788.6591973	17.89999962	-19.89999962	37.79999924	8.316666735	-10.24999992	8.316666735	-10.99999996	491	110	1	97.72293321	293	7	293	7
215	-3.275000042	13.90000003	38.29200989	820.7327597	15.10000038	-21.20000076	36.30000114	6.416666602	-12.65000002	6.416666602	-13.48333327	533	116	2	95.30044062	310	9	310	9
215	-3.166666666	13.18333342	39.11968395	756.0313059	13.69999981	-20	33.69999981	5.783333324	-11.63333333	5.783333324	-12.71666662	592	126	2	95.21109518	343	9	343	9
215	-0.575000077	13.18333336	38.54775749	753.1192745	16.60000038	-17.60000038	34.20000076	8.24999994	-10.30000019	8.24999994	-10.30000019	565	119	1	93.38966884	319	8	319	8
215	-9.70000009	12.7666668	33.07426601	959.7253431	10.60000038	-28	38.60000038	1.949999968	-19.9333334	1.949999968	-21.28333346	219	67	1	122.814228	160	3	160	3
215	-9.987499968	11.84166643	31.32716049	940.9572554	9.899999619	-27.89999962	37.79999924	1.516666571	-20.16666667	1.516666571	-21.18333324	222	67	1	121.542494	161	3	161	3
215	-8.316666663	9.983333309	28.85356496	918.5817359	9.199999809	-25.39999962	34.59999943	2.649999936	-17.64999994	2.649999936	-19.59999975	214	63	1	118.3581138	153	3	153	3
215	-8.083333284	13.14999996	35.25469139	888.5543193	11.30000019	-26	37.30000019	2.616666714	-17.44999981	2.616666714	-18.89999994	213	63	1	121.3020273	155	3	155	3
215	-6.616666722	13.18333326	36.11872221	861.1021857	12.19999981	-24.29999924	36.49999905	3.716666579	-16.23333359	3.716666579	-17.20000013	202	58	1	117.1078925	144	3	144	3
215	-6.608333324	13.16666666	35.87647609	875.7693542	12.19999981	-24.5	36.69999981	4.166666647	-16.43333332	4.166666647	-17.0666666	229	64	1	116.8405682	161	3	161	3
215	-8.920833429	11.95833345	32.40740723	913.9859171	10.19999981	-26.70000076	36.90000057	2.166666547	-19.10000006	2.166666547	-19.7833333	236	64	1	112.4666885	161	5	161	6
215	-9.262500072	11.60833354	33.74515508	835.2221503	8.699999809	-25.70000076	34.40000057	1.099999984	-18.38333352	1.099999984	-18.96666702	271	72	2	111.0371031	182	6	182	6
215	-2.987499997	14.99166643	37.66750431	922.5363235	17.29999924	-22.5	39.79999924	8.449999809	-13.48333319	8.449999809	-14.21666654	174	45	1	108.6722962	118	3	118	3
215	-1.458333306	15.10000017	37.37623663	933.3464678	18.70000076	-21.70000076	40.40000153	9.950000117	-12.28333342	9.950000117	-13.01666697	148	38	1	105.3079899	99	3	99	3
215	1.270833147	15.87499992	37.35294098	971.6585125	22.29999924	-20.20000076	42.5	12.96666638	-10.16666692	12.96666638	-10.95000029	92	23	1	98.93189664	62	3	62	3
215	-6.483333471	12.53333346	34.05797117	900.9574141	12.19999981	-24.60000038	36.80000019	4.249999921	-16.71666702	4.249999921	-17.65000025	220	55	2	101.2221288	143	8	143	9
215	-6.658333403	12.41666678	33.37813582	900.9864136	12	-25.20000076	37.20000076	3.900000016	-17.13333337	3.900000016	-17.9333334	237	59	2	101.6134244	153	7	153	8
215	-8.087500061	12.20833348	33.53937717	863.9132106	10.69999981	-25.70000076	36.40000057	2.533333302	-17.65000025	2.533333302	-18.38333337	307	74	3	97.32382362	192	11	192	13
215	-8.616666585	11.23333321	31.117267	931.1218283	9.699999809	-26.39999962	36.09999943	2.449999968	-19.16666651	2.449999968	-20.14999978	292	71	2	99.82356634	186	8	186	9
215	-2.583333259	12.60000007	33.42175018	920.3935308	16.20000076	-21.5	37.70000076	8.233333528	-13.38333313	8.233333528	-14.30000003	206	50	2	96.94193987	130	6	130	7
215	-1.283333419	12.88333345	34.35555586	898.1757726	17.29999924	-20.20000076	37.5	9.366666635	-11.81666688	9.366666635	-12.63333368	207	50	2	95.16896367	129	7	129	9
215	-0.66666671	13.38333334	34.31623933	916.5382895	19.10000038	-19.89999962	39	10.53333338	-11.20000015	10.53333338	-12.05000011	246	58	3	92.48257244	149	10	149	11
215	-5.066666781	12.98333351	31.66666709	1005.218961	14.89999962	-26.10000038	41	6.449999933	-17.10000022	6.449999933	-18.13333352	305	70	4	91.98402998	183	14	183	15
215	-6.104166613	13.24166666	32.93946947	956.949359	13.80000019	-26.39999962	40.19999981	4.966666619	-17.38333337	4.966666619	-18.36666648	357	82	4	95.55086149	218	13	218	14
215	-3.466666718	13.36666669	37.12962971	771.8140746	14.60000038	-21.39999962	36	5.599999964	-12.44999987	5.599999964	-13.26666665	400	93	1	100.738071	249	6	249	7
215	2.270833403	15.42500011	36.81384141	912.1987937	22.70000076	-19.20000076	41.90000153	12.73333351	-8.883333345	12.73333351	-9.683333337	363	86	1	102.328384	226	4	226	4
215	3.262500065	14.00833322	35.64461449	928.4251631	22.39999962	-16.89999962	39.29999924	13.8499999	-8.899999847	13.8499999	-8.899999847	387	92	1	101.0188157	236	4	236	4
215	1.887500065	14.42500002	36.70483536	904.4916367	21.5	-17.79999924	39.29999924	12.65000025	-8.683333357	12.65000025	-9.699999948	455	103	1	98.37004938	270	6	270	6
215	-1.762500033	12.65833327	36.90476049	780.256726	15.60000038	-18.70000076	34.30000114	7.49999994	-10.61666661	7.49999994	-11.63333329	539	117	1	95.70626707	314	8	314	8
215	4.945833378	12.85833334	35.13205795	856.2907757	22.70000076	-13.89999962	36.60000038	13.93333344	-6.333333155	14.89999994	-6.333333155	450	97	0	95.07732127	258	4	255	4
215	5.720833283	12.27499987	33.63013664	870.1082896	23	-13.5	36.5	14.84999983	-5.799999972	15.8166666	-5.799999972	452	93	1	92.08780759	255	5	249	5
215	-6.737499949	14.15833327	36.96692833	899.467324	12.89999962	-25.39999962	38.29999924	4.083333294	-16.24999992	4.083333294	-17.76666657	183	53	1	115.5197344	131	5	131	5
215	-6.020833346	13.59166659	37.44260848	838.2949565	12.5	-23.79999924	36.29999924	4.083333174	-14.51666681	4.083333174	-16.28333314	184	53	1	117.4876143	132	3	132	3
215	-0.804166754	15.90833334	38.05821443	954.1380171	19.89999962	-21.89999962	41.79999924	10.79999995	-10.1166666	10.79999995	-12.6500001	114	31	1	109.0049823	81	3	81	3
215	-1.124999883	15.04999991	37.1604936	937.039573	19.20000076	-21.29999924	40.5	10.35000006	-10.38333313	10.35000006	-12.69999961	110	30	1	108.1425145	78	3	78	3
215	-3.324999973	14.08333338	36.0187551	923.145566	16.70000076	-22.39999962	39.10000038	8.133333425	-13.79999995	8.133333425	-14.51666657	147	39	1	108.5669803	101	3	101	3
215	2.63333335	15.71666643	36.7211839	1003.528611	24	-18.79999924	42.79999924	14.69999989	-7.199999909	14.69999989	-9.916666488	56	14	1	87.53734654	37	3	37	3
215	4.224999987	16.43333316	36.51851814	1030.093759	26.10000038	-18.89999962	45	16.11666656	-5.649999817	16.11666656	-8.96666645	39	10	1	79.71323249	26	3	26	3
215	4.699999951	14.83333326	35.40175034	993.1584165	25.29999924	-16.60000038	41.89999962	16.51666657	-4.916666826	16.51666657	-7.783333411	39	11	1	81.58542265	26	3	26	3
215	4.987500056	15.22500005	34.83981644	1021.47427	26.20000076	-17.5	43.70000076	16.81666692	-4.850000044	16.81666692	-8.066666727	46	13	1	87.26002502	31	3	31	3
215	5.075000013	14.89999983	34.97652669	1003.467829	25.79999924	-16.79999924	42.59999847	16.68333308	-4.73333317	16.68333308	-7.799999726	50	14	1	92.57763082	35	3	35	3
215	5.25416663	15.22499992	35.08064528	1004.37783	26.39999962	-17	43.39999962	16.89999994	-4.483333488	16.89999994	-7.633333455	52	13	1	87.33751147	35	3	35	3
215	5.512500051	14.42499999	35.01213606	981.6917877	25.5	-15.69999981	41.19999981	16.80000035	-4.299999972	16.80000035	-7.216666574	70	17	1	87.32314265	45	4	45	5
215	5.049999963	14.10000011	34.81481507	970.8243892	24.89999962	-15.60000038	40.5	16.5	0.233333369	16.5	-7.266666746	116	26	2	82.24910196	69	9	69	12
215	4.825000043	14.80000002	35.5769228	949.891143	25.20000076	-16.39999962	41.60000038	15.76666681	-6.566666484	15.76666681	-7.49999994	152	36	2	92.09757977	94	7	94	8
215	2.524999996	13.33333321	34.54231368	940.1559353	21.60000038	-17	38.60000038	13.50000008	-8.316666524	13.50000008	-9.666666627	202	47	3	89.80985268	121	10	121	11
215	-3.162500101	13.82499992	33.15347643	993.3554843	17.60000038	-24.10000038	41.70000076	8.4833332	-14.90000006	8.4833332	-15.8833336	258	58	3	93.64066764	158	10	158	11
215	0.654166569	14.25833319	35.20576095	929.0402073	20.39999962	-20.10000038	40.5	11.5666664	-10.56666672	11.5666664	-11.28333338	266	62	1	102.6581603	170	3	170	4
215	2.795833205	14.70833328	35.44176695	978.5551897	23.29999924	-18.20000076	41.5	14.18333308	-8.750000199	14.18333308	-9.800000171	279	66	1	102.4553866	178	4	178	4
215	-0.258333301	13.16666666	36.17216152	842.0587155	17.79999924	-18.60000038	36.39999962	9.616666675	-10.13333331	9.616666675	-11.04999999	382	91	1	104.7905135	244	4	244	4
215	0.258333251	13.85000001	37.43243247	811.745696	18.79999924	-18.20000076	37	9.833333214	-9.333333572	9.833333214	-10.15000033	444	102	1	101.1766583	274	6	274	6
215	-3.345833415	12.79166661	34.02038959	910.4406017	14.89999962	-22.70000076	37.60000038	7.083333279	-15.08333341	7.083333279	-15.08333341	485	110	1	99.66069914	293	5	293	5
215	2.354166605	13.07500008	36.72752793	818.2449568	19.5	-16.10000038	35.60000038	11.81666652	-8.350000074	11.81666652	-8.350000074	464	103	1	96.46145777	268	5	268	5
215	5.241666657	12.73333332	33.86524872	902.2946256	23.29999924	-14.30000019	37.59999943	14.56666644	-6.699999948	15.66666651	-6.699999948	405	90	0	96.36968279	235	3	233	3
215	5.94583332	12.3416666	32.30802709	935.8696957	24.20000076	-14	38.20000076	15.83333349	-6.266666604	16.96666686	-6.266666604	372	81	0	96.35583025	219	3	214	3
215	-2.708333373	15.38333317	37.79688845	937.1640733	17.79999924	-22.89999962	40.69999886	8.833333214	-13.28333342	8.833333214	-14.16666667	123	36	0	115.7806665	91	2	91	3
215	-6.4166666	13.28333342	36.6942914	855.9904751	12.30000019	-23.89999962	36.19999981	4.083333433	-15.88333321	4.083333433	-16.68333324	175	50	1	116.1047085	126	3	126	3
215	-0.987500109	15.49166672	37.51008787	952.757072	19.60000038	-21.70000076	41.30000114	10.68333328	-10.33333353	10.68333328	-12.76666697	96	26	1	104.8755342	68	3	68	3
215	2.033333307	15.94999996	36.41552565	1005.982857	23.79999924	-20	43.79999924	14.08333333	-7.766666691	14.08333333	-10.61666667	53	14	0	96.23800513	38	2	38	2
215	3.333333351	15.38333328	35.28287419	1033.483374	24.60000038	-19	43.60000038	15.65000025	-1.250000087	15.65000025	-9.716666587	39	9	1	70.32034729	24	3	24	5
215	4.212500047	14.55833326	33.7780366	1044.466201	25.29999924	-17.79999924	43.09999847	16.48333327	-6.249999778	16.48333327	-9.066666599	28	7	0	74.95453167	19	2	19	2
215	5.066666645	15.29999981	35.58139491	1009.388504	26.10000038	-16.89999962	43	16.75000016	-4.950000008	16.75000016	-7.983333246	29	8	0	78.39446727	20	2	20	2
215	5.183333256	14.4666667	34.60925112	1000.752741	25.5	-16.29999924	41.79999924	16.7833333	-4.73333321	16.7833333	-7.75000004	32	9	0	81.68032463	22	2	22	2
215	5.704166648	13.30833352	33.94983058	948.3201812	24.5	-14.69999981	39.19999981	16.79999987	-3.816666563	16.79999987	-6.516666691	39	11	1	85.20648273	27	3	27	3
215	5.475000059	13.65000009	33.78712846	977.6862804	24.70000076	-15.69999981	40.40000057	16.85000006	-1.066666675	16.85000006	-7.099999917	44	12	0	91.06665381	31	2	31	3
215	5.516666656	13.71666668	34.37761105	961.4201981	24.79999924	-15.10000038	39.89999962	16.6500001	-0.983333379	16.6500001	-6.900000026	53	14	0	94.61453181	37	2	37	3
215	3.4375	12.90833334	33.35486586	948.4104589	22.10000038	-16.60000038	38.70000076	14.68333348	-7.583333353	14.68333348	-8.583333413	97	25	0	103.8559223	68	2	68	3
215	3.958333333	14.06666672	34.81848231	966.6291768	23.79999924	-16.60000038	40.39999962	15.19999997	-7.533333341	15.19999997	-8.383333325	132	31	1	94.88163812	85	5	85	6
215	0.820833286	13.52499984	33.56079428	979.4582249	20.89999962	-19.39999962	40.29999924	12.53333298	-10.68333314	12.53333298	-11.56666656	195	46	1	96.66094801	124	6	124	9
215	3.212499971	13.00833338	31.57362411	1041.299728	23.10000038	-18.10000038	41.20000076	15.25000016	-9.333333413	15.25000016	-10.25000008	199	45	2	91.75015394	122	10	122	11
215	-6.666666689	11.36666659	30.55555629	946.5807598	11.89999962	-25.29999924	37.19999886	4.46666654	-17.66666659	4.46666654	-18.69999997	315	72	3	95.40161607	195	11	195	12
215	-3.970833314	12.90833325	35.65838026	841.7121524	14.39999962	-21.79999924	36.19999886	6.016666601	-13.49999996	6.016666601	-14.48333319	315	74	1	103.3833239	204	4	204	5
215	-0.25416663	10.12499995	29.09482807	890.6852753	16.39999962	-18.39999962	34.79999924	9.966666778	-8.73333322	9.966666778	-11.63333321	309	71	1	103.2076717	198	4	198	4
215	-0.387500026	8.958333346	26.34803925	885.2737756	15.5	-18.5	34	9.449999968	-8.350000087	9.766666571	-11.61666671	353	83	1	104.4787321	226	4	208	9
215	0.766666637	13.94999996	33.77724022	965.80709	20.39999962	-20.89999962	41.29999924	11.96666662	-10.56666684	11.96666662	-11.84999998	420	97	2	101.9245226	262	7	262	7
215	-2.591666694	12.98333356	35.86556156	853.0822079	15.10000038	-21.10000038	36.20000076	7.266666728	-13.53333338	7.266666728	-13.53333338	485	108	1	99.76699872	293	5	293	5
215	4.012499849	12.89166634	35.41666615	853.7833488	21.29999924	-15.10000038	36.39999962	13.81666636	-7.200000038	13.81666636	-7.200000038	419	94	0	98.11056145	245	2	245	2
215	-5.274999958	11.38333322	34.28714943	821.7981882	11.39999962	-21.79999924	33.19999886	4.583333276	-15.24999984	4.583333276	-15.24999984	560	121	4	93.21063319	327	15	327	15
[truncated: 1,844 more rows]
