# Supplementary material for: Throwing light on dark diversity of vascular plants in China: predicting the distribution of dark and threatened species under global climate change
Source: PeerJ. 2019 Apr 9;7:e6731. doi: 10.7717/peerj.6731 (PMC6461033; doi:10.7717/peerj.6731)
Supplement: Supplemental Information 6 [file peerj-07-6731-s006.zip › Dataset S2/34.csv]

Asystasiella neesiana
Calophanoides chinensis
Championella oligantha
Hygrophila salicifolia var. salicifolia
Peristrophe japonica
Rungia chinensis
Rungia densiflora
Acer acutum var. acutum
Acer amplum var. amplum
Acer buergerianum var. buergerianum
Acer ceriferum
Acer cordatum var. cordatum
Acer coriaceifolium var. coriaceifolium
Acer davidii
Acer duplicatoserratum
Acer elegantulum var. elegantulum
Acer ginnala subsp. theiferum
Acer grosseri var. grosseri
Acer grosseri var. hersii
Acer henryi
Acer linganense
Acer longipes var. longipes
Acer longipes var. pubigerum
Acer mono var. mono
Acer nikoense
Acer olivaceum
Acer oliverianum
Acer pauciflorum
Acer pubinerve
Acer sinopurpurascens
Actinidia arguta
Actinidia callosa
Actinidia chinensis
Actinidia lanceolata
Actinidia latifolia
Actinidia macrosperma
Actinidia melanandra
Actinidia polygama
Actinidia sabiaefolia
Actinidia valvata
Mollugo stricta
Alangium chinense
Alangium chinense subsp. chinense
Alangium kurzii
Alangium kurzii var. kurzii
Alisma canaliculatum
Alisma orinentale
Sagittaria potamogetifola
Sagittaria pygmaea
Sagittaria trifolia
Sagittaria trifolia var. trifolia
Achyranthes bidentata
Achyranthes bidentata var. bidentata f. bidentata
Alternanthera sessilis
Amaranthus hybridus
Amaranthus lividus
Amaranthus spinosus
Amaranthus viridis
Celosia argentea
Hypoxis aurea
Lycoris anhuiensis
Lycoris radiata
Lycoris sprengeri
Choerospondias axillaris
Pistacia chinensis
Rhus chinensis
Toxicodendron succedaneum
Toxicodendron sylvestre
Toxicodendron trichocarpum
Toxicodendron vernicifluum
Trachelospermum brevistylum
Trachelospermum jasminoides
Ilex buergeri
Ilex centrochinensis
Ilex chinensis
Ilex cornuta
Ilex crenata
Ilex dabieshanensis
Ilex editicostata
Ilex elmerrilliana
Ilex ficoidea
Ilex formosana
Ilex latifolia
Ilex lohfauensis
Ilex macrocarpa
Ilex macropoda
Ilex micrococca
Ilex pedunculosa
Ilex pernyi
Ilex pubescens
Ilex rotunda
Ilex suaveolens
Ilex triflora
Ilex tsoii var. tsoii
Ilex viridis
Ilex wilsonii
Acorus calamus var. calamus
Acorus tatarinowii
Amorphophallus rivieri
Arisaema du-bois-reymondiae
Arisaema erubescens
Arisaema heterophyllum
Arisaema lobatum
Arisaema sikokianum
Colocasia antiquorum
Pinellia cordata
Pinellia pedatisecta
Pinellia ternata
Pistia stratiotes
Acanthopanax gracilistylus var. major
Acanthopanax henryi var. faberi
Acanthopanax henryi var. henryi
Acanthopanax leucorrhizus var. fulvescens
Acanthopanax leucorrhizus var. leucorrhizus
Acanthopanax leucorrhizus var. scaberulus
Acanthopanax scandens
Acanthopanax sieboldianus
Aralia continentalis
Aralia cordata
Aralia dasyphylla
Aralia decaisneana
Aralia echinocaulis
Aralia elata
Aralia henryi
Aralia subcapitata
Dendropanax dentiger
Fatsia japonica
Hedera nepalensis var. sinensis
Kalopanax septemlobus
Pentapanax henryi
Pentapanax leschenaultii var. leschenaultii
Tetrapanax papyrifer
Aristolochia debilis
Aristolochia kaempferi
Aristolochia mollissima
Aristolochia tubiflora
Asarum debile
Asarum forbesii
Asarum fukienense
Asarum ichangense
Asarum inflatum
Asarum pulchellum
Asarum renicordatum
Asarum sieboldii
Biondia henryi
Cynanchum auriculatum
Cynanchum inamoenum
Cynanchum mooreanum
Cynanchum officinale
Cynanchum paniculatum
Cynanchum stauntonii
Cynanchum taihangense
Cynanchum wilfordii
Periploca sepium
Tylophora silvestris
Balanophora harlandii
Impatiens anhuiensis
Impatiens blepharosepala
Impatiens chinensis
Impatiens davidi
Impatiens neglecta
Impatiens noli-tangere
Impatiens pterosepala
Begonia grandis
Begonia grandis subsp. grandis
Berberis anhweiensis
Berberis virgetorum
Caulophyllum robustum
Dysosma versipellis
Epimedium koreanum
Epimedium pubescens
Epimedium sagittatum var. sagittatum
Gymnospermium kiangnanense
Mahonia bealei
Nandina domestica
Alnus japonica
Alnus trabeculosa
Betula luminifera
Carpinus cordata
Carpinus hupeana
Carpinus londoniana
Carpinus tschonoskii
Carpinus viminea
Corylus heterophylla
Catalpa ovata
Lithospermum arvense
Lithospermum zollingeri
Omphalotrigonotis cupulifera
Thyrocarpus glochidiatus
Thyrocarpus sampsonii
Buxus sinica
Callitriche palustris
Chimonanthus nitens
Chimonanthus praecox
Adenophora hunanensis subsp. huadungensis
Adenophora polyantha
Adenophora sinensis
Adenophora stricta subsp. stricta
Adenophora trachelioides subsp. trachelioides
Campanumoea javanica subsp. japonica
Lobelia chinensis
Lobelia davidii var. davidii
Platycodon grandiflorus
Wahlenbergia marginata
Abelia dielsii
Heptacodium miconioides
Kolkwitzia amabilis
Lonicera acuminata var. acuminata
Lonicera chrysantha subsp. koehneana
Lonicera elisae
Lonicera fragrantissima
Lonicera gynochlamydea
Lonicera hemsleyana
Lonicera hypoglauca subsp. hypoglauca
Lonicera japonica var. chinensis
Lonicera japonica var. japonica
Lonicera lanceolata var. glabra
Lonicera maackii var. erubescens
Lonicera maackii var. maackii
Lonicera macranthoides
Lonicera modesta var. lushanensis
Lonicera modesta var. modesta
Lonicera pampaninii
Lonicera saccata var. saccata
Lonicera tragophylla
Lonicera trichosepala
Sambucus chinensis
Sambucus williamsii var. williamsii
Viburnum chunii var. chunii
Viburnum dilatatum var. dilatatum
Viburnum erosum var. erosum
Viburnum fordiae
Viburnum glomeratum subsp. magnificum
Viburnum hengshanicum
Viburnum macrocephalum f. keteleeri
Viburnum melanocarpum
Viburnum plicatum var. tomentosum
Viburnum setigerum var. setigerum
Viburnum setigerum var. sulcatum
Viburnum sympodiale
Viburnum wrightii
Arenaria serpyllifolia
Cerastium fontanum
Cerastium wilsonii
Dianthus longicalyx
Dianthus superbus
Gypsophila oldhamiana
Lychnis coronata
Lychnis senno
Moehringia trinervia
Myosoton aquaticum
Polycarpaea corymbosa
Pseudostellaria davidii
Pseudostellaria heterantha
Pseudostellaria heterophylla
Sagina japonica
Sagina maxima
Silene aprica
Silene firma
Silene fortunei
Silene qiyunshanensis
Stellaria chinensis
Stellaria media
Celastrus angulatus
Celastrus gemmatus
Celastrus hypoleucoides
Celastrus hypoleucus
Celastrus oblanceifolius
Celastrus orbiculatus
Celastrus punctatus
Celastrus rosthornianus
Celastrus stylosus
Euonymus acanthocarpus
Euonymus alatus
Euonymus carnosus
Euonymus centidens
Euonymus chenmoui
Euonymus echinatus
Euonymus euscaphis
Euonymus fortunei
Euonymus giraldii
Euonymus hamiltonianus
Euonymus japonicus
Euonymus maackii
Euonymus myrianthus
Euonymus nitidus
Euonymus oblongifolius
Euonymus oxyphyllus
Euonymus subsessilis
Microtropis fokienensis
Monimopetalum chinense
Tripterygium wilfordii
Cephalotaxus fortunei
Cephalotaxus fortunei var. fortunei
Cephalotaxus sinensis
Cephalotaxus sinensis var. sinensis
Ceratophyllum demersum
Cercidiphyllum japonicum
Chenopodium album
Chenopodium glaucum
Chenopodium serotinum
Salsola collina
Chloranthus anhuiensis
Chloranthus fortunei
Chloranthus henryi
Chloranthus multistachys
Chloranthus serratus
Sarcandra glabra
Commelina bengalensis
Murdannia loriformis
Murdannia nudiflora
Murdannia triquetra
Pollia japonica
Adenocaulon himalaicum
Adenostemma lavenia
Ainsliaea fragrans
Ainsliaea macroclinidioides
Ambrosia artemisiifolia
Anaphalis sinica
Arctium lappa
Artemisia anomala
Artemisia argyi
Artemisia atrovirens
Artemisia capillaris
Artemisia carvifolia
Artemisia chingii
Artemisia eriopoda
Artemisia gilvescens
Artemisia japonica
Artemisia lactiflora
Artemisia lancea
Artemisia lavandulaefolia
Artemisia mongolica
Artemisia princeps
Artemisia rubripes
Artemisia sacrorum
Artemisia scoparia
Artemisia selengensis
Artemisia simulans
Artemisia stolonifera
Artemisia sylvatica
Artemisia velutina
Artemisia verlotorum
Aster prorerus
Aster turbinatus
Atractylodes lancea
Atractylodes macrocephala
Bidens bipinnata
Bidens pilosa
Carduus acanthoides
Carduus crispus
Carpesium cernuum
Carpesium divaricatum
Centipeda minima
Cirsium hupehense
Cirsium lineare
Cirsium maackii
Cirsium setosum
Cirsium shansiense
Conyza canadensis
Dendranthema vestitum
Dendranthema zawadskii
Doellingeria scaber
Echinops grijsii
Eclipta prostrata
Emilia sonchifolia
Erigeron annuus
Eupatorium chinense
Eupatorium japonicum
Eupatorium lindleyanum
Gynura japonica
Hemistepta lyrata
Heteropappus hispidus
Inula japonica
Inula lineariifolia
Ixeridium chinense
Ixeridium dentatum
Ixeridium strigosum
Ixeris polycephala
Kalimeris indica
Kalimeris integrifolia
Kalimeris shimadai
Laggera alata
Lapsana apogonoides
Lapsana humilis
Lapsana uncinata
Leontopodium japonicum
Ligularia dentata
Ligularia fischeri
Ligularia japonica
Ligularia sibirica
Paraixeris denticulata
Paraprenanthes sororia
Parasenecio hwangshanicus
Parasenecio matsudai
Parasenecio rubescens
Pertya cordifolia
Petasites japonicus
Picris japonica
Pterocypsela elata
Pterocypsela formosana
Pterocypsela indica
Pterocypsela laciniata
Pterocypsela raddeana
Saussurea bullockii
Saussurea cordifolia
Saussurea hwangshanensis
Saussurea japonica
Scorzonera albicaulis
Scorzonera austriaca
Scorzonera sinensis
Senecio nemorensis
Senecio scandens
Serratula chanetii
Serratula chinensis
Sheareria nana
Siegesbeckia glabrescens
Siegesbeckia orientalis
Siegesbeckia pubescens
Sinosenecio jiuhuashanicus
Sinosenecio oldhamianus
Solidago decurrens
Sonchus asper
Sonchus oleraceus
Syneilesis australis
Synurus deltoides
Taraxacum mongolicum
Tephroseris kirilowii
Turczaninowia fastigiata
Tussilago farfara
Xanthium sibiricum
Youngia erythrocarpa
Youngia japonica
Youngia pseudosenecio
Calystegia hederacea
Calystegia pellita
Convolvulus arvensis
Cuscuta australis
Cuscuta campestris
Cuscuta chinensis
Cuscuta japonica
Evolvulus alsinoides
Merremia sibirica
Bothrocaryum controversum
Dendrobenthamia angustata var. angustata
Swida walteri
Hylotelephium erythrostictum
Hylotelephium mingjinianum
Hylotelephium spectabile
Hylotelephium verticillatum
Sedum alfredii
Sedum bulbiferum
Sedum drymarioides
Sedum emarginatum
Sedum japonicum
Sedum leptophyllum
Sedum lineare
Sedum makinoi
Sedum onychopetalum
Sedum polytrichoides
Sedum sarmentosum
Sedum tetractinum
Actinostemma tenerum var. tenerum
Cucumis bisexualis
Gynostemma laxiflorum
Momordica cochinchinensis
Thladiantha nudiflora var. nudiflora
Thladiantha punctata
Trichosanthes cucumeroides var. cucumeroides
Trichosanthes rosthornii var. huangshanensis
Zehneria indica
Cupressus funebris
Juniperus formosana
Platycladus orientalis
Bulbostylis barbata
Bulbostylis densa
Carex aequialta
Carex aphanolepis
Carex argyi
Carex baimaensis
Carex bodinieri
Carex breviaristata
Carex brevicuspis var. brevicuspis
Carex brownii
Carex brunnea
Carex capillacea
Carex chungii var. chungii
Carex cinerascens
Carex davidii
Carex dimorpholepis
Carex dispalata
Carex dolichostachya subsp. dolichostachya
Carex duvaliana
Carex filipedunculata
Carex filipes var. sparsinux
Carex foraminata
Carex forficula
Carex gibba
Carex glossostigma
Carex henryi
Carex humilis
Carex infossa var. extensa
Carex infossa var. infossa
Carex kiangsuensis
Carex lanceolata var. lanceolata
Carex laticeps
Carex ligata
Carex maackii
Carex manca subsp. jiuhaensis
Carex mitrata var. aristata
Carex nemostachys
Carex neurocarpa
Carex nugata
Carex otaruensis
Carex phacota
Carex pisiformis
Carex polyschoenoides
Carex pruinosa
Carex qingyangensis
Carex qiyunensis
Carex rara
Carex remotiuscula
Carex rochebruni subsp. rochebruni
Carex rubro-brunnea var. taliensis
Carex sadoensis
Carex sclerocarpa
Carex shuchengensis
Carex siderosticta var. pilosa
Carex siderosticta var. siderosticta
Carex stipitinux
Carex taihuensis
Carex teinogyna
Carex transversa
Carex tristachya var. tristachya
Carex tristaohya Var. pocilliformis
Carex unisexualis
Carex ussuriensis
Carex yuexiensis
Carex zunyiensis
Cyperus amuricus
Cyperus compressus
Cyperus difformis
Cyperus iria
Cyperus michelianus
Cyperus microiria
Cyperus rotundus var. rotundus
Fimbristylis complanata var. kraussiana
Fimbristylis diphylloides var. diphylloides
Fimbristylis ferrugineae var. sieboldii
Fimbristylis henryi
Fimbristylis miliacea
Fimbristylis pierotii
Fimbristylis quinquangularis var. quinquangularis
Fimbristylis rigidula
Fimbristylis stauntoni
Mariscus umbellatus var. umbellatus
Pycreus globosus var. globosus
Pycreus globosus var. nilagiricus
Rhynchospora chinensis
Scirpus juncoides var. juncoides
Scirpus subcapitatus
Scirpus triangulatus var. triangulatus
Daphniphyllum macropodum
Daphniphyllum oldhami
Dioscorea bulbifera
Dioscorea collettii
Dioscorea gracillima
Dioscorea japonica
Dioscorea nipponica
Dioscorea tenuipes
Dioscorea tokoro
Dipsacus japonicus
Drosera peltata
Diospyros cathayensis
Diospyros kaki
Diospyros lotus
Diospyros oleifera
Diospyros rhombifolia
Elaeagnus argyi
Elaeagnus courtoisi
Elaeagnus glabra
Elaeagnus henryi
Elaeagnus multiflora
Elaeagnus pungens
Elaeagnus umbellata
Elaeocarpus glabripetalus
Elaeocarpus japonicus
Enkianthus chinensis
Lyonia ovalifolia var. elliptica
Lyonia ovalifolia var. hebecarpa
Pieris japonica
Rhododendron bachii
Rhododendron discolor
Rhododendron fortunei
Rhododendron latoucheae
Rhododendron maculiferum
Rhododendron mariae
Rhododendron mariesii
Rhododendron molle
Rhododendron shanii
Rhododendron simiarum var. simiarum
Rhododendron simsii
Rhododendron stamineum var. stamineum
Vaccinium bracteatum var. bracteatum
Vaccinium carlesii
Vaccinium henryi var. chingii
Vaccinium henryi var. henryi
Vaccinium iteophyllum var. iteophyllum
Vaccinium japonicum
Vaccinium mandarinorum var. austrosinense
Vaccinium trichocladum var. trichocladum
Eriocaulon alpestre
Eriocaulon buergerianum
Eriocaulon cinereum
Eucommia ulmoides
Acalypha australis
Acalypha brachystachya
Antidesma japonicum
Bischofia javanica
Bischofia polycarpa
Discocleidion rufescens
Euphorbia esula
Euphorbia helioscopia
Euphorbia humifusa
Euphorbia hylonoma
Euphorbia lathylris
Euphorbia pekinensis
Flueggea suffruticosa
Glochidion daltonii
Glochidion obovatum
Glochidion puberum
Glochidion wilsonii
Mallotus paxii var. paxii
Mallotus philippensis
Mallotus repandus
Mercurialis leiocarpa
Phyllanthus chekiangensis
Phyllanthus flexuosus
Phyllanthus glaucus
Phyllanthus urinaria
Phyllanthus ussuriensis
Phyllanthus virgatus
Sapium discolor
Sapium japonicum
Sapium sebiferum
Speranskia tuberculata
Vernicia fordii
Vernicia montana
Euptelea pleiospermum
Castanea henryi
Castanea mollissima
Castanea seguinii
Castanopsis carlesii
Castanopsis eyrei
Castanopsis fabri
Castanopsis fargesii
Castanopsis jucunda
Castanopsis sclerophylla
Castanopsis tibetana
Cyclobalanopsis glauca
Cyclobalanopsis gracilis
Cyclobalanopsis multiervis
Cyclobalanopsis myrsinifolia
Cyclobalanopsis sessilifolia
Cyclobalanopsis stewardiana
Fagus engleriana
Fagus longipetiolata
Fagus lucida
Lithocarpus brevicaudatus
Lithocarpus cleistocarpus
Lithocarpus glaber
Lithocarpus henryi
Lithocarpus taitoensis
Quercus acutissima
Quercus aliena
Quercus chenii
Quercus dentata
Quercus fabri
Quercus oxyphylla
Quercus phillyraeoides
Quercus serrata
Quercus variabilis
Idesia polycarpa
Poliothyrsis sinensis
Xylosma racemosum var. glaucescens
Xylosma racemosum var. racemosum
Gentiana davidii
Gentiana delicata
Gentiana manshurica
Gentiana scabra
Gentiana yokusai
Gentiana zollingeri
Swertia bimaculata
Swertia hickinii
Tripterospermum chinense
Tripterospermum filicaule
Erodium cicutarium
Erodium stephanianum
Geranium carolinianum
Geranium rosthornii
Geranium wilfordii
Boea clarkeana
Boea hygrometrica
Briggsia chienii
Conandron ramondioides
Didymocarpus heucherifolius
Hemiboea subcapitata var. subcapitata
Lysionotus pauciflorus var. pauciflorus
Oreocharis auricula var. auricula
Ginkgo biloba
Achnatherum extremiorientale
Achnatherum pekinense
Agrostis clavata
Agrostis gigantea
Agrostis matsumurae
Agrostis micrantha
Agrostis stolonifera
Alopecurus aequalis
Alopecurus japonicus
Apocopis wrightii
Arthraxon hispidus
Arundinella anomala
Arundinella hirta
Arundinella setosa
Avena fatua
Bambusa textilis
Bambusa textilis var. textilis
Beckmannia syzigachne
Bothriochloa bladhii
Bothriochloa ischaemum
Brachiaria villosa
Brachyelytrum erectum var. japonicum
Brachypodium sylvaticum
Brachystachyum densiflorum var. densiflorum
Bromus japonicus
Bromus remotiflorus
Calamagrostis epigeios var. epigeios
Capillipedium parviflorum
Chimonobambusa quadrangularis
Chloris virgata
Cleistogenes hackeli var. hackeli
Cleistogenes hancei
Coix chinensis var. chinensis
Coix lacryma-jobi var. lacryma-jobi
Crypsis aculeata
Crypsis schoenoides
Cymbopogon goeringii
Dactyloctenium aegyptium
Deyeuxia arundinacea var. ciliata
Deyeuxia arundinacea var. ligulata
Deyeuxia arundinacea var. robusta
Deyeuxia hakonensis
Deyeuxia hupehensis
Digitaria chrysoblephara
Digitaria ciliaris
Digitaria henryi
Digitaria ischaemum
Digitaria mollicoma
Digitaria radicosa
Digitaria sanguinalis
Digitaria violascens
Dimeria heterantha
Dimeria ornithopoda
Dimeria sinensis
Diplachne fusca
Eccoilopus cotulifer
Echinochloa caudata
Echinochloa colonum
Echinochloa crusgali var. crusgali
Echinochloa crusgali var. mitis
Echinochloa crusgali var. praticola
Echinochloa crusgali var. zelayensis
Echinochloa cruspavonis
Echinochloa hispidula
Echinochloa oryzoides
Eleusine coracana
Eleusine indica
Enneapogon borealis
Eragrostis autumnalis
Eragrostis bulbillifera
Eragrostis cilianensis
Eragrostis cylindrica
Eragrostis ferruginea
Eragrostis japonica
Eragrostis minor
Eragrostis perlaxa
Eragrostis pilosa
Eragrostis tenella
Eragrostis zeylanica
Eremochloa ciliaris
Eremochloa ophiuroides
Eriochloa villosa
Eulalia quadrinervis
Eulalia speciosa
Festuca japonica
Festuca ovina
Festuca parvigluma
Glyceria leptolepis
Glyceria tonglensis
Hackelochloa granularis
Helictotrichon leianthum
Hemarthria altissima
Hymenachne patens
Hystrix duthiei
Imperata cylindrica
Imperata koenigii
Indocalamus latifolius
Isachne dispar
Isachne globosa
Isachne globosa var. globosa
Ischaemum aristatum
Ischaemum barbatum
Koeleria cristata var. cristata
Leersia japonica
Leersia sayanuka
Leptochloa chinensis
Leptochloa panicea
Lolium multiflorum
Lolium temulentum
Lophatherum gracile
Lophatherum sinense
Melica grandiflora
Melica Onoei
Melica scabrosa
Microstegium japonicum
Microstegium nudum
Microstegium somai
Microstegium vimineum
Milium effusum
Miscanthus floridulus
Miscanthus sinensis
Molinia hui
Molinia japonica
Muhlenbergia hakonensis
Muhlenbergia hugelii
Muhlenbergia japonica
Muhlenbergia ramosa
Neyraudia montana
Neyraudia reynaudiana
Oplismenus undulatifolius
Orthoraphium grandifolium
Panicum bisulcatum
Paspalum thunbergii
Pennisetum alopecuroides
Phacelurus latifolius
Phaenosperma globosa
Phalaris arundinacea
Phleum paniculatum
Phleum pratense
Phyllostachys angusta
Phyllostachys arcana
Phyllostachys bambusoides f. bambusoides
Phyllostachys bambusoides f. lacrima-deae
Phyllostachys flexuosa
Phyllostachys glauca
Phyllostachys glauca var. glauca
Phyllostachys heteroclada
Phyllostachys heteroclada f. heteroclada
Phyllostachys heteroclada f. solida
Phyllostachys heterocycla cv. pubescens
Phyllostachys iridescens
Phyllostachys meyeri
Phyllostachys nidularia f. nidularia
Phyllostachys nigra var. henonis
Phyllostachys nuda
Phyllostachys parvifolia
Phyllostachys propinqua
Phyllostachys rubromarginata
Phyllostachys stimulosa
Phyllostachys sulphurea
Phyllostachys sulphurea cv. robert
Phyllostachys sulphurea cv. viridis
Phyllostachys tianmuensis
Phyllostachys varioauriculata
Pleioblastus amarus
Pleioblastus amarus var. amarus
Poa acroleuca
Poa annua
Poa faberi
Poa palustris
Poa pratensis
Poa sphondylodes
Poa versicolor
Pogonatherum crinitum
Polypogon fugax
Polypogon monspeliensis
Pseudopogonatherum capilliphyllum
Puccinellia chinampoensis
Puccinellia hauptiana
Puccinellia tenuiflora
Roegneria ciliaris var. ciliaris
Roegneria ciliaris var. submutica
Roegneria japonensis var. japonensis
Roegneria kamoji var. kamoji
Roegneria mayebarana
Rottboellia laevispica
Saccharum arundinaceum
Saccharum sinense
Saccharum spontaneum
Sacciolepis indica
Sasa sinica
Schizachyrium brevifolium
Setaria chondrachne
Setaria faberii
Setaria forbesiana
Setaria glauca var. glauca
Setaria palmifolia
Setaria plicata
Setaria viridis
Shibataea chinensis
Shibataea hispida
Sorghum halepense
Sorghum nitidum
Sphaerocaryum malaccense
Spodiopogon sibiricus
Sporobolus fertilis
Sporobolus piliferus
Stipa bungeana
Themeda japonica
Themeda triandra
Themeda unica
Tragus berteronianus
Triarrhena lutarioriparia var. lutarioriparia
Tripogon chinensis
Trisetum bifidum
Trisetum henryi
Vulpia myuros
Zizania latifolia
Zoysia japonica
Zoysia macrostachya
Zoysia sinica
Hypericum ascyron
Hypericum attenuatum
Hypericum erectum
Hypericum faberi
Hypericum japonicum
Hypericum longistylum
Hypericum monogynum
Hypericum patulum
Hypericum sampsonii
Hypericum seniavinii
Triadenum breviflorum
Haloragis micrantha
Myriophyllum propinquum
Myriophyllum verticillatum
Corylopsis glandulifera
Corylopsis platypetala
Corylopsis sinensis
Corylopsis veitchiana
Distylium myricoides
Fortunearia sinensis
Hamamelis mollis
Liquidambar acalycina
Liquidambar formosana
Loropetalum chinense
Sycopsis sinensis
Blyxa echinosperma
Blyxa japonica
Blyxa leiosperma
Hydrilla verticillata var. verticillata
Hydrocharis dubia
Ottelia alismoides
Belamcanda chinensis
Iris anguifuga
Iris cathayensis
Iris dichotoma
Iris henryi
Iris japonica
Iris lactea
Iris proantha
Iris ruthenica
Iris speculatrix
Iris tectorum
Carya cathayensis
Cyclocarya paliurus
Juglans mandshurica
Juglans regia
Platycarya strobilacea
Pterocarya stenoptera
Juncus alatus
Juncus bufonius
Juncus diastrophanthus
Juncus effusus
Juncus prismatocarpus
Juncus setchuensis
Luzula multiflora
Luzula plumosa
Agastache rugosa
Ajuga decumbens var. decumbens
Ajuga multiflora var. multiflora
Amethystea caerulea
Chelonopsis chekiangensis var. chekiangensis
Clinopodium chinense
Clinopodium confine
Clinopodium gracile
Clinopodium polycephalum
Comanthosphace japonica
Comanthosphace ningpoensis var. ningpoensis
Dysophylla stellata
Dysophylla yatabeana
Elsholtzia argyi
Elsholtzia ciliata
Elsholtzia hunanensis
Elsholtzia stachyodes
Glechoma longituba
Keiskea elsholtzioides
Keiskea sinensis
Kinostemon ornatum
Lagopsis supina
Lamium amplexicaule
Lamium barbatum
Leonurus chaituroides
Leonurus pseudomacranthus
Lycopus lucidus var. hirtus
Mosla chinensis
Mosla grosseserrata
Mosla scabra
Mosla soochowensis
Nepeta everardi
Origanum vulgare
Paraphlomis foliata
Paraphlomis intermedia
Paraphlomis setulosa
Phlomis umbrosa var. australis
Phlomis umbrosa var. ovalifolia
Prunella asiatica
Salvia chienii var. chienii
Salvia chinensis
Salvia japonica var. japonica
Salvia liguliloba
Salvia miltiorrhiza var. miltiorrhiza
Salvia prionitis
Salvia sinica
Salvia umbratica
Scutellaria anhweiensis
Scutellaria chimenensis
Scutellaria indica var. elliptica
Scutellaria indica var. indica
Scutellaria indica var. parvifolia
Scutellaria laeteviolacea
Scutellaria pekinensis var. purpureicaulis
Scutellaria pekinensis var. transitra
Scutellaria tuberifera
Stachys arrecta
Stachys japonica
Stachys oblongifolia var. oblongifolia
Teucrium pernyi
Teucrium viscidum var. nepetoides
Akebia quinata
Akebia trifoliata
Decaisnea insignis
Holboellia coriacea
Sargentodoxa cuneata
Stauntonia chinensis
Stauntonia leucantha
Cinnamomum japonicum
Cinnamomum subavenium
Cinnamomum wilsonii
Lindera angustifolia
Lindera chienii
Lindera erythrocarpa
Lindera glauca
Lindera megaphylla f. touyunensis
Lindera praecox
Lindera reflexa
Lindera rubronervia
Litsea auriculata
Litsea coreana var. lanuginosa
Litsea coreana var. sinensis
Machilus leptophylla
Machilus thunbergii
Neolitsea aurata var. chekiangensis
Phoebe chekiangensis
Phoebe formosana
Sassafras tzumu
Aeschynomene indica
Albizia julibrissin
Albizia kalkora
Amorpha fruticosa
Amphicarpaea edgeworthii
Astragalus purdomii
Astragalus sinicus
Caesalpinia decapetala
Canavalia gladiata
Cassia leschenaultiana
Cassia nomame
Cassia tora
Cercis chingii
Cercis glabra
Cladrastis wilsonii
Crotalaria albida
Crotalaria ferruginea
Crotalaria sessiliflora
Crotalaria spectabilis
Dalbergia hancei
Dalbergia hupeana
Desmodium heterophyllum
Dumasia truncata
Dunbaria fusca
Dunbaria villosa
Gleditsia japonica var. japonica
Gleditsia microphylla
Gleditsia sinensis
Glycine soja
Gymnocladus chinensis
Indigofera amblyantha
Indigofera carlesii
Indigofera decora var. decora
Indigofera decora var. ichangensis
Indigofera fortunei
Indigofera parkesii var. parkesii
Indigofera parkesii var. polyphylla
Indigofera pseudotinctoria
Indigofera tinctoria
Lathyrus anhuiensis
Lathyrus davidii
Lespedeza bicolor
Lespedeza buergeri
Lespedeza chinensis
Lespedeza davidii
Lespedeza dunnii
Lespedeza floribunda
Lespedeza fordii
Lespedeza formosa
Lespedeza inschanica
Lespedeza maximowiczii
Lespedeza pilosa
Lespedeza tomentosa
Lespedeza virgata var. virgata
Lotus corniculatus var. corniculatus
Maackia chekiangensis
Maackia hupehensis
Medicago lupulina
Medicago minima
Medicago sativa
Medicago varia
Melilotus dentata subsp. sibirica
Millettia congestiflora
Millettia dielsiana var. dielsiana
Millettia kiangsiensis f. kiangsiensis
Millettia reticulata
Ormosia henryi
Ormosia hosiei
Pueraria lobata var. lobata
Rhynchosia acuminatifolia
Rhynchosia volubilis
Sophora flavescens var. galegoides
Thermopsis chinensis
Vicia amoena var. amoena
Vicia bungei
Vicia cracca var. cracca
Vicia deflexa
Vicia kioshanica
Vigna vexillata
Wisteria villosa
Zornia gibbosa
Lemna minor
Lemna trisulca
Spirodela polyrrhiza
Utricularia aurea
Utricularia australis
Utricularia bifida
Utricularia caerulea
Utricularia exoleta
Utricularia striatula
Aletris spicata
Allium chinense
Allium macrostemon
Allium plurifoliatum
Allium prattii
Allium victorialis
Asparagus cochinchinensis
Cardiocrinum cathayanum
Disporum cantoniense
Fritillaria monantha
Fritillaria thunbergii
Hemerocallis citrina
Hemerocallis fulva
Hemerocallis fulva var. fulva
Heterosmilax japonica
Hosta plantaginea
Hosta ventricosa
Lilium brownii
Lilium callosum
Lilium lancifolium
Lilium speciosum var. gloriosoides
Lilium tsingtauense
Liriope graminifolia
Liriope spicata
Ophiopogon intermedius
Ophiopogon japonicus
Paris polyphylla
Paris verticillata
Polygonatum cyrtonema
Polygonatum filipes
Polygonatum odoratum
Polygonatum sibiricum
Reineckia carnea
Smilax china
Smilax davidiana
Smilax discotis
Smilax glabra
Smilax glaucochina
Smilax nervomarginata
Smilax nipponica
Smilax riparia
Smilax sieboldii
Smilax stans
Speirantha gardenii
Tofieldia coccinea
Tricyrtis macropoda
Trillium tschonoskii
Tulipa edulis
Tulipa erythronioides
Veratrum schindleri
Buddleja lindleyana
Buddleja officinalis
Gardneria angustifolia
Gardneria lanceolata
Gardneria multiflora
Mitrasacme pygmaea
Taxillus kaempferi
Taxillus levinei
Viscum coloratum
Ammannia arenaria
Ammannia baccifera
Lagerstroemia indica
Lagerstroemia subcostata
Lythrum anceps
Lythrum salicaria
Rotala indica
Illicium henryi
Illicium lanceolatum
Illicium minwanense
Liriodendron chinense
Magnolia cylindrica
Magnolia officinalis subsp. biloba
Magnolia sieboldii
Manglietia yuyuanensis
Schisandra sphenanthera
Schisandra viridis
Abutilon theophrasti
Hibiscus syriacus
Hibiscus trionum
Malva rotundifolia
Malva verticillata
Urena lobata
Bredia amoena var. amoena
Bredia quadrangularis
Melastoma dodecandrum
Osbeckia chinensis
Melia azedarach
Toona sinensis
Stephania japonica
Stephania tetrandra
Broussonetia kaempferi var. australis
Broussonetia kazinoki
Broussonetia papyrifera
Cudrania tricuspidata
Fatoua villosa
Ficus heteromorpha
Ficus pandurata
Ficus pumila
Ficus pumila var. pumila
Ficus sarmentosa
Ficus sarmentosa var. impressa
Humulus scandens
Morus australis
Morus australis var. australis
Morus cathayana
Morus mongolica
Morus mongolica var. mongolica
Ardisia crenata
Ardisia crispa
Ardisia hanceana
Ardisia japonica
Maesa japonica
Myrsine stolonifera
Syzygium buxifolium
Syzygium grijsii
Najas marina var. grossedcentata
Zannichellia palustris var. palustris
Zannichellia palustris var. pedicellata
Brasenia schreberi
Euryale ferox
Nelumbo nucifera
Nyssa sinensis
Schoepfia jasminodora
Forsythia suspensa
Forsythia viridissima
Fraxinus bungeana
Fraxinus insularis
Fraxinus odontocalyx
Ligustrum longitubum
Ligustrum lucidum
Ligustrum quihoui
Ligustrum sinense
Ligustrum sinense var. sinense
Osmanthus cooperi
Osmanthus marginatus
Osmanthus matsumuranus
Circaea alpina
Circaea cordata
Circaea erubescens
Circaea mollis
Epilobium amurense
Epilobium brevifolium
Epilobium hirsutum
Epilobium pyrricholophum
Gaura parviflora
Ludwigia epilobioides
Ludwigia ovalis
Ludwigia peploides subsp. stipulacea
Oenothera biennis
Oenothera glazioviana
Amitostigma gracile
Bletilla striata
Bulbophyllum hirundinis
Bulbophyllum pectenveneris
Calanthe graciliflora var. graciliflora
Calanthe reflexa
Cephalanthera erecta
Cephalanthera falcata
Changnienia amoena
Cleisostoma scolopendrifolium
Cremastra appendiculata
Cymbidium ensifolium
Cymbidium faberi var. faberi
Cymbidium goeringii var. goeringii
Cymbidium kanran
Cymbidium sinense
Cypripedium japonicum
Cyrtosia javanica
Cyrtosia septentrionalis
Dendrobium hercoglossum
Dendrobium huoshanense
Dendrobium moniliforme
Dendrobium officinale
Epigeneium fargesii
Epipactis helleborine
Eria reptans
Eulophia graminea
Galeola lindleyana
Galeola matsudai
Goodyera biflora
Goodyera procera
Goodyera repens
Goodyera schlechtendaliana
Habenaria dentata
Habenaria linearifolia
Habenaria petelotii
Habenaria schindleri
Herminium lanceum
Herminium monorchis
Microtis unifolia
Neottianthe cucullata
Platanthera hologlottis
Platanthera japonica
Platanthera mandarinorum subsp. mandarinorum
Platanthera minor
Platanthera tipuloides
Pleione bulbocodioides
Pogonia japonica
Spiranthes sinensis
Tulotis ussuriensis
Vexillabium yakushimense
Aeginetia indica
Aeginetia sinensis
Orobanche pycnostachya
Oxalis corniculata
Trachycarpus fortunei
Chelidonium majus
Corydalis balansae
Corydalis caudata
Corydalis chanetii
Corydalis decumbens
Corydalis edulis
Corydalis incisa
Corydalis ophiocarpa
Corydalis pallida var. pallida
Corydalis racemosa
Corydalis sheareri f. sheareri
Corydalis yanhusuo
Eomecon chionantha
Hylomecon japonica var. japonica
Trapella sinensis
Phytolacca acinosa
Phytolacca japonica
Pinus fenzeliana
Pinus massoniana
Pinus taiwanensis
Pseudolarix amabilis
Pseudotsuga sinensis
Tsuga chinensis
Pittosporum illicioides
Pittosporum subulisepalum
Plantago virginica
Podocarpus macrophyllus
Polygala arillata
Polygala arvensis
Polygala hongkongensis
Polygala japonica
Polygala sibirica
Polygala tatarinowii
Antenoron filiforme
Fagopyrum dibotrys
Fallopia convolvulus
Fallopia dentatoalata
Fallopia multiflora
Polygonum amphibium
Polygonum aviculare
Polygonum aviculare var. aviculare
Polygonum bistorta
Polygonum chinense
Polygonum criopolitanum
Polygonum darrisii
Polygonum dissitiflorum
Polygonum foliosum
Polygonum hastato-sagittatum
Polygonum hydropiper
Polygonum japonicum
Polygonum jucundum
Polygonum lapathifolium
Polygonum longisetum
Polygonum maackianum
Polygonum muricatum
Polygonum nepalense
Polygonum orientale
Polygonum palmatum
Polygonum perfoliatum
Polygonum persicaria
Polygonum plebeium
Polygonum posumbu
Polygonum praetermissum
Polygonum pubescens
Polygonum runcinatum
Polygonum senticosum
Polygonum sibiricum
Polygonum suffultum
Polygonum taquetii
Polygonum thunbergii
Polygonum viscoferum
Polygonum viscosum
Reynoutria japonica
Rumex acetosa
Rumex amurensis
Rumex chalepensis
Rumex dentatus
Rumex japonicus
Rumex obtusifolius
Rumex trisetifer
Monochoria korsakowii
Monochoria vaginalis
Portulaca oleracea
Potamogeton distinctus
Potamogeton lucens
Potamogeton maackianus
Potamogeton malaianus
Potamogeton oxyphyllus
Potamogeton pusillus
Androsace umbellata
Glaux maritima
Lysimachia barystachys
Lysimachia candida
Lysimachia christinae
Lysimachia congestiflora
Lysimachia grammica
Lysimachia hemsleyana
Lysimachia heterogenea
Lysimachia huitsunae
Lysimachia klattiana
Lysimachia longipes
Lysimachia parvifolia
Lysimachia patungensis
Lysimachia pentapetala
Lysimachia perfoliata
Lysimachia pseudohenryi
Lysimachia stigmatosa
Primula cicutariifolia
Primula merrilliana
Stimpsonia chamaedryoides
Chimaphila japonica
Monotropa hypopitys
Monotropa uniflora
Pyrola calliantha
Pyrola decorata
Aconitum carmichaeli var. hwangshanicum
Aconitum finetianum
Aconitum hemsleyanum
Anemone flaccida
Anemone hupehensis
Clematis apiifolia
Clematis cadmia
Clematis chinensis
Clematis courtoisii
Clematis finetiana
Clematis hancockiana
Clematis henryi
Clematis heracleifolia
Clematis kirilowii
Clematis lasiandra
Clematis montana
Clematis peterae
Clematis terniflora
Clematis uncinata
Coptis chinensis
Delphinium anthriscifolium
Delphinium grandiflorum
Delphinium trifoliolatum
Delphinium trisectum
Dichocarpum dalzielii
Dichocarpum fargesii
Hepatica nobilis var. asiatica
Paeonia obovata
Pulsatilla chinensis
Ranunculus arvensis
Ranunculus cantoniensis
Ranunculus chinensis
Ranunculus japonicus
Ranunculus muricatus
Ranunculus sceleratus
Ranunculus sieboldii
Ranunculus ternatus
Semiaquilegia adoxoides
Thalictrum acutifolium
Thalictrum faberi
Thalictrum fortunei
Thalictrum minus
Thalictrum petaloideum
Berchemia barbigera
Berchemia floribunda
Berchemia huana
Berchemia kulingensis
Berchemiella wilsonii
Hovenia acerba
Hovenia dulcis
Hovenia trichocarpa
Paliurus hemsleyanus
Paliurus hirsutus
Paliurus ramosissimus
Rhamnella franguloides
Rhamnus crenata
Rhamnus dumetorum
Rhamnus globosa
Rhamnus leptophylla
Rhamnus rugulosa
Rhamnus utilis
Rhamnus wilsonii
Sageretia melliana
Sageretia thea
Ziziphus jujuba
Agrimonia nipponica var. occidentalis
Amelanchier asiatica
Amygdalus triloba
Aruncus sylvester
Cerasus clarofolia
Cerasus dielsiana
Cerasus discoidea
Cerasus glandulosa
Cerasus serrulata
Cerasus subhirtella
Cotoneaster acutifolius
Cotoneaster divaricatus
Cotoneaster silvestrii
Crataegus cuneata
Eriobotrya japonica
Exochorda giraldii
Geum japonicum var. chinense
Kerria japonica
Laurocerasus phaeosticta
Laurocerasus spinulosa
Maddenia incisoserrata
Malus halliana
Malus hupehensis
Padus brachypoda
Padus buergeriana
Padus grayana
Padus napaulensis
Padus obtusata
Padus wilsonii
Photinia beauverdiana
Photinia beauverdiana var. beauverdiana
Photinia bodinieri
Photinia glabra
Photinia hirsuta
Photinia parvifolia
Photinia schneideriana
Photinia villosa
Potentilla ancistrifolia
Potentilla chinensis
Potentilla discolor
Potentilla fragarioides
Potentilla freyniana
Potentilla glabra
Potentilla glabra var. glabra
Potentilla kleiniana
Potentilla supina
Prunus salicina
Pyrus betulifolia
Pyrus calleryana
Pyrus pyrifolia
Rhaphiolepis indica
Rhaphiolepis indica var. indica
Rhodotypos scandens
Rosa cymosa
Rosa henryi
Rosa laevigata
Rosa multiflora
Rosa roxburghii
Rosa sertata
Rosa soulieana
Rosa soulieana var. soulieana
Rubus amphidasys
Rubus buergeri
Rubus chingii
Rubus corchorifolius
Rubus coreanus
Rubus hirsutus
Rubus ichangensis
Rubus innominatus
Rubus innominatus var. innominatus
Rubus kulinganus
Rubus lambertianus
Rubus lambertianus var. lambertianus
Rubus pacificus
Rubus parvifolius
Rubus peltatus
Rubus rosaefolius var. rosaefolius
Rubus sumatranus
Rubus swinhoei
Rubus tephrodes
Rubus trianthus
Rubus tsangorum
Rubus xanthocarpus
Sanguisorba officinalis
Sanguisorba officinalis var. officinalis
Sorbus alnifolia
Sorbus amabilis
Sorbus discolor
Sorbus dunnii
Sorbus folgneri
Sorbus hemsleyi
Sorbus hupehensis
Spiraea blumei
Spiraea chinensis
Spiraea fritschiana
Spiraea prunifolia
Spiraea pubescens
Spiraea rosthornii
Spiraea thunbergii
Spiraea trilobata
Stephanandra chinensis
Adina pilulifera
Borreria stricta
Coptosapelta diffusa
damnacanthus giganteus
Damnacanthus indicus
Damnacanthus macrophyllus
Emmenopterys henryi
Galium aparine var. echinospermum
Galium aparine var. tenerum
Galium bungei
Galium elegans
Galium maximowiczii
Galium tenuissimum
Galium tricorne
Galium trifidum
Galium varum var. asiaticum
Galium varum var. trachycarpum
Galium varum var. trachyphyllum
Galium verum
Gardenia stenophylla
Hedyotis chrysotricha
Hedyotis diffusa
Lasianthus japonicus
Morinda umbellata
Mussaenda esquirolii
Ophiorrhiza chinensis
Ophiorrhiza japonica
Paederia cavaleriei
Paederia scandens
Rubia argyi
Serissa japonica
Serissa serissoides
Sinoadina racemosa
Boenninghausenia albiflora
Citrus aurantium
Citrus limon
Dictamnus dasycarpus
Fortunella hindsii
Orixa japonica
Phellodendron amurense
Phellodendron chinense
Poncirus trifoliata
Skimmia reevesiana
Zanthoxylum armatum
Zanthoxylum austrosinense
Zanthoxylum bungeanum
Zanthoxylum molle
Zanthoxylum scandens
Zanthoxylum schinifolium
Zanthoxylum simulans
Meliosma cuneifolia
Meliosma flexuosa
Meliosma myriantha
Meliosma oldhamii
Meliosma veitchiorum
Sabia campanulata
Sabia japonica
Sabia yunnanensis
Populus adenopoda
Populus davidiana
Populus tomentosa
Salix baileyi
Salix chienii
Salix hylonoma
Salix matsudana
Salix mesnyi
Salix rosthornii
Salix wilsonii
Pyrularia edulis
Thesium chinense
Cardiospermum halicacabum
Koelreuteria paniculata
Sapindus mukorossi
Houttuynia cordata
Saururus chinensis
Astilbe chinensis
Astilbe grandis
Astilbe macrocarpa
Cardiandra moellendorffii
Chrysosplenium delavayi
Chrysosplenium japonicum
Chrysosplenium macrophyllum
Chrysosplenium pilosum
Chrysosplenium sinicum
Deutzia crenata
Deutzia glauca
Deutzia ningpoensis
Deutzia schneideriana
Dichroa febrifuga
Hydrangea anomala
Hydrangea chinensis
Hydrangea paniculata
Hydrangea zhewanensis
Kirengeshoma palmata
Parnassia foliosa
Penthorum chinense
Philadelphus incanus var. incanus
Philadelphus sericanthus
Philadelphus zhejiangensis
Pileostegia viburnoides
Platycrater arguta
Ribes fasciculatum
Ribes moupinense
Ribes moupinense var. moupinense
Saxifraga stolonifera
Schizophragma corylifolium
Schizophragma integrifolium
Centranthera cochinchinensis
Limnophila heterophylla
Limnophila rugosa
Limnophila sessiliflora
Lindernia antipoda
Lindernia crustacea
Lindernia procumbens
Mazus alpinus
Mazus caducifer
Mazus miquelii
Mazus stachydifolius
Melampyrum roseum
Monochasma sheareri
Paulownia elongata
Paulownia fortunei
Paulownia tomentosa
Pedicularis resupinata
Phtheirospermum japonicum
Rehmannia chingii
Scrophularia ningpoensis
Siphonostegia chinensis
Siphonostegia laeta
Veronica anagallisaquatica
Veronica arvensis
Veronica peregrina
Veronica persica
Veronica undulata
Veronicastrum axillare
Veronicastrum villosulum
Picrasma quassioides
Datura stramonium
Lycium chinense
Physaliastrum heterophyllum
Physalis angulata
Solanum japonense
Solanum lyratum
Solanum pittosporifolium
Solanum septemlobum
Stachyurus chinensis
Staphylea bumalda
Staphylea holocarpa
Tapiscia sinensis
Turpinia arguta
Croomia japonica
Stemona japonica
Stemona sessilifolia
Melochia corchorifolia
Alniphyllum fortunei
Styrax confusus
Styrax dasyanthus
Styrax faberi
Styrax formosanus
Styrax japonicus
Styrax obassia
Styrax odoratissimus
Styrax suberifolius var. suberifolius
Styrax wuyuanensis
Symplocos anomala
Symplocos paniculata
Symplocos stellaris
Tamarix chinensis
Taxus wallichiana
Torreya fargesii
Torreya grandis
Cunninghamia lanceolata
Adinandra millettii
Camellia cuspidata var. cuspidata
Camellia fraterna
Camellia oleifera
Camellia sinensis
Cleyera japonica var. japonica 红淡比
Eurya alata
Eurya brevistyla
Eurya hebeclados
Eurya japonica
Eurya loquaiana
Eurya metcalfiana
Eurya muricata var. muricata
Eurya nitida
Eurya rubiginosa var. attenuata
Schima superba
Stewartia sinensis
Ternstroemia gymnanthera
Ternstroemia nitida
Theligonum japonicum
Daphne genkwa
Daphne grueningiana
Daphne kiusiana var. atrocaulis
Stellera chamaejasme
Wikstroemia anhuiensis
Wikstroemia glabra
Wikstroemia monnula
Wikstroemia pilosa
Wikstroemia trichotoma
Corchoropsis psilocarpa
Corchoropsis tomentosa
Corchorus aestuans
Grewia biloba
Tilia breviradiata
Tilia endochrysea
Tilia henryana
Tilia japonica
Tilia miqueliana
Tilia oblongifolia
Trapa bispinosa
Trapa incisa var. incisa
Trapa incisa var. quadricaudata
Trapa japonica
Typha orientalis
Aphananthe aspera
Celtis biondii
Celtis bungeana
Celtis chekiangensis
Celtis julianae
Celtis koraiensis
Celtis sinensis
Hemiptelea davidii
Pteroceltis tatarinowii
Trema cannabina
Ulmus bergmanniana
Ulmus castaneifolia
Ulmus changii
Ulmus chenmoui
Ulmus davidiana
Ulmus elongata
Ulmus gaussenii
Ulmus macrocarpa
Ulmus parvifolia
Ulmus szechuanica
Zelkova schneideriana
Zelkova serrata
Angelica biserrata
Angelica decusiva f. decusiva
Angelica polymorpha
Anthriscus sylvestris
Bupleurum chinense
Bupleurum scorzonerifolium
Centella asiatica
Changium smyrnioides
Cnidium monnieri
Conioselinum chinense
Cryptotaenia japonica
Daucus carota
Ferula licentiana
Heracleum moellendorffii
Hydrocotyle nepalensis
Hydrocotyle sibthorpioides
Nothosmyrnium japonicum
Osmorhiza aristata
Ostericum grosseserratum
Ostericum sieboldii var. sieboldii
Peucedanum praeruptorum
Peucedanum wawrae
Pimpinella serra
Pleurospermum cristatum
Pternopetalum tanakae
Pterygopleurum neurophyllum
Sanicula chinensis
Sanicula lamelligera
Sanicula orthacantha
Sium suave
Torilis japonica
Torilis scabra
Boehmeria clidemioides
Boehmeria formosana
Boehmeria nivea
Boehmeria spicata
Boehmeria tricuspis
Elatostema involucratum
Elatostema sinense
Elatostema stewardii
Gonostegia hirta
Laportea bulbifera
Laportea cuspidata
Nanocnide japonica
Nanocnide lobata
Oreocnide frutescens
Parietaria micrantha
Pellionia brevifolia
Pellionia radicans
Pellionia scabra
Pilea japonica
Pilea notata
Pilea peploides
Pilea pumila
Pilea sinofasciata
Pilea swinglei
Pouzolzia zeylanica
Urtica fissa
Urtica laetevirens
Patrinia heterophylla subsp. angustifolia
Patrinia heterophylla subsp. heterophylla
Patrinia punctiflora var. punctiflora
Patrinia scabiosaefolia
Callicarpa bodinieri
Callicarpa cathayana
Callicarpa dichotoma
Callicarpa giraldii
Callicarpa japonica
Callicarpa lingii
Callicarpa longipes
Callicarpa rubella
Caryopteris incana
Clerodendrum bungei
Clerodendrum cyrtophyllum
Clerodendrum kaichianum
Clerodendrum lindleyi
Premna microphylla
Verbena officinalis
Vitex negundo
Vitex trifolia
Viola acuminata
Viola betonicifolia
Viola chaerophylloides
Viola collina
Viola concordifolia
Viola diffusa
Viola faurieana
Viola grypoceras
Viola inconspicua
Viola lucens
Viola magnifica
Viola mandshurica
Viola monbeigii
Viola moupinensis
Viola philippica
Viola principis var. principis
Viola rossii
Viola selkirkii
Viola stewardiana
Viola triangulifolia
Viola variegata
Viola verecunda
Ampelopsis cantoniensis
Ampelopsis chaffanjoni
Ampelopsis heterophylla var. kulingensis
Ampelopsis heterophylla var. vestita
Cayratia albifolia
Cayratia japonica
Parthenocissus laetevirens
Parthenocissus tricuspidata
[truncated: 14 more rows]
