# Supplementary material for: Throwing light on dark diversity of vascular plants in China: predicting the distribution of dark and threatened species under global climate change
Source: PeerJ. 2019 Apr 9;7:e6731. doi: 10.7717/peerj.6731 (PMC6461033; doi:10.7717/peerj.6731)
Supplement: Supplemental Information 6 [file peerj-07-6731-s006.zip › Dataset S2/35.csv]

Acanthus ebracteatus var. xiamenensis
Acanthus ilicifolius
Asystasiella neesiana
Baphicacanthus cusia
Barleria cristata var. cristata
Calophanoides chinensis
Championella oligantha
Championella tetrasperma
Codonacanthus pauciflorus
Dicliptera chinensis
Gendarussa vulgaris
Hygrophila megalantha
Hygrophila salicifolia var. salicifolia
Leptosiphonium venustum
Peristrophe baphica
Peristrophe floribunda
Peristrophe japonica
Pteracanthus alatus
Rostellularia diffusa var. prostrata
Rungia chinensis
Staurogyne concinnula
Thunbergia grandiflora
Acer amplum var. amplum
Acer amplum var. tientaiense
Acer buergerianum var. buergerianum
Acer chunii
Acer cinnamomifolium
Acer confertifolium
Acer cordatum var. cordatum
Acer cordatum var. microcordatum
Acer cordatum var. subtrinervium
Acer coriaceifolium var. coriaceifolium
Acer davidii
Acer duplicatoserratum
Acer elegantulum var. elegantulum
Acer ginnala subsp. theiferum
Acer henryi
Acer laikuanii
Acer lingii
Acer lucidum
Acer mono var. mono
Acer oblongum
Acer oblongum var. oblongum
Acer oliverianum
Acer pubinerve
Acer reticulatum var. dimorphifolium
Acer sinense
Acer tutcheri
Acer wuyishanicum
Actinidia arguta
Actinidia callosa
Actinidia chinensis
Actinidia eriantha
Actinidia fulvicoma
Actinidia hemsleyana
Actinidia indochinensis
Actinidia lanceolata
Actinidia latifolia
Actinidia melanandra
Actinidia sabiaefolia
Actinidia styracifolia
Actinidia valvata
Saurauia tristyla
Mollugo stricta
Mollugo verticillata
Sesuvium portulacastrum
Tetragonia tetragonioides
Alangium chinense
Alangium chinense subsp. chinense
Alangium kurzii
Alangium kurzii var. kurzii
Alisma orinentale
Sagittaria lichuanensis
Sagittaria potamogetifola
Sagittaria pygmaea
Sagittaria trifolia
Sagittaria trifolia var. trifolia
Achyranthes aspera
Achyranthes bidentata
Achyranthes bidentata var. bidentata f. bidentata
Alternanthera philoxeroides
Alternanthera sessilis
Amaranthus hybridus
Amaranthus lividus
Amaranthus spinosus
Amaranthus viridis
Celosia argentea
Crinum asiaticum var. sinicum
Curculigo capitulata
Curculigo orchioides
Hypoxis aurea
Lycoris aurea
Lycoris radiata
Choerospondias axillaris
Mangifera indica
Pistacia chinensis
Rhus chinensis
Rhus hypoleuca
Spondias lakonensis
Toxicodendron succedaneum
Toxicodendron sylvestre
Toxicodendron trichocarpum
Toxicodendron vernicifluum
Artabotrys hexapetalus
Fissistigma glaucescens
Fissistigma uonicum
Alstonia scholaris
Alyxia sinensis
Anodendron affine
Beaumontia grandiflora
Carissa carandas
Ichnocarpus frutescens
Pottsia grandiflora
Pottsia laxiflora
Strophanthus divaricatus
Trachelospermum axillare
Trachelospermum bodinieri
Trachelospermum brevistylum
Trachelospermum jasminoides
Aponogeton lakhonensis
Ilex aculeolata
Ilex asprella
Ilex buergeri
Ilex buxoides
Ilex championii
Ilex chapaensis
Ilex chinensis
Ilex cornuta
Ilex crenata
Ilex dasyphylla
Ilex editicostata
Ilex elmerrilliana
Ilex ficifolia
Ilex ficoidea
Ilex formosana
Ilex fukienensis
Ilex goshiensis
Ilex hanceana
Ilex hylonoma
Ilex kengii
Ilex kwangtungensis
Ilex lancilimba
Ilex latifolia
Ilex limii
Ilex litseaefolia
Ilex lohfauensis
Ilex macrocarpa
Ilex macropoda
Ilex memecylifolia
Ilex micrococca
Ilex ningdeensis
Ilex oligodonta
Ilex pedunculosa
Ilex pingheensis
Ilex pubescens
Ilex qingyuanensis
Ilex rotunda
Ilex serrata
Ilex suaveolens
Ilex subficoidea
Ilex subficoides
Ilex triflora
Ilex tsoii var. tsoii
Ilex uraiensis
Ilex viridis
Ilex wilsonii
Acorus calamus var. calamus
Acorus tatarinowii
Alocasia cucullata
Alocasia macrorrhiza
Amorphophallus sinensis
Amorphophallus variabilis
Arisaema brachyspathum
Arisaema du-bois-reymondiae
Arisaema erubescens
Arisaema grapsospadix
Arisaema heterophyllum
Arisaema sikokianum
Colocasia gigantea
Philodendron triparitum
Pinellia cordata
Pinellia pedatisecta
Pinellia peltata
Pinellia ternata
Pistia stratiotes
Rhaphidophora decursiva
Rhaphidophora hongkongensis
Typhonium divaricatum
Acanthopanax gracilistylus var. gracilistylus
Aralia chinensis
Aralia cordata
Aralia dasyphylla
Aralia decaisneana
Aralia echinocaulis
Aralia elata
Aralia scaberula
Aralia spinifolia
Dendropanax brevistylus
Dendropanax dentiger
Dendropanax proteus
Fatsia japonica
Hedera nepalensis var. sinensis
Heteropanax brevipedicellatus
Heteropanax fragrans
Kalopanax septemlobus
Macropanax rosthornii
Schefflera delavayi
Schefflera fukienensis
Schefflera minutistellata
Schefflera octophylla
Tetrapanax papyrifer
Aristolochia contorta
Aristolochia debilis
Aristolochia fordiana
Aristolochia foveolata
Aristolochia fujianensis
Aristolochia kwangsiensis
Aristolochia moupinensis
Aristolochia tagala
Aristolochia tubiflora
Asarum caudigerum
Asarum fukienense
Asarum ichangense
Biondia henryi
Cynanchum atratum
Cynanchum auriculatum
Cynanchum corymbosum
Cynanchum fordii
Cynanchum glaucescens
Cynanchum mooreanum
Cynanchum paniculatum
Cynanchum stauntonii
Gymnema sylvestre
Heterostemma brownii
Heterostemma tsoongii
Hoya carnosa
Marsdenia sinensis
Periploca sepium
Toxocarpus villosus
Tylophora floribunda
Tylophora henryi
Tylophora kerrii
Tylophora ovata
Tylophora silvestris
Balanophora harlandii
Balanophora laxiflora
Balanophora subcupularis
Impatiens blepharosepala
Impatiens chinensis
Impatiens commelinoides
Impatiens davidi
Impatiens siculifer
Impatiens tubulosa
Begonia circumlobata
Begonia crassirostris
Begonia digyna
Begonia fimbristipula
Begonia grandis
Begonia grandis subsp. grandis
Begonia palmata
Berberis chingii
Berberis fujianensis
Berberis silva-taroucana
Berberis virgetorum
Berberis wuyiensis
Epimedium sagittatum var. sagittatum
Mahonia bealei
Mahonia shenii
Nandina domestica
Alnus trabeculosa
Betula alnoides
Betula austrosinensis
Betula luminifera
Carpinus kawakamii
Carpinus londoniana
Carpinus polyneura
Carpinus viminea
Campsis grandiflora
Oroxylum indicum
Bombax malabaricum
Cordia dichotoma
Cynoglossum lanceolatum
Ehretia longiflora
Heliotropium indicum
Heliotropium strigosum
Trigonotis peduncularis
Bretschneidera sinensis
Burmannia disticha
Canarium album
Buxus sinica
Buxus stenophylla
Pachysandra axillaris
Sarcococca orientalis
Callitriche palustris
Chimonanthus nitens
Chimonanthus praecox
Adenophora hunanensis subsp. huadungensis
Adenophora sinensis
Campanumoea javanica subsp. japonica
Campanumoea lancifolia
Lobelia chinensis
Lobelia davidii var. davidii
Lobelia melliana
Lobelia zeylanica var. zeylanica
Platycodon grandiflorus
Wahlenbergia marginata
Abelia chinensis
Abelia dielsii
Abelia parvifolia
Lonicera acuminata var. acuminata
Lonicera acuminata var. depilata
Lonicera ferruginea
Lonicera hypoglauca subsp. hypoglauca
Lonicera japonica var. japonica
Lonicera macrantha var. heterotricha
Lonicera macrantha var. macrantha
Lonicera macranthoides
Lonicera pampaninii
Lonicera rhytidophylla
Lonicera similis var. similis
Sambucus chinensis
Sambucus williamsii var. williamsii
Viburnum chunii var. chunii
Viburnum dilatatum var. dilatatum
Viburnum erosum var. erosum
Viburnum fordiae
Viburnum formosanum subsp. leiogynum
Viburnum hanceanum
Viburnum henryi
Viburnum lancifolium
Viburnum laterale
Viburnum luzonicum
Viburnum odoratissimum var. odoratissimum
Viburnum plicatum var. tomentosum
Viburnum propinquum var. propinquum
Viburnum sempervirens var. trichophorum
Viburnum setigerum var. setigerum
Viburnum setigerum var. sulcatum
Viburnum sympodiale
Viburnum urceolatum
Arenaria serpyllifolia
Cerastium fontanum
Cerastium glomeratum
Dianthus longicalyx
Lychnis coronata
Myosoton aquaticum
Polycarpaea corymbosa
Polycarpon postratum
Sagina japonica
Silene aprica
Silene firma
Silene fortunei
Stellaria chinensis
Stellaria media
Stellaria monosperma
Stellaria vestita
celastrus aculeatus
Celastrus gemmatus
Celastrus hindsii
Celastrus monospermus
Celastrus oblanceifolius
Celastrus punctatus
Celastrus rosthornianus
Euonymus acanthocarpus
Euonymus carnosus
Euonymus centidens
Euonymus echinatus
Euonymus euscaphis
Euonymus fortunei
Euonymus hamiltonianus
Euonymus hederaceus
Euonymus hukuangensis
Euonymus japonicus
Euonymus laxiflorus
Euonymus maackii
Euonymus myrianthus
Euonymus nitidus
Euonymus oblongifolius
Euonymus oxyphyllus
Euonymus subsessilis
Maytenus diversifolius
Microtropis fokienensis
Microtropis gracilipes
Microtropis submembranacea
Tripterygium wilfordii
Cephalotaxus fortunei
Cephalotaxus fortunei var. fortunei
Cephalotaxus sinensis
Cephalotaxus sinensis var. sinensis
Ceratophyllum demersum
Atriplex maximowicziana
Chenopodium acuminatum
Chenopodium album
Chenopodium glaucum
Chenopodium serotinum
Suaeda australis
Chloranthus henryi
Chloranthus multistachys
Chloranthus serratus
Chloranthus sessilifolius
Sarcandra glabra
Quisqualis indica
Quisqualis indica var. indica
Terminalia chebula
Amischotolype hispida
Commelina auriculata
Commelina bengalensis
Commelina paludosa
Cyanotis arachnoidea
Cyanotis arachoidea
Floscopa scandens
Murdannia hookeri
Murdannia kainantensis
Murdannia keisak
Murdannia loriformis
Murdannia nudiflora
Murdannia spirata
Murdannia triquetra
Pollia japonica
Spatholirion longifolium
Adenocaulon himalaicum
Adenostemma lavenia
Ainsliaea fragrans
Ainsliaea henryi
Ainsliaea macroclinidioides
Ainsliaea plantaginifolia
Ainsliaea trinervis
Ainsliaea walkeri
Ambrosia artemisiifolia
Anisopappus chinensis
Arctium lappa
Artemisia anomala
Artemisia argyi
Artemisia atrovirens
Artemisia capillaris
Artemisia carvifolia
Artemisia japonica
Artemisia lactiflora
Artemisia lancea
Artemisia mongolica
Artemisia princeps
Artemisia rubripes
Artemisia sacrorum
Artemisia scoparia
Artemisia simulans
Artemisia velutina
Artemisia verlotorum
Aster baccharoides
Aster panduratus
Aster turbinatus
Atractylodes macrocephala
Bidens bipinnata
Bidens pilosa
Blumea aromatica
Blumea balsamifera
Blumea clarkei
Blumea formosana
Blumea hieracifolia
Blumea lacera
Blumea laciniata
Blumea megacephala
Blumea oblongifolia
Blumea sericans
Carduus acanthoides
Carduus crispus
Carpesium cernuum
Carpesium divaricatum
Centipeda minima
Chorisis repens
Cirsium hupehense
Cirsium japonicum
Cirsium lineare
Cirsium racemiforme
Cirsium setosum
Conyza aegyptiaca
Conyza canadensis
Conyza japonica
Conyza leucantha
Conyza sumatrensis
Cotula anthemoides
Crassocephalum crepidioides
Dichrocephala auriculata
Doellingeria scaber
Echinops grijsii
Eclipta prostrata
Elephantopus scaber
Elephantopus tomentosus
Emilia prenanthoidea
Emilia sonchifolia
Epaltes australis
Erigeron annuus
Eupatorium chinense
Eupatorium lindleyanum
Eupatorium shimadai
Farfugium japonicum
Gerbera piloselloides
Glossogyne tenuifolia
Gnaphalium adnatum
Gnaphalium involucratum var. ramosum
Gnaphalium pensylvanicum
Gnaphalium polycaulon
Gynura japonica
Hemistepta lyrata
Heteropappus ciliosus
Inula cappa
Inula japonica
Inula lineariifolia
Ixeridium chinense
Ixeridium dentatum
Ixeridium gracile
Ixeridium gramineum
Ixeridium laevigatum
Ixeris dissecta
Ixeris japonica
Ixeris polycephala
Kalimeris indica
Kalimeris shimadai
Lagenophora stipitata
Lapsana apogonoides
Lapsana humilis
Ligularia japonica
Paraprenanthes multiformis
Paraprenanthes pilipes
Paraprenanthes sororia
Paraprenanthes sylvicola
Parasenecio rubescens
Pertya desmocephala
Pertya glabrescens
Pertya pubescens
Petasites japonicus
Pterocypsela elata
Pterocypsela formosana
Pterocypsela laciniata
Pterocypsela raddeana
Rhynchospermum verticillatum
Saussurea bullockii
Saussurea deltoidea
Saussurea japonica
Senecio fukienensis
Senecio nemorensis
Senecio scandens
Siegesbeckia glabrescens
Siegesbeckia orientalis
Sinosenecio latouchei
Sinosenecio oldhamianus
Sinosenecio wuyiensis
Sonchus arvensis
Sonchus lingianus
Sonchus oleraceus
Taraxacum mongolicum
Tephroseris kirilowii
Tephroseris pierotii
Tussilago farfara
Vernonia cinerea
Vernonia cumingiana
Vernonia gratiosa
Vernonia patula
Vernonia solanifolia
Wedelia prostrata
Xanthium inaequilaterum
Xanthium sibiricum
Youngia japonica
Youngia longifolra
Youngia pseudosenecio
Rourea microphylla
Calystegia hederacea
Calystegia soldanella
Cuscuta australis
Cuscuta campestris
Cuscuta chinensis
Cuscuta japonica
Evolvulus alsinoides
Ipomoea pes-caprae
Lepistemon lobatum
Merremia hederacea
Aucuba chinensis
Aucuba chinensis subsp. chinensis var. chinensis
Dendrobenthamia angustata var. angustata
Dendrobenthamia angustata var. wuyishanensis
Dendrobenthamia elegans
Dendrobenthamia hongkongensis
Swida paucinervis
Swida walteri
Swida wilsoniana
Sedum alfredii
Sedum bulbiferum
Sedum drymarioides
Sedum lineare
Sedum lungtsuanense
Sedum sarmentosum
Actinostemma tenerum var. tenerum
Momordica cochinchinensis
Solena amplexicaulis
Thladiantha nudiflora var. nudiflora
Thladiantha punctata
Trichosanthes cucumeroides var. cucumeroides
Zehneria indica
Zehneria maysorensis
Cupressus funebris
Fokienia hodginsii
Juniperus formosana
Platycladus orientalis
Bulbostylis barbata
Bulbostylis densa
Carex adrienii
Carex autumnalis
Carex baccans
Carex bodinieri
Carex brevicuspis var. brevicuspis
Carex breviscapa
Carex brunnea
Carex capillacea
Carex chinensis var. chinensis
Carex chungii var. rigida
Carex cruciata
Carex cryptostachys
Carex dickinsii
Carex doniana
Carex filicina
Carex filipes var. sparsinux
Carex foraminata
Carex gibba
Carex glossostigma
Carex harlandii
Carex hebecarpa
Carex ischnostachya
Carex jiuxianshanensis
Carex laticeps
Carex lienchengensis
Carex ligata
Carex ligulata
Carex lingii
Carex liouana
Carex longxishanensis
Carex maculata
Carex maubertiana
Carex metallica
Carex nemostachys
Carex nugata
Carex perakensis
Carex phacota
Carex phyllocephala
Carex pruinosa
Carex pumila
Carex radiciflora
Carex scabrifolia
Carex scaposa var. scaposa
Carex shanghangensis
Carex submollicula
Carex subpumila
Carex superakensis
Carex tenuispicula
Carex transversa
Carex tristaohya Var. pocilliformis
Carex wuyishanensis
Carex ypsilandraefolia
Cyperus compressus
Cyperus cuspidatus
Cyperus difformis
Cyperus eleusinoides
Cyperus haspan
Cyperus iria
Cyperus malaccensis var. brevifolius
Cyperus microiria
Cyperus pilosus var. obliquus
Cyperus pilosus var. pilosus
Cyperus rotundus var. quimoyensis
Cyperus rotundus var. rotundus
Cyperus stoloniferus
Cyperus zollingeri
Diplacrum caricinum
Fimbristylis aestivalis
Fimbristylis complanata var. kraussiana
Fimbristylis dichotoma f. dichotoma
Fimbristylis eragrostis
Fimbristylis ferrugineae var. ferrugineae
Fimbristylis fusca var. fusca
Fimbristylis longispica
Fimbristylis miliacea
Fimbristylis monostachya
Fimbristylis pierotii
Fimbristylis quinquangularis var. elata
Fimbristylis schoenoides
Fimbristylis sericea
Fimbristylis spathacea
Fimbristylis subbispicata
Fimbristylis tetragona
Gahnia tristis
Lepidosperma chinense
Lipocarpha chinensis
Lipocarpha senegalensis
Mariscus umbellatus var. microstachys
Mariscus umbellatus var. umbellatus
Pycreus globosus var. globosus
Pycreus globosus var. nilagiricus
Pycreus globosus var. strictus
Pycreus polystachyus var. polystachyus
Pycreus pumilus
Pycreus sanguinolentus f. sanguinolentus
Rhynchospora brownii
Rhynchospora chinensis
Scirpus filipes var. filipes
Scirpus filipes var. paucispiculatus
Scirpus juncoides var. juncoides
Scirpus rosthornii
Scirpus subcapitatus
Scirpus triangulatus var. triangulatus
Scirpus validus var. laeviglumis
Scirpus wallichii
Scleria biflora
Scleria chinensis
Scleria elata var. elata
Scleria herbecarpa
Scleria hookeriana
Daphniphyllum calycinum
Daphniphyllum macropodum
Daphniphyllum oldhami
Dioscorea benthamii
Dioscorea bulbifera
Dioscorea cirrhosa
Dioscorea collettii
Dioscorea fordii
Dioscorea futschauensis
Dioscorea gracillima
Dioscorea hispida
Dioscorea japonica
Dioscorea kamoonensis
Dioscorea pentaphylla
Dioscorea persimilis
Dioscorea tenuipes
Dioscorea tokoro
Dipsacus japonicus
Drosera burmanni
Drosera indica
Drosera rotundifolia
Drosera spathulata
Diospyros cathayensis
Diospyros kaki
Diospyros morrisiana
Diospyros oleifera
Diospyros rhombifolia
Diospyros tsangii
Elaeagnus glabra
Elaeagnus grijsii
Elaeagnus henryi
Elaeagnus multiflora
Elaeagnus oldhami
Elaeagnus pungens
Elaeagnus umbellata
Elaeocarpus chinensis
Elaeocarpus decipiens
Elaeocarpus glabripetalus
Elaeocarpus japonicus
Elaeocarpus limitaneus
Elaeocarpus nitentifolius
Elaeocarpus sylvestris
Sloanea dasycarpa
Sloanea leptocarpa
Sloanea sinensis
Enkianthus chinensis
Enkianthus quinqueflorus
Gaultheria leucocarpa
Lyonia ovalifolia var. elliptica
Lyonia ovalifolia var. hebecarpa
Lyonia ovalifolia var. lanceolata
Lyonia ovalifolia var. ovalifolia
Pieris formosa
Pieris japonica
Pieris swinhoei
Rhododendron cavaleriei
Rhododendron championae
Rhododendron farrerae
Rhododendron florulentum
Rhododendron fortunei
Rhododendron henryi var. dunnii
Rhododendron henryi var. henryi
Rhododendron latoucheae
Rhododendron levinei
Rhododendron mariae
Rhododendron mariesii
Rhododendron molle
Rhododendron moulmainense
Rhododendron mucronatum
Rhododendron nanpingense
Rhododendron ovatum var. setuliferium
Rhododendron polyraphidoideum var. polyraphidoideum
Rhododendron pulchrum
Rhododendron rufulum
Rhododendron seniavinii
Rhododendron simiarum var. simiarum
Rhododendron simsii
Rhododendron spadiceum
Vaccinium bracteatum var. bracteatum
Vaccinium bracteatum var. chinense
Vaccinium carlesii
Vaccinium henryi var. chingii
Vaccinium henryi var. henryi
Vaccinium iteophyllum var. iteophyllum
Vaccinium japonicum
Vaccinium mandarinorum var. austrosinense
Vaccinium sinicum
Vaccinium trichocladum var. glabriracemosum
Vaccinium trichocladum var. trichocladum
Eriocaulon angustulum
Eriocaulon australe
Eriocaulon buergerianum
Eriocaulon cinereum
Eriocaulon decemflorum
Eriocaulon faberi
Eriocaulon nantoense
Eriocaulon sexangulare
Erythroxylum sinensis
Ixonanthes Chinensis
Acalypha australis
Acalypha siamensis
Alchornea davidii
Alchornea trewioides
Aleurites moluccana
Antidesma bunius
Antidesma fordii
Antidesma japonicum
Bischofia javanica
Bischofia polycarpa
Breynia fruticosa
Breynia rostrata
Breynia vitis-idaea
Bridelia insulana
Bridelia tomentosa
Croton cascarilloides
Croton crassifolius
Croton tiglium
Discocleidion glabrum
Endospermum chinense
Euphorbia bifida
Euphorbia esula
Euphorbia helioscopia
Euphorbia heyneana
Euphorbia hirta
Euphorbia humifusa
Euphorbia hypericifolia
Euphorbia lathylris
Euphorbia makinoi
Euphorbia pekinensis
Euphorbia sieboldiana
Euphorbia thymifolia
Excoecaria cochinchinensis
Flueggea suffruticosa
Flueggea virosa
Glochidion coccineum
Glochidion eriocarpum
Glochidion hirsutum
Glochidion lanceolarium
Glochidion obovatum
Glochidion philippicum
Glochidion puberum
Glochidion rubrum
Glochidion triandrum
Glochidion wilsonii
Glochidion wrightii
Glochidion zeylanicum
Macaranga auriculata
Macaranga sampsonii
Mallotus apelta
Mallotus dunnii
Mallotus lianus
Mallotus microcarpus
Mallotus paniculatus
Mallotus paxii var. paxii
Mallotus philippensis
Mallotus repandus
Mallotus reticulatus
Phyllanthus chekiangensis
Phyllanthus cochinchinensis
Phyllanthus emblica
Phyllanthus flexuosus
Phyllanthus glaucus
Phyllanthus leptoclados
Phyllanthus reticulatus
Phyllanthus urinaria
Phyllanthus ussuriensis
Sapium atrobadiomaculatum
Sapium discolor
Sapium japonicum
Sapium sebiferum
Vernicia fordii
Vernicia montana
Castanea henryi
Castanea mollissima
Castanea seguinii
Castanopsis carlesii
Castanopsis eyrei
Castanopsis fabri
Castanopsis fargesii
Castanopsis fissa
Castanopsis fordii
Castanopsis hystrix
Castanopsis jucunda
Castanopsis kawakamii
Castanopsis lamontii
Castanopsis nigrescens
Castanopsis sclerophylla
Castanopsis tibetana
Castanopsis uraiana
Cyclobalanopsis championii
Cyclobalanopsis chungii
Cyclobalanopsis elevaticostata
Cyclobalanopsis fleuryi
Cyclobalanopsis gilva
Cyclobalanopsis glauca
Cyclobalanopsis gracilis
Cyclobalanopsis jenseniana
Cyclobalanopsis multiervis
Cyclobalanopsis myrsinifolia
Cyclobalanopsis obovatifolia
Cyclobalanopsis pachyloma
Cyclobalanopsis sessilifolia
Cyclobalanopsis yonganensis
Fagus longipetiolata
Fagus lucida
Lithocarpus amoenus
Lithocarpus amygdalifolius
Lithocarpus brevicaudatus
Lithocarpus calophyllus
Lithocarpus cleistocarpus
Lithocarpus corneus
Lithocarpus elizabethae
Lithocarpus floccosus
Lithocarpus glaber
Lithocarpus hancei
Lithocarpus harlandii
Lithocarpus irwinii
Lithocarpus litseifolius
Lithocarpus paihengii
Lithocarpus skanianus
Lithocarpus taitoensis
Lithocarpus uvariifolius
Lithocarpus yongfuensis
Quercus acutissima
Quercus chenii
Quercus engleriana
Quercus fabri
Quercus oxyphylla
Quercus phillyraeoides
Quercus serrata
Quercus spinosa
Quercus variabilis
Casearia glomerata
Casearia velutina
Flacourtia indica
Homalium cochinchinense
Homalium cochinchinense var. cochinchinense
Homalium hainanense
Idesia polycarpa
Poliothyrsis sinensis
Scolopia chinensis
Scolopia oldhamii
Scolopia saeva
Xylosma longifolium
Xylosma racemosum var. glaucescens
Xylosma racemosum var. racemosum
Centaurium pulchellum
Crawfurdia pricei
Gentiana davidii
Gentiana kwangsiensis
Gentiana loureirii
Gentiana manshurica
Gentiana napulifera
Gentiana scabra
Gentiana yokusai
Gentiana zollingeri
Latouchea fokiensis
Nymphoides indica
Swertia angustifolia
Swertia bimaculata
Swertia hickinii
Tripterospermum chinense
Tripterospermum filicaule
Tripterospermum nienkui
Erodium cicutarium
Geranium carolinianum
Geranium wilfordii
Boea hygrometrica
Bournea leiophylla
Chirita fimbrisepala var. fimbrisepala
Chirita juliae
Chirita pinnatifida
Conandron ramondioides
Didymocarpus hancei
Didymocarpus heucherifolius
Didymostigma obtusum
Hemiboea cavaleriei var. cavaleriei
Hemiboea subcapitata var. subcapitata
Lysionotus pauciflorus var. pauciflorus
Opithandra dalzielii
Oreocharis auricula var. auricula
Oreocharis auricula var. denticulata
Oreocharis maximowiczii
Oreocharis tubiflora
Rhynchotechum ellipticum
Titanotrichum oldhamii
Ginkgo biloba
Gnetum hainanense
Gnetum parvifolium
Calogyne pilosa
Scaevola hainanensis
Scaevola sericea
Acidosasa chienouensis
Acidosasa longiligula
Agrostis clavata
Agrostis micrantha
Alloteropsis semialata
Alopecurus aequalis
Alopecurus japonicus
Apluda mutica
Apocopis wrightii
Aristida chinensis
Aristida cumingiana
Arthraxon hispidus
Arundinella anomala
Arundinella barbinodis
Arundinella hirta
Arundinella nepalensis
Arundinella setosa
Arundo donax
Avena fatua
Bambusa albo-lineata
Bambusa chungii
Bambusa dolichoclada
Bambusa gibba
Bambusa lenta
Bambusa pachinensis
Bambusa pachinensis var. hirsutissima
Bambusa pachinensis var. pachinensis
Bambusa rutila
Bambusa wenchouensis
Beckmannia syzigachne
Bothriochloa bladhii
Bothriochloa ischaemum
Brachiaria eruciformis
Brachiaria subquadripara
Brachiaria villosa
Bromus remotiflorus
Calamagrostis epigeios var. epigeios
Capillipedium assimile
Capillipedium parviflorum
Cenchrus echinatus
Centotheca lappacea
Chimonobambusa marmorea
Chimonobambusa quadrangularis
Chimonobambusa setiformis
Chloris formosana
Chloris virgata
Chrysopogon aciculatus
Chrysopogon orientalis
Cleistogenes hackeli var. hackeli
Cleistogenes hancei
Coix chinensis var. chinensis
Coix lacryma-jobi var. lacryma-jobi
Cymbopogon caesius
Cymbopogon citratus
Cymbopogon goeringii
Cynodon dactylon
Cyrtococcum patens
Dactyloctenium aegyptium
Dendrocalamus latiflorus
Deyeuxia hupehensis
Digitaria bicornis
Digitaria ciliaris
Digitaria fibrosa
Digitaria glabrescens
Digitaria henryi
Digitaria heterantha
Digitaria ischaemum
Digitaria longiflora
Digitaria microbachne
Digitaria mollicoma
Digitaria radicosa
Digitaria setigera
Digitaria stricta
Digitaria thwaitesii
Digitaria violascens
Dimeria falcata
Dimeria ornithopoda
Dimeria sinensis
Dinebra retroflexa
Diplachne fusca
Echinochloa colonum
Echinochloa crusgali var. crusgali
Echinochloa crusgali var. mitis
Echinochloa crusgali var. zelayensis
Echinochloa cruspavonis
Eleusine coracana
Eleusine indica
Eragrostis atrovirens
Eragrostis autumnalis
Eragrostis bulbillifera
Eragrostis cilianensis
Eragrostis cylindrica
Eragrostis ferruginea
Eragrostis japonica
Eragrostis minor
Eragrostis nevinii
Eragrostis perennans
Eragrostis perlaxa
Eragrostis pilosa
Eragrostis pilosissima
Eragrostis reflexa
Eragrostis tenella
Eragrostis unioloides
Eragrostis zeylanica
Eremochloa ciliaris
Eremochloa ophiuroides
Eriachne pallescens
Erianthus formosanus var. formosanus
Eriochloa procera
Eriochloa villosa
Eulalia leschenaultiana
Eulalia quadrinervis
Eulalia speciosa
Eustachys tener
Festuca parvigluma
Garnotia patula
Hackelochloa grannlaris
Hackelochloa granularis
Hemarthria compressa
Heteropholis cochinchinensis var. cochinchinensis
Heteropogon contortus
Hygroryza aristata
Hymenachne insulicola
Hymenachne patens
Ichnanthus vicinus
Imperata cylindrica
Imperata koenigii
Indocalamus latifolius
Indocalamus longianritus var. semifalcatus
Indocalamus tongchunensis
Indosasa gigantea
Isachne albens
Isachne debilis
Isachne dispar
Isachne globosa
Isachne globosa var. globosa
Isachne guangxiensis
Isachne hirsuta var. hirsuta
Isachne miliacea
Isachne nipponensis
Isachne repens
Isachne truncata
Ischaemum aristatum
Ischaemum barbatum
Ischaemum indicum
Koeleria cristata var. cristata
Leersia hexandra
Leersia oryzoides
Leersia sayanuka
Leptochloa chinensis
Leptochloa panicea
Leptoloma fujianensis
Lolium multiflorum
Lophatherum gracile
Lophatherum sinense
Microstegium ciliatum
Microstegium fauriei
Microstegium geniculatum
Microstegium nudum
Microstegium somai
Microstegium vimineum
Miscanthus floridulus
Miscanthus sinensis
Molinia hui
Molinia japonica
Muhlenbergia japonica
Muhlenbergia ramosa
Neyraudia montana
Neyraudia reynaudiana
Oligostachyum glabrescens
Oligostachyum lubricum
Oligostachyum oedogonatum
Oligostachyum scabriflorum
Oligostachyum scabriflorum var. scabriflorum
Oligostachyum sulcatum
Ophiuros exaltatus
Oplismenus compositus
Oplismenus fujianensis
Oplismenus patens
Oplismenus undulatifolius
Ottochloa nodosa
Panicum bisulcatum
Panicum brevifolium
Panicum incomtum
Panicum notatum
Panicum paludosum
Panicum psilopodium var. psilopodium
Panicum repens
Parapholis incurva
Paspalidium punctatum
Paspalum commersonii
Paspalum conjugatum
Paspalum dilatatum
Paspalum longifolium
Paspalum orbiculare
Paspalum scrobiculatum
Paspalum thunbergii
Paspalum urvillei
Pennisetum alopecuroides
Perotis macrantha
Phacelurus latifolius
Phragmites karka var. cincta
Phragmites karka var. karka
Phyllostachys acuta
Phyllostachys angusta
Phyllostachys aurea
Phyllostachys bambusoides f. bambusoides
Phyllostachys bambusoides f. lacrima-deae
Phyllostachys elegans
Phyllostachys glabrata
Phyllostachys glauca var. glauca
Phyllostachys heteroclada
Phyllostachys heteroclada f. heteroclada
Phyllostachys heterocycla cv. pubescens
Phyllostachys incarnata
Phyllostachys makinoi
Phyllostachys nidularia f. nidularia
Phyllostachys nigra var. henonis
Phyllostachys nuda
Phyllostachys propinqua
Phyllostachys rivalis
Phyllostachys rubicunda
Phyllostachys sulphurea
Phyllostachys sulphurea cv. robert
Phyllostachys sulphurea cv. viridis
Phyllostachys vivax
Pleioblastus altiligulatus
Pleioblastus amarus
Pleioblastus amarus var. amarus
Pleioblastus gramineus
Pleioblastus incarnatus
Pleioblastus maculatus
Pleioblastus oleosus
Pleioblastus sanmingensis
Pleioblastus wuyishanensis
Poa acroleuca
Poa annua
Poa infirma
Pogonatherum crinitum
Polypogon fugax
Polypogon monspeliensis
Pseudechinolaena polystachya
Pseudopogonatherum contortum
Pseudopogonatherum setifolium
Pseudosasa amabilis
Pseudosasa amabilis var. amabilis
Pseudosasa amabilis var. convexa
Pseudosasa amabilis var. tenusi
Pseudosasa cantori
Pseudosasa hindsii
Pseudosasa longivaginata
Pseudosasa notata
Pseudosasa orthotropa
Pseudosasa subsolida
Pseudosasa wuyiensis
Roegneria ciliaris var. ciliaris
Roegneria kamoji var. kamoji
Rottboellia exaltata
Saccharum arundinaceum
Saccharum officinarum
Saccharum sinense
Saccharum spontaneum
Sacciolepis indica
Sacciolepis myosuroides
Sasa longiligulata
Schizachyrium brevifolium
Schizachyrium obliquiberbe
Schizachyrium sanguineum
Setaria geniculata
Setaria glauca var. dura
Setaria glauca var. glauca
Setaria pallidifusca
Setaria palmifolia
Setaria plicata
Setaria viridis
Shibataea kumasasa
Shibataea lanceifolia cv. lanceifolia
Shibataea nanpingensis
Shibataea nanpingensis var. fujianica
Shibataea nanpingensis var. nanpingensis
Sinobambusa farinosa
Sinobambusa intermedia
Sinobambusa seminuda
Sinobambusa tootsik
Sinobambusa tootsik var. dentata
Sinobambusa tootsik var. laeta
Sinobambusa tootsik var. tootsik
Sinobambusa urens
Sorghum halepense
Sorghum nitidum
Sorghum propinquum
Spartina alterniflora
Sphaerocaryum malaccense
Spinifex littoreus
Sporobolus diander
Sporobolus fertilis
Sporobolus hancei
Sporobolus virginicus
Stenotaphrum helferi
Themeda caudata
Themeda japonica
Themeda triandra
Themeda villosa
Triarrhena lutarioriparia var. lutarioriparia
Tripogon filiformis
Tripogon longearistatus
Tripogon longe-aristatus
Trisetum bifidum
Vetiveria zizanioides
Vulpia myuros
Yushania lacera
Yushania longiaurita
Yushania longissima
Yushania wuyishanensis
Zizania latifolia
Zoysia japonica
Zoysia macrostachya
Zoysia sinica
Garcinia multiflora
Hypericum ascyron
Hypericum attenuatum
Hypericum elodeoides
Hypericum erectum
Hypericum faberi
Hypericum japonicum
Hypericum monogynum
Hypericum patulum
Hypericum petiolulatum
Hypericum sampsonii
Hypericum seniavinii
Haloragis chinensis
Haloragis micrantha
Myriophyllum humile
Myriophyllum verticillatum
Altingia chinensis
Altingia gracilipes
Corylopsis multiflora
Corylopsis sinensis
Distylium buxifolium
Distylium chungii
Distylium myricoides
Distylium racemosum
Eustigma oblongifolium
Exbucklandia tonkinensis
Liquidambar formosana
Loropetalum chinense
Semiliquidambar cathayensis
Semiliquidambar caudata
Semiliquidambar chingii
Sycopsis sinensis
Illigera parviflora
Blyxa aubertii
Blyxa echinosperma
Blyxa japonica
Blyxa leiosperma
Hydrilla verticillata var. verticillata
Hydrocharis dubia
Ottelia alismoides
Hydrolea zeylanica
Mappianthus iodoides
Belamcanda chinensis
Iris japonica
Iris speculatrix
Iris tectorum
Cyclocarya paliurus
Juglans mandshurica
Juglans regia
Platycarya strobilacea
Pterocarya stenoptera
Juncus alatus
Juncus bufonius
Juncus effusus
Juncus prismatocarpus
Juncus setchuensis
Juncus wallichianus
Luzula multiflora
Agastache rugosa
Ajuga decumbens var. decumbens
Ajuga dictyocarpa
Ajuga nipponensis
Bostrychanthera deflexa
Clerodendranthus spicatus
Clinopodium chinense
Clinopodium confine
Clinopodium gracile
Clinopodium polycephalum
Clinopodium repens
Coleus scutellarioides var. crispipilus
Dysophylla stellata
Elsholtzia argyi
Elsholtzia ciliata
Glechoma longituba
Gomphostemma chinense var. chinense
Hanceola exserta
Hyptis suaveolens
Keiskea australis
Keiskea elsholtzioides
Keiskea glandulosa
Lamium amplexicaule
Leucas mollissima var. chinensis
Lycopus lucidus var. hirtus
Mosla chinensis
Mosla dianthera
Mosla scabra
Ocimum gratissimum var. suave
Origanum vulgare
Paraphlomis albida var. brevidens
Paraphlomis foliata
Paraphlomis javanica var. angustifolia
Pogostemon auricularius
Prunella vulgaris var. vulgaris
Salvia adiantifolia
Salvia bowleyana var. bowleyana
Salvia chinensis
Salvia chunganensis
Salvia japonica var. japonica
Salvia kiangsiensis
Salvia scapiformis var. hirsuta
Salvia scapiformis var. scapiformis
Salvia substolonifera
Schnabelia oligophylla var. oligophylla
Scutellaria axilliflora var. axilliflora
Scutellaria barbata
Scutellaria formosana var. formosana
Scutellaria indica var. elliptica
Scutellaria indica var. indica
Scutellaria indica var. subacaulis
Scutellaria inghokensis
Scutellaria pekinensis var. purpureicaulis
Scutellaria pekinensis var. transitra
Scutellaria yingtakensis
Siphocranion nudipes
Stachys arvensis
Stachys geobombycis var. geobombycis
Stachys japonica
Stachys oblongifolia var. leptopoda
Teucrium pernyi
Teucrium quadrifarium
Teucrium viscidum var. viscidum
Akebia longeracemosa
Akebia quinata
Akebia trifoliata
Sargentodoxa cuneata
Stauntonia chinensis
Stauntonia leucantha
Stauntonia maculata
Stauntonia obovata
Stauntonia obovatifoliola
Beilschmiedia fordii
Cassytha filiformis
Cinnamomum austrosinense
Cinnamomum camphora
Cinnamomum cassia
Cinnamomum japonicum
Cinnamomum jensenianum
Cinnamomum micranthum
Cinnamomum pauciflorum
Cinnamomum subavenium
Cinnamomum tsangii
Cryptocarya chinensis
Cryptocarya chingii
Cryptocarya densiflora
Lindera angustifolia
Lindera communis
Lindera erythrocarpa
Lindera glauca
Lindera kwangtungensis
Lindera megaphylla f. touyunensis
Lindera metcalfiana var. dictyophylla
Lindera reflexa
Litsea acutivena
Litsea coreana var. lanuginosa
Litsea coreana var. sinensis
Litsea cubeba var. formosana
Litsea lancilimba
Litsea rotundifolia var. oblongifolia
Machilus fukienensis
Machilus grijsii
Machilus kwangtungensis
Machilus leptophylla
Machilus minkweiensis
Machilus oreophila
Machilus pauhoi
Machilus phoenicis
Machilus thunbergii
Machilus velutina
Neolitsea aurata var. chekiangensis
Neolitsea aurata var. undulatula
Neolitsea brevipes
Neolitsea cambodiana var. glabra
Neolitsea chuii
Neolitsea levinei
Neolitsea pulchella
Phoebe bournei
Phoebe chekiangensis
Sassafras tzumu
Abrus mollis
Acacia confusa
Acacia farnesiana
Acacia pennata
Acacia sinuata
Adenanthera pavonina var. microsperma
Aeschynomene indica
Albizia chinensis
Albizia corniculata
Albizia julibrissin
Albizia kalkora
Albizia odoratissima
Alysicarpus vaginalis
Amphicarpaea edgeworthii
Apios fortunei
Astragalus sinicus
Bauhinia acuminata
Bauhinia apertilobata
Bauhinia championii var. championii
Bauhinia corymbosa
Bauhinia glauca subsp. glauca
Bauhinia glauca subsp. hupehana
Bowringia callicarpa
Caesalpinia crista
Caesalpinia decapetala
Caesalpinia minax
Caesalpinia vernalis
Cajanus cajan
Cajanus scarabaeoides var. scarabaeoides
Calliandra surinamensis
Canavalia gladiata
Canavalia lineata
Canavalia maritima
Caragana sinica
Cassia alata
Cassia bicapsularis
Cassia leschenaultiana
Cassia mimosoides
Cassia occidentalis
Cassia tora
Cercis chuniana
Christia campanulata
Christia obcordata
Cladrastis sinensis
Cladrastis wilsonii
Clitoria ternatea
Codariocalyx motorius
Crotalaria alata
Crotalaria albida
Crotalaria calycina
Crotalaria chinensis
Crotalaria ferruginea
Crotalaria pallida
Crotalaria sessiliflora
Crotalaria spectabilis
Dalbergia balansae
Dalbergia hancei
Dalbergia hupeana
Derris fordii var. fordii
Derris marginata
Derris trifoliata
Desmodium heterophyllum
Desmodium multiflorum
Desmodium triflorum
Dunbaria podocarpa
Entada phaseoloides
Erythrina variegata
Erythrophleum fordii
Flemingia macrophylla
Flemingia philippinensis
Flemingia strobilifera
Gleditsia fera
Gleditsia sinensis
Glycine soja
Glycine tabacina
Glycine tomentella
Gymnocladus chinensis
Indigofera atropurpurea
Indigofera decora var. decora
Indigofera decora var. ichangensis
Indigofera hirsuta
Indigofera nigrescens
Indigofera parkesii var. parkesii
Indigofera pseudotinctoria
Lespedeza bicolor
Lespedeza chinensis
Lespedeza davidii
Lespedeza dunnii
Lespedeza floribunda
Lespedeza fordii
Lespedeza formosa
Lespedeza mucronata
Lespedeza pilosa
Lespedeza pubescens
Lespedeza tomentosa
Lespedeza virgata var. virgata
Lespedeza wilfordi
Leucaena leucocephala
Medicago lupulina
Medicago minima
Medicago sativa
Medicago varia
Millettia championii
Millettia dielsiana var. dielsiana
Millettia dielsiana var. heterocarpa
Millettia kiangsiensis f. kiangsiensis
Millettia nitida var. hirsutissima
Millettia nitida var. minor
Millettia nitida var. nitida
Millettia pachycarpa
Millettia pulchra var. laxior
Millettia reticulata
Millettia speciosa
Mimosa pudica
Mucuna birdwoodiana
Mucuna cyclocarpa
Mucuna lamellata
Mucuna sempervirens
Neptunia plena
Ormosia elliptica
Ormosia hosiei
Ormosia indurata
Ormosia semicastrata f. semicastrata
Ormosia xylocarpa
Phyllodium elegans
Phyllodium pulchellum
Pongamia pinnata
Pterolobium punctatum
Pueraria lobata var. lobata
Pueraria lobata var. montana
Sesbania cannabina
Smithia ciliata
Smithia sensitiva
Sophora franchetiana
Spatholobus suberectus
Tadehagi triquetrum
Tamarindus indica
Tephrosia purpurea var. purpurea
Thermopsis chinensis
Uraria crinita
Uraria fujianensis
Uraria lagopodioides
Uraria longibracteata
Vicia cracca var. cracca
Vigna vexillata
Wisteria brevidentata
Lemna minor
Lemna perpusilla
Spirodela polyrrhiza
Utricularia aurea
Utricularia australis
Utricularia bifida
Utricularia caerulea
Utricularia exoleta
Utricularia graminifolia
Utricularia minutissima
Utricularia punctata
Utricularia striatula
Aletris glabra
Aletris scopulorum
Aletris spicata
Allium chinense
Allium macrostemon
Asparagus cochinchinensis
Aspidistra attenuata
Aspidistra daibuensis
Aspidistra fimbriata
Aspidistra lurida
Aspidistra mushaensis
Cardiocrinum cathayanum
Chionographis chinensis
Dianella ensifolia
Disporopsis fuscopicta
Disporum cantoniense
Hemerocallis fulva
Hemerocallis fulva var. fulva
Heterosmilax japonica
Hosta plantaginea
Hosta ventricosa
Lilium brownii
Liriope graminifolia
Liriope minor
Liriope spicata
Ophiopogon japonicus
Paris polyphylla
Polygonatum cyrtonema
Polygonatum filipes
Smilax arisanensis
Smilax bracteata
Smilax china
Smilax chingii
Smilax davidiana
Smilax discotis
Smilax glabra
Smilax hypoglauca
Smilax lanceifolia
Smilax nipponica
Smilax riparia
Smilax sieboldii
Smilax trinervula
Thysanotus chinensis
Tricyrtis macropoda
Trillium tschonoskii
Veratrum schindleri
Reinwardtia indica
Buddleja asiatica
Buddleja lindleyana
Buddleja myriantha
Buddleja officinalis
Gardneria multiflora
Gelsemium elegans
Mitrasacme indica
Mitrasacme pygmaea
Strychnos angustiflora
Helixanthera parasitica
Helixanthera sampsoni
Korthalsella japonica
Loranthus delavayi
Macrosolen cochinchinensis
Scurrula parasitica
Scurrula phoebe-formosanae
Taxillus caloreas
Taxillus chinensis
Taxillus kaempferi
Taxillus levinei
Taxillus limprichtii
Taxillus nigrans
Taxillus sutchuenensis
Tolypanthus maclurei
Viscum coloratum
Viscum diospyrosicolum
Viscum liquidambaricolum
Viscum multinerve
Ammannia arenaria
Ammannia baccifera
Lagerstroemia fordii
Lagerstroemia indica
Lagerstroemia limii
Lagerstroemia subcostata
Lythrum anceps
Lythrum salicaria
Rotala indica
Rotala pentandra
Rotala rotundifolia
Illicium dunnianum
Illicium henryi
Illicium lanceolatum
Illicium minwanense
Illicium ternstroemioides
Illicium verum
Kadsura japonica
Liriodendron chinense
Magnolia coco
Magnolia cylindrica
Magnolia liliflora
Magnolia officinalis subsp. biloba
Magnolia sieboldii
Manglietia fordiana
Manglietia moto
Manglietia yuyuanensis
Michelia fujianensis
Michelia maudiae
Michelia skinneriana
Parakmeria lotungensis
Schisandra sphenanthera
Schisandra viridis
Tsoongiodendron odorum
Hiptage benghalensis
Abelmoschus manihot var. manihot
Abutilon indicum
Abutilon theophrasti
Hibiscus grewiifolius
Hibiscus syriacus
Hibiscus tiliaceus
Hibiscus trionum
Malva verticillata
Malvastrum americanum
Malvastrum coromandelianum
Sida acuta
Sida alnifolia
Sida cordata
Sida cordifolia
Sida rhombifolia
Urena lobata
Urena procumbens
Barthea barthei
Blastus apricus var. apricus
Blastus apricus var. longiflorus
Blastus cochinchinensis
Blastus dunnianus var. dunnianus
Blastus pauciflorus
Bredia amoena var. amoena
Bredia quadrangularis
Bredia sinensis
Fordiophyton faberi
Fordiophyton fordii var. fordii
Melastoma candidum
Melastoma dodecandrum
Melastoma intermedium
Melastoma normale
Melastoma sanguineum
Memecylon ligustrifolium
Osbeckia chinensis
Phyllagathis cavaleriei
Phyllagathis fordii var. fordii
Phyllagathis velutina
Sarcopyramis bodinieri
Sarcopyramis nepalensis var. nepalensis
Sonerila rivularis
Aphanamixis polystachya
Chukrasia tabularis
Melia azedarach
Toona ciliata var. ciliata
Toona microcarpa
Toona rubriflora
Toona sinensis
Cyclea hypoglauca
Diploclisia affinis
Hypserpa nitida
Stephania excentrica
Stephania japonica
Stephania longa
Stephania tetrandra
Tinospora sagittata var. sagittata
Artocarpus hypargyreus
Artocarpus tonkinensis
Broussonetia kaempferi var. australis
Broussonetia kazinoki
Broussonetia papyrifera
Cudrania cochinchinensis
Cudrania tricuspidata
Fatoua villosa
Ficus abelii
Ficus concinna
Ficus erecta
Ficus esquiroliana
Ficus fistulosa
Ficus formosana
Ficus gasparriniana
Ficus gasparriniana var. gasparriniana
Ficus gasparriniana var. laceratifolia
Ficus heteromorpha
Ficus hirta
Ficus langkokensis
Ficus microcarpa
Ficus nervosa
Ficus pandurata
Ficus pubilimba
Ficus pumila
Ficus pumila var. awkeotsang
Ficus pumila var. pumila
Ficus pyriformis
Ficus pyriformis var. pyriformis
Ficus sarmentosa
Ficus sarmentosa var. henryi
Ficus sarmentosa var. impressa
Ficus sarmentosa var. lacrymans
Ficus sarmentosa var. nipponica
Ficus stenophylla
Ficus tinctoria subsp. gibbosa
Ficus variegata
Ficus variolosa
Ficus virens
Humulus scandens
Morus australis
Morus australis var. australis
Morus cathayana
Musa acuminata
Musa basjoo
Myoporum bontioides
Myrica rubra
Aegiceras corniculatum
Ardisia brevicaulis
Ardisia chinensis
Ardisia crenata
Ardisia crispa
Ardisia gigantifolia
Ardisia hanceana
Ardisia japonica
Ardisia mamillata
Ardisia pusilla
Ardisia quinquegona
Ardisia sieboldii
Embelia laeta
Embelia parviflora
Embelia ribes
Embelia undulata
Embelia vestita
Maesa japonica
Maesa montana
Myrsine stolonifera
Baeckea frutescens
Rhodomyrtus tomentosa
Syzygium austrosinense
Syzygium buxifolium
Syzygium cumini
Syzygium euonymifolium
Syzygium grijsii
Syzygium hancei
Syzygium jambos
Syzygium rehderianum
Najas gracillima
Najas minor
Zannichellia palustris var. palustris
Zannichellia palustris var. pedicellata
Boerhavia diffusa
Euryale ferox
Nelumbo nucifera
Nymphaea tetragona
Camptotheca acuminata
Nyssa sinensis
Schoepfia chinensis
Schoepfia jasminodora
Chionanthus retusus
Forsythia viridissima
Fraxinus griffithii
Fraxinus insularis
Fraxinus odontocalyx
Jasminum sinense
Jasminum urophyllum
Ligustrum lianum
Ligustrum lucidum
Ligustrum sinense
Ligustrum sinense var. sinense
Osmanthus cooperi
Osmanthus marginatus
Osmanthus minor
Osmanthus serrulatus
Circaea erubescens
Circaea mollis
Epilobium amurense
Epilobium brevifolium
Epilobium pyrricholophum
Gaura parviflora
Ludwigia adscendens
Ludwigia epilobioides
Ludwigia hyssopifolia
Ludwigia octovalvis
Ludwigia ovalis
Ludwigia peploides subsp. stipulacea
Ludwigia perennis
Oenothera biennis
Oenothera glazioviana
Acanthephippium striatum
Amitostigma gracile
Anoectochilus roxburghii var. roxburghii
Arundina graminifolia
Bletilla striata
Bulbophyllum delitescens
Bulbophyllum japonicum
Bulbophyllum kwangtungense
Bulbophyllum levinei
Bulbophyllum melanoglossum var. melanoglossum
Bulbophyllum odoratissimum
Bulbophyllum omerandrum
Bulbophyllum pectenveneris
Bulbophyllum quadrangulum
Calanthe aristulifera
Calanthe clavata
Calanthe discolor
Calanthe triplicata
Calanthe tsoongiana var. tsoongiana
Cephalantheropsis gracilis
Michelia champaca
Cleisostoma paniculatum
Cleisostoma scolopendrifolium
Cleisostoma simondii var. guangdongense
Collabium chinensis
Cymbidium dayanum
Cymbidium ensifolium
Cymbidium faberi var. faberi
Cymbidium floribundum
Cymbidium goeringii var. goeringii
Cymbidium kanran
Cymbidium lancifolium
Cymbidium sinense
Dendrobium acinaciforme
Dendrobium moniliforme
Dendrobium officinale
Dendrobium wilsonii
Diploprora championii
Epigeneium fargesii
Eria corneri
Eria pusilla
Eria reptans
Eulophia zollingeri
Gastrochilus formosanus
Goodyera foliosa
Goodyera prainii
Goodyera procera
Goodyera schlechtendaliana
Goodyera velutina
Goodyera viridiflora
Habenaria ciliolaris
Habenaria dentata
Habenaria linearifolia
Habenaria petelotii
Habenaria rhodocheila
[truncated: 904 more rows]
