# Supplementary material for: Throwing light on dark diversity of vascular plants in China: predicting the distribution of dark and threatened species under global climate change
Source: PeerJ. 2019 Apr 9;7:e6731. doi: 10.7717/peerj.6731 (PMC6461033; doi:10.7717/peerj.6731)
Supplement: Supplemental Information 6 [file peerj-07-6731-s006.zip › Dataset S2/21.csv]

Acer barbinerve
Acer komarovii
Acer mandshuricum subsp. mandshuricum
Acer mono var. mono
Acer pseudosieboldianum
Acer pseudo-sieboldianum var. koreanum
Acer pseudo-sieboldianum var. pseudo-sieboldianum
Acer tegmentosum
Acer triflorum
Acer truncatum
Acer ukurunduense
Actinidia arguta
Actinidia kolomikta
Actinidia polygama
Adoxa moschatellina
Alangium platanifolium
Alisma gramineum
Alisma orinentale
Alisma plantago-aquatica
Sagittaria natans
Sagittaria trifolia var. trifolia
Amaranthus blitoides
Amaranthus lividus
Amaranthus retroflexus
Celosia argentea
Toxicodendron vernicifluum
Apocynum venetum
Acorus calamus var. calamus
Arisaema amurense
Arisaema angustatum var. peninsulae
Arisaema heterophyllum
Calla palustris
Pinellia ternata
Typhonium giganteum
Acanthopanax senticosus
Acanthopanax sessiliflorus var. sessiliflorus
Aralia continentalis
Aralia elata
Kalopanax septemlobus
Panax ginseng
Panax quinquefolius
Aristolochia contorta
Aristolochia manshuriensis
Asarum heterotropoides
Asarum sieboldii
Cynanchum amplexicaule
Cynanchum atratum
Cynanchum bungei
Cynanchum chinense
Cynanchum inamoenum
Cynanchum paniculatum
Cynanchum thesioides
Cynanchum versicolor
Cynanchum wilfordii
Periploca sepium
Impatiens furcillata
Impatiens noli-tangere
Impatiens textori
Berberis amurensis
Berberis poiretii
Berberis sibirica
Caulophyllum robustum
Epimedium koreanum
Gymnospermium microrrhynchum
Plagiorhegma dubia
Alnus japonica
Alnus mandshurica
Betula chinensis
Betula costata
Betula dahurica
Betula ermanii
Betula gmelinii
Betula platyphylla
Betula schmidtii
Carpinus cordata
Carpinus turczaninowii
Corylus heterophylla
Corylus mandshurica
Ostryopsis davidiana
Catalpa ovata
Bothriospermum chinense
Bothriospermum secundum
Brachybotrys paridiformis
Cynoglossum divaricatum
Eritrichium borealisinense
Lithospermum arvense
Lithospermum erythrorhizon
Myosotis caespitosa
Stenosolenium saxatile
Trigonotis myosotidea
Trigonotis peduncularis
Trigonotis radicans
Butomus umbellatus
Callitriche hermaphroditica
Callitriche palustris
Adenophora divaricata
Adenophora gmelinii
Adenophora palustris
Adenophora pinifolia
Adenophora polyantha
Adenophora remotiflora
Adenophora tetraphylla
Adenophora trachelioides subsp. trachelioides
Adenophora wawreana
Asyneuma japonicum
Campanula glomerata subsp. cephalotes
Campanula langsdorffiana
Campanula puncatata
Codonopsis lanceolata
Codonopsis pilosula var. pilosula
Lobelia sessilifolia
Platycodon grandiflorus
Abelia biflora
Lonicera caerulea var. edulis
Lonicera chrysantha subsp. chrysantha
Lonicera ferdinandii
Lonicera japonica var. japonica
Lonicera maackii var. maackii
Lonicera maximowiczii
Lonicera praeflorens
Lonicera ruprechtiana var. ruprechtiana
Lonicera tatarinowii
Sambucus williamsii var. miquelii
Sambucus williamsii var. williamsii
Triosteum sinuatum
Viburnum burejaeticum
Weigela florida
Arenaria capillaris
Arenaria juncea
Arenaria serpyllifolia
Cerastium cerastoides
Cerastium fontanum
Cerastium glomeratum
Cerastium pauciflorum
Dianthus chinensis
Dianthus longicalyx
Gypsophila davurica
Gypsophila oldhamiana
Gypsophila pacifica
Lychnis cognata
Lychnis fulgens
Moehringia lateriflora
Myosoton aquaticum
Pseudostellaria davidii
Pseudostellaria heterophylla
Pseudostellaria japonica
Pseudostellaria sylvatica
Sagina japonica
Sagina maxima
Silene aprica
Silene firma
Silene jenisseensis
Silene macrostyla
Silene seoulensis
Stellaria dichotoma
Stellaria discolor
Stellaria filicaulis
Stellaria longifolia
Stellaria media
Stellaria palustris
Stellaria radians
Celastrus flagellaris
Celastrus orbiculatus
Euonymus alatus
Euonymus fortunei
Euonymus japonicus
Euonymus maackii
Euonymus macropterus
Euonymus maximowiczianus
Euonymus oxyphyllus
Euonymus verrucosus
Tripterygium regelii
Tripterygium wilfordii
Agriophyllum squarrosum
Atriplex centralasiatica
Atriplex patens
Atriplex sibirica
Axyris amaranthoides
Bassia dasyphylla
Chenopodium acuminatum
Chenopodium album
Chenopodium bryoniaefolium
Chenopodium glaucum
Chenopodium hybridum
Chenopodium serotinum
Chenopodium urbicum
Corispermum candelabrum
Corispermum chinganicum
Corispermum confertum
Corispermum declinatum
Corispermum dilutum
Corispermum elongatum
Corispermum macrocarpum
Corispermum maorocarpum var. macrocarpum
Corispermum platypterum
Corispermum puberulum
Corispermum stauntonii
Corispermum stenolepis
Kochia prostrata
Salicornia europaea
Salsola collina
Salsola komarovii
Salsola ruthenica
Suaeda corniculata
Suaeda salsa
Chloranthus japonicus
Murdannia keisak
Streptolirion volubile
Achillea acuminata
Achillea alpina
Achillea asiatica
Achillea millefolium
Achillea ptarmicoides
Adenocaulon himalaicum
Ainsliaea acerifolia
Arctium lappa
Artemisia anethoides
Artemisia angustissima
Artemisia argyi
Artemisia aurata
Artemisia capillaris
Artemisia carvifolia
Artemisia chienshanica
Artemisia desertorum
Artemisia dracunculus
Artemisia eriopoda
Artemisia frigida
Artemisia halodendron
Artemisia igniaria
Artemisia integrifolia
Artemisia japonica
Artemisia keiskeana
Artemisia lancea
Artemisia latifolia
Artemisia lavandulaefolia
Artemisia leucophylla
Artemisia manshurica
Artemisia mongolica
Artemisia nakai
Artemisia oxycephala
Artemisia palustris
Artemisia princeps
Artemisia pubescens
Artemisia rubripes
Artemisia sacrorum
Artemisia scoparia
Artemisia selengensis
Artemisia sieversiana
Artemisia stolonifera
Artemisia subulata
Artemisia sylvatica
Artemisia tanacetifolia
Artemisia verbenacea
Artemisia verlotorum
Artemisia viridissima
Aster tataricus
Atractylodes coreana
Atractylodes japonica
Atractylodes lancea
Bidens bipinnata
Bidens biternata
Bidens cernua
Bidens parviflora
Bidens tripartita
Brachyactis ciliata
Callistephus chinensis
Carduus acanthoides
Carduus crispus
Carpesium cernuum
Carpesium divaricatum
Carpesium macrocephalum
Carpesium triste
Centipeda minima
Chorisis repens
Cichorium intybus
Cirsium chinense
Cirsium esculentum
Cirsium maackii
Cirsium pendulum
Cirsium schantarense
Cirsium setosum
Cirsium vlassovianum
Conyza canadensis
Dendranthema chanetii
Dendranthema indicum
Dendranthema maximowiczii
Dendranthema naktongense
Dendranthema zawadskii
Doellingeria scaber
Echinops dissectus
Echinops gmelini
Echinops grijsii
Echinops latifolius
Eclipta prostrata
Erigeron acer
Eupatorium japonicum
Eupatorium lindleyanum
Filifolium sibiricum
Galatella dahurica
Gnaphalium baicalense
Gnaphalium tranzschelii
Hemistepta lyrata
Heteropappus altaicus
Heteropappus meyendorffii
Heteropappus tataricus
Hieracium coreanum
Hieracium umbellatum
Hypochaeris ciliata
Inula japonica
Inula lineariifolia
Inula salicina
Inula salsoloides
Ixeridium graminifolium
Ixeridium sonchifolium
Ixeridium strigosum
Ixeris japonica
Kalimeris indica
Kalimeris integrifolia
Kalimeris lautureana
Kalimeris mongolica
Leontopodium leontopodioides
Leucanthemella linearis
Ligularia biceps
Ligularia calthifolia
Ligularia fischeri
Ligularia intermedia
Ligularia jamesii
Ligularia mongolica
Ligularia sachalinensis
Ligularia sibirica
Mulgedium tataricum
Myripnois dioica
Olgaea leucophylla
Paraixeris denticulata
Parasenecio hastatus
Parasenecio komarovianus
Picris japonica
Prenanthes tatarinowii
Saussurea amara
Saussurea amurensis
Saussurea chinnampoensis
Saussurea iodostegia
Saussurea japonica
Saussurea manshurica
Saussurea odontolepis
Saussurea paleata
Saussurea pectinata
Saussurea pulchella
Saussurea recurvata
Saussurea runcinata
Saussurea salicifolia
Saussurea sclerolepis
Saussurea tenerifolia
Saussurea tomentosa
Scorzonera albicaulis
Scorzonera austriaca
Scorzonera ikonnikovii
Scorzonera manshurica
Scorzonera mongolica
Scorzonera radiata
Scorzonera sinensis
Senecio ambraceus
Senecio argunensis
Senecio pseudo-arnica
Senecio vulgaris
Serratula centauroides
Serratula coronata
Serratula cupuliformis
Serratula polycephala
Siegesbeckia pubescens
Solidago pacifica
Sonchus oleraceus
Sonchus transcaspicus
Sonchus uliginosus
Stemmacantha uniflora
Syneilesis aconitifolia
Synurus deltoides
Taraxacum antungense
Taraxacum asiaticum
Taraxacum borealisinense
Taraxacum brassicaefolium
Taraxacum coreanum
Taraxacum heterolepis
Taraxacum lamprolepis
Taraxacum mongolicum
Taraxacum ohwianum
Taraxacum platypecidum
Taraxacum variegatum
Tephroseris kirilowii
Tephroseris subdentata
Tripleurospermum limosum
Tripleurospermum tetragonospermum
Tripolium vulgare
Turczaninowia fastigiata
Tussilago farfara
Wedelia chinensis
Xanthium mongolicum
Xanthium sibiricum
Youngia tenuifolia
Calystegia hederacea
Calystegia pellita
Calystegia soldanella
Convolvulus ammannii
Convolvulus arvensis
Cuscuta australis
Cuscuta campestris
Cuscuta chinensis
Cuscuta japonica
Cuscuta lupuliformis
Merremia sibirica
Bothrocaryum controversum
Swida alba
Swida bretschneideri var. bretschneideri
Swida bretschneideri var. crispa
Swida coreana
Swida walteri
Hylotelephium erythrostictum
Hylotelephium pallescens
Hylotelephium pseudospectabile
Hylotelephium spectabile
Hylotelephium verticillatum
Hylotelephium viviparum
Orostachys spinosus
Sedum polytrichoides
Sedum sarmentosum
Sedum stellariifolium
Actinostemma tenerum var. tenerum
Schizopepon bryoniaefolius
Thladiantha dubia
Trichosanthes kirilowii
Juniperus rigida
Juniperus sibirica
Platycladus orientalis
Bulbostylis barbata
Carex augustinowiczii
Carex bostryohostigma
Carex callitrichos var. nana
Carex capricornis
Carex cinerascens
Carex cryptocarpa
Carex dimorpholepis
Carex dispalata
Carex duriuscula subsp. rigescens
Carex egena
Carex forficula
Carex gibba
Carex glabrescens
Carex glaucaeformis
Carex gotoi
Carex heterolepis
Carex heterostachya
Carex humilis
Carex hypochlora
Carex jaluensis
Carex japonica
Carex karoi
Carex kobomugi
Carex laevissima
Carex lanceolata var. lanceolata
Carex latisquarnea
Carex laxa
Carex leiorhyncha
Carex limosa
Carex lithophila
Carex longerostrata var. pallida
Carex maackii
Carex maximowiczii
Carex neurocarpa
Carex omiana
Carex onoei
Carex orthostachys
Carex pallida var. pallida
Carex peiktusanii
Carex pisiformis
Carex planiculmis
Carex pumila
Carex quadriflora
Carex raddei
Carex rara
Carex remotiuscula
Carex reptabunda
Carex scabrifolia
Carex sedakovii
Carex siderosticta var. pilosa
Carex siderosticta var. siderosticta
Carex thunbergii
Carex vanheurckii
Carex vesicaria
Carex yamatsutana
Cyperus amuricus
Cyperus difformis
Cyperus fuscus f. fuscus
Cyperus glomeratus
Cyperus microiria
Cyperus orthostachyus var. longibracteatus
Cyperus orthostachyus var. orthostachyus
Eriophorum vaginatum
Fimbristylis dichotoma f. annua
Fimbristylis dichotoma f. depauperata
Fimbristylis dichotoma f. dichotoma
Fimbristylis longispica
Fimbristylis stauntoni
Fimbristylis subbispicata
Fimbristylis verrucifera
Juncellus pannonicus
Kyllinga brevifolia var. leiolepis
Pycreus globosus var. globosus
Pycreus globosus var. nilagiricus
Pycreus sanguinolentus f. sanguinolentus
Scirpus juncoides var. hotarui
Scirpus juncoides var. juncoides
Scirpus karuizawensis
Scirpus mucronatus
Scirpus planiculmis
Scirpus radicans
Scirpus sylvaticus var. maximowiczii
Scirpus triangulatus var. triangulatus
Scirpus validus var. validus
Scirpus yagara
Dioscorea nipponica
Dipsacus japonicus
Scabiosa comosa var. comosa
Scabiosa comosa var. lachnophylla
Scabiosa tschiliensis var. tschiliensis
Diospyros lotus
Elaeagnus angustifolia
Elaeagnus umbellata
Elatine hydropiper
Empetrum nigrum var. japonicum
Ephedra intermedia
Ephedra sinica
Arctous alpinus var. japonicus
Chamaedaphne calyculata
Rhododendron aureum
Rhododendron lapponicum
Rhododendron micranthum
Rhododendron mucronulatum
Rhododendron schlippenbachii
Vaccinium hirtum
Eriocaulon alpestre
Eriocaulon decemflorum
Acalypha australis
Euphorbia esula
Euphorbia fischeriana
Euphorbia helioscopia
Euphorbia humifusa
Euphorbia hylonoma
Euphorbia lathylris
Euphorbia lucorum
Euphorbia pekinensis
Flueggea suffruticosa
Phyllanthus ussuriensis
Phyllanthus virgatus
Speranskia tuberculata
Castanea mollissima
Quercus acutissima
Quercus aliena
Quercus dentata
Quercus mongolica
Quercus serrata
Quercus variabilis
Centaurium pulchellum
Gentiana jamesii
Gentiana manshurica
Gentiana scabra
Gentiana thunbergii
Gentiana triflora
Gentiana zollingeri
Gentianella acuta
Gentianopsis barbata
Gentianopsis contorta
Halenia corniculata
Halenia elliptica
Lomatogonium rotatum
Menyanthes trifoliata
Nymphoides indica
Swertia dichotoma
Swertia diluta
Swertia pseudochinensis
Swertia veratroides
Erodium cicutarium
Erodium stephanianum
Geranium dahuricum
Geranium koreanum
Geranium krameri
Geranium platyanthum
Geranium sibiricum
Geranium soboliferum
Geranium wilfordii
Geranium wlassowianum
Boea hygrometrica
Achnatherum extremiorientale
Achnatherum nakaii
Achnatherum pekinense
Achnatherum sibiricum
Achnatherum splendens
Aeluropus sinensis
Agrostis divaricatissima
Agrostis flaccida
Agrostis gigantea
Agrostis sibirica
Agrostis trinii
Alopecurus aequalis
Alopecurus arundinaceus
Alopecurus brachystachyus
Alopecurus longiaristatus
Alopecurus mandshuricus
Alopecurus pratensis
Aristida adscensionis
Arundinella anomala
Arundinella hirta
Avena sativa
Beckmannia syzigachne
Brachypodium sylvaticum
Bromus inermis
Bromus japonicus
Bromus sibiricus
Calamagrostis epigeios var. epigeios
Calamagrostis pseudophragmites
Cenchrus calyculatus
Chloris virgata
Cinna latifolia
Cleistogenes caespitosa
Cleistogenes hackeli var. nakai
Cleistogenes hancei
Cleistogenes kitagawai var. kitagawai
Cleistogenes polyphylla
Cleistogenes squarrosa
Coix chinensis var. chinensis
Coix lacryma-jobi var. lacryma-jobi
Coleanthus subtilis
Deschampsia caespitosa var. caespitosa
Deyeuxia angustifolia
Deyeuxia arundinacea var. arundinacea
Deyeuxia arundinacea var. brachytricha
Deyeuxia arundinacea var. hirsuta
Deyeuxia arundinacea var. sciuroides
Deyeuxia langsdorffii
Deyeuxia neglecta
Diarrhena fauriei
Diarrhena japonica
Diarrhena manshurica
Digitaria chrysoblephara
Digitaria ciliaris
Digitaria ischaemum
Diplachne fusca
Echinochloa crusgali var. crusgali
Echinochloa crusgali var. mitis
Eleusine indica
Elymus excelsus
Elymus sibiricus
Enneapogon borealis
Eragrostis cilianensis
Eragrostis ferruginea
Eragrostis minor
Eriochloa villosa
Festuca extremiorientalis
Festuca jacutica
Festuca litvnovii
Glyceria leptolepis
Glyceria lithuanica
Glyceria spiculosa
Helictotrichon schellianum
Hemarthria altissima
Hierochloe alpina
Hierochloe glabra
Hordeum brevisubulatum
Hystrix komarovii
Imperata cylindrica
Isachne globosa
Isachne globosa var. globosa
Ischaemum aristatum
Koeleria cristata var. cristata
Koeleria cristata var. poaeformis 小花 *
Leymus chinensis
Leymus mollis
Leymus secalinus
Melica grandiflora
Melica komarovii
Milium effusum
Miscanthus jinxianensis
Muhlenbergia curviaristata
Muhlenbergia hugelii
Panicum bisulcatum
Pennisetum alopecuroides
Pennisetum centrasiaticum var. centrasiaticum
Phacelurus latifolius
Phalaris arundinacea
Phleum alpinum
Phragmites japonica var. prostrata
Poa alta
Poa angustifolia
Poa angustiglumis
Poa annua
Poa attenuata
Poa ircutica
Poa kanboensis
Poa mongolica
Poa nemoralis
Poa nepalensis
Poa paucispicula
Poa pratensis
Poa pseudo-palustris
Poa sibirica
Poa sinoglauca
Poa sphondylodes
Poa subfastigiata
Poa urssulensis
Poa versicolor
Poa viridula
Polypogon fugax
Polypogon monspeliensis
Ptilagrostis mongholica
Puccinellia chinampoensis
Puccinellia coreensis
Puccinellia distans
Puccinellia hauptiana
Puccinellia kurilensis
Puccinellia macranthera
Puccinellia nipponica
Puccinellia tenuiflora
Roegneria amurensis
Roegneria ciliaris var. ciliaris
Roegneria ciliaris var. lasiophylla
Roegneria kamoji var. kamoji
Roegneria multiculmis
Roegneria nakaii
Roegneria pendulina var. pendulina
Roegneria pendulina var. pubinodis
Roegneria turczaninovii var. macrathera
Roegneria turczaninovii var. turczaninovii
Schizachne callosa
Schizachyrium brevifolium
Scolochloa festucacea
Setaria glauca var. glauca
Sorghum nervosum var. flexibile
Sorghum nervosum var. nervosum
Spodiopogon sibiricus
Stipa baicalensis
Stipa bungeana
Stipa grandis
Themeda japonica
Triarrhena sacchariflora
Tripogon chinensis
Trisetum sibiricum
Trisetum spicatum
Trisetum umbratile
Zizania latifolia
Zoysia japonica
Zoysia sinica
Hypericum ascyron
Hypericum attenuatum
Hypericum japonicum
Myriophyllum verticillatum
Hippuris vulgaris
Blyxa japonica
Hydrocharis dubia
Ottelia alismoides
Belamcanda chinensis
Iris dichotoma
Iris ensata
Iris kobayashii
Iris lactea
Iris laevigata
Iris maackii
Iris mandshurica
Iris minutoaurea
Iris rossii
Iris ruthenica
Iris sanguinea
Iris tenuifolia
Iris tigridia
Iris typhifolia
Iris uniflora
Iris ventricosa
Juglans mandshurica
Juglans regia
Pterocarya stenoptera
Juncus bufonius
Juncus effusus
Juncus filiformis
Juncus krameri
Juncus papillosus
Juncus taonanensis
Juncus turczaninowii
Juncus wallichianus
Luzula multiflora
Luzula pallescens
Luzula rufescens
Agastache rugosa
Ajuga linearifolia
Ajuga multiflora var. brevispicata
Ajuga multiflora var. multiflora
Ajuga multiflora var. serotina
Amethystea caerulea
Clinopodium urticifolium
Dracocephalum argunense
Dracocephalum moldavica
Dracocephalum rupestre
Elsholtzia ciliata
Elsholtzia densa
Elsholtzia saxatilis
Elsholtzia splendens
Glechoma longituba
Lagopsis supina
Lamium barbatum
Leonurus macranthus
Leonurus pseudomacranthus
Lycopus lucidus var. hirtus
Lycopus lucidus var. lucidus
Meehania urticifolia
Mentha sachalinensis
Mosla grosseserrata
Mosla scabra
Phlomis maximowiczii
Phlomis umbrosa var. umbrosa
Prunella asiatica
Scutellaria baicalensis
Scutellaria dependens
Scutellaria pekinensis var. ussuriensis
Scutellaria scordifolia var. ammophila
Scutellaria strigillosa
Stachys baicalensis var. baicalensis
Stachys baicalensis var. hispidula
Stachys chinensis
Stachys japonica
Teucrium ussuriense
Teucrium veronicoides
Thymus disjunctus
Thymus quinquecostatus var. przewalskii
Thymus quinquecostatus var. quinquecostatus
Aeschynomene indica
Amorpha fruticosa
Amphicarpaea edgeworthii
Astragalus adsurgens
Astragalus chinensis
Astragalus complanatus var. complanatus
Astragalus dahuricus
Astragalus galactites
Astragalus melilotoides
Astragalus membranaceus var. membranaceus
Astragalus purdomii
Astragalus scaberrimus
Astragalus sciadophorus
Astragalus tataricus
Astragalus uliginosus
Caragana litwinowii
Caragana manshurica
Caragana rosea var. rosea
Caragana stenophylla
Cassia nomame
Crotalaria sessiliflora
Gleditsia japonica var. japonica
Glycine gracilis
Glycine soja
Glycyrrhiza glabra
Glycyrrhiza pallidiflora
Glycyrrhiza uralensis
Gueldenstaedtia maritima
Indigofera bungeana
Indigofera kirilowii
Kummerowia stipulacea
Kummerowia striata
Lathyrus davidii
Lathyrus humilis
Lathyrus japonicus f. japonicus
Lathyrus japonicus f. pubescens
Lathyrus komarovii
Lathyrus quinquenervius
Lathyrus vaniotii
Lespedeza bicolor
Lespedeza caraganae
Lespedeza cyrtobotrya
Lespedeza daurica var. daurica
Lespedeza floribunda
Lespedeza inschanica
Lespedeza juncea
Lespedeza potaninii
Lespedeza tomentosa
Lespedeza virgata var. macrovirgata
Lespedeza virgata var. virgata
Maackia amurensis
Medicago falcata var. falcata
Medicago lupulina
Medicago ruthenica
Medicago sativa
Medicago varia
Melilotus alba
Melilotus dentata subsp. dentata
Melilotus dentata subsp. sibirica
Melilotus officinalis
Oxytropis hirta var. hirta
Oxytropis leptophylla var. leptophylla
Oxytropis microphylla
Oxytropis myriophylla
Oxytropis racemosa f. albiflora
Oxytropis racemosa f. racemosa
Pueraria lobata var. lobata
Sphaerophysa salsula
Thermopsis lanceolata var. lanceolata
Trifolium lupinaster
Vicia amoena f. albiflora
Vicia amoena var. amoena
Vicia amoena var. oblongifolia
Vicia amoena var. sericea
Vicia amurensis f. amurensis
Vicia bungei
Vicia chianshanensis
Vicia costata
Vicia cracca var. canescens
Vicia cracca var. cracca
Vicia geminiflora
Vicia japonica
Vicia multicaulis
Vicia ohwiana
Vicia ramuliflora f. abbreviata
Vicia ramuliflora f. ramuliflora
Vicia sativa
Vicia unijuga var. unijuga
Vicia venosa
Lemna minor
Spirodela polyrrhiza
Utricularia vulgaris
Allium anisopodium
Allium bidentatum
Allium condensatum
Allium ledebourianum
Allium macrostemon
Allium monanthum
Allium mongolicum
Allium neriniflorum
Allium polyrhizum
Allium ramosum
Allium senescens
Allium tenuissimum
Allium thunbergii
Allium victorialis
Anemarrhena asphodeloides
Asparagus brachyphyllus
Asparagus dauricus
Asparagus oligoclonos
Asparagus schoberioides
Asparagus trichophyllus
Clintonia udensis
Convallaria majalis
Disporum viridescens
Erythronium japonicum
Fritillaria maximowiczii
Fritillaria ussuriensis
Hemerocallis esculenta
Hemerocallis lilioasphodelus
Hemerocallis minor
Hosta ensata
Hosta plantaginea
Lilium callosum
Lilium cernuum
Lilium concolor
Lilium dauricum
Lilium distichum
Lilium leichtlinii var. maximowiczii
Lilium pumilum
Liriope minor
Lloydia serotina
Maianthemum bifolium
Paris verticillata
Polygonatum acuminatifolium
Polygonatum humile
Polygonatum inflatum
Polygonatum involucratum
Polygonatum macropodium
Polygonatum odoratum
Polygonatum sibiricum
Polygonatum stenophyllum
Smilax china
Smilax nipponica
Smilax riparia
Smilax sieboldii
Streptopus koreanus
Streptopus ovalis
Tulipa edulis
Veratrum dahuricum
Veratrum maackii
Veratrum nigrum
Veratrum oxysepalum
Zigadenus sibiricus
Linum amurense
Linum nutans
Linum stelleroides
Lythrum anceps
Lythrum intermedium
Lythrum salicaria
Magnolia sieboldii
Schisandra chinensis
Abutilon theophrasti
Hibiscus trionum
Malva sinensis
Malva verticillata
Humulus scandens
Morus australis
Morus australis var. australis
Morus mongolica
Morus mongolica var. mongolica
Najas gracillima
Najas marina var. marina
Najas minor
Najas orientalis
Zannichellia palustris var. palustris
Zannichellia palustris var. pedicellata
Euryale ferox
Nelumbo nucifera
Nymphaea tetragona
Forsythia mandschurica
Fraxinus bungeana
Fraxinus mandschurica
Ligustrum obtusifolium
Syringa oblata
Syringa pubescens
Syringa wolfii
Circaea alpina
Circaea alpina subsp. alpina
Circaea cordata
Circaea mollis
Epilobium amurense
Epilobium fastigiatoramosum
Epilobium hirsutum
Epilobium minutiflorum
Epilobium palustre
Ludwigia epilobioides
Oenothera biennis
Oenothera glazioviana
Amitostigma gracile
Cephalanthera longibracteata
Coeloglossum viride
Cypripedium calceolus
Cypripedium guttatum
Cypripedium macranthum
Diplandrorchis sinica
Epipactis helleborine
Epipactis papillosa
Epipactis xanthophaea
Epipogium aphyllum
Gastrodia elata f. viridis
Goodyera repens
Gymnadenia conopsea
Habenaria linearifolia
Habenaria schindleri
Herminium monorchis
Holopogon gaudissartii
Liparis japonica
Listera puberula var. puberula
Malaxis monophyllos
Neottianthe cucullata
Oreorchis patens
Platanthera chlorantha
Platanthera hologlottis
Platanthera metabifolia
Spiranthes sinensis
Tulotis fuscescens
Boschniakia rossica
Orobanche amoena
Orobanche coerulescens
Orobanche mongolica
Orobanche ombrochares
Orobanche pycnostachya
Oxalis acetosella
Oxalis corniculata
Chelidonium majus
Corydalis bungeana
Corydalis edulis
Corydalis fumariifolia
Corydalis gamosepala
Corydalis kiautschouensis
Corydalis ochotensis
Corydalis pallida var. pallida
Corydalis raddeana
Corydalis repens var. repens
Corydalis repens var. watanabei
Corydalis saccata
Corydalis speciosa
Corydalis ternata
Corydalis turtschaninovii
Hypecoum erectum
Trapella sinensis
Phytolacca acinosa
Abies holophylla
Abies nephrolepis
Larix olgensis
Picea koraiensis
Pinus densiflora
Plantago camtschatica
Plantago depressa subsp. turczaninowii
Plantago lanceolata
Plantago major
Limonium bicolor
Limonium franchetii
Limonium sinense
Polygala japonica
Polygala sibirica
Polygala tatarinowii
Polygala tenuifolia
Atraphaxis manshurica
Fallopia convolvulus
Fallopia dentatoalata
Fallopia dumetorum
Fallopia multiflora
Oxyria digyna
Polygonum alopecuroides
Polygonum alpinum
Polygonum amphibium
Polygonum aviculare
Polygonum aviculare var. aviculare
Polygonum bistorta
Polygonum bungeanum
Polygonum dissitiflorum
Polygonum divaricatum
Polygonum foliosum
Polygonum hastato-sagittatum
Polygonum humifusum
Polygonum hydropiper
Polygonum lapathifolium
Polygonum longisetum
Polygonum maackianum
Polygonum manshuriense
Polygonum muricatum
Polygonum nepalense
Polygonum orientale
Polygonum pacificum
Polygonum perfoliatum
Polygonum persicaria
Polygonum platyphyllum
Polygonum plebeium
Polygonum posumbu
Polygonum pubescens
Polygonum rigidum
Polygonum senticosum
Polygonum sibiricum
Polygonum thunbergii
Polygonum viscoferum
Polygonum viscosum
Polygonum viviparum
Reynoutria japonica
Rumex acetosa
Rumex amurensis
Rumex crispus
Rumex gmelinii
Rumex japonicus
Rumex longifolius
Rumex maritimus
Rumex microcarpus
Rumex patientia
Monochoria korsakowii
Monochoria vaginalis
Portulaca oleracea
Phyllospadix japonica
Potamogeton cristatus
Potamogeton distinctus
Potamogeton gramineus
Potamogeton heterophyllus
Potamogeton lucens
Potamogeton maackianus
Potamogeton malaianus
Potamogeton natans
Potamogeton obtusifolius
Potamogeton octandrus var. miduhikimo
Potamogeton oxyphyllus
Potamogeton perfoliatus
Potamogeton praelongus
Potamogeton pusillus
Ruppia maritima
Triglochin maritimum
Triglochin palustre
Zostera asiatica
Zostera caespitosa
Zostera caulescens
Zostera japonica
Zostera marina
Androsace umbellata
Glaux maritima
Lysimachia barystachys
Lysimachia clethroides
Lysimachia davurica
Lysimachia mauritiana
Primula loeseneri
Primula sieboldii
Cheilotheca humilis
Chimaphila japonica
Chimaphila umbellata
Monotropa hypopitys
Orthilia secunda
Pyrola dahurica
Pyrola incarnata
Pyrola japonica
Pyrola renifolia
Pyrola rotundifolia
Aconitum alboviolaceum
Aconitum carmichaeli var. truppelianum
Aconitum coreanum
Aconitum jaluense
Aconitum kirinense
Aconitum kusnezoffii
Aconitum longecassidatum
Aconitum paniculigerum
Aconitum sczukinii
Aconitum volubile
Actaea asiatica
Actaea erythrocarpa
Adonis amurensis
Anemone amurensis
Anemone baicalensis
Anemone raddeana
Anemone udensis
Anemone umbrosa
Aquilegia oxysepala
Aquilegia oxysepala var. oxysepala
Aquilegia viridiflora
Aquilegia yabeana
Batrachium bungei
Batrachium trichophyllum
Caltha palustris
Cimicifuga dahurica
Cimicifuga heracleifolia
Cimicifuga simplex
Clematis brevicaudata
Clematis fusca
Clematis heracleifolia
Clematis hexapetala
Clematis intricata
Clematis koreana
Clematis macropetala
Clematis patens
Clematis serratifolia
Clematis terniflora
Delphinium grandiflorum
Delphinium maackianum
Enemion raddeanum
Eranthis stellata
Halerpestes ruthenica
Hepatica nobilis var. asiatica
Isopyrum manshuricum
Leptopyrum fumarioides
Paeonia lactiflora
Paeonia obovata
Pulsatilla cernua
Pulsatilla chinensis
Pulsatilla turczaninovii
Ranunculus chinensis
Ranunculus cuneifolius
Ranunculus franchetii
Ranunculus japonicus
Ranunculus repens
Ranunculus sceleratus
Ranunculus tachiroei
Thalictrum aquilegifolium var. sibiricum
Thalictrum foeniculaceum
Thalictrum ichangense
Thalictrum minus
Thalictrum petaloideum
Thalictrum simplex
Thalictrum squarrosum
Thalictrum tuberiferum
Trollius chinensis
Trollius ledebouri
Trollius macropetalus
Reseda lutea
Rhamnus arguta
Rhamnus davurica
Rhamnus diamantiaca
Rhamnus globosa
Rhamnus koraiensis
Rhamnus parvifolia
Rhamnus schneideri
Rhamnus ussuriensis
Ziziphus jujuba
Agrimonia coreana
Amygdalus triloba
Armeniaca mandshurica
Armeniaca sibirica
Armeniaca vulgaris
Aruncus sylvester
Cerasus humilis
Cerasus japonica
Cerasus maximowiczii
Cerasus serrulata
Cerasus tomentosa
Chamaerhodos canescens
Chamaerhodos erecta
Comarum palustre
Cotoneaster multiflorus
Crataegus maximowiczii
Crataegus pinnatifida
Crataegus sanguinea
Duchesnea indica
Exochorda serratifolia
Fragaria orientalis
Geum aleppicum
Malus asiatica
Malus baccata
Malus mandshurica
Malus prunifolia
Malus pumila
Malus sieboldii
Malus spectabilis
Neillia uekii
Padus maackii
Potentilla ancistrifolia
Potentilla anserina
Potentilla betonicifolia
Potentilla centigrana
Potentilla chinensis
Potentilla cryptotaeniae
Potentilla discolor
Potentilla flagellaris
Potentilla fragarioides
Potentilla freyniana
Potentilla fruticosa
Potentilla fruticosa var. fruticosa
Potentilla kleiniana
Potentilla longifolia
Potentilla multicaulis
Potentilla multifida
Potentilla supina
Potentilla tanacetifolia
Prinsepia sinensis
Prunus salicina
Prunus ussuriensis
Pyrus betulifolia
Pyrus ussuriensis
Rhodotypos scandens
Rosa acicularis
Rosa davurica
Rosa koreana
Rosa maximowicziana
Rosa rugosa
Rosa xanthina
Rubus arcticus
Rubus chamaemorus
Rubus corchorifolius
Rubus crataegifolius
Rubus idaeus
Rubus parvifolius
Rubus saxatilis
Sanguisorba officinalis
Sanguisorba officinalis var. officinalis
Sanguisorba tenuifolia
Sorbaria sorbifolia
Sorbus alnifolia
Sorbus pohuashanensis
Spiraea blumei
Spiraea chamaedryfolia
Spiraea dahurica
Spiraea dasyantha
Spiraea flexuosa
Spiraea flexuosa var. flexuosa
Spiraea flexuosa var. pubescens
Spiraea fritschiana
Spiraea media
Spiraea nishimurae
Spiraea pubescens
Spiraea salicifolia
Spiraea sericea
Spiraea thunbergii
Spiraea trichocarpa
Spiraea trilobata
Stephanandra incisa
Galium aparine var. echinospermum
Galium aparine var. tenerum
Galium boreale
Galium bungei
Galium davuricum
Galium kinuta
Galium linearifolium
Galium maximowiczii
Galium odoratum
Galium pseudoasprellum
Galium tenuissimum
Galium trifidum
Galium varum var. asiaticum
Galium varum var. lacteum
Galium varum var. leiophyllum
Galium varum var. trachycarpum
Galium varum var. trachyphyllum
Galium verum
Rubia chinensis
Rubia sylvatica
Dictamnus dasycarpus
Phellodendron amurense
Zanthoxylum bungeanum
Zanthoxylum schinifolium
Chosenia arbutifolia
Populus cathayana
Populus charbinensis
Populus davidiana
Populus koreana
Populus manshurica
Populus maximowiczii
Populus nakaii
Populus simonii
Populus tomentosa
Populus ussuriensis
Salix caprea
Salix dasyclados
Salix eriocarpa
Salix floderusii
Salix gordejevii
Salix gracilior
Salix gracilistyla
Salix integra
Salix kangensis
Salix koreensis
Salix matsudana
Salix maximowiczii
Salix microstachya
Salix myrtilloides
Salix pentandra
Salix pierotii
Salix raddeana
Salix rorida
Salix rosmarinifolia
Salix sachalinensis
Salix siuzevii
Salix skvortzovii
Salix taraikensis
Thesium chinense
Thesium longifolium
Thesium refractum
Koelreuteria paniculata
Xanthoceras sorbifolia
Astilbe chinensis
Astilbe grandis
Astilboides tabularis
Chrysosplenium flagelliferum
Chrysosplenium japonicum
Chrysosplenium lectus-cochleae
Chrysosplenium pilosum
Chrysosplenium ramosum
Chrysosplenium sinicum
Deutzia glabrata
Deutzia grandiflora
Deutzia parviflora
Mukdenia rossii
Oresitrophe rupifraga
Parnassia palustris
Penthorum chinense
Philadelphus pekinensis
Philadelphus schrenkii
Philadelphus schrenkii var. schrenkii
Philadelphus tenuifolius
Philadelphus tsianschanensis
Ribes burejense
Ribes giraldii
Ribes komarovii
Ribes mandshuricum
Ribes maximowiczianum
Ribes triste
Rodgersia podophylla
Saxifraga fortunei
Scheuchzeria palustris
Euphrasia pectinata
Gratiola japonica
Limnophila sessiliflora
Linaria japonica
Linaria vulgaris
Mazus stachydifolius
Melampyrum roseum
Mimulus tenellus
Omphalothrix longipes
Paulownia tomentosa
Pedicularis mandshurica
Pedicularis resupinata
Pedicularis rubens
Pedicularis sceptrum-carolinum
Pedicularis sceptrumcarolinum subsp. pubescens
Pedicularis sceptrum-carolinum subsp. pubescens
Pedicularis sceptrum-carolinum subsp. sceptrum-carolinum
Pedicularis spicata
Pedicularis striata
Pedicularis verticillata
Phtheirospermum japonicum
Rehmannia glutinosa
Rhinanthus glaber
Scrophularia buergeriana
Scrophularia kakudensis
Siphonostegia chinensis
Veronica anagallisaquatica
Veronica chamaedrys
Veronica peregrina
Veronica serpyllifolia
Veronica undulata
Veronicastrum sibiricum
Picrasma quassioides
Datura stramonium
Hyoscyamus niger
Lycium chinense
Solanum septemlobum
Sparganium glomeratum
Sparganium simplex
Sparganium stenophyllum
Sparganium stoloniferum
Staphylea bumalda
Styrax obassia
Symplocos paniculata
Tamarix chinensis
Taxus cuspidata
Daphne giraldii
Daphne pseudomezereum
Stellera chamaejasme
Corchoropsis psilocarpa
Corchoropsis tomentosa
Tilia amurensis
Tilia mandshurica
Tilia mongolica
Trapa bispinosa
Trapa incisa var. incisa
Trapa japonica
Trapa macropoda var. macropoda
Trapa manshurica
Trapa maximowiczii
Trapa pseudoincisa var. pseudoincisa
Typha angustata
Typha angustifolia
Typha latifolia
Typha laxmannii
Typha minima
Typha orientalis
Typha przewalskii
Celtis bungeana
Celtis koraiensis
Hemiptelea davidii
Pteroceltis tatarinowii
Ulmus davidiana
Ulmus glaucescens
Ulmus laciniata
Ulmus lamellosa
Ulmus macrocarpa
Ulmus pumila
Zelkova serrata
Aegopodium alpestre
Angelica amurensis
Angelica dahurica
Angelica decusiva f. albiflora
Angelica decusiva f. decusiva
Angelica gigas
Angelica gracilis
Angelica polymorpha
Anthriscus nemorosa
Anthriscus sylvestris
Bupleurum chinense
Bupleurum longiradiatum
Bupleurum scorzonerifolium
Bupleurum sibiricum
Carlesia sinensis
Carum buriaticum
Carum carvi
Cicuta virosa
Cnidium japonicum
Cnidium monnieri
Czernaevia laevigata
Eriocycla albescens
Ferula bungeana
Glehnia littoralis
Heracleum moellendorffii
Libanotis seseloides
Ligusticum ajanense
Ligusticum jeholense
Ligusticum tachiroei
Ligusticum tenuissimum
Ostericum grosseserratum
Ostericum sieboldii
Ostericum sieboldii var. sieboldii
Ostericum viridiflorum
Peucedanum baicalense
Peucedanum piliferum
Peucedanum stepposum
Peucedanum terebinthaceum
Pimpinella brachycarpa
Pimpinella calycina
Pimpinella komarovi
Pimpinella thellungiana
Pleurospermum camtschaticum
Pleurospermum uralense
Sanicula chinensis
Sanicula rubriflora
Saposhnikovia divaricata
Sium suave
Sphallerocarpus gracilis
Torilis japonica
Boehmeria silvestrii
Boehmeria spicata
Girardinia diversifolia
Laportea bulbifera
Parietaria micrantha
Pilea japonica
Pilea peploides
Pilea pumila
Urtica angustifolia
Urtica cannabina
Urtica laetevirens
Urtica urens
Patrinia heterophylla subsp. heterophylla
Patrinia monandra var. monandra
Patrinia rupestris subsp. rupestris
Patrinia rupestris subsp. scabra
Patrinia scabiosaefolia
Patrinia villosa subsp. punctifolia
Valeriana officinalis var. latifolia
Valeriana officinalis var. officinalis
Callicarpa japonica
Vitex trifolia
Viola acuminata
Viola albida
Viola biflora
Viola chaerophylloides
Viola collina
Viola dactyloides
Viola diamantiaca
Viola dissecta
Viola dolichoceras
Viola fissifolia
Viola hirtipes
Viola lactiflora
Viola mandshurica
Viola mirabilis
Viola monbeigii
Viola mongolica
Viola orientalis
Viola patrinii
Viola pekinensis
Viola phalacrocarpa
Viola philippica
Viola prionantha
Viola rossii
Viola savatieri
Viola selkirkii
Viola tenuicornis
Viola variegata
Viola verecunda
Viola yezoensis var. yezoensis
Ampelopsis aconitifolia
Ampelopsis delavayana
Ampelopsis heterophylla var. brevipedunculata
Ampelopsis humulifolia
Ampelopsis japonica
Parthenocissus tricuspidata
Vitis amurensis
Nitraria sibirica
Tribulus terrester
