# Supplementary material for: Throwing light on dark diversity of vascular plants in China: predicting the distribution of dark and threatened species under global climate change
Source: PeerJ. 2019 Apr 9;7:e6731. doi: 10.7717/peerj.6731 (PMC6461033; doi:10.7717/peerj.6731)
Supplement: Supplemental Information 6 [file peerj-07-6731-s006.zip › Dataset S2/33.csv]

Asystasiella neesiana
Baphicacanthus cusia
Calophanoides chinensis
Championella oligantha
Championella sarcorrhiza
Goldfussia pentstemonoides
Hygrophila salicifolia var. salicifolia
Peristrophe japonica
Peristrophe tianmuensis
Pteracanthus pinnatifidus
Rungia chinensis
Rungia densiflora
Acer acutum var. acutum
Acer acutum var. quinquefidum
Acer acutum var. tientungense
Acer amplum var. amplum
Acer amplum var. tientaiense
Acer anhweiense var. brachypterum
Acer buergerianum var. buergerianum
Acer buergerianum var. horizontale
Acer buergerianum var. ningpoense
Acer buergerianum var. yentangense
Acer ceriferum
Acer changhuaense
Acer cinnamomifolium
Acer cordatum var. cordatum
Acer cordatum var. microcordatum
Acer cordatum var. subtrinervium
Acer coriaceifolium var. coriaceifolium
Acer davidii
Acer duplicatoserratum
Acer elegantulum var. elegantulum
Acer elegantulum var. macrurum
Acer ginnala subsp. theiferum
Acer grosseri var. hersii
Acer henryi
Acer linganense
Acer longipes var. pubigerum
Acer miaotaiense
Acer mono var. incurvatum
Acer mono var. mono
Acer nikoense
Acer olivaceum
Acer oliverianum
Acer pauciflorum
Acer pubinerve
Acer pubipalmatum var. pubipalmatum
Acer pubipalmatum var. pulcherrimum
Acer sinopurpurascens
Acer tutcheri
Acer wilsonii
Acer yangjuechi
Actinidia arguta
Actinidia callosa
Actinidia chinensis
Actinidia eriantha
Actinidia hemsleyana
Actinidia lanceolata
Actinidia latifolia
Actinidia macrosperma
Actinidia melanandra
Actinidia valvata
Mollugo stricta
Tetragonia tetragonioides
Alangium chinense
Alangium chinense subsp. chinense
Alangium kurzii
Alangium kurzii var. kurzii
Alangium platanifolium
Alisma canaliculatum
Alisma orinentale
Ranalisma rostratum
Sagittaria lichuanensis
Sagittaria potamogetifola
Sagittaria pygmaea
Sagittaria trifolia
Sagittaria trifolia var. trifolia
Achyranthes aspera
Achyranthes bidentata
Achyranthes bidentata var. bidentata f. bidentata
Achyranthes longifolia
Alternanthera philoxeroides
Alternanthera sessilis
Amaranthus hybridus
Amaranthus lividus
Amaranthus retroflexus
Amaranthus spinosus
Celosia argentea
Cyathula officinalis
Curculigo orchioides
Hypoxis aurea
Lycoris aurea
Lycoris caldwellii
Lycoris chinensis
Lycoris houdyshelii
Lycoris radiata
Lycoris rosea
Lycoris sprengeri
Lycoris squamigera
Lycoris straminea
Choerospondias axillaris
Cotinus coggygria
Pistacia chinensis
Rhus chinensis
Toxicodendron succedaneum
Toxicodendron sylvestre
Toxicodendron trichocarpum
Toxicodendron vernicifluum
Artabotrys hexapetalus
Alyxia sinensis
Anodendron affine
Pottsia grandiflora
Pottsia laxiflora
Sindechites henryi
Trachelospermum axillare
Trachelospermum bodinieri
Trachelospermum dunnii
Trachelospermum jasminoides
Aponogeton lakhonensis
Ilex aculeolata
Ilex asprella
Ilex buergeri
Ilex chinensis
Ilex cornuta
Ilex crenata
Ilex editicostata
Ilex elmerrilliana
Ilex ficifolia
Ilex ficoidea
Ilex formosana
Ilex hylonoma
Ilex integra
Ilex kengii
Ilex kwangtungensis
Ilex latifolia
Ilex limii
Ilex litseaefolia
Ilex lohfauensis
Ilex macrocarpa
Ilex macropoda
Ilex micrococca
Ilex pedunculosa
Ilex pernyi
Ilex pubescens
Ilex qingyuanensis
Ilex rotunda
Ilex serrata
Ilex suaveolens
Ilex suichangensis
Ilex triflora
Ilex tsoii var. tsoii
Ilex viridis
Ilex wenchowensis
Ilex wilsonii
Ilex zhejiangensis
Acorus calamus var. calamus
Acorus gramineus
Acorus tatarinowii
Alocasia cucullata
Amorphophallus rivieri
Amorphophallus sinensis
Arisaema du-bois-reymondiae
Arisaema erubescens
Arisaema heterophyllum
Arisaema japonicum
Arisaema lobatum
Arisaema ringens
Arisaema sikokianum
Colocasia antiquorum
Pinellia cordata
Pinellia pedatisecta
Pinellia peltata
Pinellia ternata
Pistia stratiotes
Typhonium divaricatum
Acanthopanax divaricatus
Acanthopanax gracilistylus var. gracilistylus
Acanthopanax gracilistylus var. major
Acanthopanax henryi var. henryi
Acanthopanax leucorrhizus var. fulvescens
Acanthopanax leucorrhizus var. leucorrhizus
Acanthopanax leucorrhizus var. scaberulus
Acanthopanax scandens
Aralia cordata
Aralia dasyphylla
Aralia echinocaulis
Aralia elata
Aralia spinifolia
Aralia subcapitata
Dendropanax dentiger
Fatsia japonica
Hedera nepalensis var. sinensis
Kalopanax septemlobus
Pentapanax henryi
Pentapanax leschenaultii var. leschenaultii
Schefflera minutistellata
Schefflera octophylla
Tetrapanax papyrifer
Aristolochia debilis
Aristolochia fordiana
Aristolochia fujianensis
Aristolochia kwangsiensis
Aristolochia mollissima
Aristolochia moupinensis
Aristolochia tubiflora
Asarum forbesii
Asarum fukienense
Asarum ichangense
Asarum sieboldii
Biondia henryi
Cynanchum auriculatum
Cynanchum bungei
Cynanchum chekiangense
Cynanchum chinense
Cynanchum glaucescens
Cynanchum inamoenum
Cynanchum mooreanum
Cynanchum paniculatum
Cynanchum stauntonii
Cynanchum versicolor
Dregea sinensis
Gymnema sylvestre
Marsdenia glomerata
Marsdenia officinalis
Marsdenia sinensis
Periploca sepium
Tylophora floribunda
Tylophora silvestris
Balanophora harlandii
Balanophora laxiflora
Impatiens blepharosepala
Impatiens chekiangensis
Impatiens chinensis
Impatiens chloroxantha
Impatiens commelinoides
Impatiens davidi
Impatiens jiulongshanica
Impatiens neglecta
Impatiens noli-tangere
Impatiens platysepala
Impatiens suichangensis
Impatiens taishunensis
Impatiens tienmushanica
Impatiens tubulosa
Begonia digyna
Begonia fimbristipula
Begonia grandis
Begonia grandis subsp. grandis
Berberis anhweiensis
Berberis chunanensis
Berberis lempergiana
Berberis virgetorum
Caulophyllum robustum
Dysosma versipellis
Epimedium koreanum
Epimedium sagittatum var. sagittatum
Gymnospermium kiangnanense
Mahonia bealei
Mahonia bodinieri
Mahonia fortunei
Nandina domestica
Alnus cremastogyne
Alnus trabeculosa
Betula luminifera
Carpinus cordata
Carpinus hupeana
Carpinus londoniana
Carpinus polyneura
Carpinus putoensis
Carpinus tientaiensis
Carpinus tschonoskii
Carpinus viminea
Corylus heterophylla
Ostrya multinervis
Ostrya rehderiana
Catalpa bungei
Cynoglossum lanceolatum
Lithospermum arvense
Lithospermum zollingeri
Omphalotrigonotis cupulifera
Sinojohnstonia chekiangensis
Thyrocarpus sampsonii
Bretschneidera sinensis
Burmannia coelestis
Buxus bodinieri
Buxus sinica
Pachysandra terminalis
Sarcococca orientalis
Callitriche palustris
Calycanthus chinensis
Chimonanthus nitens
Chimonanthus praecox
Adenophora hunanensis subsp. huadungensis
Adenophora stricta subsp. stricta
Adenophora trachelioides subsp. trachelioides
Campanumoea javanica subsp. japonica
Lobelia chinensis
Lobelia davidii var. davidii
Lobelia melliana
Lobelia sessilifolia
Peracarpa carnosa
Platycodon grandiflorus
Wahlenbergia marginata
Abelia chinensis
Abelia dielsii
Heptacodium miconioides
Lonicera acuminata var. acuminata
Lonicera acuminata var. depilata
Lonicera chrysantha subsp. koehneana
Lonicera elisae
Lonicera fragrantissima
Lonicera hemsleyana
Lonicera hypoglauca subsp. hypoglauca
Lonicera japonica var. chinensis
Lonicera japonica var. japonica
Lonicera maackii var. maackii
Lonicera macrantha var. heterotricha
Lonicera macrantha var. macrantha
Lonicera macranthoides
Lonicera modesta var. lushanensis
Lonicera modesta var. modesta
Lonicera pampaninii
Lonicera similis var. similis
Lonicera tragophylla
Lonicera trichosepala
Sambucus chinensis
Sambucus williamsii var. williamsii
Viburnum chunii var. chunii
Viburnum dilatatum var. dilatatum
Viburnum erosum var. erosum
Viburnum fordiae
Viburnum formosanum subsp. leiogynum
Viburnum glomeratum subsp. magnificum
Viburnum hengshanicum
Viburnum henryi
Viburnum lancifolium
Viburnum luzonicum
Viburnum macrocephalum f. keteleeri
Viburnum melanocarpum
Viburnum odoratissimum var. awabuki
Viburnum plicatum var. tomentosum
Viburnum propinquum var. propinquum
Viburnum schensianum subsp. chekiangense
Viburnum sempervirens var. trichophorum
Viburnum setigerum var. setigerum
Viburnum setigerum var. sulcatum
Viburnum sympodiale
Viburnum urceolatum
Viburnum wrightii
Arenaria serpyllifolia
Cerastium fontanum
Cerastium glomeratum
Cerastium perfoliatum
Dianthus longicalyx
Dianthus superbus
Lychnis cognata
Lychnis coronata
Lychnis senno
Moehringia trinervia
Myosoton aquaticum
Pseudostellaria davidii
Pseudostellaria heterophylla
Sagina japonica
Silene aprica
Silene firma
Stellaria chinensis
Stellaria media
Stellaria monosperma
Stellaria neglecta
Stellaria reticulivena
Stellaria salicifolia
Stellaria vestita
Stellaria wushanensis
celastrus aculeatus
Celastrus gemmatus
Celastrus hypoleucoides
Celastrus hypoleucus
Celastrus oblanceifolius
Celastrus orbiculatus
Celastrus punctatus
Celastrus rosthornianus
Celastrus stylosus
Euonymus acanthocarpus
Euonymus alatus
Euonymus carnosus
Euonymus centidens
Euonymus chenmoui
Euonymus dielsianus
Euonymus echinatus
Euonymus euscaphis
Euonymus fortunei
Euonymus hamiltonianus
Euonymus japonicus
Euonymus laxiflorus
Euonymus maackii
Euonymus myrianthus
Euonymus nitidus
Euonymus oblongifolius
Euonymus oxyphyllus
Euonymus subsessilis
Microtropis fokienensis
Tripterygium wilfordii
Cephalotaxus fortunei
Cephalotaxus fortunei var. fortunei
Cephalotaxus sinensis
Cephalotaxus sinensis var. sinensis
Ceratophyllum demersum
Cercidiphyllum japonicum
Chenopodium acuminatum
Chenopodium album
Chenopodium glaucum
Chenopodium gracilispicum
Chenopodium hybridum
Chenopodium serotinum
Salsola komarovii
Suaeda glauca
Suaeda salsa
Chloranthus fortunei
Chloranthus henryi
Chloranthus multistachys
Chloranthus tianmushanensis
Sarcandra glabra
Quisqualis indica
Commelina bengalensis
Floscopa scandens
Murdannia keisak
Murdannia loriformis
Murdannia nudiflora
Murdannia triquetra
Pollia japonica
Streptolirion volubile
Adenocaulon himalaicum
Adenostemma lavenia
Ainsliaea fragrans
Ainsliaea macroclinidioides
Ambrosia artemisiifolia
Anaphalis sinica
Arctium lappa
Artemisia anomala
Artemisia argyi
Artemisia atrovirens
Artemisia capillaris
Artemisia carvifolia
Artemisia chingii
Artemisia japonica
Artemisia lactiflora
Artemisia lancea
Artemisia rubripes
Artemisia sacrorum
Artemisia scoparia
Artemisia simulans
Artemisia stolonifera
Artemisia sylvatica
Artemisia verlotorum
Aster baccharoides
Aster panduratus
Aster prorerus
Aster turbinatus
Atractylodes lancea
Atractylodes macrocephala
Bidens bipinnata
Bidens pilosa
Blumea formosana
Blumea mollis
Blumea oblongifolia
Blumea sericans
Carduus acanthoides
Carduus crispus
Carpesium cernuum
Carpesium divaricatum
Centipeda minima
Cirsium chinense
Cirsium japonicum
Cirsium lineare
Cirsium maackii
Cirsium setosum
Cirsium tianmushanicum
Conyza canadensis
Conyza japonica
Dichrocephala auriculata
Doellingeria marchandii
Doellingeria scaber
Eclipta prostrata
Elephantopus scaber
Emilia prenanthoidea
Emilia sonchifolia
Eupatorium cannabinum
Eupatorium chinense
Eupatorium fortunei
Eupatorium japonicum
Eupatorium lindleyanum
Gerbera piloselloides
Gnaphalium adnatum
Gnaphalium pensylvanicum
Gnaphalium polycaulon
Gymnaster angustifolius
Gynura japonica
Hemistepta lyrata
Heteropappus arenarius
Heteropappus hispidus
Inula cappa
Inula japonica
Inula lineariifolia
Ixeridium chinense
Ixeridium dentatum
Ixeridium gracile
Ixeridium gramineum
Ixeridium sonchifolium
Ixeridium strigosum
Ixeris dissecta
Ixeris japonica
Ixeris polycephala
Kalimeris indica
Kalimeris integrifolia
Kalimeris shimadai
Lapsana apogonoides
Lapsana humilis
Ligularia chekiangensis
Ligularia fischeri
Ligularia japonica
Ligularia stenocephala
Paraixeris denticulata
Paraprenanthes pilipes
Paraprenanthes sororia
Paraprenanthes sylvicola
Parasenecio hwangshanicus
Parasenecio matsudai
Pertya desmocephala
Pertya pubescens
Pterocypsela elata
Pterocypsela formosana
Pterocypsela indica
Pterocypsela laciniata
Saussurea bullockii
Saussurea cordifolia
Saussurea deltoidea
Saussurea hwangshanensis
Saussurea japonica
Scorzonera albicaulis
Senecio exul
Senecio nemorensis
Senecio scandens
Serratula chinensis
Sheareria nana
Siegesbeckia glabrescens
Siegesbeckia orientalis
Siegesbeckia pubescens
Sinosenecio oldhamianus
Solidago decurrens
Sonchus asper
Sonchus lingianus
Sonchus oleraceus
Sonchus uliginosus
Syneilesis australis
Synurus deltoides
Taraxacum mongolicum
Tephroseris kirilowii
Tephroseris pierotii
Tripolium vulgare
Turczaninowia fastigiata
Tussilago farfara
Vernonia cinerea
Wedelia prostrata
Xanthium sibiricum
Youngia erythrocarpa
Youngia japonica
Youngia longifolra
Youngia longipes
Youngia pseudosenecio
Youngia rosthornii
Calystegia hederacea
Calystegia soldanella
Cuscuta australis
Cuscuta campestris
Cuscuta chinensis
Cuscuta japonica
Evolvulus alsinoides
Ipomoea pes-caprae
Lepistemon lobatum
Merremia sibirica
Aucuba albopunctifolia
Aucuba himalaica
Aucuba japonica
Dendrobenthamia angustata var. angustata
Dendrobenthamia capitata
Dendrobenthamia elegans
Dendrobenthamia hongkongensis
Swida walteri
Swida wilsoniana
Hylotelephium erythrostictum
Hylotelephium mingjinianum
Hylotelephium verticillatum
Sedum alfredii
Sedum bulbiferum
Sedum drymarioides
Sedum emarginatum
Sedum filipes
Sedum japonicum
Sedum leptophyllum
Sedum lineare
Sedum lungtsuanense
Sedum makinoi
Sedum onychopetalum
Sedum polytrichoides
Sedum sarmentosum
Sedum tetractinum
Actinostemma tenerum var. tenerum
Gynostemma yixingense
Hemsleya graciliflora
Hemsleya zhejiangensis
Thladiantha nudiflora var. nudiflora
Thladiantha punctata
Trichosanthes cucumeroides var. cucumeroides
Trichosanthes parviflora
Zehneria indica
Cupressus funebris
Fokienia hodginsii
Juniperus formosana
Platycladus orientalis
Bulbostylis barbata
Bulbostylis densa
Carex alopecuroides
Carex ascocetra
Carex autumnalis
Carex bodinieri
Carex bostryohostigma
Carex breviaristata
Carex brevicuspis var. brevicuspis
Carex brownii
Carex brunnea
Carex capillacea
Carex cheniana
Carex chinensis var. chinensis
Carex chungii var. chungii
Carex cinerascens
Carex cruciata
Carex davidii
Carex dimorpholepis
Carex dispalata
Carex dolichostachya subsp. dolichostachya
Carex doniana
Carex filicina
Carex filipes var. sparsinux
Carex foraminata
Carex gibba
Carex glossostigma
Carex harlandii
Carex hastata
Carex henryi
Carex ischnostachya
Carex jiuxianshanensis
Carex kobomugi
Carex lanceolata var. lanceolata
Carex laticeps
Carex ligulata
Carex lingii
Carex liui
Carex maackii
Carex maculata
Carex maubertiana
Carex mitrata var. aristata
Carex mollicula
Carex nachiana
Carex nemostachys
Carex onoei
Carex phacota
Carex pruinosa
Carex pumila
Carex putuoensis
Carex rara
Carex retrofracta
Carex rhynchophora
Carex rochebruni subsp. rochebruni
Carex rubro-brunnea var. taliensis
Carex scabrifolia
Carex scaposa var. scaposa
Carex sendaica var. sendaica
Carex siderosticta var. pilosa
Carex siderosticta var. siderosticta
Carex simulans var. simulans
Carex stipitinux
Carex subcernua
Carex submollicula
Carex subtransversa
Carex teinogyna
Carex thibetica var. thibetica
Carex transversa
Carex tristachya var. tristachya
Carex tristaohya Var. pocilliformis
Carex unisexualis
Carex ussuriensis
Cyperus amuricus
Cyperus compressus
Cyperus cuspidatus
Cyperus difformis
Cyperus exaltatus var. megalanthus
Cyperus iria
Cyperus michelianus
Cyperus microiria
Cyperus pilosus var. obliquus
Cyperus pilosus var. pilosus
Cyperus rotundus var. rotundus
Fimbristylis aestivalis
Fimbristylis complanata var. kraussiana
Fimbristylis dichotoma f. dichotoma
Fimbristylis diphylloides var. diphylloides
Fimbristylis ferrugineae var. sieboldii
Fimbristylis hookeriana
Fimbristylis longispica
Fimbristylis miliacea
Fimbristylis nanofusca
Fimbristylis pierotii
Fimbristylis rigidula
Fimbristylis sericea
Fimbristylis stauntoni
Fimbristylis subbispicata
Fimbristylis verrucifera
Mariscus cyperinus var. cyperinus
Mariscus radians
Mariscus umbellatus var. microstachys
Mariscus umbellatus var. umbellatus
Pycreus chekiangensis
Pycreus globosus var. globosus
Pycreus globosus var. nilagiricus
Pycreus globosus var. strictus
Rhynchospora faberi
Scirpus juncoides var. juncoides
Scirpus mattfeldianus
Scirpus planiculmis
Scirpus rosthornii
Scirpus subcapitatus
Scirpus triangulatus var. triangulatus
Scirpus validus var. laeviglumis
Scirpus yagara
Scleria biflora
Scleria herbecarpa
Daphniphyllum macropodum
Daphniphyllum oldhami
Dioscorea bulbifera
Dioscorea cirrhosa
Dioscorea collettii
Dioscorea fordii
Dioscorea futschauensis
Dioscorea gracillima
Dioscorea japonica
Dioscorea kamoonensis
Dioscorea nipponica
Dioscorea tenuipes
Dioscorea tokoro
Dipsacus japonicus
Dipsacus tianmuensis
Drosera peltata
Drosera rotundifolia
Diospyros kaki
Diospyros lotus
Diospyros morrisiana
Diospyros oleifera
Diospyros rhombifolia
Elaeagnus argyi
Elaeagnus courtoisi
Elaeagnus glabra
Elaeagnus henryi
Elaeagnus macrophylla
Elaeagnus multiflora
Elaeagnus pungens
Elaeagnus umbellata
Elaeocarpus chinensis
Elaeocarpus decipiens
Elaeocarpus glabripetalus
Elaeocarpus japonicus
Elaeocarpus sylvestris
Sloanea sinensis
Enkianthus chinensis
Lyonia ovalifolia var. elliptica
Lyonia ovalifolia var. hebecarpa
Pieris formosa
Pieris japonica
Rhododendron bachii
Rhododendron championae
Rhododendron discolor
Rhododendron fortunei
Rhododendron henryi var. dunnii
Rhododendron henryi var. henryi
Rhododendron latoucheae
Rhododendron maculiferum
Rhododendron mariesii
Rhododendron molle
Rhododendron mucronatum
Rhododendron ovatum var. setuliferium
Rhododendron pulchrum
Rhododendron saxatile
Rhododendron simiarum var. simiarum
Rhododendron simsii
Rhododendron stamineum var. stamineum
Vaccinium bracteatum var. bracteatum
Vaccinium bracteatum var. rubellum
Vaccinium carlesii
Vaccinium henryi var. chingii
Vaccinium henryi var. henryi
Vaccinium iteophyllum var. iteophyllum
Vaccinium japonicum
Vaccinium mandarinorum var. austrosinense
Vaccinium trichocladum var. glabriracemosum
Vaccinium trichocladum var. trichocladum
Eriocaulon angustulum
Eriocaulon buergerianum
Eriocaulon cinereum
Eriocaulon decemflorum
Eriocaulon faberi
Eriocaulon nantoense
Erythroxylum sinensis
Eucommia ulmoides
Acalypha australis
Acalypha brachystachya
Alchornea davidii
Antidesma japonicum
Bischofia javanica
Bischofia polycarpa
Breynia fruticosa
Breynia rostrata
Croton tiglium
Euphorbia bifida
Euphorbia esula
Euphorbia helioscopia
Euphorbia humifusa
Euphorbia hylonoma
Euphorbia hypericifolia
Euphorbia lathylris
Euphorbia maculata
Euphorbia makinoi
Euphorbia pekinensis
Euphorbia thymifolia
Flueggea suffruticosa
Flueggea virosa
Glochidion daltonii
Glochidion obovatum
Glochidion puberum
Glochidion wilsonii
Mallotus japonicus
Mallotus lianus
Mallotus paxii var. paxii
Mallotus philippensis
Mallotus repandus
Mercurialis leiocarpa
Phyllanthus chekiangensis
Phyllanthus flexuosus
Phyllanthus glaucus
Phyllanthus urinaria
Phyllanthus ussuriensis
Phyllanthus virgatus
Sapium discolor
Sapium japonicum
Sapium sebiferum
Vernicia fordii
Vernicia montana
Euptelea pleiospermum
Castanea henryi
Castanea mollissima
Castanea seguinii
Castanopsis carlesii
Castanopsis eyrei
Castanopsis fabri
Castanopsis fargesii
Castanopsis fordii
Castanopsis jucunda
Castanopsis sclerophylla
Castanopsis tibetana
Cyclobalanopsis gilva
Cyclobalanopsis glauca
Cyclobalanopsis gracilis
Cyclobalanopsis jenseniana
Cyclobalanopsis myrsinifolia
Cyclobalanopsis oxyodon
Cyclobalanopsis sessilifolia
Cyclobalanopsis stewardiana
Fagus engleriana
Fagus hayatae
Fagus longipetiolata
Fagus lucida
Lithocarpus brevicaudatus
Lithocarpus cleistocarpus
Lithocarpus glaber
Lithocarpus hancei
Lithocarpus harlandii
Lithocarpus iteaphyllus
Lithocarpus litseifolius
Lithocarpus taitoensis
Quercus acutissima
Quercus aliena
Quercus chenii
Quercus dentata
Quercus engleriana
Quercus fabri
Quercus oxyphylla
Quercus phillyraeoides
Quercus serrata
Quercus variabilis
Idesia polycarpa
Poliothyrsis sinensis
Xylosma racemosum var. glaucescens
Xylosma racemosum var. racemosum
Centaurium pulchellum
Gentiana davidii
Gentiana loureirii
Gentiana manshurica
Gentiana scabra
Gentiana yokusai
Gentiana zollingeri
Menyanthes trifoliata
Nymphoides indica
Swertia bimaculata
Swertia hickinii
Tripterospermum chinense
Tripterospermum filicaule
Tripterospermum nienkui
Geranium carolinianum
Geranium robertianum
Geranium wilfordii
Boea clarkeana
Boea hygrometrica
Briggsia chienii
Briggsia latisepala
Chirita pinnatifida
Conandron ramondioides
Didymocarpus cortusifolius
Didymocarpus heucherifolius
Didymocarpus salviiflorus
Hemiboea subcapitata var. subcapitata
Lysionotus pauciflorus var. pauciflorus
Ginkgo biloba
Achnatherum pekinense
Agrostis gigantea
Agrostis matsumurae
Alopecurus aequalis
Alopecurus japonicus
Apluda mutica
Apocopis wrightii
Aristida cumingiana
Arthraxon hispidus
Arundinella anomala
Arundinella barbinodis
Arundinella hirta
Arundinella setosa
Arundo donax
Avena fatua
Bambusa albo-lineata
Bambusa pachinensis
Bambusa pachinensis var. hirsutissima
Bambusa pachinensis var. pachinensis
Bambusa wenchouensis
Beckmannia syzigachne
Bothriochloa ischaemum
Brachiaria villosa
Brachyelytrum erectum var. japonicum
Brachypodium sylvaticum
Brachystachyum densiflorum var. densiflorum
Brachystachyum densiflorum var. villosum
Bromus remotiflorus
Calamagrostis epigeios var. epigeios
Capillipedium assimile
Capillipedium parviflorum
Chimonobambusa marmorea
Chimonobambusa quadrangularis
Chloris virgata
Coix chinensis var. chinensis
Coix lacryma-jobi var. lacryma-jobi
Cymbopogon caesius
Cymbopogon citratus
Cymbopogon goeringii
Cynodon dactylon
Dactylis glomerata
Dactyloctenium aegyptium
Dendrocalamopsis basihirsuta
Dendrocalamus latiflorus
Deyeuxia arundinacea var. borealis
Deyeuxia arundinacea var. ciliata
Deyeuxia effusiflora
Deyeuxia hakonensis
Digitaria ciliaris
Digitaria mollicoma
Digitaria radicosa
Digitaria violascens
Dimeria ornithopoda
Dimeria sinensis
Diplachne fusca
Eccoilopus cotulifer
Echinochloa caudata
Echinochloa colonum
Echinochloa crusgali var. austro-japonensis
Echinochloa crusgali var. crusgali
Echinochloa crusgali var. mitis
Echinochloa crusgali var. zelayensis
Echinochloa glabrescens
Echinochloa hispidula
Eleusine coracana
Eleusine indica
Eragrostis autumnalis
Eragrostis bulbillifera
Eragrostis cilianensis
Eragrostis ferruginea
Eragrostis japonica
Eragrostis minor
Eragrostis perennans
Eragrostis pilosa
Eragrostis zeylanica
Eremochloa ciliaris
Eremochloa ophiuroides
Eriochloa villosa
Eulalia quadrinervis
Eulalia speciosa
Festuca japonica
Festuca ovina
Festuca parvigluma
Gelidocalamus rutilans
Glyceria leptolepis
Hackelochloa granularis
Helictotrichon leianthum
Hemarthria altissima
Heteropogon contortus
Hystrix duthiei
Imperata cylindrica
Imperata koenigii
Indocalamus guangdongensis
Indocalamus guangdongensis var. guangdongensis
Indocalamus latifolius
Indocalamus quadratus
Indocalamus tessellatus
Indosasa gigantea
Isachne dispar
Isachne globosa
Isachne globosa var. globosa
Isachne hoi
Isachne nipponensis
Isachne truncata
Ischaemum aristatum
Ischaemum barbatum
Ischaemum indicum
Koeleria cristata var. cristata
Leersia japonica
Leersia sayanuka
Leptochloa chinensis
Leptochloa panicea
Lolium arvense
Lolium temulentum
Lophatherum gracile
Lophatherum sinense
Melica grandiflora
Melica Onoei
Microstegium japonicum
Microstegium nudum
Microstegium vimineum
Milium effusum
Miscanthus floridulus
Miscanthus sinensis
Molinia hui
Molinia japonica
Muhlenbergia hugelii
Muhlenbergia japonica
Muhlenbergia ramosa
Neyraudia montana
Neyraudia reynaudiana
Oligostachyum langcaolatum
Oligostachyum lubricum
Oligostachyum oedogonatum
Oligostachyum sulcatum
Oplismenus compositus
Oplismenus undulatifolius
Orthoraphium grandifolium
Panicum bisulcatum
Panicum psilopodium var. psilopodium
Panicum repens
Parapholis incurva
Paspalum commersonii
Paspalum dilatatum
Paspalum longifolium
Paspalum orbiculare
Paspalum scrobiculatum
Paspalum thunbergii
Pennisetum alopecuroides
Perotis macrantha
Phacelurus latifolius
Phaenosperma globosa
Phalaris arundinacea
Phleum paniculatum
Phyllostachys acuta
Phyllostachys angusta
Phyllostachys arcana
Phyllostachys atrovaginata
Phyllostachys aurea
Phyllostachys aureosulcata
Phyllostachys aureosuleata cv. pekinensis
Phyllostachys aurita
Phyllostachys bambusoides f. bambusoides
Phyllostachys bambusoides f. lacrima-deae
Phyllostachys bambusoides f. mixta
Phyllostachys bissetii
Phyllostachys circumpilis
Phyllostachys elegans
Phyllostachys fimbriligula
Phyllostachys flexuosa
Phyllostachys glabrata
Phyllostachys glauca
Phyllostachys glauca var. glauca
Phyllostachys heteroclada
Phyllostachys heteroclada f. heteroclada
Phyllostachys heteroclada f. solida
Phyllostachys heterocycla cv. obliquinoda
Phyllostachys heterocycla cv. pubescens
Phyllostachys heterocycla cv. ventricosa
Phyllostachys heterocycla cv. viridisulcata
Phyllostachys incarnata
Phyllostachys iridescens
Phyllostachys iridescens f. striata
Phyllostachys kwangsiensis
Phyllostachys mannii
Phyllostachys meyeri
Phyllostachys nidularia
Phyllostachys nidularia f. nidularia
Phyllostachys nidularia f. vexillaris
Phyllostachys nigella
Phyllostachys nigra var. henonis
Phyllostachys nuda
Phyllostachys parvifolia
Phyllostachys platyglossa
Phyllostachys prominens
Phyllostachys propinqua
Phyllostachys rivalis
Phyllostachys robustirama
Phyllostachys rubicunda
Phyllostachys rubromarginata
Phyllostachys rutila
Phyllostachys stimulosa
Phyllostachys sulphurea
Phyllostachys sulphurea cv. houzeau
Phyllostachys sulphurea cv. robert
Phyllostachys sulphurea cv. viridis
Phyllostachys tianmuensis
Phyllostachys varioauriculata
Phyllostachys veitchiana
Phyllostachys virella
Phyllostachys viridi-glaucescens
Phyllostachys vivax
Phyllostachys yunhoensis
Pleioblastus altiligulatus
Pleioblastus amarus
Pleioblastus amarus var. amarus
Pleioblastus amarus var. hangzhouensis
Pleioblastus amarus var. pendulifolius
Pleioblastus amarus var. subglabratus
Pleioblastus amarus var. tubatus
Pleioblastus gramineus
Pleioblastus hsienchuensis
Pleioblastus intermedius
Pleioblastus juxianensis
Pleioblastus maculosoides
Pleioblastus oleosus
Pleioblastus rugatus
Pleioblastus solidus
Poa acroleuca
Poa annua
Poa faberi
Poa hisauchii
Poa infirma
Poa nepalensis
Poa prolixior
Poa sphondylodes
Pogonatherum crinitum
Polypogon fugax
Polypogon monspeliensis
Pseudopogonatherum setifolium
Pseudoraphis spinescens var. depauperata
Pseudosasa acutivagina
Pseudosasa aeria
Pseudosasa amabilis var. amabilis
Pseudosasa hindsii
Pseudosasa longivaginata
Pseudosasa maculifera
Pseudosasa maculifera var. hirsuta
Pseudosasa orthotropa
Pseudosasa truncatula
Pseudosasa viridula
Roegneria ciliaris var. ciliaris
Roegneria ciliaris var. submutica
Roegneria japonensis var. hackeliana
Roegneria japonensis var. japonensis
Roegneria kamoji var. kamoji
Saccharum arundinaceum
Saccharum sinense
Saccharum spontaneum
Sacciolepis indica
Sasa qingyuanensis
Sasa sinica
Schizachyrium brevifolium
Setaria chondrachne
Setaria faberii
Setaria forbesiana
Setaria glauca var. glauca
Setaria palmifolia
Setaria plicata
Setaria viridis
Shibataea chiangshanensis
Shibataea chinensis
Shibataea chinensis var. gracilis
Shibataea hispida
Shibataea kumasasa
Shibataea lanceifolia cv. lanceifolia
Shibataea strigosa
Sinobambusa farinosa
Sinobambusa seminuda
Sorghum nitidum
Spartina alterniflora
Sphaerocaryum malaccense
Spodiopogon sibiricus
Sporobolus fertilis
Sporobolus piliferus
Sporobolus virginicus
Themeda caudata
Themeda japonica
Themeda triandra
Themeda unica
Themeda villosa
Triarrhena lutarioriparia var. lutarioriparia
Tripogon filiformis
Tripogon longearistatus
Trisetum bifidum
Trisetum henryi
Vetiveria zizanioides
Vulpia myuros
Yushania baishanzuensis
Zizania latifolia
Zoysia japonica
Zoysia macrostachya
Zoysia sinica
Hypericum ascyron
Hypericum attenuatum
Hypericum erectum
Hypericum faberi
Hypericum japonicum
Hypericum monogynum
Hypericum patulum
Hypericum sampsonii
Hypericum seniavinii
Triadenum breviflorum
Haloragis micrantha
Myriophyllum propinquum
Myriophyllum verticillatum
Altingia chinensis
Altingia gracilipes
Corylopsis glandulifera
Corylopsis sinensis
Distylium buxifolium
Distylium gracile
Distylium myricoides
Distylium racemosum
Fortunearia sinensis
Hamamelis mollis
Liquidambar acalycina
Liquidambar formosana
Loropetalum chinense
Semiliquidambar caudata
Sycopsis sinensis
Blyxa aubertii
Blyxa japonica
Blyxa leiosperma
Hydrilla verticillata var. verticillata
Hydrocharis dubia
Ottelia alismoides
Hosiea sinensis
Mappianthus iodoides
Belamcanda chinensis
Iris cathayensis
Iris dichotoma
Iris ensata
Iris japonica
Iris proantha
Iris speculatrix
Iris tectorum
Carya cathayensis
Cyclocarya paliurus
Juglans mandshurica
Juglans regia
Platycarya strobilacea
Pterocarya macroptera
Pterocarya stenoptera
Juncus alatus
Juncus bufonius
Juncus diastrophanthus
Juncus effusus
Juncus prismatocarpus
Juncus setchuensis
Juncus tenuis
Juncus wallichianus
Luzula multiflora
Luzula plumosa
Agastache rugosa
Ajuga ciliata var. ciliata
Ajuga decumbens var. decumbens
Ajuga nipponensis
Chelonopsis chekiangensis var. chekiangensis
Clinopodium chinense
Clinopodium confine
Clinopodium gracile
Clinopodium polycephalum
Clinopodium repens
Comanthosphace ningpoensis var. ningpoensis
Comanthosphace ningpoensis var. stellipiloides
Dysophylla stellata
Dysophylla yatabeana
Elsholtzia argyi
Elsholtzia ciliata
Elsholtzia flava
Elsholtzia splendens
Elsholtzia stachyodes
Glechoma longituba
Hanceola exserta
Keiskea elsholtzioides
Keiskea sinensis
Lagopsis supina
Lamium amplexicaule
Lamium barbatum
Lycopus lucidus var. hirtus
Meehania fargesii var. radicans
Mesona chinensis
Mosla cavaleriei
Mosla chinensis
Mosla dianthera
Mosla hangchowensis var. cheteana
Mosla hangchowensis var. hangchowensis
Mosla longibracteata
Mosla scabra
Mosla soochowensis
Nepeta everardi
Ocimum gratissimum var. suave
Origanum vulgare
Paraphlomis intermedia
Paraphlomis lancidentata
Prunella asiatica
Prunella vulgaris var. vulgaris
Salvia bowleyana var. bowleyana
Salvia bowleyana var. subbipinnata
Salvia chinensis
Salvia japonica var. japonica
Salvia liguliloba
Salvia miltiorrhiza var. miltiorrhiza
Salvia prionitis
Salvia scapiformis var. hirsuta
Salvia sinica
Salvia substolonifera
Scutellaria axilliflora var. medullifera
Scutellaria barbata
Scutellaria chekiangensis
Scutellaria incisa
Scutellaria indica var. elliptica
Scutellaria indica var. indica
Scutellaria indica var. subacaulis
Scutellaria pekinensis var. pekinensis
Scutellaria pekinensis var. purpureicaulis
Scutellaria pekinensis var. transitra
Scutellaria strigillosa
Scutellaria tenera
Scutellaria tuberifera
Stachys arrecta
Stachys geobombycis var. geobombycis
Stachys japonica
Teucrium japonicum var. japonicum
Teucrium japonicum var. tsungmingense
Teucrium pernyi
Teucrium pilosum
Teucrium viscidum var. nepetoides
Teucrium viscidum var. viscidum
Akebia quinata
Akebia trifoliata
Decaisnea insignis
Holboellia coriacea
Sargentodoxa cuneata
Stauntonia chinensis
Stauntonia conspicua
Stauntonia leucantha
Stauntonia obovatifoliola
Cassytha filiformis
Cinnamomum austrosinense
Cinnamomum camphora
Cinnamomum japonicum
Cinnamomum micranthum
Cinnamomum subavenium
Cryptocarya chingii
Lindera angustifolia
Lindera chienii
Lindera communis
Lindera erythrocarpa
Lindera glauca
Lindera praecox
Lindera reflexa
Lindera rubronervia
Litsea auriculata
Litsea coreana var. lanuginosa
Litsea coreana var. sinensis
Litsea cubeba var. formosana
Litsea pungens
Litsea rotundifolia var. oblongifolia
Machilus chekiangensis
Machilus grijsii
Machilus leptophylla
Machilus litseifolia
Machilus minutiloba
Machilus pauhoi
Machilus phoenicis
Machilus thunbergii
Machilus velutina
Neolitsea aurata var. chekiangensis
Neolitsea aurata var. paraciculata
Neolitsea aurata var. undulatula
Neolitsea sericea
Phoebe bournei
Phoebe chekiangensis
Sassafras tzumu
Acacia catechu
Acacia farnesiana
Acacia pennata
Aeschynomene indica
Albizia julibrissin
Albizia kalkora
Amphicarpaea edgeworthii
Apios fortunei
Astragalus capillipes
Astragalus sinicus
Bauhinia championii var. championii
Bauhinia glauca subsp. glauca
Caesalpinia decapetala
Caesalpinia vernalis
Cajanus cajan
Cajanus grandiflorus
Canavalia gladiata
Canavalia lineata
Canavalia maritima
Caragana sinica
Cassia leschenaultiana
Cassia mimosoides
Cassia nomame
Cassia occidentalis
Cassia tora
Cercis chinensis
Cercis chingii
Cercis chuniana
Cercis glabra
Cladrastis platycarpa
Cladrastis wilsonii
Clitoria ternatea
Crotalaria ferruginea
Crotalaria pallida
Crotalaria sessiliflora
Crotalaria spectabilis
Dalbergia balansae
Dalbergia dyeriana
Dalbergia hancei
Dalbergia hupeana
Dalbergia millettii
Derris fordii var. fordii
Desmodium multiflorum
Desmodium triflorum
Dumasia truncata
Dunbaria villosa
Erythrophleum fordii
Euchresta japonica
Gleditsia japonica var. japonica
Gleditsia sinensis
Glycine soja
Gueldenstaedtia stenophylla
Gymnocladus chinensis
Indigofera amblyantha
Indigofera decora var. decora
Indigofera decora var. ichangensis
Indigofera fortunei
Indigofera hirsuta
Indigofera longipedunculata
Indigofera neoglabra
Indigofera nigrescens
Indigofera parkesii var. parkesii
Indigofera pseudotinctoria
Lathyrus caudatus
Lathyrus japonicus f. japonicus
Lathyrus japonicus f. pubescens
Lespedeza bicolor
Lespedeza buergeri
Lespedeza chinensis
Lespedeza cyrtobotrya
Lespedeza davidii
Lespedeza fordii
Lespedeza formosa
Lespedeza maximowiczii
Lespedeza mucronata
Lespedeza pilosa
Lespedeza pubescens
Lespedeza tomentosa
Lespedeza viatorum
Lespedeza virgata var. virgata
Lespedeza wilfordi
Maackia chekiangensis
Maackia hupehensis
Maackia tenuifolia
Medicago lupulina
Medicago minima
Medicago sativa
Medicago varia
Millettia dielsiana var. dielsiana
Millettia kiangsiensis f. kiangsiensis
Millettia kiangsiensis f. purpurea
Millettia nitida var. minor
Millettia pachycarpa
Millettia reticulata
Mucuna lamellata
Mucuna sempervirens
Ormosia henryi
Ormosia hosiei
Pterolobium punctatum
Pueraria lobata var. lobata
Pueraria lobata var. montana
Pueraria phaseoloides
Rhynchosia acuminatifolia
Rhynchosia volubilis
Sesbania cannabina
Sophora brachygyna
Sophora davidii var. davidii
Sophora flavescens var. galegoides
Sophora franchetiana
Thermopsis chinensis
Vicia cracca var. cracca
Vicia deflexa
Vicia kioshanica
Vigna vexillata
Zornia gibbosa
Lemna minor
Spirodela polyrrhiza
Utricularia aurea
Utricularia australis
Utricularia bifida
Utricularia caerulea
Utricularia exoleta
Utricularia striatula
Aletris scopulorum
Aletris spicata
Allium chinense
Allium macrostemon
Allium tenuissimum
Allium victorialis
Asparagus cochinchinensis
Asparagus filicinus
Aspidistra attenuata
Aspidistra daibuensis
Aspidistra lurida
Aspidistra mushaensis
Cardiocrinum cathayanum
Convallaria majalis
Dianella ensifolia
Disporopsis pernyi
Fritillaria monantha
Fritillaria thunbergii
Hemerocallis citrina
Hemerocallis fulva
Hemerocallis fulva var. fulva
Heterosmilax japonica
Hosta plantaginea
Hosta ventricosa
Lilium brownii
Lilium callosum
Lilium lancifolium
Lilium speciosum var. gloriosoides
Liriope graminifolia
Liriope minor
Liriope spicata
Ophiopogon japonicus
Paris polyphylla
Paris verticillata
Polygonatum cyrtonema
Polygonatum filipes
Polygonatum odoratum
Polygonatum sibiricum
Polygonatum zanlanscianense
Reineckia carnea
Rohdea japonica
Smilax arisanensis
Smilax china
Smilax davidiana
Smilax discotis
Smilax glabra
Smilax glaucochina
Smilax lanceifolia
Smilax nervomarginata
Smilax nipponica
Smilax riparia
Smilax sieboldii
Smilax stans
Smilax trinervula
Speirantha gardenii
Tricyrtis macropoda
Trillium tschonoskii
Tulipa edulis
Tulipa erythronioides
Veratrum grandiflorum
Veratrum schindleri
Buddleja davidii
Buddleja lindleyana
Gardneria angustifolia
Gardneria lanceolata
Gardneria multiflora
Gelsemium elegans
Mitrasacme pygmaea
Korthalsella japonica
Loranthus delavayi
Loranthus pseudo-odoratus
Taxillus kaempferi
Taxillus levinei
Taxillus sutchuenensis
Viscum coloratum
Viscum diospyrosicolum
Viscum liquidambaricolum
Ammannia arenaria
Ammannia baccifera
Lagerstroemia indica
Lagerstroemia limii
Lagerstroemia subcostata
Lythrum anceps
Lythrum salicaria
Rotala indica
Rotala mexicana
Rotala rotundifolia
Illicium jiadifengpi var. baishanense
Illicium lanceolatum
Liriodendron chinense
Magnolia amoena
Magnolia coco
Magnolia cylindrica
Magnolia denudata
Magnolia officinalis subsp. biloba
Magnolia sieboldii
Manglietia yuyuanensis
Michelia elegans
Michelia maudiae
Michelia skinneriana
Schisandra sphenanthera
Schisandra viridis
Abutilon theophrasti
Hibiscus syriacus
Hibiscus trionum
Malva verticillata
Urena lobata
Urena procumbens
Bredia amoena var. amoena
Bredia quadrangularis
Bredia sinensis
Fordiophyton faberi
Fordiophyton fordii var. fordii
Melastoma dodecandrum
Osbeckia chinensis
Phyllagathis cavaleriei
Phyllagathis fordii var. fordii
Chukrasia tabularis
Melia azedarach
Toona sinensis
Diploclisia affinis
Stephania cepharantha
Stephania japonica
Stephania tetrandra
Broussonetia kaempferi var. australis
Broussonetia kazinoki
Broussonetia papyrifera
Cudrania cochinchinensis
Cudrania tricuspidata
Fatoua villosa
Ficus concinna
Ficus erecta
Ficus formosana
Ficus heteromorpha
Ficus hirta
Ficus microcarpa
Ficus pandurata
Ficus pumila
Ficus pumila var. awkeotsang
Ficus pumila var. pumila
Ficus sarmentosa
Ficus sarmentosa var. henryi
Ficus sarmentosa var. impressa
Ficus sarmentosa var. nipponica
Ficus sarmentosa var. thunbergii
Ficus stenophylla
Ficus variolosa
Ficus virens
Humulus scandens
Morus australis
Morus australis var. australis
Morus cathayana
Musa basjoo
Myoporum bontioides
Myrica rubra
Ardisia chinensis
Ardisia crenata
Ardisia crispa
Ardisia hanceana
Ardisia japonica
Ardisia sieboldii
Embelia parviflora
Embelia vestita
Maesa japonica
Myrsine stolonifera
Baeckea frutescens
Rhodomyrtus tomentosa
Syzygium austrosinense
Syzygium buxifolium
Syzygium grijsii
Najas ancistrocarpa
Najas gracillima
Najas marina var. grossedcentata
Najas marina var. marina
Najas minor
Najas orientalis
Zannichellia palustris var. palustris
Zannichellia palustris var. pedicellata
Brasenia schreberi
Euryale ferox
Nelumbo nucifera
Nymphaea alba
Nymphaea tetragona
Camptotheca acuminata
Nyssa sinensis
Schoepfia jasminodora
Forsythia viridissima
Fraxinus floribunda
Fraxinus insularis
Fraxinus odontocalyx
Jasminum sinense
Ligustrum lianum
Ligustrum longitubum
Ligustrum lucidum
Ligustrum obtusifolium
Ligustrum quihoui
Ligustrum sinense
Ligustrum sinense var. sinense
Osmanthus cooperi
Osmanthus gracilinervis
Osmanthus marginatus
Osmanthus matsumuranus
Osmanthus minor
Circaea alpina
Circaea cordata
Circaea erubescens
Circaea mollis
Epilobium amurense
Epilobium brevifolium
Epilobium hirsutum
Epilobium pyrricholophum
Ludwigia adscendens
Ludwigia epilobioides
Ludwigia octovalvis
Ludwigia ovalis
Ludwigia peploides subsp. stipulacea
Oenothera biennis
Oenothera glazioviana
Amitostigma gracile
Amitostigma pinguiculum
Anoectochilus roxburghii var. roxburghii
Arundina graminifolia
Bletilla striata
Bulbophyllum kwangtungense
Bulbophyllum levinei
Bulbophyllum omerandrum
Bulbophyllum quadrangulum
Calanthe discolor
Calanthe graciliflora var. graciliflora
Calanthe reflexa
Calanthe tsoongiana var. tsoongiana
Cephalanthera erecta
Cephalanthera falcata
Changnienia amoena
Cleisostoma scolopendrifolium
Cremastra appendiculata
Cymbidium ensifolium
Cymbidium faberi var. faberi
Cymbidium floribundum
Cymbidium goeringii var. goeringii
Cymbidium kanran
Cymbidium lancifolium
Cypripedium japonicum
Cyrtosia javanica
Cyrtosia septentrionalis
Dendrobium moniliforme
Dendrobium officinale
Epigeneium fargesii
Epipactis thunbergii
Eria reptans
Gastrochilus sinensis
Goodyera biflora
Goodyera henryi
Goodyera procera
Goodyera schlechtendaliana
Goodyera velutina
Habenaria ciliolaris
Habenaria dentata
Habenaria humidicola
Habenaria linearifolia
Habenaria malintana
Habenaria petelotii
Habenaria polytricha
Habenaria schindleri
Herminium lanceum
Liparis inaperta
Liparis nervosa
Liparis pauliana
Luisia hancockii
Microtis unifolia
Neofinetia falcata
Neottianthe cucullata
Nothodoritis zhejiangensis
Oreorchis fargesii
Peristylus calcaratus
Peristylus densus
Peristylus goodyeroides
Pholidota cantonensis
Pholidota chinensis
Platanthera damingshanica
Platanthera hologlottis
Platanthera japonica
Platanthera mandarinorum subsp. mandarinorum
Platanthera minor
Platanthera tipuloides
Pleione formosana
Pogonia japonica
Sedirea japonica
Sedirea subparishii
Spathoglottis pubescens
Spiranthes sinensis
Tainia dunnii
Tulotis ussuriensis
Vexillabium yakushimense
Aeginetia indica
Aeginetia sinensis
Orobanche pycnostachya
Phacellanthus tubiflorus
Oxalis corniculata
Calamus thysanolepis var. thysanolepis
Trachycarpus fortunei
Chelidonium majus
Corydalis balansae
Corydalis decumbens
Corydalis edulis
Corydalis heterocarpa
Corydalis humosa
Corydalis incisa
Corydalis pallida var. pallida
Corydalis pallida var. sparsimamma
Corydalis racemosa
Corydalis raddeana
Corydalis saxicola
Corydalis sheareri f. bulbillifera
Corydalis sheareri f. sheareri
Corydalis speciosa
Corydalis yanhusuo
Eomecon chionantha
Hylomecon japonica var. japonica
Trapella sinensis
Phytolacca acinosa
Phytolacca japonica
Keteleeria fortunei
Pinus massoniana
Pinus taiwanensis
Pseudolarix amabilis
Pseudotsuga sinensis
Tsuga chinensis
Piper betle
Piper hancei
Piper kadsura
Pittosporum illicioides
Pittosporum parvicapsulare
Pittosporum tobira
Plantago virginica
Ceratostigma plumbaginoides
Limonium sinense
Podocarpus macrophyllus
Podocarpus neriifolius
Polygala arillata
Polygala arvensis
Polygala hongkongensis
Polygala japonica
Polygala latouchei
Polygala sibirica
Polygala tatarinowii
Salomonia cantoniensis
Antenoron filiforme
Fagopyrum dibotrys
Fallopia multiflora
Polygonum amphibium
Polygonum aviculare
Polygonum aviculare var. aviculare
Polygonum bistorta
Polygonum chinense
Polygonum criopolitanum
Polygonum darrisii
Polygonum dissitiflorum
Polygonum hastato-sagittatum
Polygonum hydropiper
Polygonum japonicum
Polygonum jucundum
Polygonum lapathifolium
Polygonum longisetum
Polygonum maackianum
Polygonum muricatum
Polygonum nepalense
Polygonum orientale
Polygonum paralimicola
Polygonum perfoliatum
Polygonum persicaria
Polygonum plebeium
Polygonum posumbu
Polygonum praetermissum
Polygonum pubescens
Polygonum runcinatum
Polygonum senticosum
Polygonum suffultum
Polygonum taquetii
Polygonum thunbergii
Polygonum viscoferum
Polygonum viscosum
Reynoutria japonica
Rumex acetosa
Rumex acetosella
Rumex chalepensis
Rumex crispus
Rumex dentatus
Rumex japonicus
Rumex obtusifolius
Rumex trisetifer
Monochoria vaginalis
Portulaca oleracea
Potamogeton cristatus
Potamogeton distinctus
Potamogeton lucens
Potamogeton maackianus
Potamogeton malaianus
Potamogeton oxyphyllus
Potamogeton pusillus
Ruppia maritima
Anagallis arvensis
Androsace umbellata
Lysimachia barystachys
Lysimachia candida
Lysimachia capillipes
Lysimachia chekiangensis
Lysimachia christinae
Lysimachia clethroides
Lysimachia congestiflora
Lysimachia davurica
Lysimachia fortunei
Lysimachia fukienensis
Lysimachia grammica
Lysimachia hemsleyana
Lysimachia heterogenea
Lysimachia huitsunae
Lysimachia japonica
Lysimachia klattiana
Lysimachia longipes
Lysimachia mauritiana
Lysimachia parvifolia
Lysimachia patungensis
Lysimachia phyllocephala
Lysimachia pseudohenryi
Lysimachia remota
Lysimachia rubiginosa
Lysimachia rubinervis
Lysimachia stenosepala
Lysimachia tienmushanensis
Primula cicutariifolia
Primula clutterbuckii
Stimpsonia chamaedryoides
Grevillea robusta
Helicia cochinchinensis
Cheilotheca humilis
Cheilotheca macrocarpa
Cheilotheca pubescens
Monotropa uniflora
Pyrola calliantha
Pyrola decorata
Aconitum carmichaeli var. hwangshanicum
Aconitum carmichaeli var. truppelianum
Aconitum finetianum
Aconitum hemsleyanum
Aconitum henryi
Anemone flaccida
Anemone hupehensis
Anemone raddeana
Batrachium bungei
Caltha palustris
Cimicifuga simplex
Clematis apiifolia
Clematis armandii
Clematis cadmia
Clematis chekiangensis
Clematis chinensis
Clematis courtoisii
Clematis dilatata
Clematis finetiana
Clematis florida
[truncated: 665 more rows]
