# Supplementary material for: Throwing light on dark diversity of vascular plants in China: predicting the distribution of dark and threatened species under global climate change
Source: PeerJ. 2019 Apr 9;7:e6731. doi: 10.7717/peerj.6731 (PMC6461033; doi:10.7717/peerj.6731)
Supplement: Supplemental Information 6 [file peerj-07-6731-s006.zip › Dataset S2/10+12+13.csv]

Acer mono var. mono
Achyranthes bidentata var. bidentata f. bidentata
Alternanthera philoxeroides
Amaranthus blitoides
Amaranthus lividus
Celosia argentea
Toxicodendron vernicifluum
Ilex cornuta
Acorus calamus var. calamus
Arisaema amurense
Arisaema heterophyllum
Philodendron triparitum
Pinellia pedatisecta
Carpinus turczaninowii
Platycodon grandiflorus
Lonicera japonica var. japonica
Arenaria serpyllifolia
Gypsophila tschiliensis
Myosoton aquaticum
Silene aprica
Silene firma
Stellaria chinensis
Stellaria filicaulis
Euonymus japonicus
Euonymus maackii
Chenopodium album
Chenopodium glaucum
Chenopodium serotinum
Salsola ruthenica
Adenocaulon himalaicum
Anaphalis aureo-punctata
Arctium lappa
Artemisia argyi
Artemisia igniaria
Artemisia sacrorum
Artemisia scoparia
Artemisia viridisquama
Aster flaccidus
Bidens bipinnata
Bidens cernua
Bidens parviflora
Carduus acanthoides
Carduus crispus
Carpesium cernuum
Carpesium macrocephalum
Centipeda minima
Cichorium intybus
Conyza canadensis
Crepis crocea
Dendranthema indicum
Doellingeria scaber
Echinops pseudosetifer
Eclipta prostrata
Eupatorium lindleyanum
Hemistepta lyrata
Heteropappus altaicus
Heteropappus tataricus
Hieracium umbellatum
Hypochaeris ciliata
Inula japonica
Inula lineariifolia
Kalimeris lautureana
Ligularia fischeri
Ligularia intermedia
Ligularia mongolica
Myripnois dioica
Paraixeris pinnatipartita
Parasenecio hastatus
Prenanthes macrophylla
Pterocypsela indica
Pterocypsela laciniata
Saussurea amara
Saussurea baicalensis
Saussurea chinnampoensis
Saussurea iodostegia
Saussurea japonica
Saussurea mongolica
Saussurea nivea
Saussurea pectinata
Saussurea pulchella
Saussurea sclerolepis
Saussurea ussuriensis
Scorzonera austriaca
Scorzonera sinensis
Syneilesis aconitifolia
Tussilago farfara
Xanthium sibiricum
Youngia japonica
Sedum sarmentosum
Carex cryptocarpa
Cyperus microiria
Pycreus globosus var. nilagiricus
Scirpus schansiensis
Dipsacus japonicus
Scabiosa tschiliensis var. superba
Eucommia ulmoides
Euphorbia hypericifolia
Erodium cicutarium
Bromus carinatus
Cleistogenes hancei
Deyeuxia arundinacea var. latifolia
Digitaria ciliaris
Echinochloa crusgali var. crusgali
Eleusine indica
Eragrostis cilianensis
Eragrostis ferruginea
Eragrostis minor
Eragrostis pilosa
Festuca extremiorientalis
Glyceria leptolepis
Hemarthria altissima
Muhlenbergia japonica
Pennisetum alopecuroides
Phyllostachys aureosulcata
Phyllostachys aureosuleata cv. pekinensis
Phyllostachys aureosuleata cv. spectabilis
Phyllostachys flexuosa
Poa alpigena
Poa lepta
Poa sphondylodes
Puccinellia manchuriensis
Setaria glauca var. glauca
Hypericum ascyron
Juglans regia
Agastache rugosa
Aeschynomene indica
Amphicarpaea edgeworthii
Astragalus adsurgens
Astragalus melilotoides
Astragalus purdomii
Caragana manshurica
Glycyrrhiza glabra
Lespedeza caraganae
Lespedeza virgata var. virgata
Medicago lupulina
Medicago ruthenica
Medicago sativa
Medicago varia
Melilotus dentata subsp. sibirica
Oxytropis trichophora
Vicia amoena var. oblongifolia
Vicia amoena var. sericea
Vicia angustifolia
Vicia cracca var. cracca
Vicia japonica
Vicia sativa
Wisteria venusta
Lemna minor
Spirodela polyrrhiza
Asparagus longiflorus
Ophiopogon japonicus
Smilax stans
Lythrum salicaria
Abutilon theophrasti
Hibiscus trionum
Cudrania tricuspidata
Humulus scandens
Zannichellia palustris var. palustris
Zannichellia palustris var. pedicellata
Circaea mollis
Epilobium hirsutum
Oenothera biennis
Oenothera glazioviana
Spiranthes sinensis
Chelidonium majus
Corydalis caudata
Corydalis chanetii
Corydalis edulis
Corydalis fangshanensis
Corydalis gamosepala
Corydalis yanhusuo
Hylomecon japonica var. subincisa
Hypecoum erectum
Ceratostigma plumbaginoides
Polygala japonica
Polygala sibirica
Polygala tatarinowii
Polygala tenuifolia
Polygonum alpinum
Polygonum amphibium
Polygonum aviculare var. aviculare
Polygonum bistorta
Polygonum bungeanum
Polygonum divaricatum
Polygonum hydropiper
Polygonum maackianum
Polygonum nepalense
Polygonum orientale
Polygonum plebeium
Polygonum thunbergii
Monochoria vaginalis
Potamogeton distinctus
Potamogeton lucens
Potamogeton maackianus
Potamogeton malaianus
Potamogeton perfoliatus
Triglochin maritimum
Triglochin palustre
Primula maximowiczii
Batrachium pekinense
Clematis acerifolia
Clematis pinnata
Clematis tatarinowii
Delphinium grandiflorum
Rhamnus globosa
Galium aparine var. echinospermum
Rubia chinensis
Rubia sylvatica
Thesium longifolium
Thesium refractum
Cardiospermum halicacabum
Omphalothrix longipes
Eurya groffii
Stellera chamaejasme
Corchoropsis tomentosa
Ulmus lamellosa
Bupleurum chinense
Carum bretschneideri
Cnidium monnieri
Osmorhiza aristata
Peucedanum baicalense
Peucedanum caespitosum
Peucedanum harry-smithii var. harry-smithii
Sium suave
Parietaria micrantha
Viola fissifolia
Nitraria sibirica
Tribulus terrester
Acer mono var. mono
Achyranthes bidentata var. bidentata f. bidentata
Amaranthus lividus
Celosia argentea
Toxicodendron vernicifluum
Ilex cornuta
Acorus calamus var. calamus
Arisaema heterophyllum
Platycodon grandiflorus
Lonicera japonica var. japonica
Arenaria serpyllifolia
Myosoton aquaticum
Silene aprica
Silene firma
Euonymus japonicus
Euonymus maackii
Chenopodium album
Chenopodium glaucum
Chenopodium serotinum
Salsola ruthenica
Adenocaulon himalaicum
Anaphalis aureo-punctata
Arctium lappa
Artemisia argyi
Artemisia sacrorum
Artemisia scoparia
Aster flaccidus
Bidens bipinnata
Bidens cernua
Bidens parviflora
Carduus acanthoides
Carduus crispus
Carpesium cernuum
Carpesium macrocephalum
Centipeda minima
Chorisis repens
Conyza canadensis
Dendranthema indicum
Doellingeria scaber
Eclipta prostrata
Eupatorium lindleyanum
Hemistepta lyrata
Heteropappus altaicus
Heteropappus tataricus
Inula japonica
Inula lineariifolia
Kalimeris lautureana
Ligularia fischeri
Ligularia intermedia
Ligularia mongolica
Myripnois dioica
Parasenecio hastatus
Syneilesis aconitifolia
Tussilago farfara
Xanthium sibiricum
Carex cryptocarpa
Carex manca subsp. manca
Cyperus microiria
Pycreus globosus var. nilagiricus
Dipsacus japonicus
Erodium cicutarium
Digitaria ciliaris
Echinochloa crusgali var. crusgali
Eleusine indica
Eragrostis cilianensis
Eragrostis ferruginea
Eragrostis minor
Eriochloa villosa
Festuca extremiorientalis
Glyceria leptolepis
Pennisetum alopecuroides
Poa compressa
Puccinellia manchuriensis
Setaria glauca var. glauca
Hypericum ascyron
Juglans regia
Agastache rugosa
Aeschynomene indica
Amphicarpaea edgeworthii
Astragalus adsurgens
Astragalus melilotoides
Astragalus purdomii
Caragana manshurica
Glycyrrhiza glabra
Lespedeza virgata var. virgata
Medicago ruthenica
Medicago sativa
Medicago varia
Melilotus dentata subsp. sibirica
Vicia amoena var. oblongifolia
Vicia amoena var. sericea
Vicia angustifolia
Vicia cracca var. cracca
Vicia japonica
Wisteria venusta
Lemna minor
Spirodela polyrrhiza
Wolffia arrhiza
Lythrum salicaria
Abutilon theophrasti
Hibiscus trionum
Cudrania tricuspidata
Humulus scandens
Zannichellia palustris var. palustris
Zannichellia palustris var. pedicellata
Oenothera biennis
Oenothera glazioviana
Spiranthes sinensis
Chelidonium majus
Hylomecon japonica var. subincisa
Hypecoum erectum
Polygala japonica
Polygala sibirica
Polygala tatarinowii
Polygala tenuifolia
Polygonum alpinum
Polygonum amphibium
Polygonum aviculare var. aviculare
Polygonum bistorta
Polygonum bungeanum
Polygonum divaricatum
Polygonum hydropiper
Polygonum maackianum
Polygonum nepalense
Polygonum orientale
Polygonum plebeium
Polygonum thunbergii
Monochoria vaginalis
Potamogeton distinctus
Potamogeton lucens
Potamogeton maackianus
Potamogeton malaianus
Potamogeton perfoliatus
Triglochin maritimum
Triglochin palustre
Catunaregam spinosa
Galium aparine var. echinospermum
Rubia chinensis
Rubia sylvatica
Thesium longifolium
Thesium refractum
Cardiospermum halicacabum
Stellera chamaejasme
Corchoropsis tomentosa
Bupleurum chinense
Cnidium monnieri
Osmorhiza aristata
Peucedanum baicalense
Sium suave
Nitraria sibirica
Tribulus terrester
Acer davidii
Acer grosseri var. grosseri
Acer mono var. mono
Acer truncatum
Actinidia arguta
Actinidia kolomikta
Actinidia polygama
Adoxa moschatellina
Mollugo cerviana
Alangium platanifolium
Alisma orinentale
Alisma plantago-aquatica
Sagittaria trifolia var. trifolia
Achyranthes bidentata
Achyranthes bidentata var. bidentata f. bidentata
Alternanthera philoxeroides
Amaranthus albus
Amaranthus lividus
Amaranthus retroflexus
Amaranthus roxburghianus
Celosia argentea
Cyathula officinalis
Cotinus coggygria
Pistacia chinensis
Rhus chinensis
Toxicodendron succedaneum
Toxicodendron vernicifluum
Apocynum venetum
Trachelospermum jasminoides
Ilex bioritsensis
Acorus calamus var. calamus
Arisaema amurense
Arisaema angustatum var. peninsulae
Arisaema erubescens
Arisaema heterophyllum
Pinellia pedatisecta
Pinellia ternata
Typhonium giganteum
Typhonium trifoliatum
Acanthopanax senticosus
Acanthopanax sessiliflorus var. parviceps
Acanthopanax sessiliflorus var. sessiliflorus
Aralia continentalis
Aralia elata
Kalopanax septemlobus
Panax ginseng
Panax quinquefolius
Aristolochia contorta
Cynanchum amplexicaule
Cynanchum atratum
Cynanchum auriculatum
Cynanchum bungei
Cynanchum chinense
Cynanchum inamoenum
Cynanchum paniculatum
Cynanchum purpureum
Cynanchum thesioides
Cynanchum versicolor
Periploca sepium
Impatiens furcillata
Impatiens noli-tangere
Begonia grandis
Begonia grandis subsp. grandis
Berberis amurensis
Berberis beijingensis
Berberis dasystachya
Berberis dielsiana
Berberis hersii
Berberis poiretii
Berberis sibirica
Caulophyllum robustum
Alnus japonica
Betula albosinensis
Betula chinensis
Betula costata
Betula dahurica
Betula platyphylla
Betula utilis
Carpinus cordata
Carpinus turczaninowii
Corylus heterophylla
Corylus mandshurica
Ostrya japonica
Ostryopsis davidiana
Campsis grandiflora
Catalpa bungei
Catalpa fargesii
Catalpa ovata
Incarvillea sinensis
Arnebia guttata
Bothriospermum chinense
Bothriospermum kusnezowii
Bothriospermum secundum
Cynoglossum divaricatum
Eritrichium borealisinense
Eritrichium mandshuricum
Lappula consanguinea
Lappula myosotis
Lappula shanhsiensis
Lithospermum arvense
Lithospermum erythrorhizon
Mertensia davurica
Myosotis bothriospermoides
Myosotis caespitosa
Stenosolenium saxatile
Trigonotis myosotidea
Trigonotis peduncularis
Trigonotis radicans
Butomus umbellatus
Adenophora borealis
Adenophora divaricata
Adenophora elata
Adenophora gmelinii
Adenophora hunanensis subsp. hunanensis
Adenophora paniculata
Adenophora polyantha
Adenophora tetraphylla
Adenophora trachelioides subsp. trachelioides
Adenophora wawreana
Adenophora wulingshanica
Campanula puncatata
Codonopsis pilosula var. pilosula
Lobelia sessilifolia
Platycodon grandiflorus
Abelia biflora
Abelia dielsii
Linnaea borealis
Lonicera caerulea var. edulis
Lonicera chrysantha subsp. chrysantha
Lonicera elisae
Lonicera ferdinandii
Lonicera fragrantissima
Lonicera hispida
Lonicera japonica var. japonica
Lonicera maackii var. maackii
Lonicera microphylla
Lonicera oblata
Lonicera serreana
Lonicera szechuanica
Lonicera tatarinowii
Lonicera tragophylla
Sambucus williamsii var. williamsii
Triosteum pinnatifidum
Viburnum dilatatum var. dilatatum
Viburnum farreri
Viburnum mongolicum
Viburnum schensianum subsp. schensianum
Arenaria capillaris
Arenaria grueningiana
Arenaria juncea
Arenaria serpyllifolia
Cerastium arvense var. angustifolium
Cerastium falcatum
Cerastium fontanum
Cerastium limprichtii
Dianthus chinensis
Dianthus longicalyx
Dianthus superbus
Gypsophila davurica
Gypsophila licentiana
Gypsophila oldhamiana
Gypsophila tschiliensis
Lychnis cognata
Lychnis fulgens
Lychnis senno
Moehringia lateriflora
Myosoton aquaticum
Pseudostellaria davidii
Pseudostellaria heterantha
Pseudostellaria heterophylla
Pseudostellaria japonica
Pseudostellaria sylvatica
Sagina japonica
Silene aprica
Silene firma
Silene fortunei
Silene gonosperma
Silene himalayensis
Silene jenisseensis
Silene repens
Silene tatarinowii
Stellaria cherleriae
Stellaria chinensis
Stellaria dichotoma
Stellaria discolor
Stellaria filicaulis
Stellaria infracta
Stellaria longifolia
Stellaria media
Stellaria palustris
Stellaria radians
Stellaria umbellata
Stellaria vestita
Celastrus angulatus
Celastrus flagellaris
Celastrus orbiculatus
Euonymus alatus
Euonymus fortunei
Euonymus giraldii
Euonymus japonicus
Euonymus maackii
Euonymus macropterus
Euonymus nanoides
Euonymus przwalskii
Euonymus semenovii
Ceratophyllum demersum
Agriophyllum squarrosum
Atriplex centralasiatica
Atriplex fera
Atriplex patens
Atriplex sibirica
Axyris amaranthoides
Axyris hybrida
Bassia dasyphylla
Chenopodium acuminatum
Chenopodium album
Chenopodium bryoniaefolium
Chenopodium glaucum
Chenopodium gracilispicum
Chenopodium hybridum
Chenopodium prostratum
Chenopodium serotinum
Chenopodium strictum
Chenopodium urbicum
Corispermum candelabrum
Corispermum chinganicum
Corispermum declinatum
Corispermum platypterum
Corispermum puberulum
Corispermum stauntonii
Kalidium cuspidatum
Kalidium foliatum
Kochia prostrata
Salicornia europaea
Salsola collina
Salsola komarovii
Salsola ruthenica
Suaeda corniculata
Suaeda glauca
Suaeda prostrata
Suaeda salsa
Chloranthus japonicus
Commelina bengalensis
Streptolirion volubile
Achillea alpina
Achillea asiatica
Achillea ptarmicoides
Acroptilon repens
Adenocaulon himalaicum
Ajania parviflora
Anaphalis aureo-punctata
Anaphalis hancockii
Arctium lappa
Artemisia anethifolia
Artemisia anethoides
Artemisia angustissima
Artemisia argyi
Artemisia brachyloba
Artemisia capillaris
Artemisia carvifolia
Artemisia desertorum
Artemisia dracunculus
Artemisia eriopoda
Artemisia fauriei
Artemisia frigida
Artemisia gansuensis
Artemisia giraldii
Artemisia halodendron
Artemisia igniaria
Artemisia integrifolia
Artemisia japonica
Artemisia kanashiroi
Artemisia keiskeana
Artemisia lancea
Artemisia lavandulaefolia
Artemisia leucophylla
Artemisia macilenta
Artemisia manshurica
Artemisia medioxima
Artemisia mongolica
Artemisia nakai
Artemisia ordosica
Artemisia oxycephala
Artemisia palustris
Artemisia princeps
Artemisia pubescens
Artemisia rubripes
Artemisia sacrorum
Artemisia scoparia
Artemisia selengensis
Artemisia sieversiana
Artemisia stolonifera
Artemisia subulata
Artemisia sylvatica
Artemisia tanacetifolia
Artemisia verbenacea
Artemisia verlotorum
Artemisia viridisquama
Artemisia wudanica
Aster alpinus
Aster farreri
Aster flaccidus
Aster tataricus
Atractylodes lancea
Bidens bipinnata
Bidens biternata
Bidens cernua
Bidens parviflora
Bidens tripartita
Brachyactis ciliata
Callistephus chinensis
Carduus acanthoides
Carduus crispus
Carpesium abrotanoides
Carpesium cernuum
Carpesium macrocephalum
Centipeda minima
Chorisis repens
Cirsium chinense
Cirsium hupehense
Cirsium japonicum
Cirsium leo
Cirsium maackii
Cirsium pendulum
Cirsium salicifolium
Cirsium setosum
Cirsium shansiense
Cirsium vlassovianum
Conyza canadensis
Crepis crocea
Dendranthema chanetii
Dendranthema dichrum
Dendranthema indicum
Dendranthema naktongense
Dendranthema oreastrum
Dendranthema zawadskii
Doellingeria scaber
Echinops dissectus
Echinops gmelini
Echinops latifolius
Echinops pseudosetifer
Eclipta prostrata
Erigeron acer
Erigeron annuus
Erigeron elongatus
Erigeron kamtschaticus
Eupatorium lindleyanum
Filifolium sibiricum
Gnaphalium baicalense
Hemistepta lyrata
Heteropappus altaicus
Heteropappus meyendorffii
Heteropappus tataricus
Hieracium umbellatum
Hypochaeris ciliata
Inula britanica
Inula japonica
Inula lineariifolia
Inula salsoloides
Ixeridium chinense
Ixeridium gramineum
Ixeridium graminifolium
Ixeridium sonchifolium
Ixeridium strigosum
Kalimeris integrifolia
Kalimeris lautureana
Kalimeris mongolica
Leontopodium leontopodioides
Leontopodium longifolium
Leontopodium smithianum
Ligularia fischeri
Ligularia hopeiensis
Ligularia intermedia
Ligularia mongolica
Ligularia sagitta
Ligularia sibirica
Ligularia stenocephala
Ligularia xanthotricha
Mulgedium tataricum
Myripnois dioica
Olgaea lomonosowii
Olgaea tangutica
Opisthopappus longilobus
Paraixeris denticulata
Paraixeris pinnatipartita
Paraixeris serotina
Parasenecio ambiguus
Parasenecio hastatus
Picris hieracioides
Picris japonica
Prenanthes macrophylla
Prenanthes tatarinowii
Pterocypsela indica
Pterocypsela laciniata
Pterocypsela raddeana
Pterocypsela triangulata
Saussurea acromelaena
Saussurea amara
Saussurea baicalensis
Saussurea chinensis
Saussurea chinnampoensis
Saussurea chowana
Saussurea incisa
Saussurea iodostegia
Saussurea japonica
Saussurea mongolica
Saussurea nivea
Saussurea paleata
Saussurea parviflora
Saussurea pectinata
Saussurea pulchella
Saussurea salicifolia
Saussurea sclerolepis
Saussurea tangutica
Saussurea ussuriensis
Scorzonera albicaulis
Scorzonera austriaca
Scorzonera divaricata
Scorzonera mongolica
Scorzonera sinensis
Senecio ambraceus
Senecio argunensis
Senecio dubitabilis
Senecio nemorensis
Serratula centauroides
Serratula chanetii
Serratula coronata
Serratula cupuliformis
Serratula polycephala
Serratula strangulata
Siegesbeckia pubescens
Sinacalia tangutica
Solidago pacifica
Sonchus brachyotus
Sonchus oleraceus
Sonchus transcaspicus
Sonchus uliginosus
Stemmacantha uniflora
Syneilesis aconitifolia
Synurus deltoides
Taraxacum asiaticum
Taraxacum borealisinense
Taraxacum brassicaefolium
Taraxacum coreanum
Taraxacum mongolicum
Taraxacum nutans
Taraxacum platypecidum
Taraxacum variegatum
Tephroseris kirilowii
Tephroseris palustris
Tephroseris subdentata
Tripleurospermum limosum
Turczaninowia fastigiata
Tussilago farfara
Xanthium mongolicum
Xanthium sibiricum
Youngia tenuicaulis
Youngia tenuifolia
Calystegia hederacea
Calystegia pellita
Calystegia soldanella
Convolvulus ammannii
Convolvulus arvensis
Convolvulus tragacanthoides
Cuscuta australis
Cuscuta campestris
Cuscuta chinensis
Cuscuta japonica
Cuscuta lupuliformis
Merremia sibirica
Bothrocaryum controversum
Swida alba
Swida bretschneideri var. bretschneideri
Swida bretschneideri var. crispa
Swida bretschneideri var. gracilis
Swida walteri
Hylotelephium erythrostictum
Hylotelephium mongolicum
Hylotelephium pallescens
Hylotelephium pseudospectabile
Hylotelephium spectabile
Hylotelephium tatarinowii
Hylotelephium verticillatum
Orostachys chanetii
Rhodiola dumulosa
Rhodiola kirilowii
Rhodiola rosea
Sedum sarmentosum
Sedum stellariifolium
Tillaea mongolica
Actinostemma tenerum var. tenerum
Bolbostemma paniculatum
Schizopepon bryoniaefolius
Thladiantha dubia
Juniperus rigida
Platycladus orientalis
Blysmus sinocompressus var. nodosus
Blysmus sinocompressus var. sinocompressus
Bulbostylis barbata
Bulbostylis densa
Carex amgunensis
Carex arnellii
Carex augustinowiczii
Carex callitrichos var. nana
Carex capillaris
Carex chlorostachys var. chlorostachys
Carex cranaocarpa
Carex cryptocarpa
Carex dispalata
Carex duriuscula subsp. rigescens
Carex egena
Carex forficula
Carex gotoi
Carex hancockiana
Carex heterolepis
Carex heterostachya
Carex jaluensis
Carex japonica
Carex karoi
Carex kobomugi
Carex lanceolata var. lanceolata
Carex leiorhyncha
Carex lithophila
Carex montis-Wutaii
Carex neurocarpa
Carex onoei
Carex orthostachys
Carex pediformis var. pediformis
Carex peiktusanii
Carex pisiformis
Carex planiculmis
Carex pumila
Carex quadriflora
Carex raddei
Carex remotiuscula
Carex rugulosa
Carex scabrifolia
Carex serreana
Carex siderosticta var. siderosticta
Carex subpumila
Carex tangiana
Carex tangii
Cyperus amuricus
Cyperus difformis
Cyperus fuscus f. fuscus
Cyperus fuscus f. pallescens
Cyperus fuscus f. virescens
Cyperus glomeratus
Cyperus iria
Cyperus michelianus
Cyperus microiria
Cyperus nipponicus
Cyperus orthostachyus var. orthostachyus
Cyperus rotundus var. rotundus
Fimbristylis bisumbellata
Fimbristylis dichotoma f. annua
Fimbristylis dichotoma f. depauperata
Fimbristylis dichotoma f. dichotoma
Fimbristylis miliacea
Fimbristylis squarrosa
Fimbristylis stauntoni
Fimbristylis subbispicata
Juncellus pannonicus
Kobresia filifolia
Kobresia pusilla
Kobresia pygmaea var. pygmaea
Kyllinga brevifolia var. leiolepis
Pycreus globosus var. globosus
Pycreus globosus var. nilagiricus
Pycreus globosus var. strictus
Pycreus sanguinolentus f. rubro-marginatus
Pycreus sanguinolentus f. sanguinolentus
Scirpus juncoides var. juncoides
Scirpus planiculmis
Scirpus pumilus
Scirpus sylvaticus var. maximowiczii
Scirpus triangulatus var. triangulatus
Scirpus validus var. validus
Dioscorea nipponica
Dipsacus japonicus
Scabiosa comosa var. comosa
Scabiosa comosa var. lachnophylla
Scabiosa tschiliensis var. superba
Scabiosa tschiliensis var. tschiliensis
Diospyros lotus
Elaeagnus angustifolia
Elaeagnus multiflora
Elaeagnus umbellata
Hippophae rhamnoides
Ephedra equisetina
Ephedra intermedia
Ephedra monosperma
Ephedra sinica
Rhododendron mariesii
Rhododendron micranthum
Rhododendron mucronulatum
Acalypha australis
Acalypha brachystachya
Euphorbia esula
Euphorbia helioscopia
Euphorbia humifusa
Euphorbia hylonoma
Euphorbia kansuensis
Euphorbia lathylris
Euphorbia maculata
Euphorbia pekinensis
Flueggea suffruticosa
Flueggea virosa
Leptopus nanus
Phyllanthus urinaria
Phyllanthus virgatus
Speranskia cantonensis
Speranskia tuberculata
Euptelea pleiospermum
Castanea mollissima
Quercus acutissima
Quercus aliena
Quercus dentata
Quercus mongolica
Quercus variabilis
Centaurium pulchellum
Comastoma falcatum
Gentiana burkillii
Gentiana dahurica
Gentiana macrophylla
Gentiana manshurica
Gentiana pseudoaquatica
Gentiana squarrosa
Gentiana tenuicaulis
Gentiana triflora
Gentiana yokusai
Gentiana zollingeri
Gentianella acuta
Gentianopsis barbata
Gentianopsis paludosa
Halenia corniculata
Lomatogonium carinthiacum
Lomatogonium rotatum
Menyanthes trifoliata
Nymphoides indica
Pterygocalyx volubilis
Swertia bimaculata
Swertia dichotoma
Swertia diluta
Swertia erythrosticta
Swertia pseudochinensis
Erodium cicutarium
Erodium stephanianum
Geranium dahuricum
Geranium platyanthum
Geranium sibiricum
Geranium wilfordii
Geranium wlassowianum
Boea hygrometrica
Ginkgo biloba
Achnatherum extremiorientale
Achnatherum nakaii
Achnatherum pekinense
Achnatherum pubicalyx
Achnatherum sibiricum
Achnatherum splendens
Aeluropus sinensis
Agropyron cristatum
Agropyron sibiricum
Agrostis clavata
Agrostis divaricatissima
Agrostis gigantea
Alopecurus aequalis
Alopecurus brachystachyus
Aristida adscensionis
Arthraxon hispidus
Arundinella anomala
Arundinella hirta
Avena fatua
Avena sativa
Beckmannia syzigachne
Bothriochloa ischaemum
Brachypodium pinnatum
Bromus hordeaceus
Bromus inermis
Bromus japonicus
Bromus marginatus
Bromus pectinatus
Bromus sibiricus
Calamagrostis epigeios var. epigeios
Calamagrostis macrolepis
Calamagrostis pseudophragmites
Capillipedium parviflorum
Catabrosa aquatica
Chloris virgata
Cleistogenes caespitosa
Cleistogenes chinensis
Cleistogenes hackeli var. hackeli
Cleistogenes hackeli var. nakai
Cleistogenes hancei
Cleistogenes kitagawai var. foliosa
Cleistogenes longiflora
Cleistogenes polyphylla
Cleistogenes squarrosa
Coix chinensis var. chinensis
Coix lacryma-jobi var. lacryma-jobi
Crypsis aculeata
Crypsis schoenoides
Cymbopogon goeringii
Dactylis glomerata
Deschampsia caespitosa var. caespitosa
Deyeuxia arundinacea var. arundinacea
Deyeuxia arundinacea var. brachytricha
Deyeuxia arundinacea var. hirsuta
Deyeuxia arundinacea var. latifolia
Deyeuxia arundinacea var. sciuroides
Deyeuxia hakonensis
Deyeuxia langsdorffii
Deyeuxia neglecta
Diarrhena manshurica
Digitaria chrysoblephara
Digitaria ciliaris
Digitaria ischaemum
Digitaria sanguinalis
Digitaria violascens
Diplachne fusca
Echinochloa caudata
Echinochloa colonum
Echinochloa crusgali var. crusgali
Echinochloa crusgali var. mitis
Echinochloa crusgali var. praticola
Echinochloa crusgali var. zelayensis
Echinochloa hispidula
Echinochloa oryzoides
Eleusine indica
Elymus cylindricus
Elymus dahuricus
Elymus excelsus
Elymus nutans
Elymus sibiricus
Elytrigia repens
Enneapogon borealis
Eragrostis autumnalis
Eragrostis cilianensis
Eragrostis ferruginea
Eragrostis minor
Eriochloa villosa
Festuca dahurica
Festuca extremiorientalis
Festuca kirilowii
Festuca kryloviana
Festuca litvnovii
Glyceria leptolepis
Glyceria triflora
Helictotrichon schellianum
Hemarthria altissima
Hierochloe glabra
Hierochloe odorata var. odorata
Hierochloe odorata var. pubescens
Hordeum brevisubulatum
Hystrix komarovii
Imperata cylindrica
Isachne globosa
Isachne globosa var. globosa
Ischaemum aristatum
Koeleria cristata var. cristata
Leersia japonica
Leucopoa albida
Leymus chinensis
Leymus mollis
Leymus secalinus
Lolium multiflorum
Lolium persicum
Lolium temulentum
Melica Onoei
Melica radula
Melica scabrosa
Melica turczaninowiana
Melica virgata
Microstegium nudum
Microstegium vimineum
Milium effusum
Miscanthus jinxianensis
Miscanthus sinensis
Muhlenbergia curviaristata
Muhlenbergia hugelii
Muhlenbergia japonica
Oplismenus undulatifolius
Orthoraphium grandifolium
Oryzopsis chinensis
Pennisetum alopecuroides
Pennisetum centrasiaticum var. centrasiaticum
Perotis hordeiformis
Phacelurus latifolius
Phaenosperma globosa
Phalaris arundinacea
Phleum pratense
Phyllostachys flexuosa
Phyllostachys sulphurea cv. robert
Phyllostachys sulphurea cv. viridis
Poa angustifolia
Poa annua
Poa araratica
Poa arctica
Poa attenuata
Poa compressa
Poa debilior
Poa grandispica
Poa hengshanica
Poa hisauchii
Poa ianthina
Poa lepta
Poa longiglumis
Poa nemoralis
Poa nepalensis
Poa palustris
Poa pilipes
Poa plurifolia
Poa pratensis
Poa schoenites
Poa sibirica
Poa sinoglauca
Poa sphondylodes
Poa szechuensis
Poa tangii
Poa trivialis
Poa urssulensis
Poa versicolor
Polypogon fugax
Polypogon monspeliensis
Ptilagrostis mongholica
Puccinellia chinampoensis
Puccinellia distans
Puccinellia hauptiana
Puccinellia jeholensis
Puccinellia micrandra
Puccinellia tenuiflora
Roegneria aliena
Roegneria barbicalla var. barbicalla
Roegneria barbicalla var. pubifolia
Roegneria barbicalla var. pubinodis
Roegneria ciliaris var. ciliaris
Roegneria ciliaris var. lasiophylla
Roegneria ciliaris var. submutica
Roegneria hondai
Roegneria kamoji var. kamoji
Roegneria minor
Roegneria nakaii
Roegneria pendulina var. pendulina
Roegneria turczaninovii var. pohuashanensis
Roegneria turczaninovii var. tenuiseta
Roegneria turczaninovii var. turczaninovii
Saccharum arundinaceum
Schizachne callosa
Schizachyrium brevifolium
Setaria arenaria
Setaria glauca var. glauca
Setaria viridis
Spartina alterniflora
Spodiopogon sibiricus
Stipa baicalensis
Stipa breviflora
Stipa bungeana
Stipa capillata
Stipa caucasica
Stipa glareosa
Stipa grandis
Stipa przewalskyi
Stipa sareptana
Stipa tianschanica
Themeda japonica
Themeda triandra
Tragus berteronianus
Tragus racemosus
Triarrhena sacchariflora
Tripogon chinensis
Trisetum sibiricum
Trisetum spicatum
Zizania latifolia
Zoysia japonica
Zoysia sinica
Hypericum ascyron
Hypericum attenuatum
Hypericum monogynum
Hypericum perforatum
Haloragis micrantha
Myriophyllum propinquum
Myriophyllum verticillatum
Hippuris vulgaris
Hydrilla verticillata var. verticillata
Hydrocharis dubia
Ottelia alismoides
Belamcanda chinensis
Iris dichotoma
Iris lactea
Iris ruthenica
Iris tenuifolia
Iris ventricosa
Juglans mandshurica
Juglans regia
Pterocarya stenoptera
Juncus alatus
Juncus articulatus
Juncus bufonius
Juncus castaneus
Juncus effusus
Juncus papillosus
Juncus taonanensis
Juncus triglumis
Juncus turczaninowii
Luzula oligantha
Agastache rugosa
Ajuga ciliata var. chanetii
Ajuga linearifolia
Ajuga lupulina var. lupulina
Ajuga multiflora var. multiflora
Ajuga nipponensis
Amethystea caerulea
Clinopodium polycephalum
Clinopodium urticifolium
Dracocephalum argunense
Dracocephalum moldavica
Dracocephalum rupestre
Elsholtzia ciliata
Elsholtzia densa
Elsholtzia feddei
Elsholtzia splendens
Elsholtzia stauntoni
Glechoma biondiana var. glabrescens
Glechoma longituba
Lagopsis supina
Lamium barbatum
Leonurus macranthus
Leonurus pseudomacranthus
Leonurus sibiricus
Leonurus villosissimus
Loxocalyx urticifolius var. urticifolius
Lycopus europaeus var. europaeus
Lycopus lucidus var. hirtus
Lycopus lucidus var. lucidus
Nepeta prattii
Phlomis dentosa var. dentosa
Phlomis dentosa var. glabrescens
Phlomis jeholensis
Phlomis maximowiczii
Phlomis mongolica var. mongolica
Phlomis umbrosa var. umbrosa
Salvia miltiorrhiza var. charbonnelii
Salvia miltiorrhiza var. miltiorrhiza
Salvia umbratica
Scutellaria baicalensis
Scutellaria barbata
Scutellaria macrodonta
Scutellaria pekinensis var. pekinensis
Scutellaria regeliana var. regeliana
Scutellaria scordifolia var. ammophila
Scutellaria scordifolia var. puberula
Scutellaria scordifolia var. scordifolia
Scutellaria scordifolia var. wulingshanensis
Scutellaria strigillosa
Scutellaria viscidula
Stachys baicalensis var. hispidula
Stachys chinensis
Stachys japonica
Stachys sieboldii var. sieboldii
Teucrium japonicum var. microphyllum
Teucrium ussuriense
Thymus mongolicus
Thymus quinquecostatus var. przewalskii
Thymus quinquecostatus var. quinquecostatus
Akebia trifoliata subsp. trifoliata
Aeschynomene indica
Albizia julibrissin
Albizia kalkora
Amphicarpaea edgeworthii
Astragalus adsurgens
Astragalus capillipes
Astragalus chinensis
Astragalus chrysopterus
Astragalus discolor
Astragalus hancockii
Astragalus melilotoides
Astragalus membranaceus var. mongholicus
Astragalus moellendorffii var. moellendorffii
Astragalus purdomii
Astragalus tataricus
Caesalpinia decapetala
Caragana arborescens
Caragana jubata var. biaurita
Caragana jubata var. jubata
Caragana leveillei
Caragana manshurica
Caragana opulens
Caragana pekinensis
Caragana sinica
Caragana stenophylla
Caragana stipitata
Caragana zahlbruckneri
Cassia nomame
Cercis chinensis
Crotalaria sessiliflora
Gleditsia japonica var. japonica
Gleditsia microphylla
Gleditsia sinensis
Glycine soja
Glycyrrhiza glabra
Glycyrrhiza squamulosa
Gueldenstaedtia maritima
Gueldenstaedtia stenophylla
Gueldenstaedtia taihangensis
Hedysarum brachypterum
Hedysarum chinense
Hedysarum inundatum
Hedysarum polybotrys var. alaschanicum
Indigofera amblyantha
Indigofera bungeana
Indigofera kirilowii
Lathyrus davidii
Lathyrus japonicus f. japonicus
Lathyrus japonicus f. pubescens
Lespedeza bicolor
Lespedeza caraganae
Lespedeza cyrtobotrya
Lespedeza floribunda
Lespedeza formosa
Lespedeza inschanica
Lespedeza juncea
Lespedeza potaninii
Lespedeza tomentosa
Lespedeza virgata var. virgata
Maackia amurensis
Medicago lupulina
Medicago ruthenica
Medicago sativa
Medicago varia
Melilotus dentata subsp. sibirica
Oxytropis bicolor var. bicolor
Oxytropis ciliata
Oxytropis coerulea
Oxytropis hirta var. hirta
Oxytropis leptophylla var. leptophylla
Oxytropis moellendorffii
Oxytropis myriophylla
Oxytropis ochrantha var. ochrantha
Oxytropis racemosa f. racemosa
Oxytropis subfalcata var. albiflora
Oxytropis subfalcata var. subfalcata
Oxytropis trichophora
Pueraria lobata var. lobata
Sophora flavescens var. kronei
Sphaerophysa salsula
Thermopsis alpina
Thermopsis chinensis
Thermopsis lanceolata var. lanceolata
Trifolium lupinaster
Vicia amoena var. oblongifolia
Vicia amoena var. sericea
Vicia angustifolia
Vicia cracca var. cracca
Vicia japonica
Vicia kioshanica
Vicia sativa
Wisteria sinensis f. sinensis
Wisteria venusta
Wisteria villosa
Lemna minor
Lemna trisulca
Spirodela polyrrhiza
Utricularia vulgaris
Aletris spicata
Allium anisopodium
Allium bidentatum
Allium chiwui
Allium condensatum
Allium eduardii
Allium longistylum
Allium macrostemon
Allium monanthum
Allium neriniflorum
Allium polyrhizum
Allium ramosum
Allium senescens
Allium tenuissimum
Allium thunbergii
Allium tubiflorum
Allium victorialis
Allium yanchiense
Anemarrhena asphodeloides
Asparagus brachyphyllus
Asparagus cochinchinensis
Asparagus dauricus
Asparagus longiflorus
Asparagus oligoclonos
Asparagus schoberioides
Asparagus trichophyllus
Clintonia udensis
Convallaria majalis
Fritillaria maximowiczii
Gagea pauciflora
Hemerocallis citrina
Hemerocallis esculenta
Hemerocallis fulva
Hemerocallis fulva var. fulva
Hemerocallis lilioasphodelus
Hemerocallis minor
Hosta plantaginea
Lilium brownii
Lilium concolor
Lilium dauricum
Lilium lancifolium
Lilium leichtlinii var. maximowiczii
Lilium pumilum
Liriope graminifolia
Liriope spicata
Lloydia serotina
Lloydia tibetica
Maianthemum bifolium
Ophiopogon japonicus
Paris verticillata
Polygonatum acuminatifolium
Polygonatum humile
Polygonatum involucratum
Polygonatum macropodium
Polygonatum megaphyllum
Polygonatum odoratum
Polygonatum sibiricum
Polygonatum stenophyllum
Smilax riparia
Smilax scobinicaulis
Smilax stans
Veratrum maackii
Veratrum nigrum
Zigadenus sibiricus
Linum perenne
Linum stelleroides
Buddleja alternifolia
Gardneria multiflora
Loranthus tanakae
Ammannia arenaria
Ammannia baccifera
Lagerstroemia indica
Lythrum intermedium
Lythrum salicaria
Lythrum virgatum
Schisandra chinensis
Abelmoschus manihot var. manihot
Abutilon theophrasti
Hibiscus syriacus
Hibiscus trionum
Malva rotundifolia
Malva verticillata
Melia azedarach
Toona sinensis
Broussonetia papyrifera
Cudrania tricuspidata
Fatoua villosa
Ficus sarmentosa
Humulus scandens
Morus australis
Morus australis var. australis
Morus cathayana
Morus mongolica
Morus mongolica var. mongolica
Najas marina var. marina
Najas minor
Zannichellia palustris var. palustris
Zannichellia palustris var. pedicellata
Euryale ferox
Nelumbo nucifera
Nymphaea alba
Nymphaea tetragona
Chionanthus retusus
Forsythia suspensa
Fraxinus bungeana
Fraxinus mandschurica
Jasminum floridum
Syringa oblata
Syringa pubescens
Syringa villosa
Circaea alpina
Circaea alpina subsp. alpina
Circaea cordata
Circaea mollis
Epilobium amurense
Epilobium fastigiatoramosum
Epilobium hirsutum
Epilobium minutiflorum
Epilobium palustre
Epilobium parviflorum
Epilobium platystigmatosum
Gaura parviflora
Ludwigia epilobioides
Oenothera biennis
Oenothera glazioviana
Amitostigma gracile
Cleisostoma scolopendrifolium
Coeloglossum viride
Cypripedium guttatum
Cypripedium macranthum
Dendrobium hancockii
Epipactis helleborine
Epipactis xanthophaea
Goodyera repens
Gymnadenia conopsea
Habenaria linearifolia
Habenaria schindleri
Herminium alaschanicum
Herminium monorchis
Liparis japonica
Listera puberula var. puberula
Malaxis monophyllos
Neottia acuminata
Neottia camtschatea
Neottianthe angustifolia
Neottianthe cucullata
Orchis roborowskii
Orchis tschiliensis
Platanthera chlorantha
Platanthera hologlottis
Platanthera metabifolia
Spiranthes sinensis
Tulotis fuscescens
Tulotis ussuriensis
Orobanche amoena
Orobanche cernua
Orobanche coerulescens
Orobanche ombrochares
Orobanche pycnostachya
Oxalis corniculata
Chelidonium majus
Corydalis bungeana
Corydalis caudata
Corydalis chanetii
Corydalis edulis
Corydalis fangshanensis
Corydalis gamosepala
Corydalis giraldii
Corydalis hsiaowutaishanensis
Corydalis incisa
Corydalis ochotensis
Corydalis ophiocarpa
Corydalis pallida var. pallida
Corydalis raddeana
Corydalis speciosa
Corydalis turtschaninovii
Dicranostigma leptopodum
Hylomecon japonica var. subincisa
Hypecoum erectum
Hypecoum leptocarpum
Trapella sinensis
Phytolacca acinosa
Abies nephrolepis
Larix gmelinii
Picea meyeri
Picea wilsonii
Plantago depressa subsp. turczaninowii
Plantago major
Plantago maritima subsp. ciliata
Limonium bicolor
Limonium sinense
Polygala japonica
Polygala sibirica
Polygala tatarinowii
Polygala tenuifolia
Atraphaxis manshurica
Fallopia convolvulus
Fallopia dentatoalata
Fallopia dumetorum
Fallopia multiflora
Polygonum alpinum
Polygonum amphibium
Polygonum angustifolium
Polygonum aviculare
Polygonum aviculare var. aviculare
Polygonum bistorta
Polygonum bungeanum
Polygonum dissitiflorum
Polygonum divaricatum
Polygonum glaciale
Polygonum hastato-sagittatum
Polygonum hydropiper
Polygonum lapathifolium
Polygonum longisetum
Polygonum maackianum
Polygonum nepalense
Polygonum orientale
Polygonum perfoliatum
Polygonum persicaria
Polygonum plebeium
Polygonum rigidum
Polygonum senticosum
Polygonum sibiricum
Polygonum suffultum
Polygonum thunbergii
Polygonum viscoferum
Polygonum viviparum
Pteroxygonum giraldii
Rumex acetosella
Rumex amurensis
Rumex chalepensis
Rumex crispus
Rumex dentatus
Rumex gmelinii
Rumex japonicus
Rumex longifolius
Rumex maritimus
Rumex microcarpus
Rumex obtusifolius
Rumex patientia
Rumex pseudonatronatus
Monochoria korsakowii
Monochoria vaginalis
Portulaca oleracea
Phyllospadix iwatensis
Potamogeton cristatus
Potamogeton distinctus
Potamogeton lucens
Potamogeton maackianus
Potamogeton malaianus
Potamogeton perfoliatus
Potamogeton pusillus
Triglochin maritimum
Triglochin palustre
Zostera japonica
Zostera marina
Androsace incana
Androsace septentrionalis
Androsace umbellata
Cortusa matthioli
Glaux maritima
Lysimachia barystachys
Lysimachia clethroides
Lysimachia pentapetala
Primula maximowiczii
Primula saxatilis
Trientalis europaea
Pyrola calliantha
Pyrola incarnata
Pyrola japonica
Pyrola renifolia
Pyrola rotundifolia
Aconitum alboviolaceum
Aconitum barbatum
Aconitum coreanum
Aconitum kusnezoffii
Aconitum leucostomum
Aconitum paniculigerum
Aconitum sinomontanum
Aconitum smithii
Aconitum umbrosum
Actaea asiatica
Actaea erythrocarpa
Anemone cathayensis
Anemone rivularis
Anemone tomentosa
Aquilegia oxysepala
Aquilegia oxysepala var. oxysepala
Aquilegia viridiflora
Aquilegia yabeana
Batrachium bungei
Caltha palustris
Cimicifuga dahurica
Cimicifuga simplex
Clematis aethusifolia
Clematis brevicaudata
Clematis fruticosa
Clematis fusca
Clematis heracleifolia
Clematis hexapetala
Clematis intricata
Clematis kirilowii
Clematis macropetala
Clematis peterae
Clematis pinnata
Clematis sibirica
Clematis tatarinowii
Delphinium grandiflorum
Delphinium siwanense
Halerpestes ruthenica
Leptopyrum fumarioides
Paeonia lactiflora
Paeonia obovata
Pulsatilla chinensis
Pulsatilla turczaninovii
Ranunculus chinensis
Ranunculus japonicus
Ranunculus monophyllus
Ranunculus pulchellus
Ranunculus repens
Ranunculus sceleratus
Thalictrum alpinum
Thalictrum aquilegifolium var. sibiricum
Thalictrum baicalense
Thalictrum foeniculaceum
Thalictrum foetidum
Thalictrum macrorhynchum
Thalictrum minus
Thalictrum petaloideum
Thalictrum przewalskii
Thalictrum simplex
Thalictrum squarrosum
Thalictrum tenue
Trollius chinensis
Hovenia dulcis
Rhamnella franguloides
Rhamnus arguta
Rhamnus bungeana
Rhamnus davurica
Rhamnus erythroxylon
Rhamnus globosa
Rhamnus maximovicziana
Rhamnus parvifolia
Rhamnus schneideri
Rhamnus ussuriensis
Rhamnus utilis
Sageretia paucicostata
Ziziphus jujuba
Amygdalus davidiana
Amygdalus persica
Amygdalus triloba
Armeniaca sibirica
Armeniaca vulgaris
Cerasus clarofolia
Cerasus dictyoneura
Cerasus glandulosa
Cerasus humilis
Cerasus japonica
Cerasus serrulata
Cerasus tomentosa
Chamaerhodos canescens
Chamaerhodos erecta
Comarum palustre
Cotoneaster acutifolius
Cotoneaster hebephyllus
Cotoneaster integerrimus
Cotoneaster melanocarpus
Cotoneaster multiflorus
Cotoneaster soongoricus
Cotoneaster submultiflorus
Cotoneaster zabelii
Crataegus aurantia
Crataegus dahurica
Crataegus kansuensis
Crataegus pinnatifida
Crataegus sanguinea
Exochorda giraldii
Exochorda serratifolia
Fragaria orientalis
Malus asiatica
Malus baccata
Malus honanensis
Malus mandshurica
Malus prunifolia
Malus pumila
Malus spectabilis
Padus brachypoda
Padus velutina
Physocarpus amurensis
Potentilla acaulis
Potentilla ancistrifolia
Potentilla anserina
Potentilla betonicifolia
Potentilla bifurca
Potentilla chinensis
Potentilla conferta
Potentilla discolor
Potentilla flagellaris
Potentilla fragarioides
Potentilla freyniana
Potentilla fruticosa
Potentilla fruticosa var. fruticosa
Potentilla glabra
Potentilla glabra var. glabra
Potentilla longifolia
Potentilla multicaulis
Potentilla multifida
Potentilla nivea
Potentilla reptans
Potentilla simulatrix
Potentilla sischanensis
Potentilla supina
Potentilla tanacetifolia
Potentilla verticillaris
Prunus salicina
Prunus simonii
Pyrus betulifolia
Pyrus bretschneideri
Pyrus hopeiensis
Pyrus phaeocarpa
Pyrus serrulata
Pyrus ussuriensis
Rosa acicularis
Rosa bella
Rosa davurica
Rosa helenae
Rosa multiflora
Rosa primula
Rosa xanthina
Rubus corchorifolius
Rubus crataegifolius
Rubus idaeus
Rubus parvifolius
Rubus sachalinensis
Rubus saxatilis
Sanguisorba applanata
Sanguisorba officinalis
Sanguisorba officinalis var. officinalis
Sibbaldia adpressa
Sorbaria kirilowii
Sorbus alnifolia
Sorbus discolor
Sorbus pohuashanensis
Spiraea blumei
Spiraea chamaedryfolia
Spiraea chinensis
Spiraea dahurica
Spiraea dasyantha
Spiraea elegans
Spiraea fritschiana
Spiraea hirsuta
Spiraea media
Spiraea mongolica
Spiraea pubescens
Spiraea rosthornii
Spiraea salicifolia
Spiraea trilobata
Taihangia rupestris
Galium aparine var. echinospermum
Galium aparine var. tenerum
Galium boreale
Galium bungei
Galium davuricum
Galium linearifolium
Galium maximowiczii
Galium palustre
Galium pseudoasprellum
Galium rivale
Galium sungpanense
Galium tenuissimum
Galium trifidum
Galium varum var. asiaticum
Galium varum var. lacteum
Galium varum var. leiophyllum
Galium varum var. trachycarpum
Galium varum var. trachyphyllum
Galium verum
Leptodermis oblonga
Rubia chinensis
Rubia sylvatica
Dictamnus dasycarpus
Haplophyllum dauricum
Phellodendron amurense
Zanthoxylum bungeanum
Zanthoxylum schinifolium
Zanthoxylum simulans
Chosenia arbutifolia
Populus adenopoda
Populus cathayana
Populus davidiana
Populus hsinganica
Populus koreana
Populus maximowiczii
Populus nakaii
Populus pseudomaximowiczii
Populus purdomii
Populus simonii
Populus tomentosa
Salix cathayana
Salix characta
Salix cheilophila
Salix floderusii
Salix gracilior
Salix hylonoma
Salix integra
Salix koreensis
Salix linearistipularis
Salix matsudana
Salix microstachya
Salix pentandra
Salix rorida
Salix sinica
Salix sinopurpurea
Salix taishanensis
Salix wallichiana
Thesium cathaicum
Thesium chinense
Thesium longifolium
Thesium refractum
Cardiospermum halicacabum
Koelreuteria paniculata
Saururus chinensis
Astilbe chinensis
Chrysosplenium chinense
Chrysosplenium flagelliferum
Chrysosplenium pilosum
Chrysosplenium serreanum
Chrysosplenium sinicum
Deutzia grandiflora
Deutzia parviflora
Hydrangea bretschneideri
Hydrangea longipes
Hydrangea longipes var. longipes
Oresitrophe rupifraga
Parnassia oreophila
Parnassia palustris
Penthorum chinense
Philadelphus incanus
Philadelphus pekinensis
Philadelphus schrenkii
Philadelphus sericanthus
Ribes burejense
Ribes himalense
Ribes komarovii
Ribes mandshuricum
Ribes pulchellum
Ribes vilmorinii
Rodgersia aesculifolia
Saxifraga cernua
Saxifraga sibirica
Saxifraga stolonifera
Saxifraga unguiculata
Cymbaria mongolica
Ellisiophyllum pinnatum
Euphrasia pectinata
Euphrasia regelii
Linaria vulgaris
[truncated: 210 more rows]
