# Supplementary material for: Throwing light on dark diversity of vascular plants in China: predicting the distribution of dark and threatened species under global climate change
Source: PeerJ. 2019 Apr 9;7:e6731. doi: 10.7717/peerj.6731 (PMC6461033; doi:10.7717/peerj.6731)
Supplement: Supplemental Information 6 [file peerj-07-6731-s006.zip › Dataset S2/15.csv]

Acer davidii
Acer mono var. mono
Acer pilosum
Acer stenolobum var. stenolobum
Acer truncatum
Alisma gramineum
Alisma orinentale
Alisma plantago-aquatica
Caldesia parnassifolia
Sagittaria natans
Sagittaria trifolia var. trifolia
Achyranthes bidentata var. bidentata f. bidentata
Amaranthus albus
Amaranthus blitoides
Amaranthus retroflexus
Celosia argentea
Apocynum venetum
Acorus calamus var. calamus
Arisaema amurense
Arisaema heterophyllum
Calla palustris
Typhonium trifoliatum
Aristolochia contorta
Cynanchum amplexicaule
Cynanchum atratum
Cynanchum bungei
Cynanchum paniculatum
Cynanchum purpureum
Cynanchum thesioides
Periploca sepium
Impatiens furcillata
Impatiens noli-tangere
Berberis amurensis
Berberis dubia
Berberis poiretii
Berberis sibirica
Alnus mandshurica
Betula chinensis
Betula costata
Betula dahurica
Betula ermanii
Betula fruticosa
Betula gmelinii
Betula middendorfii
Betula ovalifolia
Betula platyphylla
Corylus heterophylla
Corylus mandshurica
Ostryopsis davidiana
Catalpa ovata
Incarvillea potaninii
Incarvillea sinensis
Arnebia guttata
Arnebia szechenyi
Asperugo procumbens
Bothriospermum kusnezowii
Cynoglossum divaricatum
Eritrichium borealisinense
Eritrichium incanum
Eritrichium mandshuricum
Eritrichium thymifolium
Eritrichium thymifolium subsp. thymifolium
Lappula consanguinea
Lappula deserticola
Lappula heteromorpha
Lappula myosotis
Lappula shanhsiensis
Lappula stricta
Lithospermum officinale
Pulmonaria mollissima
Stenosolenium saxatile
Trigonotis peduncularis
Butomus umbellatus
Callitriche hermaphroditica
Callitriche palustris
Adenophora borealis
Adenophora elata
Adenophora gmelinii
Adenophora micrantha
Adenophora ningxianica
Adenophora paniculata
Adenophora polyantha
Adenophora tetraphylla
Adenophora tricuspidata
Adenophora wawreana
Campanula glomerata subsp. cephalotes
Campanula glomerata subsp. daqingshanica
Campanula puncatata
Codonopsis pilosula var. pilosula
Platycodon grandiflorus
Linnaea borealis
Lonicera caerulea var. edulis
Lonicera chrysantha subsp. chrysantha
Lonicera microphylla
Sambucus williamsii var. miquelii
Viburnum mongolicum
Weigela florida
Agrostemma githago
Arenaria androsacae
Arenaria capillaris
Arenaria formosa
Arenaria grueningiana
Arenaria juncea
Arenaria serpyllifolia
Cerastium arvense var. angustifolium
Cerastium arvense var. glabellum
Cerastium falcatum
Cerastium fontanum
Cerastium pusillum
Dianthus chinensis
Dianthus longicalyx
Dianthus repens
Dianthus superbus
Gymnocarpos przewalskii
Gypsophila capituliflora
Gypsophila davurica
Gypsophila desertorum
Gypsophila licentiana
Lepyrodiclis holosteoides
Lychnis cognata
Lychnis fulgens
Minuartia laricina
Moehringia lateriflora
Myosoton aquaticum
Pseudostellaria davidii
Pseudostellaria heterantha
Pseudostellaria heterophylla
Pseudostellaria japonica
Pseudostellaria rupestris
Sagina japonica
Sagina Saginoides
Silene alaschanica
Silene aprica
Silene firma
Silene foliosa
Silene gracilicaulis
Silene graminifolia
Silene jenisseensis
Silene ningxiaensis
Silene orientalimongolica
Silene repens
Silene songarica
Silene tatarinowii
Spergularia media
Stellaria amblyosepala
Stellaria bistyla
Stellaria brachypetala
Stellaria cherleriae
Stellaria crassifolia
Stellaria dichotoma
Stellaria discolor
Stellaria filicaulis
Stellaria infracta
Stellaria longifolia
Stellaria media
Stellaria neglecta
Stellaria palustris
Stellaria petraea
Stellaria radians
Stellaria strongylosepala
Celastrus orbiculatus
Euonymus alatus
Euonymus japonicus
Euonymus maackii
Euonymus nanoides
Euonymus nanus
Ceratophyllum demersum
Agriophyllum squarrosum
Anabasis brevifolia
Atriplex centralasiatica
Atriplex fera
Atriplex laevis
Atriplex patens
Atriplex sibirica
Axyris amaranthoides
Axyris hybrida
Bassia dasyphylla
Chenopodium acuminatum
Chenopodium album
Chenopodium glaucum
Chenopodium hybridum
Chenopodium rubrum
Chenopodium serotinum
Chenopodium urbicum
Corispermum candelabrum
Corispermum chinganicum
Corispermum declinatum
Corispermum dilutum
Corispermum mongolicum
Corispermum patelliforme
Corispermum stauntonii
Corispermum stenolepis
Cornulaca alaschanica
Halogeton arachnoideus
Haloxylon ammodendron
Kalidium cuspidatum
Kalidium foliatum
Kalidium gracile
Kochia prostrata
Salicornia europaea
Salsola arbuscula
Salsola collina
Salsola ikonnikovii
Salsola komarovii
Salsola laricifolia
Salsola monoptera
Salsola passerina
Salsola pellucida
Salsola ruthenica
Suaeda corniculata
Suaeda glauca
Suaeda prostrata
Suaeda przewalskii
Suaeda salsa
Chloranthus japonicus
Helianthemum songaricum
Achillea acuminata
Achillea alpina
Achillea asiatica
Achillea millefolium
Acroptilon repens
Adenocaulon himalaicum
Ajania achilloides
Ajania fruticulosa
Anaphalis aureo-punctata
Arctium lappa
Arctogeron gramineum
Artemisia adamsii
Artemisia anethifolia
Artemisia anethoides
Artemisia argyi
Artemisia argyrophylla
Artemisia austriaca
Artemisia blepharolepis
Artemisia brachyloba
Artemisia caespitosa
Artemisia dalai-lamae
Artemisia demissa
Artemisia desertorum
Artemisia dracunculus
Artemisia dubia
Artemisia eriopoda
Artemisia freyniana
Artemisia frigida
Artemisia gansuensis
Artemisia giraldii
Artemisia globosoides
Artemisia gmelinii
Artemisia halodendron
Artemisia hedinii
Artemisia igniaria
Artemisia integrifolia
Artemisia kanashiroi
Artemisia klementze
Artemisia lagocephala
Artemisia lancea
Artemisia latifolia
Artemisia lavandulaefolia
Artemisia leucophylla
Artemisia littoricola
Artemisia macilenta
Artemisia macrantha
Artemisia maximowicziana
Artemisia medioxima
Artemisia mongolica
Artemisia nakai
Artemisia ordosica
Artemisia oxycephala
Artemisia palustris
Artemisia phaeolepis
Artemisia princeps
Artemisia pubescens
Artemisia rubripes
Artemisia sacrorum
Artemisia scoparia
Artemisia selengensis
Artemisia sericea
Artemisia sieversiana
Artemisia sphaerocephala
Artemisia stolonifera
Artemisia subulata
Artemisia sylvatica
Artemisia tanacetifolia
Artemisia verbenacea
Artemisia verlotorum
Artemisia wudanica
Artemisia xanthochloa
Artemisia xerophytica
Aster flaccidus
Aster tataricus
Asterothamnus alyssoides
Asterothamnus molliusculus
Atractylodes lancea
Bidens bipinnata
Bidens cernua
Bidens parviflora
Bidens tripartita
Brachanthemum fruticulosum
Brachanthemum kirghisorum
Brachanthemum pulvinatum
Brachanthemum titovii
Brachyactis ciliata
Carduus acanthoides
Carduus crispus
Carpesium cernuum
Carpesium macrocephalum
Centipeda minima
Cirsium chinense
Cirsium esculentum
Cirsium pendulum
Cirsium salicifolium
Cirsium setosum
Cirsium vlassovianum
Conyza canadensis
Crepis crocea
Crepis flexuosa
Crepis sibirica
Crepis tectorum
Dendranthema chanetii
Dendranthema indicum
Dendranthema maximowiczii
Dendranthema mongolicum
Dendranthema naktongense
Dendranthema zawadskii
Doellingeria scaber
Doronicum altaicum
Doronicum turkestanicum
Echinops dissectus
Echinops gmelini
Echinops latifolius
Echinops przewalskii
Eclipta prostrata
Elachanthemum intricatum
Erigeron acer
Erigeron elongatus
Erigeron eriocalyx
Erigeron kamtschaticus
Eupatorium lindleyanum
Filifolium sibiricum
Galatella dahurica
Gerbera anandria
Gnaphalium baicalense
Hemistepta lyrata
Heteropappus altaicus
Heteropappus meyendorffii
Heteropappus tataricus
Hieracium hololeion
Hieracium umbellatum
Hieracium virosum
Hippolytia alashanensis
Hippolytia trifida
Hypochaeris ciliata
Inula britanica
Inula japonica
Inula lineariifolia
Inula salicina
Inula salsoloides
Ixeridium gramineum
Ixeridium graminifolium
Ixeridium sonchifolium
Ixeridium strigosum
Jurinea mongolica
Kalimeris incisa
Kalimeris integrifolia
Kalimeris lautureana
Kalimeris mongolica
Karelinia caspia
Leontopodium conglobatum
Leontopodium leontopodioides
Leontopodium longifolium
Leontopodium smithianum
Ligularia fischeri
Ligularia intermedia
Ligularia jamesii
Ligularia mongolica
Ligularia przewalskii
Ligularia sagitta
Ligularia sibirica
Mulgedium tataricum
Myripnois dioica
Olgaea leucophylla
Olgaea lomonosowii
Olgaea tangutica
Parasenecio auriculatus
Parasenecio hastatus
Picris japonica
Prenanthes tatarinowii
Saussurea acuminata
Saussurea alaschanica
Saussurea amara
Saussurea amurensis
Saussurea cana
Saussurea chinnampoensis
Saussurea davurica
Saussurea iodostegia
Saussurea japonica
Saussurea laciniata
Saussurea mongolica
Saussurea neoserrata
Saussurea nivea
Saussurea parviflora
Saussurea pectinata
Saussurea petrovii
Saussurea pinnatidentata
Saussurea pulchella
Saussurea recurvata
Saussurea runcinata
Saussurea salicifolia
Saussurea sclerolepis
Saussurea umbrosa
Saussurea ussuriensis
Scorzonera albicaulis
Scorzonera austriaca
Scorzonera capito
Scorzonera curvata
Scorzonera divaricata
Scorzonera radiata
Scorzonera sinensis
Senecio argunensis
Senecio cannabifolius
Senecio vulgaris
Seriphidium compactum
Seriphidium finitum
Seriphidium mongolorum
Seriphidium nitrosum
Serratula cardunculus
Serratula centauroides
Serratula chanetii
Serratula marginata
Serratula polycephala
Sonchus brachyotus
Sonchus transcaspicus
Sonchus uliginosus
Stemmacantha uniflora
Stilpnolepis centiflora
Syneilesis aconitifolia
Synurus deltoides
Taraxacum asiaticum
Taraxacum borealisinense
Taraxacum brassicaefolium
Taraxacum coreanum
Taraxacum lamprolepis
Taraxacum mongolicum
Taraxacum platypecidum
Taraxacum variegatum
Tephroseris flammea
Tephroseris kirilowii
Tephroseris palustris
Tephroseris subdentata
Tragopogon orientalis
Tripolium vulgare
Tugarinovia mongolica
Tussilago farfara
Xanthium mongolicum
Xanthium sibiricum
Youngia stenoma
Youngia tenuicaulis
Youngia tenuifolia
Calystegia hederacea
Calystegia pellita
Convolvulus ammannii
Convolvulus arvensis
Convolvulus gortschakovii
Convolvulus tragacanthoides
Cuscuta australis
Cuscuta chinensis
Cuscuta europaea
Cuscuta japonica
Cuscuta lupuliformis
Swida alba
Swida bretschneideri var. bretschneideri
Swida bretschneideri var. crispa
Hylotelephium ewersii
Hylotelephium pallescens
Hylotelephium tatarinowii
Orostachys spinosus
Rhodiola dumulosa
Rhodiola stephanii
Tillaea aquatica
Juniperus rigida
Juniperus sibirica
Platycladus orientalis
Cynomorium songaricum
Blysmus sinocompressus var. nodosus
Blysmus sinocompressus var. sinocompressus
Carex angarae
Carex appendiculata var. appendiculata
Carex appendiculata var. saculiformis
Carex aridula
Carex arnellii
Carex caespitosa
Carex callitrichos var. nana
Carex chinganensis
Carex chlorostachys var. chlorostachys
Carex cinerascens
Carex cryptocarpa
Carex curta
Carex diandra
Carex dichroa
Carex dispalata
Carex disperma
Carex drymophila var. abbreviata
Carex drymophila var. drymophila
Carex duriusata subsp. stenophylloides
Carex duriuscula subsp. rigescens
Carex eremopyroides
Carex glaucaeformis
Carex globularis
Carex gotoi
Carex hancockiana
Carex heterolepis
Carex humida
Carex japonica
Carex karoi
Carex kirganica
Carex laevissima
Carex lanceolata var. lanceolata
Carex lasiocarpa
Carex laxa
Carex leiorhyncha
Carex lithophila
Carex meyeriana
Carex mollissima
Carex nervata
Carex neurocarpa
Carex orthostachys
Carex pachyneura
Carex pallida var. angustifolia
Carex pallida var. pallida
Carex pediformis var. pediformis
Carex pseudo-curaica
Carex raddei
Carex reptabunda
Carex rostrata
Carex rugulosa
Carex schmidtii
Carex sedakovii
Carex tenuiflora
Carex tenuiformis
Carex ulobasis
Carex ussuriensis
Carex vanheurckii
Carex vesicaria
Carex yamatsutana
Cyperus fuscus f. fuscus
Cyperus microiria
Eriophorum latifolium
Juncellus pannonicus
Kobresia capillifolia
Kobresia daqingshanica
Kobresia filifolia
Kobresia helanshanica
Kobresia pusilla
Kobresia pygmaea var. pygmaea
Pycreus globosus var. nilagiricus
Pycreus sanguinolentus f. melanocephalus
Pycreus sanguinolentus f. sanguinolentus
Scirpus planiculmis
Scirpus pumilus
Scirpus sylvaticus var. maximowiczii
Scirpus triangulatus var. triangulatus
Scirpus validus var. validus
Dioscorea nipponica
Dipsacus japonicus
Morina chinensis
Scabiosa comosa var. comosa
Scabiosa comosa var. lachnophylla
Scabiosa tschiliensis var. tschiliensis
Aldrovanda vesiculosa
Elaeagnus angustifolia
Elaeagnus umbellata
Hippophae rhamnoides
Empetrum nigrum var. japonicum
Ephedra equisetina
Ephedra intermedia
Ephedra monosperma
Ephedra przewalskii
Ephedra rhytidosperma
Ephedra sinica
Arctous ruber
Chamaedaphne calyculata
Ledum palustre
Phyllodoce caerulea
Rhododendron dauricum
Rhododendron lapponicum
Rhododendron micranthum
Rhododendron mucronulatum
Rhododendron schlippenbachii
Vaccinium microcarpum
Vaccinium uliginosum
Vaccinium vitis-idaea
Eriocaulon robustius
Acalypha australis
Euphorbia esula
Euphorbia fischeriana
Euphorbia humifusa
Euphorbia kansuensis
Euphorbia kozlovii
Euphorbia lathylris
Euphorbia lioui
Euphorbia lucorum
Euphorbia pekinensis
Euphorbia sieboldiana
Flueggea suffruticosa
Speranskia tuberculata
Castanea mollissima
Quercus mongolica
Frankenia pulverulenta
Centaurium pulchellum
Comastoma falcatum
Comastoma polycladum
Gentiana burkillii
Gentiana dahurica
Gentiana decumbens
Gentiana macrophylla
Gentiana manshurica
Gentiana pseudoaquatica
Gentiana scabra
Gentiana squarrosa
Gentiana triflora
Gentiana yokusai
Gentianella acuta
Gentianopsis barbata
Gentianopsis paludosa
Halenia corniculata
Halenia elliptica
Lomatogonium rotatum
Pterygocalyx volubilis
Swertia dichotoma
Swertia diluta
Swertia erythrosticta
Swertia pseudochinensis
Erodium cicutarium
Erodium stephanianum
Erodium tibetanum
Geranium dahuricum
Geranium maximowiczii
Geranium platyanthum
Geranium pratense
Geranium sibiricum
Geranium wilfordii
Geranium wlassowianum
Achnatherum extremiorientale
Achnatherum inebrians
Achnatherum nakaii
Achnatherum pekinense
Achnatherum pubicalyx
Achnatherum sibiricum
Achnatherum splendens
Aeluropus sinensis
Agropyron cristatum
Agropyron desertorum
Agropyron michnoi
Agropyron mongolicum
Agropyron sibiricum
Agrostis clavata
Agrostis divaricatissima
Agrostis gigantea
Agrostis stolonifera
Agrostis trinii
Alopecurus aequalis
Alopecurus arundinaceus
Alopecurus brachystachyus
Alopecurus pratensis
Aristida adscensionis
Arthraxon hispidus
Arundinella anomala
Arundinella hirta
Avena fatua
Avena sativa
Beckmannia syzigachne
Bothriochloa ischaemum
Brachypodium pinnatum
Bromus angrenica
Bromus canadensis
Bromus inermis
Bromus ircutensis
Bromus japonicus
Bromus korotkiji
Bromus paulsenii
Bromus pectinatus
Bromus pumpellianus
Bromus sibiricus
Calamagrostis epigeios var. epigeios
Calamagrostis macrolepis
Calamagrostis pseudophragmites
Catabrosa aquatica
Catabrosa capusii
Chloris virgata
Cleistogenes caespitosa
Cleistogenes chinensis
Cleistogenes hackeli var. nakai
Cleistogenes hancei
Cleistogenes kitagawai var. foliosa
Cleistogenes longiflora
Cleistogenes mucronata
Cleistogenes polyphylla
Cleistogenes ramiflora
Cleistogenes songorica
Cleistogenes squarrosa
Coix lacryma-jobi var. lacryma-jobi
Crypsis aculeata
Crypsis schoenoides
Deschampsia caespitosa var. caespitosa
Deschampsia koelerioides
Deyeuxia arundinacea var. arundinacea
Deyeuxia arundinacea var. brachytricha
Deyeuxia arundinacea var. hirsuta
Deyeuxia arundinacea var. sciuroides
Deyeuxia conferta
Deyeuxia langsdorffii
Deyeuxia lapponica
Deyeuxia macilenta
Deyeuxia neglecta
Deyeuxia turczaninowii var. turczaninowii
Digitaria ciliaris
Digitaria ischaemum
Echinochloa caudata
Echinochloa crusgali var. crusgali
Echinochloa crusgali var. mitis
Echinochloa crusgali var. zelayensis
Eleusine indica
Elymus cylindricus
Elymus dahuricus
Elymus excelsus
Elymus nutans
Elymus purpuraristatus
Elymus sibiricus
Elymus tangutorum 麦
Elymus villifer
Elytrigia repens
Enneapogon borealis
Eragrostis cilianensis
Eragrostis ferruginea
Eragrostis minor
Eragrostis pilosa
Eremopyrum orientale
Eremopyrum triticeum
Eriochloa villosa
Festuca coelestis
Festuca dahurica
Festuca extremiorientalis
Festuca jacutica
Festuca kirilowii
Festuca litvnovii
Festuca ovina
Festuca rupicola
Festuca valesiaca
Glyceria leptolepis
Glyceria lithuanica
Glyceria spiculosa
Glyceria triflora
Helictotrichon dahuricum
Helictotrichon schellianum
Helictotrichon tianschanicum
Helictotrichon tibeticum
Hemarthria altissima
Hemarthria compressa
Hierochloe odorata var. odorata
Hordeum brevisubulatum
Hordeum violaceum
Imperata cylindrica
Koeleria cristata var. cristata
Koeleria cristata var. poaeformis 小花 *
Leucopoa albida
Leymus angustus
Leymus chinensis
Leymus ovatus
Leymus secalinus
Leymus tianschanicus
Lolium multiflorum
Melica radula
Melica scabrosa
Melica tibetica
Melica turczaninowiana
Melica virgata
Miscanthus jinxianensis
Muhlenbergia hugelii
Muhlenbergia japonica
Oryzopsis chinensis
Pennisetum alopecuroides
Pennisetum centrasiaticum var. centrasiaticum
Phaenosperma globosa
Phalaris arundinacea
Phleum phleoides
Phyllostachys bambusoides f. bambusoides
Phyllostachys bambusoides f. lacrima-deae
Phyllostachys glauca var. glauca
Phyllostachys heteroclada f. heteroclada
Phyllostachys heterocycla cv. pubescens
Phyllostachys sulphurea cv. robert
Phyllostachys sulphurea cv. viridis
Poa alpigena
Poa alta
Poa angustifolia
Poa annua
Poa araratica
Poa argunensis
Poa attenuata
Poa chaixii
Poa ciliatiflora
Poa dahurica
Poa elanata
Poa eminens
Poa glauca
Poa ianthina
Poa mongolica
Poa nemoralis
Poa ochotensis
Poa palustris
Poa paucifolia
Poa pilipes
Poa plurifolia
Poa pratensis
Poa prolixior
Poa pseudo-palustris
Poa reverdattoi
Poa sibirica
Poa sinoglauca
Poa skvortzovii
Poa sphondylodes
Poa subfastigiata
Poa tangii
Poa tibetica
Poa transbaicalica
Poa trivialis
Poa urssulensis
Poa versicolor
Polypogon fugax
Polypogon monspeliensis
Psammochloa villosa
Psathyrostachys juncea
Ptilagrostis dichotoma
Ptilagrostis mongholica
Ptilagrostis pelliotii
Puccinellia borealis
Puccinellia chinampoensis
Puccinellia distans
Puccinellia hackeliana
Puccinellia hauptiana
Puccinellia jeholensis
Puccinellia kunlunica
Puccinellia limosa
Puccinellia macranthera
Puccinellia manchuriensis
Puccinellia micrandra
Puccinellia nipponica
Puccinellia schischkinii
Puccinellia tenuiflora
Roegneria alashanica var. alashanica
Roegneria alashanica var. jufinshanica
Roegneria amurensis
Roegneria barbicalla var. barbicalla
Roegneria barbicalla var. pubinodis
Roegneria ciliaris var. ciliaris
Roegneria ciliaris var. lasiophylla
Roegneria foliosa
Roegneria hirtiflora
Roegneria hondai
Roegneria intramongolica
Roegneria kamoji var. kamoji
Roegneria minor
Roegneria multiculmis
Roegneria nakaii
Roegneria pendulina var. pendulina
Roegneria purpurascens
Roegneria scabridula
Roegneria sinica var. angustifolia
Roegneria sinica var. sinica
Roegneria stricta f. stricta
Roegneria turczaninovii var. macrathera
Roegneria turczaninovii var. pohuashanensis
Roegneria turczaninovii var. turczaninovii
Roegneria varia
Scolochloa festucacea
Setaria arenaria
Setaria glauca var. glauca
Setaria verticillata
Setaria viridis
Spodiopogon sibiricus
Stephanachne pappophorea
Stipa baicalensis
Stipa breviflora
Stipa bungeana
Stipa caucasica
Stipa glareosa
Stipa grandis
Stipa mongolorum
Stipa przewalskyi
Stipa sareptana
Stipa tianschanica
Timouria saposhnikowii
Tragus berteronianus
Tragus racemosus
Tripogon chinensis
Trisetum sibiricum
Trisetum spicatum
Trisetum umbratile
Zizania latifolia
Hypericum ascyron
Hypericum attenuatum
Myriophyllum propinquum
Myriophyllum verticillatum
Hippuris spiralis
Hippuris vulgaris
Iris bungei
Iris dichotoma
Iris flavissima
Iris lactea
Iris laevigata
Iris loczyi
Iris ruthenica
Iris sanguinea
Iris tenuifolia
Iris tigridia
Iris typhifolia
Iris uniflora
Iris ventricosa
Juglans regia
Juncus bufonius
Juncus castaneus
Juncus papillosus
Juncus ranarius
Juncus ranarus
Juncus taonanensis
Juncus turczaninowii
Juncus wallichianus
Luzula rufescens
Agastache rugosa
Ajuga multiflora var. multiflora
Amethystea caerulea
Dracocephalum argunense
Dracocephalum grandiflorum
Dracocephalum heterophyllum
Dracocephalum moldavica
Dracocephalum nutans
Dracocephalum rigidulum
Dracocephalum rupestre
Dracocephalum ruyschiana
Elsholtzia ciliata
Galeopsis bifida
Glechoma longituba
Lagochilus ilicifolius
Lagopsis supina
Lamium album
Lamium barbatum
Leonurus glaucescens
Leonurus sibiricus
Lycopus lucidus var. hirtus
Mentha dahurica
Mentha sachalinensis
Nepeta sibirica
Phlomis dentosa var. dentosa
Phlomis dentosa var. glabrescens
Phlomis mongolica var. macrocephala
Phlomis mongolica var. mongolica
Phlomis tuberosa
Phlomis umbrosa var. umbrosa
Scutellaria baicalensis
Scutellaria dependens
Scutellaria galericulata
Scutellaria pekinensis var. ussuriensis
Scutellaria regeliana var. ikonnikovii
Scutellaria regeliana var. regeliana
Scutellaria scordifolia var. ammophila
Scutellaria scordifolia var. puberula
Scutellaria scordifolia var. scordifolia
Scutellaria viscidula
Stachys baicalensis var. baicalensis
Stachys baicalensis var. hispidula
Stachys chinensis
Stachys japonica
Stachys sieboldii var. sieboldii
Thymus inaequalis
Thymus mongolicus
Thymus quinquecostatus var. asiaticus
Thymus quinquecostatus var. przewalskii
Aeschynomene indica
Alhagi sparsifolia
Ammopiptanthus mongolicus
Amphicarpaea edgeworthii
Astragalus adsurgens
Astragalus alaschanensis
Astragalus alaschanus
Astragalus capillipes
Astragalus chinensis
Astragalus dalaiensis
Astragalus danicus
Astragalus discolor
Astragalus efoliolatus
Astragalus galactites
Astragalus hamiensis
Astragalus hoantchy subsp. hoantchy
Astragalus hsinbaticus
Astragalus hulunensis
Astragalus lioui
Astragalus macrotrichus
Astragalus mahoschanicus
Astragalus melilotoides
Astragalus membranaceus var. mongholicus
Astragalus miniatus
Astragalus parvicarinatus
Astragalus pseudoscaberrimus
Astragalus purdomii
Astragalus salsugineus var. multijugus
Astragalus satoi
Astragalus tataricus
Astragalus uliginosus
Astragalus variabilis
Calophaca sinica
Caragana arborescens
Caragana brachypoda
Caragana davazamcii var. davazamcii
Caragana davazamcii var. viridis
Caragana erenensis
Caragana intermedia
Caragana jubata var. jubata
Caragana kansuensis
Caragana korshinskii f. korshinskii
Caragana leucophloea
Caragana manshurica
Caragana opulens
Caragana purdomii
Caragana pygmaea f. longifolia
Caragana pygmaea var. angustissima
Caragana pygmaea var. parviflora
Caragana pygmaea var. pygmaea
Caragana roborovskyi
Caragana stenophylla
Caragana tibetica
Chesneya macrantha
Chesniella mongolica
Glycine soja
Glycyrrhiza aspera
Glycyrrhiza glabra
Glycyrrhiza inflata
Glycyrrhiza squamulosa
Gueldenstaedtia stenophylla
Halimodendron halodendron var. halodendron
Hedysarum alpinum subsp. alpinum
Hedysarum brachypterum
Hedysarum dahuricum
Hedysarum fruticosum var. fruticosum
Hedysarum fruticosum var. laeve
Hedysarum fruticosum var. lignosum
Hedysarum fruticosum var. mongolicum
Hedysarum gmelinii
Hedysarum multijugum
Hedysarum petrovii
Hedysarum polybotrys var. alaschanicum
Hedysarum scoparium
Hedysarum setigerum
Indigofera bungeana
Lathyrus davidii
Lespedeza bicolor
Lespedeza inschanica
Lespedeza juncea
Lespedeza potaninii
Lespedeza tomentosa
Lespedeza virgata var. virgata
Maackia amurensis
Medicago lupulina
Medicago minima
Medicago ruthenica
Medicago sativa
Medicago varia
Melilotus dentata subsp. sibirica
Oxytropis aciphylla var. aciphylla
Oxytropis aciphylla var. utriculata
Oxytropis bicolor var. bicolor
Oxytropis ciliata
Oxytropis coerulea
Oxytropis deflexa
Oxytropis diversifolia
Oxytropis filiformis
Oxytropis glabra var. drakeana
Oxytropis glabra var. glabra
Oxytropis glabra var. tenuis
Oxytropis grandiflora
Oxytropis hirta var. hirta
Oxytropis holanshanensis
Oxytropis inschanica
Oxytropis lanuginosa
Oxytropis leptophylla var. leptophylla
Oxytropis leptophylla var. turbinata
Oxytropis merkensis
Oxytropis microphylla
Oxytropis myriophylla
Oxytropis neimonggolica
Oxytropis ochrantha f. diversicolor
Oxytropis ochrantha var. ochrantha
Oxytropis racemosa f. albiflora
Oxytropis racemosa f. racemosa
Oxytropis ramosissima
Oxytropis sacciformis
Oxytropis salina
Oxytropis subfalcata var. subfalcata
Pueraria lobata var. lobata
Sophora alopecuroides var. alopecuroides
Sphaerophysa salsula
Thermopsis alpina
Thermopsis lanceolata var. lanceolata
Thermopsis mongolica
Thermopsis przewalskii
Trifolium lupinaster
Vicia amoena var. oblongifolia
Vicia amoena var. sericea
Vicia amurensis f. alba
Vicia amurensis f. amurensis
Vicia angustifolia
Vicia costata
Vicia cracca var. cracca
Vicia geminiflora
Vicia japonica
Vicia multicaulis
Vicia ramuliflora f. ramuliflora
Vicia sativa
Vicia venosa
Wisteria venusta
Lemna minor
Lemna trisulca
Spirodela polyrrhiza
Pinguicula villosa
Utricularia intermedia
Utricularia minor
Utricularia vulgaris
Allium altaicum
Allium anisopodium
Allium bidentatum
Allium condensatum
Allium eduardii
Allium ledebourianum
Allium leucocephalum
Allium longistylum
Allium macrostemon
Allium mongolicum
Allium neriniflorum
Allium paepalanthoides
Allium polyrhizum
Allium prostratum
Allium przewalskianum
Allium ramosum
Allium senescens
Allium strictum
Allium subtilissimum
Allium tenuissimum
Allium thunbergii
Allium victorialis
Allium yanchiense
Anemarrhena asphodeloides
Asparagus dauricus
Asparagus gobicus
Asparagus oligoclonos
Asparagus trichophyllus
Convallaria majalis
Gagea pauciflora
Hemerocallis citrina
Hemerocallis fulva var. fulva
Hemerocallis minor
Lilium callosum
Lilium concolor
Lilium dauricum
Lilium pumilum
Lloydia serotina
Maianthemum bifolium
Paris verticillata
Polygonatum humile
Polygonatum involucratum
Polygonatum macropodium
Polygonatum odoratum
Polygonatum sibiricum
Polygonatum stenophyllum
Polygonatum verticillatum
Smilax riparia
Tulipa uniflora
Veratrum dahuricum
Veratrum maackii
Veratrum nigrum
Zigadenus sibiricus
Linum amurense
Linum nutans
Linum pallescens
Linum perenne
Linum stelleroides
Buddleja alternifolia
Loranthus tanakae
Lythrum salicaria
Schisandra chinensis
Abutilon theophrasti
Hibiscus trionum
Malva sinensis
Malva verticillata
Cudrania tricuspidata
Humulus scandens
Morus mongolica
Morus mongolica var. mongolica
Najas gracillima
Najas marina var. brachycarpa
Najas marina var. marina
Najas minor
Zannichellia palustris var. palustris
Zannichellia palustris var. pedicellata
Euryale ferox
Nelumbo nucifera
Nymphaea tetragona
Syringa oblata
Syringa pinnatifolia
Circaea alpina
Circaea alpina subsp. alpina
Epilobium amurense
Epilobium fastigiatoramosum
Epilobium hirsutum
Epilobium minutiflorum
Epilobium palustre
Epilobium parviflorum
Ludwigia epilobioides
Oenothera biennis
Oenothera glazioviana
Calypso bulbosa
Coeloglossum viride
Cypripedium calceolus
Cypripedium guttatum
Cypripedium macranthum
Epipogium aphyllum
Goodyera repens
Gymnadenia conopsea
Habenaria linearifolia
Herminium alaschanicum
Herminium monorchis
Liparis japonica
Listera puberula var. puberula
Malaxis monophyllos
Neottia acuminata
Neottia camtschatea
Neottianthe cucullata
Orchis chusua
Orchis latifolia
Platanthera chlorantha
Platanthera hologlottis
Pogonia japonica
Spiranthes sinensis
Tulotis fuscescens
Boschniakia rossica
Cistanche deserticola
Cistanche lanzhouensis
Cistanche salsa
Cistanche sinensis
Orobanche amoena
Orobanche cernua
Orobanche coerulescens
Orobanche ombrochares
Orobanche pycnostachya
Oxalis corniculata
Chelidonium majus
Corydalis alaschanica
Corydalis bungeana
Corydalis gamosepala
Corydalis impatiens
Corydalis pallida var. pallida
Corydalis raddeana
Corydalis sibirica
Corydalis turtschaninovii
Hylomecon japonica var. subincisa
Hypecoum erectum
Hypecoum leptocarpum
Papaver nudicaule f. seticarpum
Larix gmelinii
Picea crassifolia
Picea koraiensis
Picea meyeri
Picea wilsonii
Pinus pumila
Pinus sibirica
Plantago depressa subsp. turczaninowii
Plantago major
Plantago maritima subsp. ciliata
Plantago media
Plantago minuta
Goniolimon speciosum
Limonium aureum
Limonium bicolor
Limonium flexuosum
Limonium tenellum
Polygala japonica
Polygala sibirica
Polygala tatarinowii
Polygala tenuifolia
Atraphaxis bracteata
Atraphaxis frutescens
Atraphaxis frutescens var. frutescens
Atraphaxis manshurica
Atraphaxis pungens
Calligonum chinense
Calligonum gobicum
Calligonum mongolicum
Fallopia aubertii
Fallopia convolvulus
Fallopia dentatoalata
Fallopia dumetorum
Polygonum ajanense
Polygonum alopecuroides
Polygonum alpinum
Polygonum amphibium
Polygonum angustifolium
Polygonum argyrocoleum
Polygonum aviculare
Polygonum aviculare var. aviculare
Polygonum bistorta
Polygonum bungeanum
Polygonum cognatum
Polygonum divaricatum
Polygonum foliosum
Polygonum hydropiper
Polygonum intramongolicum
Polygonum lapathifolium
Polygonum longisetum
Polygonum maackianum
Polygonum manshuriense
Polygonum nepalense
Polygonum ocreatum
Polygonum orientale
Polygonum pacificum
Polygonum perfoliatum
Polygonum persicaria
Polygonum plebeium
Polygonum rigidum
Polygonum sibiricum
Polygonum sparsipilosum
Polygonum thunbergii
Polygonum viviparum
Rheum nanum
Rheum palmatum
Rheum racemiferum
Rheum uninerve
Rumex acetosa
Rumex acetosella
Rumex crispus
Rumex dentatus
Rumex gmelinii
Rumex japonicus
Rumex longifolius
Rumex maritimus
Rumex marschallianus
Rumex patientia
Rumex stenophyllus
Rumex thyrsiflorus
Monochoria korsakowii
Monochoria vaginalis
Portulaca oleracea
Potamogeton distinctus
Potamogeton lucens
Potamogeton maackianus
Potamogeton malaianus
Potamogeton pectinatus var. intersruptus
Potamogeton pectinatus var. pectinatus
Potamogeton perfoliatus
Potamogeton pusillus
Triglochin maritimum
Triglochin palustre
Androsace alaschanica
Androsace filiformis
Androsace gmelinii
Androsace incana
Androsace longifolia
Androsace mariae
Androsace maxima
Androsace umbellata
Cortusa matthioli
Glaux maritima
Lysimachia barystachys
Lysimachia davurica
Lysimachia pentapetala
Lysimachia thyrsiflora
Primula farinosa
Primula farinosa var. farinosa
Primula fistulosa
Primula maximowiczii
Primula nutans
Primula sieboldii
Trientalis europaea
Chimaphila umbellata
Orthilia obtusata
Orthilia secunda
Pyrola chlorantha
Pyrola dahurica
Pyrola incarnata
Pyrola japonica
Pyrola renifolia
Aconitum barbatum
Aconitum flavum
Aconitum kusnezoffii
Actaea asiatica
Actaea erythrocarpa
Adonis bobroviana
Adonis sibirica
Anemone rivularis
Aquilegia oxysepala
Aquilegia oxysepala var. oxysepala
Aquilegia viridiflora
Aquilegia yabeana
Batrachium eradicatum
Batrachium foeniculaceum
Batrachium kauffmanii
Batrachium trichophyllum
Caltha natans
Caltha palustris
Cimicifuga dahurica
Cimicifuga heracleifolia
Cimicifuga simplex
Clematis aethusifolia
Clematis akebioides
Clematis brevicaudata
Clematis fruticosa
Clematis fusca
Clematis heracleifolia
Clematis hexapetala
Clematis intricata
Clematis macropetala
Clematis nannophylla
Clematis sibirica
Clematis terniflora
Delphinium cheilanthum
Delphinium grandiflorum
Delphinium hsinganense
Delphinium siwanense
Halerpestes ruthenica
Leptopyrum fumarioides
Paeonia lactiflora
Paeonia obovata
Pulsatilla ambigua
Pulsatilla cernua
Pulsatilla chinensis
Pulsatilla dahurica
Pulsatilla patens
Pulsatilla sukaczevii
Pulsatilla turczaninovii
Ranunculus amurensis
Ranunculus brotherusii
Ranunculus chinensis
Ranunculus cuneifolius
Ranunculus gmelinii
Ranunculus japonicus
Ranunculus membranaceus
Ranunculus monophyllus
Ranunculus natans
Ranunculus pedatifidus
Ranunculus pulchellus
Ranunculus radicans
Ranunculus repens
Ranunculus reptans
Ranunculus rigescens
Ranunculus sceleratus
Ranunculus tanguticus
Thalictrum aquilegifolium var. sibiricum
Thalictrum foetidum
Thalictrum minus
Thalictrum petaloideum
Thalictrum przewalskii
Thalictrum simplex
Thalictrum squarrosum
Thalictrum tenue
Trollius altaicus
Trollius chinensis
Trollius ledebouri
Rhamnus erythroxylon
Rhamnus maximovicziana
Rhamnus parvifolia
Rhamnus ussuriensis
Ziziphus jujuba
Alchemilla japonica
Amygdalus davidiana
Amygdalus mongolica
Amygdalus pedunculata
Amygdalus triloba
Armeniaca sibirica
Armeniaca vulgaris
Cerasus humilis
Cerasus tomentosa
Chamaerhodos altaica
Chamaerhodos canescens
Chamaerhodos erecta
Chamaerhodos sabulosa
Chamaerhodos trifida
Comarum palustre
Comarum salesovianum
Cotoneaster acutifolius
Cotoneaster integerrimus
Cotoneaster melanocarpus
Cotoneaster mongolicus
Cotoneaster multiflorus
Cotoneaster oliganthus
Cotoneaster soongoricus
Cotoneaster submultiflorus
Cotoneaster zabelii
Crataegus dahurica
Crataegus maximowiczii
Crataegus pinnatifida
Crataegus sanguinea
Filipendula angustiloba
Fragaria orientalis
Geum aleppicum
Malus asiatica
Malus baccata
Malus mandshurica
Malus prunifolia
Malus transitoria
Potaninia mongolica
Potentilla acaulis
Potentilla anserina
Potentilla betonicifolia
Potentilla bifurca
Potentilla centigrana
Potentilla chinensis
Potentilla conferta
Potentilla discolor
Potentilla fragarioides
Potentilla fruticosa
Potentilla fruticosa var. fruticosa
Potentilla glabra
Potentilla glabra var. glabra
Potentilla longifolia
Potentilla multicaulis
Potentilla multifida
Potentilla nivea
Potentilla parvifolia
Potentilla reptans
Potentilla rupestris
Potentilla saundersiana
Potentilla sericea
Potentilla simulatrix
Potentilla sischanensis
Potentilla strigosa
Potentilla supina
Potentilla tanacetifolia
Potentilla verticillaris
Prinsepia sinensis
Prinsepia uniflora
Pyrus betulifolia
Pyrus ussuriensis
Rosa acicularis
Rosa bella
Rosa davurica
Rosa xanthina
Rubus arcticus
Rubus corchorifolius
Rubus crataegifolius
Rubus idaeus
Rubus sachalinensis
Rubus saxatilis
Sanguisorba officinalis
Sanguisorba officinalis var. officinalis
Sanguisorba tenuifolia
Sibbaldia adpressa
Sibbaldia sericea
Sorbaria kirilowii
Sorbaria sorbifolia
Sorbus discolor
Sorbus pohuashanensis
Spiraea aquilegifolia
Spiraea blumei
Spiraea chinensis
Spiraea dahurica
Spiraea dasyantha
Spiraea elegans
Spiraea flexuosa
Spiraea flexuosa var. flexuosa
Spiraea flexuosa var. pubescens
Spiraea hailarensis
Spiraea hypericifolia
Spiraea media
Spiraea mongolica
Spiraea pubescens
Spiraea salicifolia
Spiraea sericea
Spiraea trichocarpa
Spiraea trilobata
Spiraea uratensis
Galium aparine var. echinospermum
Galium boreale
Galium bungei
Galium davuricum
Galium maximowiczii
Galium pusillosetosum
Galium rivale
Galium trifidum
Galium triflorum
Galium varum var. asiaticum
Galium varum var. trachycarpum
Galium varum var. trachyphyllum
Galium verum
Leptodermis ordosica
Rubia chinensis
Rubia sylvatica
Dictamnus dasycarpus
Haplophyllum dauricum
Haplophyllum tragacanthoides
Phellodendron amurense
Chosenia arbutifolia
Populus amurensis
Populus cathayana
Populus davidiana
Populus euphratica
Populus hsinganica
Populus koreana
Populus laurifolia
Populus manshurica
Populus maximowiczii
Populus przewalskii
Populus simonii
Populus suaveolens
Salix alba
Salix caprea
Salix characta
Salix cheilophila
Salix cupularis
Salix dasyclados
Salix floderusii
Salix gordejevii
Salix gracilior
Salix hsinganica
Salix integra
Salix kochiana
Salix koreensis
Salix matsudana
Salix microstachya
Salix myrtilloides
Salix pentandra
Salix psammophila
Salix pyrolaefolia
Salix raddeana
Salix rorida
Salix rosmarinifolia
Salix sinica
Salix siuzevii
Salix taraikensis
Salix wallichiana
Salix wilhelmsiana
Thesium brevibracteatum
Thesium chinense
Thesium longifolium
Thesium refractum
Cardiospermum halicacabum
Xanthoceras sorbifolia
Astilbe chinensis
Chrysosplenium pilosum
Chrysosplenium serreanum
Deutzia grandiflora
Deutzia parviflora
Mitella nuda
Parnassia palustris
Philadelphus pekinensis
Philadelphus tenuifolius
Ribes burejense
Ribes diacanthum
Ribes himalense
Ribes mandshuricum
Ribes manschuricum var. villosum
Ribes nigrum
Ribes palczewskii
Ribes procumbens
Ribes pubescens
Ribes pulchellum
Ribes triste
Saxifraga bronchialis
Saxifraga cernua
Saxifraga sibirica
Saxifraga unguiculata
Castilleja pallida
Cymbaria mongolica
Dodartia orientalis
Euphrasia amurensis
Euphrasia hirtella
Euphrasia pectinata
Euphrasia regelii
Lagotis integrifolia
Linaria buriatica
Linaria vulgaris
Omphalothrix longipes
Pedicularis alaschanica
Pedicularis chinensis
Pedicularis curvituba
Pedicularis flava
Pedicularis grandiflora
Pedicularis labradorica
Pedicularis longiflora
Pedicularis mandshurica
Pedicularis muscicola
Pedicularis palustris
Pedicularis resupinata
Pedicularis rubens
Pedicularis rudis
Pedicularis sceptrum-carolinum
Pedicularis spicata
Pedicularis striata
Pedicularis tatarinowii
Pedicularis ternata
Pedicularis venusta
Pedicularis verticillata
Phtheirospermum japonicum
Rehmannia glutinosa
Rhinanthus glaber
Scrophularia incisa
Siphonostegia chinensis
Veronica anagalloides
Veronica biloba
Veronica ciliata
Veronica peregrina
Veronica rockii
Veronica undulata
Veronicastrum sibiricum
Veronicastrum tubiflorum
Datura stramonium
Hyoscyamus niger
Lycium chinense
Lycium ruthenicum
Lycium truncatum
Physochlaina physaloides
Solanum septemlobum
Sparganium glomeratum
Sparganium minimum
Sparganium simplex
Sparganium stoloniferum
Symplocos paniculata
Myricaria bracteata
Myricaria platyphylla
Reaumuria trigyna
Tamarix androssowii
Tamarix austromongolica
Tamarix elongata
Tamarix gansuensis
Tamarix gracilis
Tamarix hispida
Tamarix hohenackeri
Tamarix karelinii
Tamarix laxa
Tamarix leptostachys
Tamarix ramosissima
Stellera chamaejasme
Corchoropsis tomentosa
Tilia mandshurica
Tilia mongolica
Trapa japonica
Typha angustata
Typha angustifolia
Typha davidiana
Typha gracilis
Typha latifolia
Typha laxmannii
Typha minima
Typha orientalis
Typha pallida
Celtis bungeana
Hemiptelea davidii
Ulmus davidiana
Ulmus glaucescens
Ulmus laciniata
Ulmus lamellosa
Ulmus macrocarpa
Ulmus pumila
Aegopodium alpestre
Angelica amurensis
Angelica anomala
Anthriscus nemorosa
Anthriscus sylvestris
Archangelica decurrens
Bupleurum angustissimum
Bupleurum bicaule
Bupleurum chinense
Bupleurum longiradiatum
Bupleurum pusillum
Bupleurum scorzonerifolium
Bupleurum sibiricum
Bupleurum smithii
Bupleurum yinchowense
Carum buriaticum
Carum carvi
Cicuta virosa
Cnidium dahuricum
Cnidium monnieri
Cnidium salinum
Czernaevia laevigata
Eriocycla albescens
Ferula bungeana
Heracleum moellendorffii
Libanotis condensata
Libanotis seseloides
Ligusticum sinense
Notopterygium forbesii
Osmorhiza aristata
Ostericum sieboldii
Ostericum sieboldii var. sieboldii
Ostericum viridiflorum
Peucedanum baicalense
Peucedanum harry-smithii var. harry-smithii
Peucedanum pricei
Peucedanum terebinthaceum
Phlojodicarpus sibiricus
Phlojodicarpus villosus
Pimpinella brachystyla
Pimpinella smithii
Pimpinella thellungiana
Pleurospermum camtschaticum
Pleurospermum uralense
Sanicula rubriflora
Saposhnikovia divaricata
Seseli intramongolicum
Sium suave
Sphallerocarpus gracilis
Boehmeria spicata
Girardinia diversifolia
Parietaria micrantha
Pilea peploides
Pilea pumila
Urtica angustifolia
Urtica cannabina
Urtica laetevirens
Patrinia heterophylla subsp. heterophylla
Patrinia rupestris subsp. rupestris
Patrinia rupestris subsp. scabra
Patrinia scabiosaefolia
Patrinia sibirica
Valeriana tangutica
Caryopteris mongholica
Clerodendrum trichotomum
Vitex negundo
Viola acuminata
Viola biflora
Viola brachyceras
Viola chaerophylloides
Viola collina
Viola dactyloides
Viola dissecta
Viola gmeliniana
Viola grypoceras
Viola mandshurica
Viola mirabilis
Viola mongolica
Viola orientalis
Viola patrinii
Viola pekinensis
Viola phalacrocarpa
Viola philippica
Viola prionantha
Viola raddeana
Viola rossii
Viola sacchalinensis
Viola selkirkii
Viola tenuicornis
Viola variegata
Ampelopsis aconitifolia
Ampelopsis delavayana
Ampelopsis humulifolia
Nitraria praevisa
Nitraria roborowskii
Nitraria sibirica
Nitraria sphaerocarpa
Nitraria tangutorum
Peganum harmala
Peganum multisectum
Peganum nigellastrum
Sarcozygium xanthoxylon
Tetraena mongolica
Tribulus terrester
Zygophyllum fabago
Zygophyllum fabago subsp. fabago
Zygophyllum fabago subsp. orientale
Zygophyllum gobicum
Zygophyllum iliense
Zygophyllum loczyi
Zygophyllum mucronatum
Zygophyllum potaninii
Zygophyllum pterocarpum
Zygophyllum pterocarpum var. pterocarpum
Zygophyllum rosovii var. latifolium
