# Supplementary material for: Throwing light on dark diversity of vascular plants in China: predicting the distribution of dark and threatened species under global climate change
Source: PeerJ. 2019 Apr 9;7:e6731. doi: 10.7717/peerj.6731 (PMC6461033; doi:10.7717/peerj.6731)
Supplement: Supplemental Information 6 [file peerj-07-6731-s006.zip › Dataset S2/62+64.csv]

Acer buergerianum var. kaiscianense
Acer caesium subsp. caesium
Acer cappadocicum var. tricaudatum
Acer caudatum
Acer ceriferum
Acer davidii
Acer discolor
Acer erianthum
Acer fulvescens subsp. fupingense
Acer griseum
Acer grosseri var. grosseri
Acer henryi
Acer mandshuricum subsp. kansuense
Acer mandshuricum subsp. mandshuricum
Acer maximowiczii subsp. maximowiczii
Acer megalodum
Acer miaotaiense
Acer mono var. macropterum
Acer mono var. mono
Acer oblongum
Acer oblongum var. oblongum
Acer oliverianum
Acer pilosum
Acer robustum var. robustum
Acer stachyophyllum
Acer stenolobum var. stenolobum
Acer tetramerum var. betulifolium
Acer tetramerum var. haopingense
Acer tetramerum var. tetramerum
Acer truncatum
Acer tsinglingense
Acer yui
Dipteronia sinensis
Actinidia arguta
Actinidia callosa
Actinidia chinensis
Actinidia kolomikta
Actinidia melanandra
Actinidia polygama
Actinidia tetramera
Clematoclethra actinidioides var. actinidioides
Clematoclethra actinidioides var. populifolia
Clematoclethra lasioclada var. lasioclada
Clematoclethra scandens
Mollugo stricta
Alangium chinense
Alangium chinense subsp. chinense
Alangium platanifolium
Alisma gramineum
Alisma orinentale
Alisma plantago-aquatica
Sagittaria trifolia var. trifolia
Achyranthes bidentata var. bidentata f. bidentata
Amaranthus lividus
Amaranthus retroflexus
Amaranthus roxburghianus
Amaranthus viridis
Celosia argentea
Lycoris aurea
Choerospondias axillaris
Cotinus coggygria
Pistacia chinensis
Rhus chinensis
Rhus potaninii
Rhus punjabensis
Toxicodendron succedaneum
Toxicodendron vernicifluum
Apocynum venetum
Ilex corallina
Ilex fargesii
Ilex pernyi
Ilex yunnanensis
Acorus calamus var. calamus
Acorus gramineus
Amorphophallus rivieri
Arisaema asperatum
Arisaema erubescens
Arisaema fargesii
Arisaema lobatum
Pinellia ternata
Typhonium giganteum
Acanthopanax giraldii var. giraldii
Acanthopanax giraldii var. hispidus
Acanthopanax giraldii var. pilosulus
Acanthopanax leucorrhizus var. fulvescens
Acanthopanax leucorrhizus var. leucorrhizus
Acanthopanax leucorrhizus var. scaberulus
Acanthopanax obovatus
Acanthopanax rehderianus var. longipedunculatus
Acanthopanax setchuenensis var. latifoliatus
Acanthopanax setchuenensis var. setchuenensis
Aralia elata
Aralia hupehensis
Aralia kansuensis
Hedera nepalensis var. sinensis
Macropanax rosthornii
Aristolochia contorta
Aristolochia kaempferi
Aristolochia manshuriensis
Aristolochia tubiflora
Asarum caulescens
Asarum himalaicum
Saruma henryi
Biondia chinensis
Cynanchum auriculatum
Cynanchum bungei
Cynanchum chinense
Cynanchum forrestii
Cynanchum giraldii
Cynanchum inamoenum
Cynanchum officinale
Cynanchum paniculatum
Cynanchum stauntonii
Cynanchum thesioides
Cynanchum wilfordii
Dregea sinensis
Dregea yunnanensis
Metaplexis japonica
Periploca sepium
Tylophora nana
Impatiens fissicornis
Impatiens lacinulifera
Impatiens noli-tangere
Impatiens notolophora
Impatiens odontopetala
Impatiens platyceras
Impatiens potaninii
Impatiens stenosepala
Begonia grandis
Berberis aggregata
Berberis amurensis
Berberis brachypoda
Berberis circumserrata var. circumserrata
Berberis circumserrata var. occidentalior
Berberis dasystachya
Berberis diaphana
Berberis dictyoneura
Berberis dielsiana
Berberis dubia
Berberis farreri
Berberis feddeana
Berberis francisci-ferdinandi
Berberis haoi
Berberis henryana
Berberis integripetala
Berberis kansuensis
Berberis potaninii
Berberis purdomii
Berberis reticulinervis var. brevipedicellata
Berberis salicaria
Berberis silva-taroucana
Berberis soulieana
Berberis stenostachya
Berberis tianshuiensis
Berberis vernae
Berberis verruculosa
Berberis wilsonae var. wilsonae
Caulophyllum robustum
Diphylleia sinensis
Epimedium brevicornu
Epimedium pubescens
Epimedium sagittatum var. sagittatum
Alnus cremastogyne
Betula albosinensis
Betula chinensis
Betula delavayi
Betula luminifera
Betula platyphylla
Betula potaninii
Betula utilis
Carpinus cordata
Carpinus fargesiana
Carpinus shensiensis
Carpinus turczaninowii
Corylus chinensis
Corylus fargesii
Corylus ferox
Corylus heterophylla
Corylus mandshurica
Ostrya japonica
Ostryopsis davidiana
Catalpa bungei
Catalpa fargesii
Catalpa ovata
Incarvillea arguta
Incarvillea compacta
Incarvillea sinensis
Actinocarya tibetica
Arnebia fimbriata
Arnebia guttata
Arnebia szechenyi
Asperugo procumbens
Bothriospermum chinense
Bothriospermum kusnezowii
Bothriospermum secundum
Cynoglossum amabile
Cynoglossum divaricatum
Cynoglossum gansuense
Cynoglossum lanceolatum
Cynoglossum wallichii
Eritrichium humillimum
Eritrichium tangkulaense
Eritrichium thymifolium
Eritrichium thymifolium subsp. thymifolium
Lappula anocarpa
Lappula consanguinea
Lappula deserticola
Lappula duplicicarpa
Lappula myosotis
Lappula semiglabra
Lappula shanhsiensis
Lappula stricta
Lindelofia stylosa
Lithospermum arvense
Lithospermum erythrorhizon
Lithospermum officinale
Lithospermum zollingeri
Microula diffusa
Microula pseudotrichocarpa
Microula rockii
Microula sikkimensis
Microula stenophylla
Microula tangutica
Microula trichocarpa
Microula turbinata
Myosotis caespitosa
Onosma sinicum
Sinojohnstonia moupinensis
Sinojohnstonia plantaginea
Stenosolenium saxatile
Thyrocarpus glochidiatus
Trigonotis peduncularis
Trigonotis petiolaris
Buxus bodinieri
Buxus sinica
Pachysandra terminalis
Sarcococca ruscifolia
Adenophora himalayana subsp. alpina
Adenophora himalayana subsp. himalayana
Adenophora liliifolioides
Adenophora ningxianica
Adenophora petiolata
Adenophora polyantha
Adenophora potaninii
Adenophora stenanthina subsp. sylvatica
Adenophora stricta subsp. sessilifolia
Campanula aristata
Campanula puncatata
Codonopsis bicolor
Codonopsis deltoidea
Codonopsis nervosa var. nervosa
Codonopsis pilosula var. modesta
Codonopsis pilosula var. pilosula
Codonopsis tsinglingensis
Codonopsis viridiflora
Cyananthus hookeri var. hookeri
Cyananthus macrocalyx var. macrocalyx
Abelia dielsii
Abelia engleriana
Abelia parvifolia
Dipelta elegans
Dipelta floribunda
Dipelta yunnanensis
Kolkwitzia amabilis
Lonicera acuminata var. acuminata
Lonicera anisocalyx
Lonicera brevisepala
Lonicera caerulea var. edulis
Lonicera chrysantha subsp. chrysantha
Lonicera chrysantha subsp. koehneana
Lonicera elisae
Lonicera ferdinandii
Lonicera graebneri
Lonicera gynochlamydea
Lonicera hispida
Lonicera inconspicua
Lonicera japonica var. japonica
Lonicera kansuensis
Lonicera ligustrina subsp. yunnanensis
Lonicera maackii var. erubescens
Lonicera maackii var. maackii
Lonicera microphylla
Lonicera minuta
Lonicera nervosa
Lonicera retusa
Lonicera rupicola var. rupicola
Lonicera rupicola var. syringantha
Lonicera saccata var. saccata
Lonicera saccata var. tangiana
Lonicera serreana
Lonicera similis var. similis
Lonicera stephanocarpa
Lonicera szechuanica
Lonicera tangutica
Lonicera tragophylla
Lonicera trichogyne
Lonicera trichosantha var. trichosantha
Lonicera trichosantha var. xerocalyx
Lonicera webbiana var. webbiana
Sambucus adnata
Sambucus chinensis
Sambucus williamsii var. williamsii
Symphoricarpos sinensis
Triosteum pinnatifidum
Viburnum betulifolium var. betulifolium
Viburnum buddleifolium
Viburnum chinshanense
Viburnum congestum
Viburnum cylindricum
Viburnum erubescens var. gracilipes
Viburnum erubescens var. prattii
Viburnum farreri
Viburnum glomeratum subsp. glomeratum
Viburnum hupehense
Viburnum kansuense
Viburnum lobophyllum
Viburnum mongolicum
Viburnum propinquum var. propinquum
Viburnum schensianum subsp. schensianum
Viburnum sympodiale
Arenaria androsacae
Arenaria fimbriata
Arenaria formosa
Arenaria forrestii
Arenaria giraldii
Arenaria juncea
Arenaria kansuensis
Arenaria melanandra
Arenaria przewalskii
Arenaria quadridentata
Arenaria serpyllifolia
Cerastium falcatum
Cerastium fontanum
Cerastium furcatum
Cerastium pauciflorum
Cerastium pusillum
Cerastium wilsonii
Dianthus chinensis
Dianthus longicalyx
Dianthus superbus
Gymnocarpos przewalskii
Gypsophila capituliflora
Gypsophila licentiana
Gypsophila patrinii
Lepyrodiclis holosteoides
Lychnis chalcedonica
Lychnis senno
Moehringia lateriflora
Moehringia trinervia
Myosoton aquaticum
Pseudostellaria davidii
Pseudostellaria heterantha
Pseudostellaria himalaica
Pseudostellaria sylvatica
Sagina japonica
Silene aprica
Silene firma
Silene foliosa
Silene fortunei
Silene gonosperma
Silene huguettiae
Silene hupehensis
Silene ningxiaensis
Silene repens
Silene tatarinowii
Silene yetii
Spergularia diandra
Stellaria alaschanica
Stellaria amblyosepala
Stellaria brachypetala
Stellaria chinensis
Stellaria dianthifolia
Stellaria dichotoma
Stellaria graminea
Stellaria infracta
Stellaria media
Stellaria nemorum
Stellaria palustris
Stellaria parviumbellata
Stellaria salicifolia
Stellaria umbellata
Stellaria vestita
Thylacospermum caespitosum
Celastrus angulatus
Celastrus gemmatus
Celastrus hypoleucus
Celastrus orbiculatus
Celastrus rosthornianus
Euonymus actinocarpus
Euonymus alatus
Euonymus cornutus
Euonymus echinatus
Euonymus fortunei
Euonymus frigidus
Euonymus giraldii
Euonymus grandiflorus
Euonymus hamiltonianus
Euonymus japonicus
Euonymus maackii
Euonymus nanoides
Euonymus nanus
Euonymus phellomanus
Euonymus porphyreus
Euonymus przwalskii
Euonymus sanguineus
Euonymus schensianus
Euonymus semenovii
Euonymus verrucosoides
Euonymus verrucosus
Euonymus wensiensis
Cephalotaxus fortunei
Cephalotaxus fortunei var. fortunei
Cephalotaxus sinensis
Cephalotaxus sinensis var. sinensis
Cercidiphyllum japonicum
Acroglochin persicarioides
Agriophyllum squarrosum
Anabasis aphylla
Anabasis brevifolia
Atriplex centralasiatica
Atriplex fera
Atriplex patens
Atriplex sibirica
Atriplex tatarica
Axyris amaranthoides
Axyris hybrida
Baolia bracteata
Bassia dasyphylla
Bassia hyssopifolia
Chenopodium acuminatum
Chenopodium album
Chenopodium foliosum
Chenopodium glaucum
Chenopodium gracilispicum
Chenopodium hybridum
Chenopodium iljinii
Chenopodium prostratum
Chenopodium rubrum
Chenopodium serotinum
Chenopodium strictum
Corispermum chinganicum
Corispermum declinatum
Corispermum dutreuilii
Corispermum heptapotamicum
Corispermum mongolicum
Corispermum pamiricum
Corispermum patelliforme
Cornulaca alaschanica
Halocnemum strobilaceum
Halogeton arachnoideus
Halogeton glomeratus
Halostachys caspica
Haloxylon ammodendron
Iljinia regelii
Kalidium cuspidatum
Kalidium foliatum
Kalidium gracile
Kochia melanoptera
Kochia prostrata
Microgynoecium tibeticum
Salicornia europaea
Salsola abrotanoides
Salsola arbuscula
Salsola collina
Salsola laricifolia
Salsola passerina
Salsola pellucida
Salsola ruthenica
Salsola sinkiangensis
Salsola zaidamica
Suaeda corniculata
Suaeda glauca
Suaeda heterophylla
Suaeda physophora
Suaeda prostrata
Suaeda przewalskii
Suaeda salsa
Suaeda stellatiflora
Sympegma regelii
Chloranthus henryi
Chloranthus japonicus
Chloranthus multistachys
Helianthemum songaricum
Commelina communis
Streptolirion volubile
Achillea acuminata
Achillea alpina
Achillea wilsoniana
Acroptilon repens
Adenocaulon himalaicum
Ainsliaea angustata
Ainsliaea rubrifolia
Ajania fruticulosa
Ajania khartensis
Ajania myriantha
Ajania nematoloba
Ajania potaninii
Ajania przewalskii
Ajania remotipinna
Ajania salicifolia
Ajania scharnhorstii
Ajania tenuifolia
Ambrosia artemisiifolia
Anaphalis aureo-punctata
Anaphalis bicolor
Anaphalis flavescens
Anaphalis hancockii
Anaphalis hymenolepis
Anaphalis lactea
Anaphalis latialata
Anaphalis margaritacea
Anaphalis nepalensis
Arctium lappa
Artemisia abaensis
Artemisia aksaiensis
Artemisia anethifolia
Artemisia anethoides
Artemisia angustissima
Artemisia argyi
Artemisia argyrophylla
Artemisia aschurbajewii
Artemisia atrovirens
Artemisia brachyloba
Artemisia campestris
Artemisia chingii
Artemisia dalai-lamae
Artemisia demissa
Artemisia desertorum
Artemisia deversa
Artemisia dracunculus
Artemisia dubia
Artemisia edgeworthii
Artemisia freyniana
Artemisia frigida
Artemisia gansuensis
Artemisia giraldii
Artemisia gmelinii
Artemisia gyangzeensis
Artemisia halodendron
Artemisia hedinii
Artemisia japonica
Artemisia kanashiroi
Artemisia lactiflora
Artemisia lancea
Artemisia latifolia
Artemisia lavandulaefolia
Artemisia leucophylla
Artemisia macrocephala
Artemisia minor
Artemisia mongolica
Artemisia moorcroftiana
Artemisia nanschanica
Artemisia ordosica
Artemisia parviflora
Artemisia phaeolepis
Artemisia polybotryoidea
Artemisia pontica
Artemisia princeps
Artemisia przewalskii
Artemisia pubescens
Artemisia qinlingensis
Artemisia roxburghiana
Artemisia sacrorum
Artemisia scoparia
Artemisia selengensis
Artemisia sieversiana
Artemisia smithii
Artemisia sphaerocephala
Artemisia sylvatica
Artemisia tanacetifolia
Artemisia verbenacea
Artemisia verlotorum
Artemisia vestita
Artemisia viridisquama
Artemisia viscida
Artemisia vulgaris
Artemisia xerophytica
Artemisia xigazeensis
Aster albescens
Aster diplostephioides
Aster falcifolius
Aster farreri
Aster flaccidus
Aster gracilicaulis
Aster heterolepis
Aster homochlamydeus
Aster poliothamnus
Aster senecioides
Aster sikuensis
Aster smithianus
Aster souliei
Aster tataricus
Aster tongolensis
Aster yunnanensis
Asterothamnus centrali-asiaticus var. potaninii
Asterothamnus centrali-asiaticus var. procerior
Atractylodes lancea
Bidens parviflora
Bidens tripartita
Brachanthemum fruticulosum
Brachanthemum kirghisorum
Brachanthemum pulvinatum
Brachanthemum titovii
Brachyactis ciliata
Cancrinia discoidea
Cancrinia lasiocarpa
Cancrinia maximowiczii
Carduus acanthoides
Carduus crispus
Carpesium cernuum
Carpesium lipskyi
Carpesium longifolium
Carpesium macrocephalum
Chaetoseris roborowskii
Cirsium arvense
Cirsium lanatum
Cirsium leo
Cirsium monocephalum
Cirsium pendulum
Cirsium setosum
Cirsium shansiense
Cirsium souliei
Conyza canadensis
Cremanthodium decaisnei
Cremanthodium discoideum
Cremanthodium ellisii
Cremanthodium humile
Cremanthodium lineare
Cremanthodium nanum
Cremanthodium potaninii
Crepis crocea
Crepis flexuosa
Dendranthema chanetii
Dendranthema zawadskii
Doronicum gansuense
Doronicum stenoglossum
Echinops gmelini
Echinops latifolius
Echinops przewalskii
Eclipta prostrata
Elachanthemum intricatum
Erigeron acer
Erigeron elongatus
Eupatorium lindleyanum
Hemistepta lyrata
Heteropappus altaicus
Heteropappus bowerii
Heteropappus crenatifolius
Heteropappus meyendorffii
Hieracium umbellatum
Hippolytia alashanensis
Inula caspica
Inula helianthus-aquatica
Inula salsoloides
Ixeridium elegans
Ixeridium gracile
Ixeridium gramineum
Ixeridium sonchifolium
Kalimeris mongolica
Karelinia caspia
Leontopodium calocephalum
Leontopodium chuii
Leontopodium dedekensii
Leontopodium haplophylloides
Leontopodium japonicum
Leontopodium leontopodioides
Leontopodium longifolium
Leontopodium nanum
Leontopodium smithianum
Leontopodium souliei
Ligularia botryodes
Ligularia dentata
Ligularia duciformis
Ligularia fischeri
Ligularia hodgsonii
Ligularia ianthochaeta
Ligularia intermedia
Ligularia lamarum
Ligularia macrodonta
Ligularia nelumbifolia
Ligularia potaninii
Ligularia przewalskii
Ligularia purdomii
Ligularia sagitta
Ligularia sibirica
Ligularia veitchiana
Ligularia virgaurea
Ligulariopsis shichuana
Mulgedium tataricum
Olgaea leucophylla
Olgaea lomonosowii
Olgaea tangutica
Paraixeris denticulata
Paramicrorhynchus procumbens
Parasenecio dasythyrsus
Parasenecio deltophyllus
Parasenecio gansuensis
Parasenecio kangxianensis
Parasenecio pilgerianus
Parasenecio roborowskii
Parasenecio rufipilis
Parasenecio tsinlingensis
Pertya discolor
Pertya sinensis
Pertya uniflora
Petasites tricholobus
Picris hieracioides
Picris japonica
Prenanthes macrophylla
Prenanthes tatarinowii
Pterocypsela elata
Pterocypsela raddeana
Saussurea acroura
Saussurea amara
Saussurea apus
Saussurea arenaria
Saussurea brunneopilosa
Saussurea cana
Saussurea chingiana
Saussurea davurica
Saussurea dolichopoda
Saussurea dzeurensis
Saussurea epilobioides
Saussurea erubescens
Saussurea globosa
Saussurea gnaphalodes
Saussurea graciliformis
Saussurea graminea
Saussurea hieracioides
Saussurea iodostegia
Saussurea japonica
Saussurea kansuensis
Saussurea katochaete
Saussurea laciniata
Saussurea licentiana
Saussurea macrota
Saussurea malitiosa
Saussurea medusa
Saussurea minuta
Saussurea mongolica
Saussurea morifolia
Saussurea mutabilis
Saussurea nigrescens
Saussurea nivea
Saussurea obvallata
Saussurea oligantha
Saussurea parviflora
Saussurea pectinata
Saussurea petrovii
Saussurea phaeantha
Saussurea pinnatidentata
Saussurea przewalskii
Saussurea pseudobullockii
Saussurea pulchra
Saussurea pulvinata
Saussurea recurvata
Saussurea salicifolia
Saussurea stella
Saussurea subulisquama
Saussurea sylvatica
Saussurea tangutica
Saussurea thoroldii
Saussurea tsinlingensis
Saussurea variiloba
Scorzonera austriaca
Scorzonera mongolica
Scorzonera sinensis
Senecio ambraceus
Senecio argunensis
Senecio densiserratus
Senecio diversipinnus
Senecio dubitabilis
Senecio nemorensis
Seriphidium compactum
Seriphidium fedtschenkoanum
Seriphidium minchunense
Seriphidium nitrosum
Serratula chanetii
Serratula marginata
Serratula strangulata
Siegesbeckia orientalis
Siegesbeckia pubescens
Sinacalia tangutica
Sinosenecio euosmus
Sinosenecio hederifolius
Sinosenecio oldhamianus
Sinosenecio subrosulatus
Sonchus oleraceus
Sonchus transcaspicus
Sonchus uliginosus
Soroseris erysimoides
Soroseris hirsuta
Soroseris hookeriana
Stemmacantha uniflora
Stenoseris auriculiformis
Stilpnolepis centiflora
Syncalathium disciforme
Syneilesis aconitifolia
Synotis nagensium
Taraxacum asiaticum
Taraxacum bicorne
Taraxacum borealisinense
Taraxacum brevirostre
Taraxacum calanthodium
Taraxacum eriopodum
Taraxacum kozlovii
Taraxacum leucanthum
Taraxacum lugubre
Taraxacum mongolicum
Taraxacum pseudostenoceras
Taraxacum stenoceras
Tephroseris kirilowii
Tripolium vulgare
Tussilago farfara
Xanthium sibiricum
Xanthopappus subacaulis
Youngia conjunctiva
Youngia diversifolia
Youngia japonica
Youngia pseudosenecio
Youngia simulatrix
Youngia stenoma
Youngia tenuicaulis
Calystegia hederacea
Convolvulus ammannii
Convolvulus arvensis
Convolvulus gortschakovii
Convolvulus tragacanthoides
Cuscuta australis
Cuscuta campestris
Cuscuta chinensis
Cuscuta europaea
Cuscuta japonica
Cuscuta lupuliformis
Merremia sibirica
Coriaria nepalensis
Bothrocaryum controversum
Dendrobenthamia angustata var. angustata
Swida alba
Swida alsophila
Swida bretschneideri var. bretschneideri
Swida bretschneideri var. crispa
Swida hemsleyi var. hemsleyi
Swida koehneana
Swida macrophylla
Swida paucinervis
Swida poliophylla var. poliophylla
Swida ulotricha var. ulotricha
Swida wilsoniana
Hylotelephium angustum
Hylotelephium verticillatum
Orostachys chanetii
Orostachys spinosus
Rhodiola dumulosa
Rhodiola himalensis
Rhodiola kansuensis
Rhodiola kirilowii
Rhodiola macrocarpa
Rhodiola quadrifida
Rhodiola rosea
Rhodiola subopposita
Rhodiola yunnanensis
Sedum celatum
Sedum daigremontianum
Sedum dielsii
Sedum elatinoides
Sedum emarginatum
Sedum lineare
Sedum multicaule
Sedum perrotii
Sedum planifolium
Sedum przewalskii
Sedum purdomii
Sedum roborowskii
Sedum sarmentosum
Sedum stellariifolium
Sedum ulricae
Sinocrassula indica
Sinocrassula indica var. indica
Bolbostemma paniculatum
Thladiantha dubia
Thladiantha nudiflora var. bracteata
Thladiantha oliveri
Thladiantha villosula var. villosula
Trichosanthes kirilowii
Trichosanthes rosthornii var. rosthornii
Cupressus chengiana
Cupressus funebris
Juniperus formosana
Juniperus rigida
Platycladus orientalis
Cynomorium songaricum
Blysmus sinocompressus var. sinocompressus
Carex agglomerata
Carex arcatica
Carex aridula
Carex atrofusca subsp. minor
Carex breviaristata
Carex brownii
Carex chlorostachys var. chlorostachys
Carex crebra
Carex davidii
Carex dimorpholepis
Carex diplodon
Carex duriusata subsp. stenophylloides
Carex duriuscula subsp. rigescens
Carex earistata
Carex ensifolia
Carex filamentosa
Carex gibba
Carex gotoi
Carex hancockiana
Carex heudesii
Carex kansuensis
Carex lanceolata var. lanceolata
Carex leiorhyncha
Carex lithophila
Carex longispiculata
Carex luctuosa
Carex maquensis
Carex minxianensis
Carex montis-Wutaii
Carex neurocarpa
Carex nubigena subsp. nubigena
Carex onoei
Carex orbicularis
Carex pamirensis
Carex parva
Carex pediformis var. pediformis
Carex psendo-cyperus
Carex psendo-longerostrata
Carex remotiuscula
Carex rochebruni subsp. remotispicula
Carex rochebruni subsp. reptans
Carex rubro-brunnea var. taliensis
Carex scabrirostris
Carex serreana
Carex setosa var. setosa
Carex stipitinux
Carex turkestanica
Carex wushanensis
Cyperus difformis
Cyperus fuscus f. fuscus
Cyperus fuscus f. virescens
Cyperus glomeratus
Cyperus iria
Cyperus microiria
Cyperus rotundus var. rotundus
Eriophorum comosum
Kobresia capillifolia
Kobresia cuneata
Kobresia falcata
Kobresia filifolia
Kobresia graminifolia
Kobresia kansuensis
Kobresia macrantha var. macrantha
Kobresia macroprophylla
Kobresia maquensis
Kobresia pusilla
Kobresia pygmaea var. pygmaea
Kobresia robusta
Kobresia schoenoides
Kobresia stenocarpa
Kobresia stolonifera
Kobresia tibetica
Kyllinga brevifolia var. leiolepis
Pycreus globosus var. nilagiricus
Pycreus globosus var. strictus
Pycreus sanguinolentus f. sanguinolentus
Scirpus distigmaticus
Scirpus ehrenbergii
Scirpus planiculmis
Scirpus setaceus
Scirpus strobilinus
Scirpus subulatus
Scirpus sylvaticus var. maximowiczii
Scirpus triangulatus var. triangulatus
Scirpus validus var. validus
Dioscorea bulbifera
Dioscorea nipponica
Dioscorea zingiberensis
Dipsacus japonicus
Morina chinensis
Morina kokonorica
Morina nepalensis var. alba
Scabiosa tschiliensis var. tschiliensis
Triplostegia glandulifera
Drosera peltata
Diospyros kaki
Diospyros lotus
Elaeagnus angustifolia
Elaeagnus bockii
Elaeagnus lanceolata
Elaeagnus lanceolata subsp. lanceolata
Elaeagnus oxycarpa
Elaeagnus umbellata
Hippophae neurocarpa
Hippophae rhamnoides
Hippophae thibetana
Ephedra equisetina
Ephedra intermedia
Ephedra monosperma
Ephedra przewalskii
Ephedra rhytidosperma
Ephedra sinica
Arctous ruber
Enkianthus deflexus
Lyonia ovalifolia var. ovalifolia
Pieris formosa
Rhododendron anthopogonoides
Rhododendron augustinii
Rhododendron calophytum
Rhododendron calophytum var. calophytum
Rhododendron capitatum
Rhododendron hunnewellianum
Rhododendron invictum
Rhododendron joniense
Rhododendron labolengense
Rhododendron maculiferum
Rhododendron micranthum
Rhododendron oreodoxa var. fargesii
Rhododendron oreodoxa var. oreodoxa
Rhododendron polylepis
Rhododendron potaninii
Rhododendron praeteritum var. praeteritum
Rhododendron przewalskii
Rhododendron przewalskii subsp. przewalskii
Rhododendron purdomii
Rhododendron roxieanum
Rhododendron rufum
Rhododendron sutchuenense
Rhododendron thymifolium
Rhododendron watsonii
Rhododendron xiguense
Vaccinium henryi var. henryi
Vaccinium japonicum
Eriocaulon cinereum
Eucommia ulmoides
Acalypha acmophylla
Acalypha brachystachya
Discocleidion rufescens
Euphorbia altotibetica
Euphorbia esula
Euphorbia heishuiensis
Euphorbia helioscopia
Euphorbia humifusa
Euphorbia hylonoma
Euphorbia kansuensis
Euphorbia kansui
Euphorbia kozlovii
Euphorbia lathylris
Euphorbia micractina
Euphorbia pekinensis
Euphorbia soongarica
Euphorbia stracheyi
Excoecaria acerifolia
Flueggea suffruticosa
Glochidion puberum
Mallotus repandus
Sapium chihsinianum
Sapium sebiferum
Speranskia cantonensis
Speranskia tuberculata
Euptelea pleiospermum
Castanea mollissima
Cyclobalanopsis glauca
Cyclobalanopsis gracilis
Quercus acrodonta
Quercus aliena
Quercus baronii
Quercus dentata
Quercus dolicholepis
Quercus mongolica
Quercus oxyphylla
Quercus serrata
Quercus spinosa
Quercus variabilis
Poliothyrsis sinensis
Frankenia pulverulenta
Centaurium pulchellum
Comastoma falcatum
Comastoma pedunculatum
Comastoma polycladum
Comastoma pulmonarium
Gentiana abaensis
Gentiana aristata
Gentiana crassicaulis
Gentiana crassuloides
Gentiana dolichocalyx
Gentiana futtereri
Gentiana hexaphylla
Gentiana leucomelaena
Gentiana nubigena
Gentiana officinalis
Gentiana piasezkii
Gentiana pseudoaquatica
Gentiana pudica
Gentiana purdomii
Gentiana rhodantha
Gentiana riparia
Gentiana rubicunda
Gentiana siphonantha
Gentiana spathulifolia
Gentiana stipitata
Gentiana straminea
Gentiana striata
Gentiana sutchuenensis
Gentiana syringea
Gentiana szechenyii
Gentiana tricolor
Gentiana veitchiorum
Gentiana zollingeri
Gentianella arenaria
Gentianella azurea
Gentianopsis barbata
Gentianopsis paludosa
Halenia elliptica
Lomatogonium brachyantherum
Lomatogonium carinthiacum
Lomatogonium gamosepalum
Lomatogonium macranthum
Lomatogonium rotatum
Swertia bifolia
Swertia bimaculata
Swertia dichotoma
Swertia diluta
Swertia erythrosticta
Swertia franchetiana
Swertia kouitchensis
Swertia marginata
Swertia nervosa
Swertia tetraptera
Swertia wolfangiana
Tripterospermum filicaule
Biebersteinia heterostemon
Erodium cicutarium
Erodium stephanianum
Erodium tibetanum
Geranium dahuricum
Geranium donianum
Geranium napuligerum
Geranium nepalense
Geranium platyanthum
Geranium pratense
Geranium pylzowianum
Geranium rosthornii
Geranium shensianum
Geranium sibiricum
Geranium wilfordii
Ancylostemon saxatilis
Briggsia longifolia
Hemiboea subcapitata var. subcapitata
Isometrum farreri
Isometrum glandulosum
Oreocharis henryana
Ginkgo biloba
Achnatherum breviaristatum
Achnatherum chingii
Achnatherum extremiorientale
Achnatherum inaequiglume
Achnatherum inebrians
Achnatherum pekinense
Achnatherum psilantherum
Achnatherum pubicalyx
Achnatherum sibiricum
Achnatherum splendens
Aeluropus pungens
Aeluropus sinensis
Agropyron cristatum
Agropyron mongolicum
Agrostis clavata
Agrostis gigantea
Agrostis hugoniana
Agrostis megathyrsa
Agrostis micrantha
Agrostis stolonifera
Agrostis subaristata
Alopecurus aequalis
Alopecurus arundinaceus
Aristida adscensionis
Aristida grandiglumis
Aristida triseta
Arthraxon xinanensis var. xinanensis
Arundinella anomala
Avena sativa
Bashania fargesii
Beckmannia syzigachne
Brachiaria villosa
Brachypodium sylvaticum
Bromus arvensis
Bromus brachystachys
Bromus cappadocicus
Bromus confinis
Bromus hordeaceus
Bromus inermis
Bromus japonicus
Bromus korotkiji
Bromus magnus
Bromus mollis
Bromus pectinatus
Bromus plurinodes
Bromus popovii
Bromus racemosus
Bromus riparius
Bromus secalinus
Bromus squarrosus
Bromus tectorum
Calamagrostis epigeios var. epigeios
Calamagrostis pseudophragmites
Catabrosa aquatica
Chloris virgata
Cleistogenes caespitosa
Cleistogenes hackeli var. hackeli
Cleistogenes hackeli var. nakai
Cleistogenes kitagawai var. foliosa
Cleistogenes mucronata
Cleistogenes songorica
Cleistogenes squarrosa
Crypsis aculeata
Cymbopogon distans
Cynodon dactylon
Dactylis glomerata
Deschampsia caespitosa var. caespitosa
Deschampsia koelerioides
Deschampsia littoralis var. littoralis
Deyeuxia arundinacea var. arundinacea
Deyeuxia conferta
Deyeuxia effusiflora
Deyeuxia flavens
Deyeuxia holciformis
Deyeuxia kokonorica
Deyeuxia lapponica
Deyeuxia neglecta
Deyeuxia scabrescens
Deyeuxia venusta
Deyeuxia zangxiensis
Digitaria chrysoblephara
Digitaria ciliaris
Digitaria ischaemum
Digitaria sanguinalis
Eccoilopus cotulifer
Echinochloa crusgali var. crusgali
Echinochloa crusgali var. mitis
Echinochloa crusgali var. zelayensis
Echinochloa hispidula
Eleusine indica
Elymus atratus
Elymus excelsus
Elymus nutans
Elymus sibiricus
Elymus tangutorum 麦
Elytrigia repens
Eragrostis cilianensis
Eragrostis ferruginea
Eragrostis minor
Eragrostis nigra
Eremochloa ciliaris
Fargesia demissa
Fargesia denudata
Fargesia dracocephala
Fargesia nitida
Fargesia rufa
Fargesia scabrida
Festuca brachyphylla
Festuca coelestis
Festuca dahurica
Festuca extremiorientalis
Festuca fascinata
Festuca japonica
Festuca kansuensis
Festuca kirilowii
Festuca modesta
Festuca nitidula
Festuca ovina
Festuca sinensis
Glyceria leptolepis
Helictotrichon altius
Helictotrichon leianthum
Helictotrichon schellianum
Helictotrichon tianschanicum
Helictotrichon tibeticum
Heteropogon contortus
Hierochloe laxa
Hierochloe odorata var. odorata
Hordeum bogdanii
Hordeum brevisubulatum
Hordeum violaceum
Koeleria cristata var. cristata
Koeleria cristata var. pseudocristata 大花 *
Koeleria litvinowii
Leymus angustus
Leymus chinensis
Leymus paboanus
Leymus secalinus
Littledalea przevalskyi
Lolium persicum
Lolium rigidum
Lolium temulentum
Melica kozlovii
Melica Onoei
Melica persica
Melica przewalskyi
Melica radula
Melica secunda
Melica tangutorum
Melica virgata
Milium effusum
Miscanthus jinxianensis
Muhlenbergia hugelii
Neyraudia reynaudiana
Orinus kokonorica
Oryzopsis chinensis
Oryzopsis henryi var. henryi
Oryzopsis munroi
Oryzopsis tibetica var. tibetica
Paspalum malacophyllum
Pennisetum alopecuroides
Pennisetum centrasiaticum var. centrasiaticum
Pennisetum longissimum
Pennisetum shaanxiense
Phaenosperma globosa
Phalaris arundinacea
Phleum alpinum
Phleum paniculatum
Phyllostachys arcana
Phyllostachys bambusoides f. bambusoides
Phyllostachys bambusoides f. lacrima-deae
Phyllostachys glauca var. glauca
Phyllostachys heteroclada
Phyllostachys heteroclada f. heteroclada
Phyllostachys heterocycla cv. pubescens
Phyllostachys nigra var. henonis
Phyllostachys sulphurea cv. robert
Phyllostachys sulphurea cv. viridis
Poa angustifolia
Poa annua
Poa araratica
Poa arctica
Poa asperifolia
Poa attenuata
Poa calliopsis
Poa ciliatiflora
Poa crymophila
Poa declinata
Poa faberi
Poa fascinata
Poa glauca
Poa hirtiglumis
Poa micrandra
Poa nemoralis
Poa nepalensis
Poa ochotensis
Poa pachyantha
Poa paucifolia
Poa pratensis
Poa schoenites
Poa sikkimensis
Poa sinattenuata
Poa subfastigiata
Poa szechuensis
Poa tangii
Poa tetrantha
Poa tibetica
Poa tunicata
Poa urssulensis
Poa varia
Poa versicolor
Polypogon fugax
Polypogon monspeliensis
Psammochloa villosa
Psathyrostachys juncea
Psathyrostachys kronenburgii
Psathyrostachys lanuginosa
Ptilagrostis concinna
Ptilagrostis dichotoma
Ptilagrostis mongholica
Ptilagrostis pelliotii
Puccinellia chinampoensis
Puccinellia convoluta
Puccinellia distans
Puccinellia hauptiana
Puccinellia macranthera
Puccinellia manchuriensis
Puccinellia micrandra
Puccinellia przewalskii
Puccinellia tenuiflora
Roegneria alashanica var. alashanica
Roegneria aristiglumis var. aristiglumis
Roegneria ciliaris var. ciliaris
Roegneria ciliaris var. lasiophylla
Roegneria dura
Roegneria hirsuta var. hirsuta
Roegneria hirsuta var. variabilis
Roegneria kamoji var. kamoji
Roegneria kokonorica
Roegneria laxiflora
Roegneria longiglumis
Roegneria multiculmis
Roegneria nutans
Roegneria pendulina var. pendulina
Roegneria pubicaulis
Roegneria purpurascens
Roegneria rigidula
Roegneria sinica var. media
Roegneria sinica var. sinica
Roegneria stenachyra
Roegneria stricta f. major
Roegneria stricta f. stricta
Roegneria thoroldiana var. thoroldiana
Roegneria turczaninovii var. tenuiseta
Roegneria varia
Saccharum arundinaceum
Setaria forbesiana
Setaria glauca var. glauca
Setaria viridis
Spodiopogon ramosus
Spodiopogon sibiricus
Spodiopogon tainanensis
Sporobolus fertilis
Stephanachne nigrescens
Stephanachne pappophorea
Stipa aliena
Stipa baicalensis
Stipa breviflora
Stipa bungeana
Stipa capillacea
Stipa capillata
Stipa caucasica
Stipa glareosa
Stipa grandis
Stipa penicillata
Stipa przewalskyi
Stipa purpurea
Stipa regeliana
Stipa sareptana
Stipa subsessiliflora
Stipa tianschanica
Themeda japonica
Timouria saposhnikowii
Tragus berteronianus
Tragus racemosus
Triarrhena sacchariflora
Trikeraia pappiformis
Tripogon chinensis
Tripogon longearistatus
Trisetum bifidum
Trisetum sibiricum
Trisetum spicatum
Zizania latifolia
Hypericum ascyron
Hypericum attenuatum
Hypericum elatoides
Hypericum faberi
Hypericum longistylum
Hypericum perforatum
Hypericum przewalskii
Myriophyllum verticillatum
Corylopsis microcarpa
Sinowilsonia henryi
Sycopsis sinensis
Hippuris vulgaris
Nothapodytes pittosporoides
Belamcanda chinensis
Iris bungei
Iris dichotoma
Iris goniocarpa
Iris halophila
Iris henryi
Iris japonica
Iris lactea
Iris leptophylla
Iris loczyi
Iris potaninii
Iris qinghainica
Iris ruthenica
Iris songarica
Iris tectorum
Iris tenuifolia
Iris tigridia
Iris wilsonii
Juglans mandshurica
Juglans regia
Platycarya strobilacea
Pterocarya macroptera
Pterocarya stenoptera
Juncus alatus
Juncus allioides
Juncus amplifolius
Juncus articulatus
Juncus bracteatus
Juncus bufonius
Juncus castaneus
Juncus diastrophanthus
Juncus effusus
Juncus himalensis
Juncus inflexus
Juncus leucanthus
Juncus leucomelas
Juncus modicus
Juncus potaninii
Juncus przewalskii
Juncus ranarius
Juncus ranarus
Juncus setchuensis
Juncus sikkimensis
Juncus tanguticus
Juncus thomsonii
Juncus tibeticus
Juncus wallichianus
Luzula effusa
Luzula multiflora
Luzula plumosa
Agastache rugosa
Ajuga campylanthoides var. subacaulis
Ajuga ciliata var. chanetii
Ajuga ciliata var. ciliata
Ajuga ciliata var. glabrescens
Ajuga lupulina var. lupulina
Ajuga ovalifolia var. calantha
Ajuga ovalifolia var. ovalifolia
Amethystea caerulea
Chelonopsis giraldii
Clinopodium polycephalum
Clinopodium repens
Dracocephalum heterophyllum
Dracocephalum moldavica
Dracocephalum peregrinum
Dracocephalum purdomii
Dracocephalum tanguticum var. tanguticum
Dracocephalum truncatum
Elsholtzia ciliata
Elsholtzia densa
Elsholtzia eriostachya
Elsholtzia feddei
Elsholtzia fruticosa var. fruticosa
Elsholtzia stauntoni
Galeopsis bifida
Glechoma biondiana var. glabrescens
Glechoma longituba
Lagochilus ilicifolius
Lagopsis supina
Lamiophlomis rotata
Lamium album
Lamium amplexicaule
Lamium barbatum
Lamium maculatum
Leonurus pseudomacranthus
Loxocalyx urticifolius var. urticifolius
Lycopus lucidus var. hirtus
Meehania faberi
Mosla scabra
Nepeta cataria
Nepeta coerulescens
Nepeta prattii
Nepeta sibirica
Origanum vulgare
Phlomis dentosa var. dentosa
Phlomis dentosa var. glabrescens
Phlomis kansuensis
Phlomis mongolica var. mongolica
Phlomis umbrosa var. australis
Phlomis umbrosa var. stenocalyx
Phlomis umbrosa var. umbrosa
Phlomis uniceps
Prunella vulgaris var. vulgaris
Rubiteucris palmata
Salvia maximowicziana var. maximowicziana
Salvia piasezkii
Salvia plebeia
Salvia przewalskii var. mandarinorum
Salvia przewalskii var. przewalskii
Salvia roborowskii
Salvia tricuspis
Salvia umbratica
Scutellaria baicalensis
Scutellaria meehanioides var. paucidentata
Scutellaria przewalskii
Scutellaria rehderiana
Scutellaria scordifolia var. villosissima
Stachys chinensis
Stachys sieboldii var. sieboldii
Teucrium japonicum var. microphyllum
Teucrium scordium
Teucrium tsinlingense var. porphyreum
Teucrium viscidum var. leiocalyx
Thymus mongolicus
Thymus quinquecostatus var. przewalskii
Akebia trifoliata
Akebia trifoliata subsp. trifoliata
Archakebia apetala
Decaisnea insignis
Sinofranchetia chinensis
Stauntonia duclouxii
Cinnamomum septentrionale
Lindera communis
Lindera floribunda
Lindera glauca
Lindera limprichtii
Lindera megaphylla f. touyunensis
Litsea pungens
Litsea tsinlingensis
Phoebe chinensis
Phoebe hunanensis
Aeschynomene indica
Albizia julibrissin
Albizia kalkora
Alhagi sparsifolia
Ammopiptanthus mongolicus
Amphicarpaea edgeworthii
Apios fortunei
Astragalus adsurgens
Astragalus alaschanensis
Astragalus ammodytes
Astragalus basiflorus
Astragalus bhotanensis
Astragalus chrysopterus
Astragalus complanatus var. complanatus
Astragalus dependens var. aurantiacus
Astragalus dependens var. dependens
Astragalus efoliolatus
Astragalus fenzelianus
Astragalus floridus
Astragalus galactites
Astragalus hamiensis
Astragalus hoantchy subsp. hoantchy
Astragalus huiningensis
Astragalus jiuquanensis
Astragalus kifonsanicus
Astragalus kronenburgii var. chaidamuensis
Astragalus leansanicus
Astragalus licentianus
Astragalus lioui
Astragalus longilobus
Astragalus macrotrichus
Astragalus mahoschanicus
Astragalus melilotoides
Astragalus membranaceus f. purpurinus
Astragalus moellendorffii var. kansuensis
Astragalus polycladus var. polycladus
Astragalus prattii var. prattii
Astragalus przewalskii
Astragalus pseudoscaberrimus
Astragalus purdomii
Astragalus salsugineus var. multijugus
Astragalus satoi
Astragalus sinicus
Astragalus skythropos
Astragalus sulcatus
Astragalus sungpanensis
Astragalus sutchuenensis
Astragalus tatsienensis var. tatsienensis
Astragalus tongolensis var. glaber
Astragalus turgidocarpus
Astragalus variabilis
Astragalus wenxianensis
Bauhinia brachycarpa var. brachycarpa
Bauhinia brachycarpa var. microphylla
Caesalpinia decapetala
Campylotropis polyantha
Caragana arborescens
Caragana brachypoda
Caragana brevifolia
Caragana chinghaiensis var. chinghaiensis
Caragana densa
Caragana erinacea
Caragana jubata var. recurva
Caragana kansuensis
Caragana korshinskii f. korshinskii
Caragana leucophloea
Caragana licentiana
Caragana opulens
Caragana polourensis
Caragana roborovskyi
Caragana rosea var. rosea
Caragana stenophylla
Caragana stipitata
Caragana tangutica
Caragana tibetica
Cercis glabra
Chesniella gansuensis
Cladrastis sinensis
Dalbergia dyeriana
Desmodium elegans var. elegans
Gleditsia sinensis
Glycine soja
Glycyrrhiza aspera
Glycyrrhiza glabra
Glycyrrhiza inflata
Gueldenstaedtia gansuensis
Gueldenstaedtia stenophylla
Halimodendron halodendron var. halodendron
Hedysarum algidum
Hedysarum multijugum
Hedysarum petrovii
Hedysarum polybotrys var. alaschanicum
Hedysarum polybotrys var. polybotrys
Hedysarum scoparium
Hedysarum tanguticum
Hedysarum trigonomerum
Indigofera amblyantha
Indigofera hosiei
Indigofera monbeigii
Indigofera potaninii
Lathyrus davidii
Lathyrus pratensis
Lathyrus quinquenervius
Lespedeza bicolor
Lespedeza buergeri
Lespedeza caraganae
Lespedeza cuneata
Lespedeza cyrtobotrya
Lespedeza floribunda
Lespedeza formosa
Lespedeza inschanica
Lespedeza juncea
Lespedeza pilosa
Lespedeza potaninii
Lespedeza tomentosa
Lespedeza virgata var. virgata
Lespedeza wilfordi
Lotus corniculatus var. corniculatus
Lotus tenuis
Medicago archiducis-nicolai
Medicago lupulina
Medicago minima
Medicago polymorpha
Medicago ruthenica
Medicago sativa
Medicago varia
Melilotus dentata subsp. sibirica
Millettia dielsiana var. dielsiana
Ormosia hosiei
Oxytropis aciphylla var. aciphylla
Oxytropis bicolor var. bicolor
Oxytropis deflexa
Oxytropis densa
Oxytropis falcata var. falcata
Oxytropis falcata var. maquensis
Oxytropis ganningensis
Oxytropis giraldii
Oxytropis glabra var. drakeana
Oxytropis glabra var. glabra
Oxytropis glabra var. tenuis
Oxytropis hirta var. hirta
Oxytropis hirta var. wutuiensis
Oxytropis imbricata
Oxytropis kansuensis
Oxytropis latibracteata
Oxytropis longipedunculata
Oxytropis melanocalyx var. melanocalyx
Oxytropis merkensis
Oxytropis muricata
Oxytropis ochrantha var. ochrantha
Oxytropis ochrocephala var. ochrocephala
Oxytropis qilianshanica
Oxytropis subfalcata var. subfalcata
Oxytropis taochensis
Oxytropis tragacanthoides
Oxytropis trichophora
Oxytropis xinglongshanica
Piptanthus concolor
Piptanthus nepalensis f. nepalensis
Pueraria lobata var. lobata
Sophora alopecuroides var. alopecuroides
Sophora davidii var. davidii
Sophora flavescens var. kronei
Sophora pachycarpa
Sophora wilsonii
Sphaerophysa salsula
Thermopsis alpina
Thermopsis lanceolata var. lanceolata
Thermopsis mongolica
Thermopsis przewalskii
Tibetia himalaica
Uraria sinensis
Vicia amoena var. amoena
Vicia amoena var. oblongifolia
Vicia amoena var. sericea
Vicia angustifolia
Vicia costata
Vicia cracca var. cracca
Vicia gigantea
Vicia hirsuta
Vicia japonica
Vicia kioshanica
Vicia latibracteolata
Vicia nummularia
Vicia ohwiana
Vicia perelegans
Vicia sepium
Vicia tetrasperma
Vicia wushanica
Lemna minor
Spirodela polyrrhiza
Utricularia vulgaris
Aletris glabra
Aletris glandulifera
Aletris spicata
Aletris stenoloba
Allium anisopodium
Allium atrosanguineum
Allium carolinianum
Allium chrysanthum
Allium chrysocephalum
Allium cyaneum
Allium cyathophorum
Allium dentigerum
Allium herderianum
Allium leucocephalum
Allium macranthum
Allium macrostemon
Allium mongolicum
Allium ovalifolium
Allium plurifoliatum
Allium polyrhizum
Allium prattii
Allium przewalskianum
Allium ramosum
Allium rude
Allium senescens
Allium sikkimense
Allium strictum
Allium tanguticum
Allium tenuissimum
Allium tubiflorum
Allium victorialis
Allium yanchiense
Allium yongdengense
Anemarrhena asphodeloides
Asparagus cochinchinensis
Asparagus filicinus
Asparagus gobicus
Asparagus kansuensis
Asparagus longiflorus
Asparagus lycopodineus
Asparagus schoberioides
Cardiocrinum giganteum
Clintonia udensis
Convallaria majalis
Disporum bodinieri
Disporum megalanthum
Eremurus chinensis
Fritillaria cirrhosa
Fritillaria przewalskii
Fritillaria taipaiensis
Fritillaria unibracteata
Gagea pauciflora
Hemerocallis citrina
Hemerocallis esculenta
Hemerocallis lilioasphodelus
Hemerocallis minor
Heterosmilax japonica
Lilium brownii
Lilium davidii
Lilium duchartrei
Lilium lancifolium
Lilium leucanthum
Lilium pumilum
Liriope graminifolia
Liriope kansuensis
Liriope spicata
Lloydia oxycarpa
Lloydia serotina
Lloydia tibetica
Maianthemum bifolium
Notholirion bulbuliferum
Ophiopogon bodinieri
Paris polyphylla
Paris verticillata
Polygonatum cirrhifolium
Polygonatum gracile
Polygonatum hirtellum
Polygonatum hookeri
Polygonatum megaphyllum
Polygonatum nodosum
Polygonatum odoratum
Polygonatum sibiricum
Polygonatum verticillatum
Polygonatum zanlanscianense
Smilax discotis
Smilax glabra
Smilax glaucochina
Smilax lebrunii
Smilax menispermoidea
Smilax microphylla
Smilax nigrescens
Smilax riparia
Smilax scobinicaulis
Smilax stans
Smilax trachypoda
Streptopus obtusatus
Trillium tschonoskii
Veratrum nigrum
Linum amurense
Linum nutans
Linum pallescens
Linum perenne
Linum stelleroides
Buddleja albiflora
Buddleja alternifolia
Buddleja brachystachya
Buddleja crispa
Buddleja davidii
Buddleja myriantha
Buddleja officinalis
Korthalsella japonica
Loranthus delavayi
Loranthus tanakae
Taxillus sutchuenensis
Viscum coloratum
Viscum diospyrosicolum
Viscum fargesii
Viscum liquidambaricolum
Ammannia arenaria
Lythrum salicaria
Illicium henryi
Magnolia biondii
Magnolia sprengeri
Schisandra chinensis
Schisandra propinqua var. sinensis
Schisandra rubriflora
Schisandra sphenanthera
Abutilon theophrasti
Hibiscus leiospermus
Hibiscus trionum
Malva crispa
Malva rotundifolia
Malva verticillata
Melia azedarach
Melia toosendan
Toona sinensis
Stephania cepharantha
Broussonetia papyrifera
Ficus henryi
Ficus heteromorpha
Ficus sarmentosa
Ficus sarmentosa var. henryi
Ficus sarmentosa var. impressa
Ficus sarmentosa var. lacrymans
Ficus tikoua
Humulus lupulus
Humulus scandens
Morus australis
Morus australis var. australis
Myrsine africana
Zannichellia palustris var. palustris
Zannichellia palustris var. pedicellata
Oxybaphus himalaicus var. chinensis
Nelumbo nucifera
Schoepfia jasminodora
Chionanthus retusus
Forsythia giraldiana
Fraxinus baroniana
Fraxinus insularis
Fraxinus mandschurica
Fraxinus paxiana
Fraxinus platypoda
Fraxinus stylosa
Jasminum floridum
Jasminum humile
Jasminum nudiflorum
Ligustrum henryi
Ligustrum lucidum
Ligustrum sinense
Ligustrum strongylophyllum
Syringa komarowii
Syringa oblata
Syringa pinnatifolia
Syringa protolaciniata
Syringa pubescens
Circaea alpina
Circaea cordata
Circaea glabrescens
Circaea mollis
Epilobium amurense
Epilobium brevifolium
Epilobium cylindricum
Epilobium fastigiatoramosum
Epilobium hirsutum
Epilobium minutiflorum
Epilobium palustre
Epilobium parviflorum
Epilobium platystigmatosum
Epilobium royleanum
Epilobium sikkimense
Epilobium sinense
Epilobium subcoriaceum
Epilobium wallichianum
Amitostigma bifoliatum
Amitostigma monanthum var. monanthum
Androcorys ophioglossoides
Bletilla formosana
Bletilla ochracea
Bletilla striata
Bulbophyllum retusiusculum var. retsiusculum
Calanthe alpina
Calanthe arcuata var. arcuata
Calanthe arcuata var. brevifolia
Calanthe davidii
Calanthe delavayi
[truncated: 2,113 more rows]
