# Supplementary material for: Throwing light on dark diversity of vascular plants in China: predicting the distribution of dark and threatened species under global climate change
Source: PeerJ. 2019 Apr 9;7:e6731. doi: 10.7717/peerj.6731 (PMC6461033; doi:10.7717/peerj.6731)
Supplement: Supplemental Information 6 [file peerj-07-6731-s006.zip › Dataset S2/14.csv]

Acer ceriferum
Acer davidii
Acer griseum
Acer grosseri var. grosseri
Acer henryi
Acer maximowiczii subsp. maximowiczii
Acer mono var. mono
Acer pilosum
Acer stenolobum var. stenolobum
Acer truncatum
Dipteronia sinensis
Actinidia arguta
Actinidia kolomikta
Clematoclethra scandens
Adoxa moschatellina
Alangium chinense
Alangium chinense subsp. chinense
Alangium kurzii
Alangium kurzii var. kurzii
Alangium platanifolium
Alisma gramineum
Alisma orinentale
Alisma plantago-aquatica
Sagittaria trifolia var. trifolia
Achyranthes bidentata
Achyranthes bidentata var. bidentata f. bidentata
Amaranthus lividus
Amaranthus retroflexus
Amaranthus roxburghianus
Amaranthus spinosus
Celosia argentea
Cyathula officinalis
Cotinus coggygria
Pistacia chinensis
Rhus chinensis
Rhus potaninii
Toxicodendron succedaneum
Toxicodendron vernicifluum
Apocynum venetum
Trachelospermum jasminoides
Acorus calamus var. calamus
Arisaema amurense
Arisaema erubescens
Arisaema heterophyllum
Pinellia pedatisecta
Pinellia ternata
Typhonium trifoliatum
Acanthopanax gracilistylus var. gracilistylus
Acanthopanax henryi var. henryi
Acanthopanax senticosus
Acanthopanax sessiliflorus var. sessiliflorus
Aralia elata
Kalopanax septemlobus
Panax ginseng
Aristolochia contorta
Aristolochia manshuriensis
Aristolochia mollissima
Cynanchum atratum
Cynanchum bungei
Cynanchum chinense
Cynanchum inamoenum
Cynanchum paniculatum
Cynanchum taihangense
Cynanchum thesioides
Cynanchum wilfordii
Dregea sinensis
Periploca sepium
Impatiens henanensis
Impatiens noli-tangere
Impatiens stenosepala
Begonia grandis
Begonia grandis subsp. grandis
Berberis aggregata
Berberis amurensis
Berberis brachypoda
Berberis dasystachya
Berberis dictyoneura
Berberis dielsiana
Berberis francisci-ferdinandi
Berberis hersii
Berberis poiretii
Berberis purdomii
Berberis sibirica
Caulophyllum robustum
Epimedium brevicornu
Betula albosinensis
Betula chinensis
Betula dahurica
Betula platyphylla
Betula utilis
Carpinus cordata
Carpinus turczaninowii
Corylus heterophylla
Corylus mandshurica
Ostryopsis davidiana
Campsis grandiflora
Catalpa bungei
Catalpa ovata
Incarvillea sinensis
Asperugo procumbens
Bothriospermum chinense
Bothriospermum kusnezowii
Bothriospermum secundum
Cynoglossum divaricatum
Eritrichium borealisinense
Lappula heteromorpha
Lappula myosotis
Lappula shanhsiensis
Lithospermum arvense
Lithospermum erythrorhizon
Mertensia sibirica
Pulmonaria mollissima
Sinojohnstonia chekiangensis
Sinojohnstonia moupinensis
Stenosolenium saxatile
Trigonotis peduncularis
Butomus umbellatus
Sarcococca ruscifolia
Adenophora divaricata
Adenophora elata
Adenophora gmelinii
Adenophora hunanensis subsp. hunanensis
Adenophora paniculata
Adenophora petiolata
Adenophora polyantha
Adenophora potaninii
Adenophora tetraphylla
Adenophora trachelioides subsp. trachelioides
Adenophora wawreana
Campanula puncatata
Codonopsis cardiophylla
Codonopsis pilosula var. modesta
Codonopsis pilosula var. pilosula
Codonopsis pilosula var. volubilis
Platycodon grandiflorus
Abelia biflora
Abelia dielsii
Kolkwitzia amabilis
Lonicera caerulea var. edulis
Lonicera chrysantha subsp. chrysantha
Lonicera chrysantha subsp. koehneana
Lonicera elisae
Lonicera ferdinandii
Lonicera hispida
Lonicera japonica var. japonica
Lonicera maackii var. maackii
Lonicera microphylla
Lonicera nervosa
Lonicera retusa
Lonicera schneideriana
Lonicera serreana
Lonicera szechuanica
Lonicera tragophylla
Lonicera webbiana var. webbiana
Sambucus williamsii var. williamsii
Triosteum pinnatifidum
Viburnum mongolicum
Viburnum schensianum subsp. schensianum
Weigela florida
Arenaria grueningiana
Arenaria juncea
Arenaria serpyllifolia
Cerastium falcatum
Cerastium fontanum
Cerastium furcatum
Dianthus chinensis
Dianthus longicalyx
Dianthus superbus
Gypsophila davurica
Gypsophila licentiana
Gypsophila oldhamiana
Lychnis cognata
Lychnis fulgens
Moehringia lateriflora
Myosoton aquaticum
Pseudostellaria davidii
Pseudostellaria heterantha
Sagina japonica
Silene aprica
Silene firma
Silene foliosa
Silene fortunei
Silene gonosperma
Silene jenisseensis
Silene pseudofortunei
Silene tatarinowii
Stellaria cherleriae
Stellaria filicaulis
Stellaria graminea
Stellaria infracta
Stellaria media
Stellaria nemorum
Stellaria palustris
Stellaria umbellata
Celastrus gemmatus
Celastrus orbiculatus
Celastrus rosthornianus
Euonymus alatus
Euonymus fortunei
Euonymus frigidus
Euonymus giraldii
Euonymus hamiltonianus
Euonymus japonicus
Euonymus maackii
Euonymus nanoides
Euonymus nanus
Euonymus phellomanus
Euonymus przwalskii
Euonymus sanguineus
Euonymus semenovii
Euonymus vagans
Euonymus verrucosoides
Ceratophyllum demersum
Cercidiphyllum japonicum
Agriophyllum squarrosum
Atriplex centralasiatica
Atriplex fera
Axyris amaranthoides
Axyris hybrida
Bassia dasyphylla
Chenopodium acuminatum
Chenopodium album
Chenopodium glaucum
Chenopodium hybridum
Chenopodium serotinum
Chenopodium strictum
Chenopodium urbicum
Corispermum declinatum
Halogeton arachnoideus
Kochia prostrata
Salicornia europaea
Salsola collina
Salsola ruthenica
Suaeda glauca
Suaeda prostrata
Suaeda salsa
Chloranthus japonicus
Streptolirion volubile
Achillea alpina
Achillea wilsoniana
Acroptilon repens
Adenocaulon himalaicum
Ajania parviflora
Anaphalis aureo-punctata
Anaphalis hancockii
Arctium lappa
Artemisia anethifolia
Artemisia anethoides
Artemisia angustissima
Artemisia argyi
Artemisia brachyloba
Artemisia chingii
Artemisia desertorum
Artemisia dracunculus
Artemisia eriopoda
Artemisia frigida
Artemisia gansuensis
Artemisia giraldii
Artemisia halodendron
Artemisia igniaria
Artemisia japonica
Artemisia kanashiroi
Artemisia lancea
Artemisia lavandulaefolia
Artemisia leucophylla
Artemisia macilenta
Artemisia medioxima
Artemisia mongolica
Artemisia ordosica
Artemisia oxycephala
Artemisia phaeolepis
Artemisia princeps
Artemisia pubescens
Artemisia rubripes
Artemisia sacrorum
Artemisia scoparia
Artemisia selengensis
Artemisia sieversiana
Artemisia sphaerocephala
Artemisia stolonifera
Artemisia subulata
Artemisia sylvatica
Artemisia tanacetifolia
Artemisia velutina
Artemisia verbenacea
Artemisia verlotorum
Artemisia viridisquama
Aster alpinus
Aster farreri
Aster flaccidus
Aster maackii
Aster tataricus
Atractylodes lancea
Bidens bipinnata
Bidens biternata
Bidens cernua
Bidens parviflora
Bidens tripartita
Brachyactis ciliata
Callistephus chinensis
Carduus acanthoides
Carduus crispus
Carpesium cernuum
Carpesium macrocephalum
Centipeda minima
Cichorium intybus
Cirsium chinense
Cirsium leo
Cirsium pendulum
Cirsium setosum
Cirsium shansiense
Cirsium vlassovianum
Conyza canadensis
Crepis crocea
Crepis flexuosa
Dendranthema chanetii
Dendranthema indicum
Dendranthema oreastrum
Dendranthema potentilloides
Dendranthema zawadskii
Doellingeria scaber
Echinops gmelini
Echinops latifolius
Echinops przewalskii
Echinops pseudosetifer
Eclipta prostrata
Erigeron acer
Erigeron elongatus
Erigeron kamtschaticus
Eupatorium japonicum
Eupatorium lindleyanum
Filifolium sibiricum
Gymnaster piccolii
Hemistepta lyrata
Heteropappus altaicus
Heteropappus meyendorffii
Heteropappus tataricus
Hieracium umbellatum
Hypochaeris ciliata
Inula japonica
Inula lineariifolia
Inula salsoloides
Ixeridium chinense
Ixeridium elegans
Ixeridium gramineum
Ixeridium sonchifolium
Kalimeris integrifolia
Kalimeris lautureana
Kalimeris mongolica
Leontopodium japonicum
Leontopodium leontopodioides
Leontopodium longifolium
Leontopodium smithianum
Ligularia dentata
Ligularia fischeri
Ligularia intermedia
Ligularia mongolica
Ligularia przewalskii
Ligularia sagitta
Ligularia sibirica
Ligularia stenocephala
Ligularia xanthotricha
Mulgedium tataricum
Myripnois dioica
Olgaea leucophylla
Olgaea lomonosowii
Opisthopappus taihangensis
Paraixeris denticulata
Paraixeris pinnatipartita
Parasenecio ambiguus
Parasenecio dasythyrsus
Parasenecio hastatus
Pertya discolor
Pertya sinensis
Petasites tricholobus
Picris hieracioides
Picris japonica
Prenanthes macrophylla
Prenanthes tatarinowii
Pterocypsela raddeana
Pterocypsela triangulata
Saussurea amara
Saussurea cana
Saussurea dielsiana
Saussurea frondosa
Saussurea huashanensis
Saussurea iodostegia
Saussurea japonica
Saussurea mongolica
Saussurea parviflora
Saussurea pectinata
Saussurea pulchella
Saussurea runcinata
Saussurea sylvatica
Saussurea tangutica
Saussurea ussuriensis
Scorzonera albicaulis
Scorzonera austriaca
Scorzonera divaricata
Scorzonera mongolica
Scorzonera sinensis
Senecio argunensis
Senecio nemorensis
Serratula centauroides
Serratula chanetii
Serratula cupuliformis
Serratula polycephala
Serratula strangulata
Siegesbeckia pubescens
Sinacalia tangutica
Sinosenecio oldhamianus
Sonchus brachyotus
Sonchus oleraceus
Sonchus transcaspicus
Sonchus uliginosus
Stemmacantha uniflora
Syneilesis aconitifolia
Taraxacum asiaticum
Taraxacum borealisinense
Taraxacum licentii
Taraxacum mongolicum
Taraxacum nutans
Taraxacum parvulum
Taraxacum platypecidum
Tephroseris flammea
Tephroseris kirilowii
Tephroseris pseudosonchus
Tripolium vulgare
Turczaninowia fastigiata
Tussilago farfara
Xanthium sibiricum
Youngia pratti
Youngia wilsoni
Calystegia hederacea
Convolvulus ammannii
Convolvulus arvensis
Convolvulus gortschakovii
Convolvulus tragacanthoides
Cuscuta australis
Cuscuta chinensis
Cuscuta europaea
Cuscuta japonica
Cuscuta lupuliformis
Merremia sibirica
Swida bretschneideri var. bretschneideri
Swida bretschneideri var. crispa
Swida hemsleyi var. hemsleyi
Swida koehneana
Swida macrophylla
Swida walteri
Hylotelephium angustum
Hylotelephium erythrostictum
Hylotelephium pallescens
Hylotelephium verticillatum
Orostachys chanetii
Rhodiola dumulosa
Rhodiola kirilowii
Rhodiola rosea
Sedum elatinoides
Sedum sarmentosum
Sedum stellariifolium
Sedum subtile
Bolbostemma paniculatum
Thladiantha dimorphantha
Thladiantha dubia
Juniperus rigida
Platycladus orientalis
Blysmus sinocompressus var. nodosus
Blysmus sinocompressus var. sinocompressus
Carex asperifructus
Carex capillaris
Carex chlorostachys var. chlorostachys
Carex cranaocarpa
Carex cryptocarpa
Carex dispalata
Carex duriuscula subsp. rigescens
Carex gibba
Carex graminiculmis
Carex hancockiana
Carex heterolepis
Carex heterostachya
Carex japonica
Carex karoi
Carex lanceolata var. lanceolata
Carex leiorhyncha
Carex ligulata
Carex lithophila
Carex montis-Wutaii
Carex neurocarpa
Carex pediformis var. pediformis
Carex peiktusanii
Carex remotiuscula
Carex serreana
Carex siderosticta var. siderosticta
Carex tangiana
Carex viridimarginata
Cyperus amuricus
Cyperus difformis
Cyperus fuscus f. fuscus
Cyperus fuscus f. pallescens
Cyperus fuscus f. virescens
Cyperus glomeratus
Cyperus microiria
Cyperus nanellus
Cyperus nipponicus
Cyperus rotundus var. rotundus
Fimbristylis bisumbellata
Fimbristylis dichotoma f. dichotoma
Fimbristylis subbispicata
Juncellus pannonicus
Kobresia filifolia
Kobresia pygmaea var. pygmaea
Kyllinga brevifolia var. leiolepis
Pycreus globosus var. globosus
Pycreus globosus var. minimus
Pycreus globosus var. nilagiricus
Pycreus globosus var. strictus
Pycreus sanguinolentus f. humilis
Pycreus sanguinolentus f. rubro-marginatus
Pycreus sanguinolentus f. sanguinolentus
Scirpus juncoides var. juncoides
Scirpus planiculmis
Scirpus subulatus
Scirpus sylvaticus var. maximowiczii
Scirpus triangulatus var. triangulatus
Scirpus validus var. validus
Dioscorea nipponica
Dipsacus japonicus
Scabiosa tschiliensis var. superba
Scabiosa tschiliensis var. tschiliensis
Diospyros kaki
Diospyros lotus
Elaeagnus angustifolia
Elaeagnus bockii
Elaeagnus lanceolata
Elaeagnus mollis
Elaeagnus multiflora
Elaeagnus umbellata
Elaeagnus viridis
Elaeagnus wushanensis
Hippophae rhamnoides
Ephedra equisetina
Ephedra intermedia
Ephedra monosperma
Ephedra sinica
Agapetes lacei var. glaberrima
Agapetes lacei var. tomentella
Rhododendron mariesii
Rhododendron micranthum
Rhododendron molle
Rhododendron stamineum var. stamineum
Vaccinium vitis-idaea
Acalypha acmophylla
Acalypha australis
Alchornea davidii
Discocleidion rufescens
Euphorbia esula
Euphorbia helioscopia
Euphorbia humifusa
Euphorbia hylonoma
Euphorbia kansuensis
Euphorbia kansui
Euphorbia kozlovii
Euphorbia micractina
Euphorbia pekinensis
Flueggea suffruticosa
Mallotus repandus
Phyllanthus urinaria
Phyllanthus virgatus
Speranskia cantonensis
Speranskia tuberculata
Euptelea pleiospermum
Castanea mollissima
Castanea seguinii
Lithocarpus gaoligongensis
Lithocarpus obscurus
Quercus acutissima
Quercus aliena
Quercus baronii
Quercus dentata
Quercus dolicholepis
Quercus mongolica
Quercus serrata
Quercus variabilis
Centaurium pulchellum
Comastoma falcatum
Comastoma polycladum
Comastoma pulmonarium
Gentiana burkillii
Gentiana dahurica
Gentiana macrophylla
Gentiana manshurica
Gentiana pseudoaquatica
Gentiana riparia
Gentiana squarrosa
Gentiana thunbergii
Gentiana yokusai
Gentiana zollingeri
Gentianella acuta
Gentianopsis barbata
Gentianopsis paludosa
Halenia corniculata
Halenia elliptica
Lomatogonium carinthiacum
Lomatogonium rotatum
Pterygocalyx volubilis
Swertia bimaculata
Swertia dichotoma
Swertia diluta
Swertia erythrosticta
Swertia pseudochinensis
Swertia wolfangiana
Erodium cicutarium
Erodium stephanianum
Geranium dahuricum
Geranium nepalense
Geranium platyanthum
Geranium pratense
Geranium sibiricum
Geranium wilfordii
Geranium wlassowianum
Boea hygrometrica
Ginkgo biloba
Achnatherum chingii
Achnatherum extremiorientale
Achnatherum nakaii
Achnatherum pekinense
Achnatherum pubicalyx
Achnatherum sibiricum
Achnatherum splendens
Aeluropus sinensis
Agropyron desertorum
Agropyron mongolicum
Agrostis gigantea
Agrostis stolonifera
Agrostis tenuis
Alopecurus aequalis
Aristida adscensionis
Arundinella anomala
Avena sativa
Brachypodium pinnatum
Bromus inermis
Bromus japonicus
Bromus pectinatus
Bromus pumpellianus
Calamagrostis epigeios var. epigeios
Calamagrostis macrolepis
Calamagrostis pseudophragmites
Chimonobambusa angustifolia
Chloris virgata
Cleistogenes caespitosa
Cleistogenes chinensis
Cleistogenes hackeli var. hackeli
Cleistogenes hackeli var. nakai
Cleistogenes hancei
Cleistogenes mucronata
Cleistogenes polyphylla
Cleistogenes squarrosa
Coix lacryma-jobi var. lacryma-jobi
Crypsis aculeata
Crypsis schoenoides
Cynodon dactylon
Deschampsia caespitosa var. caespitosa
Deyeuxia arundinacea var. arundinacea
Deyeuxia arundinacea var. brachytricha
Deyeuxia arundinacea var. hirsuta
Deyeuxia arundinacea var. sciuroides
Deyeuxia langsdorffii
Deyeuxia neglecta
Diarrhena manshurica
Digitaria chrysoblephara
Digitaria ciliaris
Digitaria ischaemum
Digitaria sanguinalis
Digitaria violascens
Echinochloa caudata
Echinochloa crusgali var. crusgali
Echinochloa crusgali var. mitis
Echinochloa crusgali var. zelayensis
Echinochloa hispidula
Eleusine indica
Elymus dahuricus
Elymus excelsus
Elymus sibiricus
Elymus tangutorum 麦
Enneapogon borealis
Eragrostis cilianensis
Eragrostis ferruginea
Eragrostis minor
Eriochloa villosa
Festuca extremiorientalis
Festuca kirilowii
Festuca litvnovii
Festuca rupicola
Festuca valesiaca
Glyceria leptolepis
Helictotrichon leianthum
Helictotrichon schellianum
Hemarthria altissima
Hierochloe odorata var. odorata
Hierochloe odorata var. pubescens
Imperata cylindrica
Indocalamus latifolius
Koeleria cristata var. cristata
Leucopoa albida
Leymus chinensis
Leymus secalinus
Melica grandiflora
Melica kozlovii
Melica nutans
Melica Onoei
Melica pappiana
Melica radula
Melica scabrosa
Melica turczaninowiana
Microstegium nodosum
Microstegium vimineum
Miscanthus jinxianensis
Molinia japonica
Muhlenbergia hugelii
Muhlenbergia japonica
Oplismenus undulatifolius
Oryzopsis chinensis
Pennisetum alopecuroides
Pennisetum centrasiaticum var. centrasiaticum
Phaenosperma globosa
Phalaris arundinacea
Phleum paniculatum
Phyllostachys bambusoides f. bambusoides
Phyllostachys bambusoides f. lacrima-deae
Phyllostachys flexuosa
Phyllostachys glauca
Phyllostachys glauca var. glauca
Phyllostachys heteroclada f. heteroclada
Phyllostachys heterocycla cv. pubescens
Phyllostachys sulphurea cv. robert
Phyllostachys sulphurea cv. viridis
Poa alta
Poa angustifolia
Poa annua
Poa attenuata
Poa debilior
Poa flavida
Poa ianthina
Poa incerta
Poa infirma
Poa micrandra
Poa nemoralis
Poa nepalensis
Poa plurifolia
Poa pratensis
Poa raduliformis
Poa shansiensis
Poa sibirica
Poa sinoglauca
Poa sphondylodes
Poa szechuensis
Poa tangii
Poa versicolor
Polypogon fugax
Polypogon monspeliensis
Ptilagrostis mongholica
Puccinellia chinampoensis
Puccinellia distans
Puccinellia hauptiana
Puccinellia manchuriensis
Puccinellia micrandra
Puccinellia tenuiflora
Roegneria aliena
Roegneria barbicalla var. pubifolia
Roegneria ciliaris var. ciliaris
Roegneria ciliaris var. lasiophylla
Roegneria foliosa
Roegneria japonensis var. japonensis
Roegneria kamoji var. kamoji
Roegneria minor
Roegneria multiculmis
Roegneria pendulina var. pendulina
Roegneria sinica var. media
Roegneria sinica var. sinica
Roegneria stricta f. stricta
Roegneria turczaninovii var. tenuiseta
Roegneria turczaninovii var. turczaninovii
Roegneria varia
Schizachne callosa
Setaria arenaria
Setaria glauca var. glauca
Setaria viridis
Spodiopogon sibiricus
Stipa baicalensis
Stipa breviflora
Stipa bungeana
Stipa capillata
Stipa grandis
Stipa przewalskyi
Stipa sareptana
Stipa tianschanica
Themeda japonica
Tragus racemosus
Triarrhena sacchariflora
Tripogon chinensis
Trisetum henryi
Trisetum sibiricum
Trisetum spicatum
Yushania confusa
Hypericum ascyron
Hypericum attenuatum
Hypericum elatoides
Hypericum faberi
Hypericum perforatum
Myriophyllum verticillatum
Sinowilsonia henryi
Hippuris vulgaris
Belamcanda chinensis
Iris bungei
Iris dichotoma
Iris japonica
Iris lactea
Iris ruthenica
Iris songarica
Iris speculatrix
Iris tectorum
Iris tenuifolia
Iris tigridia
Juglans mandshurica
Juglans regia
Pterocarya stenoptera
Juncus alatus
Juncus amplifolius
Juncus articulatus
Juncus bufonius
Juncus castaneus
Juncus diastrophanthus
Juncus inflexus
Juncus setchuensis
Juncus triglumis
Luzula oligantha
Luzula pallescens
Luzula plumosa
Agastache rugosa
Ajuga ciliata var. ciliata
Ajuga linearifolia
Ajuga lupulina var. lupulina
Amethystea caerulea
Clinopodium polycephalum
Clinopodium urticifolium
Dracocephalum grandiflorum
Dracocephalum heterophyllum
Dracocephalum moldavica
Dracocephalum rupestre
Elsholtzia ciliata
Elsholtzia densa
Elsholtzia feddei
Elsholtzia stauntoni
Galeopsis bifida
Glechoma longituba
Lagopsis supina
Lamium album
Lamium barbatum
Leonurus pseudomacranthus
Leonurus sibiricus
Leonurus wutaishanicus
Lycopus lucidus var. hirtus
Lycopus lucidus var. lucidus
Nepeta cataria
Nepeta prattii
Phlomis megalantha
Phlomis mongolica var. mongolica
Phlomis umbrosa var. umbrosa
Prunella asiatica
Salvia miltiorrhiza var. charbonnelii
Salvia miltiorrhiza var. miltiorrhiza
Salvia tricuspis
Salvia umbratica
Scutellaria baicalensis
Scutellaria meehanioides var. meehanioides
Scutellaria rehderiana
Scutellaria scordifolia var. puberula
Scutellaria scordifolia var. scordifolia
Scutellaria scordifolia var. villosissima
Scutellaria scordifolia var. wulingshanensis
Scutellaria shansiensis
Scutellaria viscidula
Stachys arrecta
Stachys baicalensis var. baicalensis
Stachys chinensis
Stachys sieboldi var. malacotricha
Stachys sieboldii var. sieboldii
Teucrium ussuriense
Thymus mongolicus
Thymus quinquecostatus var. przewalskii
Thymus quinquecostatus var. quinquecostatus
Akebia trifoliata
Akebia trifoliata subsp. trifoliata
Lindera glauca
Litsea pungens
Aeschynomene indica
Albizia julibrissin
Albizia kalkora
Amphicarpaea edgeworthii
Astragalus adsurgens
Astragalus capillipes
Astragalus chinensis
Astragalus chrysopterus
Astragalus discolor
Astragalus kifonsanicus
Astragalus limprichtii
Astragalus macrotrichus
Astragalus melilotoides
Astragalus membranaceus var. mongholicus
Astragalus purdomii
Astragalus tataricus
Calophaca sinica
Caragana arborescens
Caragana jubata var. jubata
Caragana kansuensis
Caragana leveillei
Caragana manshurica
Caragana microphylla var. potaninii
Caragana opulens
Caragana purdomii
Caragana stenophylla
Caragana stipitata
Caragana zahlbruckneri
Cladrastis wilsonii
Gleditsia microphylla
Gleditsia sinensis
Glycine soja
Glycyrrhiza glabra
Glycyrrhiza squamulosa
Gueldenstaedtia maritima
Gueldenstaedtia stenophylla
Gueldenstaedtia taihangensis
Hedysarum chinense
Hedysarum fruticosum var. laeve
Hedysarum inundatum
Hedysarum multijugum
Hedysarum polybotrys var. alaschanicum
Indigofera amblyantha
Indigofera bungeana
Lathyrus dielsianus
Lespedeza bicolor
Lespedeza buergeri
Lespedeza cyrtobotrya
Lespedeza floribunda
Lespedeza inschanica
Lespedeza juncea
Lespedeza potaninii
Lespedeza tomentosa
Lespedeza virgata var. virgata
Medicago lupulina
Medicago minima
Medicago ruthenica
Medicago sativa
Medicago varia
Melilotus dentata subsp. sibirica
Oxytropis bicolor var. bicolor
Oxytropis coerulea
Oxytropis deflexa
Oxytropis glabra var. drakeana
Oxytropis glabra var. glabra
Oxytropis hirta var. hirta
Oxytropis krylovii
Oxytropis leptophylla var. leptophylla
Oxytropis moellendorffii
Oxytropis myriophylla
Oxytropis ochrantha var. ochrantha
Oxytropis ochroleuca
Oxytropis racemosa f. racemosa
Oxytropis subfalcata var. albiflora
Oxytropis subfalcata var. subfalcata
Oxytropis trichophora
Oxytropis trichophysa
Oxytropis wutaiensis
Pueraria lobata var. lobata
Sophora alopecuroides var. alopecuroides
Sophora flavescens var. kronei
Sphaerophysa salsula
Thermopsis alpina
Thermopsis lanceolata var. lanceolata
Trifolium lupinaster
Vicia amoena var. oblongifolia
Vicia amoena var. sericea
Vicia amurensis f. amurensis
Vicia angustifolia
Vicia cracca var. cracca
Vicia japonica
Vicia kioshanica
Vicia unijuga var. trifoliolata
Wisteria venusta
Lemna minor
Lemna trisulca
Spirodela polyrrhiza
Utricularia minor
Utricularia vulgaris
Aletris spicata
Allium anisopodium
Allium bidentatum
Allium condensatum
Allium longistylum
Allium macrostemon
Allium paepalanthoides
Allium polyrhizum
Allium ramosum
Allium senescens
Allium tenuissimum
Allium thunbergii
Allium tubiflorum
Allium victorialis
Allium yanchiense
Anemarrhena asphodeloides
Asparagus brachyphyllus
Asparagus cochinchinensis
Asparagus dauricus
Asparagus filicinus
Asparagus longiflorus
Asparagus schoberioides
Asparagus trichophyllus
Clintonia udensis
Convallaria majalis
Hemerocallis citrina
Hemerocallis esculenta
Hemerocallis fulva
Hemerocallis fulva var. fulva
Hemerocallis lilioasphodelus
Hemerocallis minor
Lilium brownii
Lilium concolor
Lilium davidii
Lilium lancifolium
Lilium pumilum
Liriope graminifolia
Liriope spicata
Lloydia serotina
Lloydia tibetica
Maianthemum bifolium
Paris polyphylla
Paris verticillata
Polygonatum gracile
Polygonatum humile
Polygonatum involucratum
Polygonatum macropodium
Polygonatum megaphyllum
Polygonatum odoratum
Polygonatum sibiricum
Polygonatum verticillatum
Smilax glaucochina
Smilax riparia
Smilax scobinicaulis
Smilax stans
Veratrum nigrum
Zigadenus sibiricus
Linum heterosepalum
Linum perenne
Linum stelleroides
Buddleja alternifolia
Buddleja asiatica
Buddleja officinalis
Loranthus tanakae
Taxillus sutchuenensis
Viscum fargesii
Ammannia baccifera
Lagerstroemia indica
Lythrum salicaria
Rotala indica
Rotala mexicana
Schisandra chinensis
Schisandra sphenanthera
Abutilon theophrasti
Hibiscus trionum
Malva rotundifolia
Malva verticillata
Melia azedarach
Broussonetia papyrifera
Cudrania tricuspidata
Ficus heteromorpha
Humulus scandens
Morus australis
Morus mongolica
Morus mongolica var. mongolica
Najas marina var. marina
Zannichellia palustris var. palustris
Zannichellia palustris var. pedicellata
Euryale ferox
Nelumbo nucifera
Nymphaea tetragona
Chionanthus retusus
Forsythia suspensa
Fraxinus bungeana
Fraxinus mandschurica
Jasminum floridum
Syringa oblata
Syringa pubescens
Syringa villosa
Circaea alpina
Circaea alpina subsp. alpina
Circaea cordata
Circaea erubescens
Circaea glabrescens
Epilobium amurense
Epilobium fastigiatoramosum
Epilobium hirsutum
Epilobium minutiflorum
Epilobium palustre
Epilobium parviflorum
Ludwigia epilobioides
Oenothera biennis
Oenothera glazioviana
Cephalanthera longifolia
Coeloglossum viride
Cremastra appendiculata
Cypripedium franchetii
Cypripedium guttatum
Cypripedium henryi
Epipactis helleborine
Epipogium aphyllum
Goodyera repens
Goodyera schlechtendaliana
Goodyera yunnanensis
Gymnadenia conopsea
Hemipilia crassicalcarata
Herminium alaschanicum
Herminium monorchis
Holopogon gaudissartii
Liparis japonica
Listera puberula var. puberula
Malaxis monophyllos
Neottia acuminata
Neottia camtschatea
Neottia listeroides
Neottianthe cucullata
Orchis tschiliensis
Platanthera chlorantha
Platanthera metabifolia
Porolabium biporosum
Spiranthes sinensis
Tulotis fuscescens
Orobanche amoena
Orobanche cernua
Orobanche coerulescens
Orobanche ombrochares
Orobanche pycnostachya
Oxalis corniculata
Chelidonium majus
Corydalis bungeana
Corydalis caudata
Corydalis chingii var. chingii
Corydalis chingii var. shansiensis
Corydalis decumbens
Corydalis edulis
Corydalis fangshanensis
Corydalis gamosepala
Corydalis giraldii
Corydalis hsiaowutaishanensis
Corydalis impatiens
Corydalis incisa
Corydalis ophiocarpa
Corydalis pallida var. pallida
Corydalis raddeana
Corydalis shensiana
Dicranostigma leptopodum
Hylomecon japonica var. subincisa
Hypecoum erectum
Hypecoum leptocarpum
Macleaya microcarpa
Phytolacca acinosa
Abies nephrolepis
Abies sibirica
Larix gmelinii
Picea meyeri
Picea neoveitchii
Picea obovata
Picea wilsonii
Pinus armandii var. armandii
Pinus bungeana
Pinus sibirica
Plantago major
Plantago minuta
Ceratostigma plumbaginoides
Limonium aureum
Limonium bicolor
Polygala japonica
Polygala sibirica
Polygala tatarinowii
Polygala tenuifolia
Fagopyrum gracilipes
Fallopia aubertii
Fallopia convolvulus
Fallopia dentatoalata
Koenigia islandica
Polygonum alpinum
Polygonum amphibium
Polygonum aviculare
Polygonum aviculare var. aviculare
Polygonum bistorta
Polygonum bungeanum
Polygonum dissitiflorum
Polygonum divaricatum
Polygonum glaciale
Polygonum hydropiper
Polygonum lapathifolium
Polygonum longisetum
Polygonum maackianum
Polygonum nepalense
Polygonum orientale
Polygonum perfoliatum
Polygonum persicaria
Polygonum plebeium
Polygonum rigidum
Polygonum sibiricum
Polygonum suffultum
Polygonum thunbergii
Polygonum viviparum
Pteroxygonum giraldii
Rheum hotaoense
Rumex acetosa
Rumex aquaticus
Rumex chalepensis
Rumex crispus
Rumex dentatus
Rumex gmelinii
Rumex japonicus
Rumex longifolius
Rumex maritimus
Rumex patientia
Monochoria korsakowii
Monochoria vaginalis
Portulaca oleracea
Potamogeton distinctus
Potamogeton lucens
Potamogeton maackianus
Potamogeton malaianus
Potamogeton perfoliatus
Potamogeton pusillus
Triglochin maritimum
Triglochin palustre
Androsace incana
Androsace laxa
Androsace longifolia
Androsace maxima
Androsace umbellata
Cortusa matthioli
Lysimachia barystachys
Lysimachia melampyroides
Lysimachia pentapetala
Lysimachia thyrsiflora
Primula conspersa
Primula maximowiczii
Primula saxatilis
Chimaphila japonica
Moneses uniflora
Monotropa hypopitys
Monotropa uniflora
Orthilia obtusata
Pyrola atropurpurea
Pyrola calliantha
Pyrola incarnata
Pyrola shanxiensis
Aconitum barbatum
Aconitum henryi
Aconitum kirinense
Aconitum kusnezoffii
Aconitum ningwuense
Aconitum pendulum
Aconitum sinomontanum
Aconitum smithii
Aconitum sungpanense
Actaea asiatica
Actaea erythrocarpa
Anemone altaica
Anemone baicalensis
Anemone cathayensis
Anemone exigua
Anemone tomentosa
Aquilegia viridiflora
Aquilegia yabeana
Batrachium bungei
Batrachium foeniculaceum
Beesia calthifolia
Caltha palustris
Cimicifuga brachycarpa
Cimicifuga dahurica
Cimicifuga foetida
Clematis aethusifolia
Clematis brevicaudata
Clematis fruticosa
Clematis glauca
Clematis heracleifolia
Clematis hexapetala
Clematis intricata
Clematis kirilowii
Clematis macropetala
Clematis obscura
Clematis peterae
Clematis shensiensis
Clematis sibirica
Delphinium anthriscifolium
Delphinium giraldii
Delphinium grandiflorum
Delphinium siwanense
Halerpestes ruthenica
Leptopyrum fumarioides
Paeonia anomala
Paeonia lactiflora
Paeonia obovata
Pulsatilla chinensis
Ranunculus brotherusii
Ranunculus chinensis
Ranunculus indivisus
Ranunculus japonicus
Ranunculus monophyllus
Ranunculus repens
Ranunculus sceleratus
Ranunculus tanguticus
Thalictrum alpinum
Thalictrum aquilegifolium var. sibiricum
Thalictrum fargesii
Thalictrum foeniculaceum
Thalictrum foetidum
Thalictrum ichangense
Thalictrum macrorhynchum
Thalictrum microgynum
Thalictrum minus
Thalictrum oligandrum
Thalictrum petaloideum
Thalictrum przewalskii
Thalictrum robustum
Thalictrum simplex
Thalictrum squarrosum
Thalictrum tenue
Thalictrum uncinulatum
Trollius chinensis
Berchemia floribunda
Berchemia sinica
Hovenia dulcis
Rhamnella franguloides
Rhamnus arguta
Rhamnus bungeana
Rhamnus davurica
Rhamnus dumetorum
Rhamnus erythroxylon
Rhamnus globosa
Rhamnus maximovicziana
Rhamnus parvifolia
Rhamnus rugulosa
Rhamnus schneideri
Rhamnus utilis
Sageretia paucicostata
Ziziphus jujuba
Alchemilla gracilis
Amygdalus davidiana
Amygdalus persica
Amygdalus triloba
Armeniaca sibirica
Armeniaca vulgaris
Cerasus clarofolia
Cerasus conadenia
Cerasus dictyoneura
Cerasus humilis
Cerasus serrulata
Cerasus tatsienensis
Cerasus tomentosa
Chamaerhodos canescens
Chamaerhodos erecta
Cotoneaster acutifolius
Cotoneaster melanocarpus
Cotoneaster multiflorus
Cotoneaster soongoricus
Cotoneaster submultiflorus
Cotoneaster zabelii
Crataegus aurantia
Crataegus hupehensis
Crataegus kansuensis
Crataegus pinnatifida
Eriobotrya japonica
Exochorda giraldii
Fragaria orientalis
Geum aleppicum
Maddenia incisoserrata
Malus asiatica
Malus baccata
Malus honanensis
Malus hupehensis
Malus mandshurica
Malus prunifolia
Malus pumila
Padus buergeriana
Padus obtusata
Potentilla acaulis
Potentilla ancistrifolia
Potentilla anserina
Potentilla bifurca
Potentilla chinensis
Potentilla conferta
Potentilla discolor
Potentilla flagellaris
Potentilla fragarioides
Potentilla freyniana
Potentilla fruticosa
Potentilla fruticosa var. fruticosa
Potentilla glabra
Potentilla glabra var. glabra
Potentilla longifolia
Potentilla multicaulis
Potentilla multifida
Potentilla nivea
Potentilla reptans
Potentilla saundersiana
Potentilla saundersiana var. saundersiana
Potentilla simulatrix
Potentilla sischanensis
Potentilla supina
Potentilla tanacetifolia
Prinsepia uniflora
Prunus salicina
Pyrus betulifolia
Pyrus bretschneideri
Pyrus phaeocarpa
Pyrus ussuriensis
Pyrus xerophila
Rosa acicularis
Rosa bella
Rosa davurica
Rosa giraldii
Rosa hugonis
Rosa primula
Rosa sertata
Rosa xanthina
Rubus amabilis
Rubus austro-tibetanus
Rubus corchorifolius
Rubus crataegifolius
Rubus flosculosus
Rubus idaeus
Rubus parvifolius
Rubus phoenicolasius
Rubus pungens
Rubus saxatilis
Sanguisorba officinalis
Sanguisorba officinalis var. officinalis
Sorbaria kirilowii
Sorbus alnifolia
Sorbus discolor
Sorbus koehneana
Sorbus pohuashanensis
Spiraea alpina
Spiraea aquilegifolia
Spiraea blumei
Spiraea chamaedryfolia
Spiraea chinensis
Spiraea dasyantha
Spiraea flexuosa
Spiraea flexuosa var. flexuosa
Spiraea flexuosa var. pubescens
Spiraea fritschiana
Spiraea hirsuta
Spiraea hypericifolia
Spiraea longigemmis
Spiraea mongolica
Spiraea nishimurae
Spiraea pubescens
Spiraea salicifolia
Spiraea sericea
Spiraea trichocarpa
Spiraea trilobata
Spiraea uratensis
Galium aparine var. echinospermum
Galium aparine var. tenerum
Galium boreale
Galium bungei
Galium kinuta
Galium maximowiczii
Galium pseudoasprellum
Galium rivale
Galium tenuissimum
Galium tricorne
Galium trifidum
Galium varum var. asiaticum
Galium varum var. trachycarpum
Galium varum var. trachyphyllum
Galium verum
Rubia chinensis
Rubia sylvatica
Dictamnus dasycarpus
Phellodendron amurense
Poncirus trifoliata
Zanthoxylum armatum
Zanthoxylum bungeanum
Meliosma cuneifolia
Meliosma veitchiorum
Populus cathayana
Populus davidiana
Populus shanxiensis
Populus simonii
Populus tomentosa
Salix characta
Salix cheilophila
Salix floderusii
Salix glauca
Salix hylonoma
Salix linearistipularis
Salix paraplesia
Salix psammophila
Salix pseudowallichiana
Salix sinica
Salix sinopurpurea
Salix taishanensis
Salix tangii
Salix wallichiana
Thesium cathaicum
Thesium chinense
Thesium longifolium
Thesium refractum
Cardiospermum halicacabum
Astilbe chinensis
Astilbe grandis
Chrysosplenium chinense
Chrysosplenium pilosum
Chrysosplenium serreanum
Chrysosplenium sinicum
Deutzia grandiflora
Deutzia parviflora
Hydrangea bretschneideri
Oresitrophe rupifraga
Parnassia oreophila
Parnassia palustris
Philadelphus dasycalyx
Philadelphus incanus
Philadelphus incanus var. incanus
Philadelphus laxiflorus
Philadelphus pekinensis
Ribes alpestre
Ribes alpestre var. alpestre
Ribes burejense
Ribes giraldii
Ribes giraldii var. giraldii
Ribes himalense
Ribes komarovii
Ribes mandshuricum
Ribes pulchellum
Saxifraga cernua
Saxifraga hirculus
Saxifraga sibirica
Saxifraga stolonifera
Saxifraga unguiculata
Cymbaria mongolica
Euphrasia pectinata
Euphrasia regelii
Lagotis integrifolia
Mazus stachydifolius
Melampyrum roseum
Mimulus tenellus
Paulownia catalpifolia
Paulownia elongata
Paulownia tomentosa
Pedicularis artselaeri
Pedicularis chinensis
Pedicularis muscicola
Pedicularis resupinata
Pedicularis rhinanthoides
Pedicularis rhinanthoides subsp. labellata
Pedicularis shansiensis
Pedicularis spicata
Pedicularis striata
Pedicularis tatarinowii
Pedicularis tatsienensis
Pedicularis tristis
Pedicularis verticillata
Phtheirospermum japonicum
Rehmannia glutinosa
Scrophularia buergeriana
Scrophularia modesta
Scrophularia moellendorffii
Scrophularia ningpoensis
Siphonostegia chinensis
Veronica anagallisaquatica
Veronica anagalloides
Veronica rockii
Veronica undulata
Veronicastrum sibiricum
Picrasma quassioides
Datura stramonium
Hyoscyamus niger
Lycium chinense
Lycium truncatum
Physaliastrum sinicum
Physochlaina infundibularis
Solanum lyratum
Solanum septemlobum
Sparganium stoloniferum
Staphylea bumalda
Styrax japonicus
Symplocos paniculata
Myricaria bracteata
Myricaria paniculata
Myricaria prostrata
Tamarix austromongolica
Daphne genkwa
Daphne giraldii
Daphne myrtilloides
Daphne retusa
Daphne tangutica
Diarthron linifolium
Stellera chamaejasme
Wikstroemia angustifolia
Wikstroemia capitata
Wikstroemia chamaedaphne
Wikstroemia ligustrina
Wikstroemia linoides
Wikstroemia micrantha
Wikstroemia pampaninii
Corchoropsis tomentosa
Grewia biloba
Tilia mongolica
Typha angustata
Typha laxmannii
Typha minima
Typha orientalis
Aphananthe aspera
Celtis bungeana
Celtis cerasifera
Celtis koraiensis
Hemiptelea davidii
Pteroceltis tatarinowii
Ulmus bergmanniana
Ulmus davidiana
Ulmus glaucescens
Ulmus laciniata
Ulmus lamellosa
Ulmus macrocarpa
Ulmus parvifolia
Ulmus pumila
Zelkova sinica
Anthriscus sylvestris
Bupleurum angustissimum
Bupleurum bicaule
Bupleurum chinense
Bupleurum longicaule
Bupleurum scorzonerifolium
Bupleurum smithii
Carum bretschneideri
Carum buriaticum
Cicuta virosa
Cnidium monnieri
Cryptotaenia japonica
Ferula bungeana
Ferula licentiana
Heracleum schansianum
Libanotis condensata
Libanotis lancifolia
Libanotis laticalycina
Ligusticum jeholense
Ligusticum tachiroei
Notopterygium forbesii
Osmorhiza aristata
Ostericum grosseserratum
Peucedanum baicalense
Peucedanum harry-smithii var. grande
Peucedanum harry-smithii var. harry-smithii
Pimpinella brachycarpa
Pimpinella brachystyla
Pimpinella diversifolia
Pimpinella smithii
Pimpinella thellungiana
Pleurospermum camtschaticum
Pleurospermum cristatum
Pleurospermum uralense
Sanicula giraldii
Saposhnikovia divaricata
Seseli sandbergiae
Sium suave
Sphallerocarpus gracilis
Torilis japonica
Boehmeria spicata
Boehmeria tricuspis
Laportea bulbifera
Laportea cuspidata
Parietaria micrantha
Pilea japonica
Pilea pumila
Urtica angustifolia
Urtica cannabina
Urtica laetevirens
Patrinia heterophylla subsp. heterophylla
Patrinia rupestris subsp. rupestris
Patrinia rupestris subsp. scabra
Patrinia scabiosaefolia
Caryopteris divaricata
Caryopteris mongholica
Caryopteris terniflora
Clerodendrum bungei
Premna puberula
Verbena officinalis
Vitex negundo
Viola acuminata
Viola biflora
Viola chaerophylloides
Viola collina
Viola dissecta
Viola grypoceras
Viola hancockii
Viola mandshurica
Viola mirabilis
Viola mongolica
Viola pekinensis
Viola phalacrocarpa
Viola philippica
Viola prionantha
Viola rupestris
Viola selkirkii
Viola tenuicornis
Viola variegata
Ampelopsis aconitifolia
Ampelopsis humulifolia
Ampelopsis japonica
Vitis amurensis
Vitis bryoniaefolia var. bryonieafolia
Vitis heyneana
Vitis piasezkii
Nitraria sibirica
Peganum harmala
Peganum nigellastrum
Tribulus terrester
