# Supplementary material for: Throwing light on dark diversity of vascular plants in China: predicting the distribution of dark and threatened species under global climate change
Source: PeerJ. 2019 Apr 9;7:e6731. doi: 10.7717/peerj.6731 (PMC6461033; doi:10.7717/peerj.6731)
Supplement: Supplemental Information 6 [file peerj-07-6731-s006.zip › Dataset S2/61.csv]

Acer buergerianum var. kaiscianense
Acer caesium subsp. caesium
Acer cappadocicum var. cappadocicum
Acer cappadocicum var. tricaudatum
Acer caudatum
Acer ceriferum
Acer davidii
Acer discolor
Acer erianthum
Acer franchetii var. franchetii
Acer fulvescens subsp. fupingense
Acer fulvescens subsp. fuscescens
Acer griseum
Acer grosseri var. grosseri
Acer henryi
Acer laevigatum var. laevigatum
Acer leiopodum
Acer longipes var. longipes
Acer mandshuricum subsp. mandshuricum
Acer maximowiczii subsp. maximowiczii
Acer megalodum
Acer miaotaiense
Acer mono var. mono
Acer oblongum
Acer oblongum var. oblongum
Acer oliverianum
Acer pashanicum
Acer pilosum
Acer robustum var. robustum
Acer shensiense
Acer stachyophyllum
Acer stenolobum var. stenolobum
Acer sterculiaceum
Acer tetramerum var. betulifolium
Acer tetramerum var. haopingense
Acer tetramerum var. tetramerum
Acer truncatum
Acer tsinglingense
Acer wilsonii
Dipteronia sinensis
Actinidia arguta
Actinidia callosa
Actinidia chengkouensis
Actinidia chinensis
Actinidia kolomikta
Actinidia melanandra
Actinidia polygama
Actinidia tetramera
Clematoclethra actinidioides var. actinidioides
Clematoclethra actinidioides var. populifolia
Clematoclethra lanosa
Clematoclethra lasioclada var. lasioclada
Clematoclethra scandens
Mollugo stricta
Alangium chinense subsp. chinense
Alangium platanifolium
Alisma orinentale
Alisma plantago-aquatica
Sagittaria pygmaea
Sagittaria trifolia var. trifolia
Achyranthes bidentata
Achyranthes bidentata var. bidentata f. bidentata
Achyranthes longifolia
Amaranthus hybridus
Amaranthus lividus
Amaranthus retroflexus
Amaranthus roxburghianus
Amaranthus spinosus
Amaranthus viridis
Celosia argentea
Lycoris aurea
Lycoris chinensis
Lycoris radiata
Lycoris shaanxiensis
Cotinus coggygria
Pistacia chinensis
Rhus chinensis
Rhus potaninii
Rhus punjabensis
Toxicodendron succedaneum
Toxicodendron vernicifluum
Apocynum venetum
Trachelospermum jasminoides
Ilex fargesii
Ilex macrocarpa
Ilex pedunculosa
Ilex pernyi
Ilex yunnanensis
Acorus calamus var. calamus
Acorus gramineus
Amorphophallus rivieri
Arisaema amurense
Arisaema asperatum
Arisaema brevipes
Arisaema du-bois-reymondiae
Arisaema erubescens
Arisaema lobatum
Arisaema multisectum
Arisaema serratum
Arisaema wardii
Pinellia pedatisecta
Pinellia ternata
Typhonium giganteum
Typhonium trifoliatum
Acanthopanax brachypus
Acanthopanax eleutheristylus var. eleutheristylus
Acanthopanax eleutheristylus var. simplex
Acanthopanax giraldii var. giraldii
Acanthopanax giraldii var. hispidus
Acanthopanax gracilistylus var. gracilistylus
Acanthopanax gracilistylus var. pubescens
Acanthopanax gracilistylus var. villosulus
Acanthopanax henryi var. faberi
Acanthopanax henryi var. henryi
Acanthopanax leucorrhizus var. fulvescens
Acanthopanax leucorrhizus var. leucorrhizus
Acanthopanax leucorrhizus var. scaberulus
Acanthopanax obovatus
Acanthopanax rehderianus var. longipedunculatus
Acanthopanax setchuenensis var. setchuenensis
Acanthopanax stenophyllus
Aralia continentalis
Aralia elata
Aralia fargesii
Aralia henryi
Hedera nepalensis var. sinensis
Kalopanax septemlobus
Tetrapanax papyrifer
Aristolochia contorta
Aristolochia kaempferi
Aristolochia manshuriensis
Aristolochia mollissima
Asarum caulescens
Asarum debile
Asarum himalaicum
Asarum sieboldii
Saruma henryi
Biondia chinensis
Cynanchum amplexicaule
Cynanchum atratum
Cynanchum auriculatum
Cynanchum chinense
Cynanchum giraldii
Cynanchum inamoenum
Cynanchum officinale
Cynanchum paniculatum
Cynanchum thesioides
Cynanchum wilfordii
Dregea sinensis
Metaplexis hemsleyana
Metaplexis japonica
Periploca sepium
Balanophora harlandii
Balanophora involucrata
Impatiens dicentra
Impatiens fissicornis
Impatiens latebracteata
Impatiens linocentra
Impatiens noli-tangere
Impatiens notolophora
Impatiens potaninii
Impatiens pterosepala
Impatiens stenosepala
Impatiens sutchuanensis
Begonia grandis
Begonia grandis subsp. grandis
Berberis amurensis
Berberis brachypoda
Berberis circumserrata var. circumserrata
Berberis dasystachya
Berberis diaphana
Berberis dielsiana
Berberis feddeana
Berberis gilgiana
Berberis henryana
Berberis kansuensis
Berberis poiretii
Berberis potaninii
Berberis pubescens
Berberis purdomii
Berberis reticulata
Berberis salicaria
Berberis shensiana
Berberis soulieana
Berberis triacanthophora
Berberis virgetorum
Berberis wilsonae var. guhtzunica
Caulophyllum robustum
Diphylleia sinensis
Dysosma versipellis
Epimedium brevicornu
Epimedium ilicifolium
Epimedium platypetalum
Epimedium pubescens
Epimedium sagittatum var. sagittatum
Mahonia bealei
Nandina domestica
Alnus cremastogyne
Betula albosinensis
Betula chinensis
Betula dahurica
Betula luminifera
Betula platyphylla
Betula potaninii
Betula utilis
Carpinus cordata
Carpinus fargesiana
Carpinus hupeana
Carpinus polyneura
Carpinus pubescens
Carpinus shensiensis
Carpinus turczaninowii
Corylus chinensis
Corylus fargesii
Corylus ferox
Corylus heterophylla
Corylus mandshurica
Ostrya japonica
Ostryopsis davidiana
Campsis grandiflora
Catalpa bungei
Catalpa fargesii
Catalpa ovata
Incarvillea sinensis
Asperugo procumbens
Bothriospermum chinense
Bothriospermum kusnezowii
Bothriospermum secundum
Cynoglossum divaricatum
Cynoglossum lanceolatum
Lappula myosotis
Lithospermum arvense
Lithospermum erythrorhizon
Lithospermum zollingeri
Microula sikkimensis
Microula trichocarpa
Microula turbinata
Sinojohnstonia chekiangensis
Sinojohnstonia moupinensis
Stenosolenium saxatile
Thyrocarpus glochidiatus
Thyrocarpus sampsonii
Trigonotis giraldii
Trigonotis mollis
Trigonotis peduncularis
Trigonotis vestita
Butomus umbellatus
Buxus bodinieri
Buxus sinica
Pachysandra axillaris
Pachysandra terminalis
Sarcococca hookeriana
Sarcococca ruscifolia
Chimonanthus nitens
Chimonanthus praecox
Adenophora capillaris subsp. capillaris
Adenophora himalayana subsp. alpina
Adenophora hunanensis subsp. hunanensis
Adenophora liliifolioides
Adenophora paniculata
Adenophora petiolata
Adenophora polyantha
Adenophora potaninii
Adenophora stricta subsp. sessilifolia
Adenophora wilsonii
Campanula aristata
Campanula canescens
Campanula puncatata
Codonopsis cardiophylla
Codonopsis pilosula var. modesta
Codonopsis pilosula var. pilosula
Codonopsis tangshen
Codonopsis tsinglingensis
Codonopsis viridiflora
Platycodon grandiflorus
Abelia dielsii
Abelia engleriana
Abelia macrotera
Abelia parvifolia
Dipelta floribunda
Dipelta yunnanensis
Kolkwitzia amabilis
Lonicera acuminata var. acuminata
Lonicera chrysantha subsp. chrysantha
Lonicera chrysantha subsp. koehneana
Lonicera elisae
Lonicera ferdinandii
Lonicera graebneri
Lonicera gynochlamydea
Lonicera hispida
Lonicera japonica var. japonica
Lonicera kansuensis
Lonicera ligustrina subsp. yunnanensis
Lonicera maackii var. maackii
Lonicera nervosa
Lonicera pileata var. pileata
Lonicera retusa
Lonicera saccata var. saccata
Lonicera schneideriana
Lonicera serreana
Lonicera similis var. similis
Lonicera stephanocarpa
Lonicera szechuanica
Lonicera taipeiensis
Lonicera tangutica
Lonicera tragophylla
Lonicera trichosantha var. trichosantha
Lonicera webbiana var. webbiana
Sambucus adnata
Sambucus chinensis
Sambucus williamsii var. williamsii
Symphoricarpos sinensis
Triosteum himalayanum
Triosteum pinnatifidum
Viburnum betulifolium var. betulifolium
Viburnum buddleifolium
Viburnum chinshanense
Viburnum dilatatum var. dilatatum
Viburnum erosum var. erosum
Viburnum erubescens var. gracilipes
Viburnum erubescens var. prattii
Viburnum foetidum var. rectangulatum
Viburnum glomeratum subsp. glomeratum
Viburnum henryi
Viburnum hupehense
Viburnum kansuense
Viburnum lobophyllum
Viburnum mongolicum
Viburnum plicatum var. tomentosum
Viburnum propinquum var. propinquum
Viburnum rhytidophyllum
Viburnum schensianum subsp. schensianum
Viburnum setigerum var. setigerum
Viburnum sympodiale
Viburnum utile
Weigela florida
Arenaria fimbriata
Arenaria giraldii
Arenaria juncea
Arenaria serpyllifolia
Arenaria taibaishanensis
Cerastium fontanum
Cerastium furcatum
Cerastium limprichtii
Cerastium wilsonii
Dianthus chinensis
Dianthus longicalyx
Dianthus superbus
Gypsophila huashanensis
Gypsophila licentiana
Gypsophila oldhamiana
Lepyrodiclis holosteoides
Lychnis cognata
Moehringia trinervia
Myosoton aquaticum
Pseudostellaria davidii
Pseudostellaria heterantha
Pseudostellaria heterophylla
Pseudostellaria sylvatica
Sagina japonica
Silene aprica
Silene firma
Silene foliosa
Silene fortunei
Silene himalayensis
Silene hupehensis
Silene pseudofortunei
Silene repens
Silene tatarinowii
Stellaria cherleriae
Stellaria chinensis
Stellaria dichotoma
Stellaria discolor
Stellaria graminea
Stellaria infracta
Stellaria longifolia
Stellaria media
Stellaria neglecta
Stellaria nemorum
Stellaria palustris
Stellaria parviumbellata
Stellaria salicifolia
Stellaria umbellata
Stellaria vestita
Stellaria wushanensis
Celastrus angulatus
Celastrus gemmatus
Celastrus glaucophyllus
Celastrus hypoleucus
Celastrus orbiculatus
Celastrus rosthornianus
Celastrus rugosus
Euonymus acanthocarpus
Euonymus actinocarpus
Euonymus alatus
Euonymus cornutus
Euonymus fortunei
Euonymus giraldii
Euonymus grandiflorus
Euonymus hamiltonianus
Euonymus japonicus
Euonymus maackii
Euonymus microcarpus
Euonymus myrianthus
Euonymus nanoides
Euonymus nanus
Euonymus pashanensis
Euonymus phellomanus
Euonymus porphyreus
Euonymus sanguineus
Euonymus schensianus
Euonymus semenovii
Euonymus szechuanensis
Euonymus venosus
Euonymus verrucosoides
Euonymus verrucosus
Euonymus wilsonii
Cephalotaxus fortunei
Cephalotaxus fortunei var. fortunei
Cephalotaxus sinensis
Cephalotaxus sinensis var. sinensis
Ceratophyllum demersum
Cercidiphyllum japonicum
Acroglochin persicarioides
Agriophyllum squarrosum
Atriplex fera
Atriplex patens
Atriplex sibirica
Axyris amaranthoides
Bassia dasyphylla
Chenopodium acuminatum
Chenopodium album
Chenopodium glaucum
Chenopodium gracilispicum
Chenopodium hybridum
Chenopodium serotinum
Chenopodium strictum
Chenopodium urbicum
Corispermum declinatum
Halogeton arachnoideus
Kalidium cuspidatum
Kalidium gracile
Kochia prostrata
Salicornia europaea
Salsola collina
Salsola ruthenica
Suaeda glauca
Suaeda prostrata
Suaeda salsa
Chloranthus henryi
Chloranthus japonicus
Chloranthus multistachys
Commelina bengalensis
Murdannia triquetra
Streptolirion volubile
Achillea acuminata
Achillea wilsoniana
Acroptilon repens
Adenocaulon himalaicum
Ainsliaea angustata
Ainsliaea rubrifolia
Ajania fruticulosa
Ajania potaninii
Ajania remotipinna
Ajania salicifolia
Ajania variifolia
Ambrosia artemisiifolia
Anaphalis aureo-punctata
Anaphalis aureo-punctata var. tomentosa
Anaphalis flavescens
Anaphalis hancockii
Anaphalis margaritacea
Anaphalis nepalensis
Arctium lappa
Artemisia anethifolia
Artemisia anethoides
Artemisia angustissima
Artemisia argyi
Artemisia atrovirens
Artemisia blepharolepis
Artemisia brachyloba
Artemisia capillaris
Artemisia carvifolia
Artemisia chingii
Artemisia desertorum
Artemisia deversa
Artemisia dracunculus
Artemisia eriopoda
Artemisia frigida
Artemisia gansuensis
Artemisia giraldii
Artemisia halodendron
Artemisia igniaria
Artemisia japonica
Artemisia kanashiroi
Artemisia lactiflora
Artemisia lancea
Artemisia lavandulaefolia
Artemisia leucophylla
Artemisia mongolica
Artemisia ordosica
Artemisia parviflora
Artemisia princeps
Artemisia pubescens
Artemisia qinlingensis
Artemisia roxburghiana
Artemisia sacrorum
Artemisia scoparia
Artemisia selengensis
Artemisia shangnanensis
Artemisia sieversiana
Artemisia sphaerocephala
Artemisia sylvatica
Artemisia taibaishanensis
Artemisia tanacetifolia
Artemisia velutina
Artemisia verbenacea
Artemisia verlotorum
Artemisia vulgaris
Artemisia xerophytica
Aster alatipes
Aster albescens
Aster falcifolius
Aster flaccidus
Aster giraldii
Aster senecioides
Aster tataricus
Atractylodes lancea
Bidens parviflora
Bidens tripartita
Brachyactis ciliata
Carduus acanthoides
Carduus crispus
Carpesium abrotanoides
Carpesium cernuum
Carpesium macrocephalum
Cichorium intybus
Cirsium fargesii
Cirsium hupehense
Cirsium japonicum
Cirsium leo
Cirsium monocephalum
Cirsium pendulum
Cirsium setosum
Cirsium shansiense
Conyza canadensis
Crepis crocea
Dendranthema argyrophyllum
Dendranthema chanetii
Dendranthema glabriusculum
Dendranthema hypargyrum
Dendranthema potentilloides
Dendranthema zawadskii
Dichrocephala auriculata
Echinops gmelini
Echinops latifolius
Eclipta prostrata
Erigeron acer
Erigeron kamtschaticus
Erigeron taipeiensis
Eupatorium fortunei
Eupatorium japonicum
Eupatorium lindleyanum
Gnaphalium japonicum
Gymnaster piccolii
Gynura japonica
Hemistepta lyrata
Heteropappus altaicus
Heteropappus meyendorffii
Hieracium umbellatum
Inula salsoloides
Ixeridium chinense
Ixeridium elegans
Ixeridium gracile
Ixeridium gramineum
Ixeridium graminifolium
Ixeridium sonchifolium
Ixeris dissecta
Ixeris polycephala
Jurinea mongolica
Kalimeris indica
Kalimeris integrifolia
Kalimeris lautureana
Kalimeris mongolica
Lapsana apogonoides
Leontopodium dedekensii
Leontopodium giraldii
Leontopodium japonicum
Leontopodium leontopodioides
Leontopodium longifolium
Leontopodium nanum
Leontopodium smithianum
Ligularia achyrotricha
Ligularia dentata
Ligularia dolichobotrys
Ligularia fargesii
Ligularia fischeri
Ligularia hodgsonii
Ligularia hookeri
Ligularia intermedia
Ligularia przewalskii
Ligularia sagitta
Ligularia sibirica
Ligularia veitchiana
Ligulariopsis shichuana
Mulgedium tataricum
Myripnois dioica
Olgaea leucophylla
Olgaea tangutica
Paraprenanthes sylvicola
Parasenecio ambiguus
Parasenecio bulbiferoides
Parasenecio dasythyrsus
Parasenecio gansuensis
Parasenecio otopteryx
Parasenecio pilgerianus
Parasenecio roborowskii
Parasenecio rufipilis
Parasenecio sinicus
Parasenecio tsinlingensis
Parasenecio xinjiashanensis
Pertya sinensis
Petasites japonicus
Petasites tricholobus
Picris hieracioides
Picris japonica
Prenanthes macrophylla
Prenanthes tatarinowii
Pterocypsela elata
Pterocypsela formosana
Pterocypsela indica
Pterocypsela laciniata
Saussurea acromelaena
Saussurea acrophila
Saussurea amara
Saussurea baroniana
Saussurea bullockii
Saussurea cauloptera
Saussurea chinnampoensis
Saussurea cordifolia
Saussurea deltoidea
Saussurea dielsiana
Saussurea dolichopoda
Saussurea flaccida
Saussurea globosa
Saussurea henryi
Saussurea huashanensis
Saussurea iodostegia
Saussurea japonica
Saussurea kungii
Saussurea laciniata
Saussurea licentiana
Saussurea likiangensis
Saussurea macrota
Saussurea mongolica
Saussurea morifolia
Saussurea mutabilis
Saussurea nigrescens
Saussurea nivea
Saussurea oligantha
Saussurea oligocephala
Saussurea paucijuga
Saussurea pectinata
Saussurea populifolia
Saussurea przewalskii
Saussurea recurvata
Saussurea rotundifolia
Saussurea runcinata
Saussurea saligna
Saussurea sobarocephala
Saussurea sutchuenensis
Saussurea tsinlingensis
Saussurea ussuriensis
Scorzonera albicaulis
Scorzonera austriaca
Scorzonera divaricata
Scorzonera mongolica
Scorzonera sinensis
Senecio ambraceus
Senecio argunensis
Senecio dubitabilis
Senecio nemorensis
Senecio scandens
Serratula centauroides
Serratula chanetii
Serratula chinensis
Serratula coronata
Serratula cupuliformis
Serratula strangulata
Siegesbeckia orientalis
Siegesbeckia pubescens
Sinacalia davidii
Sinacalia tangutica
Sinosenecio euosmus
Sinosenecio oldhamianus
Solidago decurrens
Sonchus arvensis
Sonchus brachyotus
Sonchus oleraceus
Sonchus transcaspicus
Sonchus uliginosus
Soroseris erysimoides
Soroseris hookeriana
Stemmacantha uniflora
Stilpnolepis centiflora
Syneilesis aconitifolia
Taraxacum asiaticum
Taraxacum borealisinense
Taraxacum calanthodium
Taraxacum mongolicum
Taraxacum nutans
Taraxacum platypecidum
Tephroseris flammea
Tephroseris kirilowii
Tephroseris pseudosonchus
Tragopogon porrifolius
Tripolium vulgare
Turczaninowia fastigiata
Tussilago farfara
Xanthium sibiricum
Youngia erythrocarpa
Youngia henryi
Youngia heterophylla
Youngia japonica
Youngia pratti
Youngia pseudosenecio
Calystegia hederacea
Convolvulus ammannii
Convolvulus arvensis
Convolvulus gortschakovii
Convolvulus tragacanthoides
Cuscuta australis
Cuscuta campestris
Cuscuta chinensis
Cuscuta europaea
Cuscuta japonica
Cuscuta lupuliformis
Merremia sibirica
Coriaria nepalensis
Aucuba himalaica
Aucuba obcordata
Bothrocaryum controversum
Dendrobenthamia angustata var. angustata
Dendrobenthamia japonica var. huaxiensis
Dendrobenthamia japonica var. leucotricha
Swida alba
Swida alsophila
Swida bretschneideri var. bretschneideri
Swida bretschneideri var. crispa
Swida bretschneideri var. gracilis
Swida hemsleyi var. gracilipes
Swida hemsleyi var. hemsleyi
Swida koehneana
Swida macrophylla
Swida paucinervis
Swida poliophylla var. poliophylla
Swida polyantha
Swida ulotricha var. ulotricha
Swida wilsoniana
Hylotelephium angustum
Hylotelephium erythrostictum
Hylotelephium spectabile
Hylotelephium tatarinowii
Hylotelephium verticillatum
Rhodiola dumulosa
Rhodiola kirilowii
Rhodiola macrocarpa
Rhodiola yunnanensis
Sedum barbeyi
Sedum bonnieri
Sedum dielsii
Sedum elatinoides
Sedum emarginatum
Sedum filipes
Sedum lineare
Sedum multicaule
Sedum pampaninii
Sedum phyllanthum
Sedum planifolium
Sedum polytrichoides
Sedum sarmentosum
Sedum stellariifolium
Sinocrassula indica
Sinocrassula indica var. indica
Bolbostemma paniculatum
Ecballium elaterium
Gynostemma cardiospermum
Gynostemma longipes
Gynostemma pentaphyllum var. pentaphyllum
Schizopepon dioicus var. dioicus
Thladiantha dimorphantha
Thladiantha dubia
Thladiantha henryi var. henryi
Thladiantha oliveri
Thladiantha villosula var. villosula
Trichosanthes kirilowii
Trichosanthes rosthornii var. rosthornii
Cupressus funebris
Juniperus formosana
Juniperus rigida
Platycladus orientalis
Cynomorium songaricum
Blysmus sinocompressus var. sinocompressus
Carex agglomerata
Carex ascocetra
Carex atrata subsp. pullata
Carex atrofuscoides
Carex bostryohostigma
Carex breviaristata
Carex brevicuspis var. basiflora
Carex brownii
Carex brunnea
Carex caespitosa
Carex capilliformis
Carex chinensis var. chinensis
Carex chungii var. chungii
Carex cinerascens
Carex davidii
Carex dimorpholepis
Carex diplodon
Carex dispalata
Carex dolichostachya subsp. dolichostachya
Carex doniana
Carex duriusata subsp. stenophylloides
Carex duriuscula subsp. rigescens
Carex filamentosa
Carex gentilis var. intermedia
Carex gibba
Carex giraldiana
Carex gotoi
Carex grandiligulata
Carex hancockiana
Carex henryi
Carex heterolepis
Carex heterostachya
Carex heudesii
Carex huashanica
Carex japonica
Carex kansuensis
Carex kwangtoushanica
Carex lanceolata var. lanceolata
Carex lancifolia
Carex lehmanii
Carex leiorhyncha
Carex ligulata
Carex lithophila
Carex luctuosa
Carex meihsienica
Carex neurocarpa
Carex nubigena subsp. nubigena
Carex omeiensis
Carex onoei
Carex paracuraica
Carex parva
Carex pediformis var. pediformis
Carex planiculmis
Carex polyschoenoides
Carex remotiuscula
Carex reptabunda
Carex rochebruni subsp. remotispicula
Carex rochebruni subsp. reptans
Carex rubro-brunnea var. taliensis
Carex scabrirostris
Carex sendaica var. sendaica
Carex setosa var. mianxianica
Carex siderosticta var. siderosticta
Carex stipitinux
Carex taipaishanica
Carex thibetica var. minor
Carex thibetica var. thibetica
Carex ussuriensis
Cyperus amuricus
Cyperus difformis
Cyperus fuscus f. fuscus
Cyperus fuscus f. virescens
Cyperus glomeratus
Cyperus iria
Cyperus microiria
Cyperus rotundus var. rotundus
Fimbristylis bisumbellata
Fimbristylis henryi
Fimbristylis miliacea
Fimbristylis stauntoni
Juncellus pannonicus
Kobresia graminifolia
Kyllinga brevifolia var. leiolepis
Mariscus umbellatus var. umbellatus
Pycreus globosus var. globosus
Pycreus globosus var. nilagiricus
Pycreus globosus var. strictus
Pycreus sanguinolentus f. sanguinolentus
Scirpus juncoides var. juncoides
Scirpus setaceus
Scirpus sylvaticus var. maximowiczii
Scirpus triangulatus var. triangulatus
Scirpus validus var. validus
Dioscorea bulbifera
Dioscorea nipponica
Dioscorea zingiberensis
Dipsacus japonicus
Scabiosa tschiliensis var. tschiliensis
Triplostegia glandulifera
Diospyros lotus
Elaeagnus angustifolia
Elaeagnus henryi
Elaeagnus lanceolata subsp. lanceolata
Elaeagnus mollis
Elaeagnus umbellata
Elaeagnus wushanensis
Hippophae rhamnoides
Sloanea dasycarpa
Ephedra equisetina
Ephedra intermedia
Ephedra sinica
Lyonia ovalifolia var. elliptica
Lyonia ovalifolia var. hebecarpa
Lyonia ovalifolia var. ovalifolia
Pieris formosa
Rhododendron augustinii
Rhododendron auriculatum
Rhododendron calophytum
Rhododendron calophytum var. calophytum
Rhododendron capitatum
Rhododendron clementinae
Rhododendron concinuum
Rhododendron declivatum
Rhododendron detersile
Rhododendron discolor
Rhododendron fortunei
Rhododendron hypoglaucum
Rhododendron maculiferum
Rhododendron mariesii
Rhododendron micranthum
Rhododendron oreodoxa var. fargesii
Rhododendron oreodoxa var. shensiense
Rhododendron pachytrichum var. pachytrichum
Rhododendron polylepis
Rhododendron praevernum
Rhododendron przewalskii
Rhododendron przewalskii subsp. przewalskii
Rhododendron purdomii
Rhododendron roxieanum
Rhododendron rufum
Rhododendron sutchuenense
Rhododendron taibaiense
Rhododendron yunnanense
Vaccinium henryi var. henryi
Vaccinium vitis-idaea
Eriocaulon cinereum
Eucommia ulmoides
Acalypha acmophylla
Acalypha brachystachya
Alchornea davidii
Bischofia javanica
Bischofia polycarpa
Discocleidion rufescens
Euphorbia esula
Euphorbia helioscopia
Euphorbia humifusa
Euphorbia hylonoma
Euphorbia kansuensis
Euphorbia kansui
Euphorbia kozlovii
Euphorbia lathylris
Euphorbia micractina
Euphorbia pekinensis
Euphorbia tongchuanensis
Flueggea suffruticosa
Glochidion puberum
Mallotus paxii var. paxii
Phyllanthus urinaria
Phyllanthus virgatus
Sapium sebiferum
Speranskia cantonensis
Speranskia tuberculata
Vernicia fordii
Euptelea pleiospermum
Castanea henryi
Castanea mollissima
Castanea seguinii
Cyclobalanopsis glauca
Cyclobalanopsis gracilis
Cyclobalanopsis multiervis
Cyclobalanopsis myrsinifolia
Cyclobalanopsis oxyodon
Fagus engleriana
Fagus hayatae
Fagus longipetiolata
Lithocarpus cleistocarpus
Lithocarpus henryi
Quercus acrodonta
Quercus acutissima
Quercus aliena
Quercus baronii
Quercus cocciferoides
Quercus dentata
Quercus dolicholepis
Quercus engleriana
Quercus fabri
Quercus mongolica
Quercus oxyphylla
Quercus phillyraeoides
Quercus serrata
Quercus spinosa
Quercus variabilis
Idesia polycarpa
Poliothyrsis sinensis
Xylosma racemosum var. glaucescens
Xylosma racemosum var. racemosum
Centaurium pulchellum
Comastoma pulmonarium
Gentiana apiata
Gentiana burkillii
Gentiana crassuloides
Gentiana dahurica
Gentiana flexicaulis
Gentiana hexaphylla
Gentiana macrauchena
Gentiana macrophylla
Gentiana manshurica
Gentiana officinalis
Gentiana piasezkii
Gentiana prattii
Gentiana pseudoaquatica
Gentiana pudica
Gentiana rhodantha
Gentiana scabra
Gentiana spathulifolia
Gentiana squarrosa
Gentiana sutchuenensis
Gentiana vandellioides
Gentiana yokusai
Gentiana zollingeri
Gentianella acuta
Gentianopsis barbata
Gentianopsis paludosa
Halenia corniculata
Halenia elliptica
Lomatogonium bellum
Lomatogonium perenne
Lomatogonium rotatum
Pterygocalyx volubilis
Swertia bifolia
Swertia bimaculata
Swertia dichotoma
Swertia diluta
Swertia kouitchensis
Swertia nervosa
Swertia pseudochinensis
Tripterospermum cordatum
Tripterospermum discoideum
Tripterospermum filicaule
Erodium cicutarium
Erodium stephanianum
Geranium dahuricum
Geranium napuligerum
Geranium nepalense
Geranium pylzowianum
Geranium rosthornii
Geranium shensianum
Geranium sibiricum
Geranium wilfordii
Boea clarkeana
Boea hygrometrica
Hemiboea subcapitata var. subcapitata
Isometrum farreri
Isometrum giraldii
Lysionotus pauciflorus var. pauciflorus
Petrocosmea qinlingensis
Ginkgo biloba
Achnatherum chingii
Achnatherum duthiei
Achnatherum extremiorientale
Achnatherum pekinense
Achnatherum pubicalyx
Achnatherum sibiricum
Achnatherum splendens
Aegilops tauschii
Agropyron mongolicum
Agrostis clavata
Agrostis gigantea
Agrostis hugoniana
Agrostis micrantha
Agrostis stolonifera
Alopecurus aequalis
Alopecurus japonicus
Aristida adscensionis
Arthraxon hispidus
Arthraxon lanceolatus var. lanceolatus
Arthraxon xinanensis var. xinanensis
Arundinella anomala
Arundinella hirta
Avena fatua
Avena sativa
Bashania fargesii
Bothriochloa bladhii
Bothriochloa ischaemum
Brachiaria villosa
Brachypodium sylvaticum
Bromus inermis
Bromus japonicus
Bromus pectinatus
Bromus remotiflorus
Bromus tectorum
Calamagrostis emodensis
Calamagrostis epigeios var. epigeios
Calamagrostis pseudophragmites
Capillipedium parviflorum
Chimonobambusa angustifolia
Chimonobambusa marmorea
Chimonobambusa neopurpurea
Chloris virgata
Cleistogenes caespitosa
Cleistogenes chinensis
Cleistogenes gracilis
Cleistogenes hackeli var. hackeli
Cleistogenes hackeli var. nakai
Cleistogenes hancei
Cleistogenes mucronata
Cleistogenes polyphylla
Cleistogenes songorica
Cleistogenes squarrosa
Coix chinensis var. chinensis
Coix lacryma-jobi var. lacryma-jobi
Crypsis aculeata
Cymbopogon distans
Cynodon dactylon
Dactylis glomerata
Deschampsia caespitosa var. caespitosa
Deschampsia littoralis var. littoralis
Deyeuxia arundinacea var. arundinacea
Deyeuxia arundinacea var. borealis
Deyeuxia arundinacea var. ciliata
Deyeuxia arundinacea var. laxiflora
Deyeuxia conferta
Deyeuxia effusiflora
Deyeuxia henryi
Deyeuxia hupehensis
Deyeuxia langsdorffii
Deyeuxia scabrescens
Deyeuxia sinelatior
Digitaria chrysoblephara
Digitaria ciliaris
Digitaria cruciata
Digitaria ischaemum
Digitaria sanguinalis
Digitaria violascens
Eccoilopus cotulifer
Echinochloa crusgali var. crusgali
Echinochloa crusgali var. mitis
Echinochloa crusgali var. zelayensis
Echinochloa cruspavonis
Eleusine indica
Elymus dahuricus
Elymus excelsus
Elymus nutans
Elymus sibiricus
Eragrostis cilianensis
Eragrostis ferruginea
Eragrostis minor
Eragrostis nigra
Eragrostis pilosa
Eremochloa ciliaris
Erianthus rufipilus
Eriochloa villosa
Eulalia speciosa
Eulaliopsis binata
Fargesia decurvata
Fargesia dracocephala
Fargesia qinlingensis
Festuca extremiorientalis
Festuca fascinata
Festuca japonica
Festuca modesta
Festuca ovina
Festuca parvigluma
Festuca rupicola
Festuca valesiaca
Glyceria leptolepis
Glyceria triflora
Helictotrichon delavayi
Helictotrichon leianthum
Helictotrichon virescens
Hemarthria compressa
Heteropogon contortus
Hierochloe odorata var. odorata
Hierochloe odorata var. pubescens
Hordeum brevisubulatum
Hordeum violaceum
Hystrix duthiei
Hystrix komarovii
Imperata cylindrica
Imperata koenigii
Indocalamus bashanensis
Indocalamus latifolius
Isachne globosa
Isachne globosa var. globosa
Koeleria cristata var. cristata
Koeleria cristata var. pseudocristata 大花 *
Leersia japonica
Leptochloa chinensis
Leptochloa panicea
Leymus angustus
Leymus chinensis
Leymus secalinus
Lolium multiflorum
Lolium persicum
Lolium temulentum
Melica Onoei
Melica przewalskyi
Melica radula
Melica scabrosa
Microstegium nodosum
Microstegium nudum
Microstegium vimineum
Milium effusum
Miscanthus jinxianensis
Miscanthus sinensis
Muhlenbergia hugelii
Muhlenbergia japonica
Oplismenus undulatifolius
Orthoraphium grandifolium
Oryzopsis chinensis
Oryzopsis henryi var. henryi
Oryzopsis obtusa
Oryzopsis tibetica var. tibetica
Paspalum thunbergii
Pennisetum alopecuroides
Pennisetum centrasiaticum var. centrasiaticum
Pennisetum longissimum
Pennisetum shaanxiense
Phaenosperma globosa
Phalaris arundinacea
Phleum alpinum
Phleum paniculatum
Phleum pratense
Phyllostachys arcana
Phyllostachys bambusoides f. bambusoides
Phyllostachys bambusoides f. lacrima-deae
Phyllostachys flexuosa
Phyllostachys glauca
Phyllostachys glauca var. glauca
Phyllostachys heteroclada
Phyllostachys heteroclada f. heteroclada
Phyllostachys heterocycla cv. pubescens
Phyllostachys mannii
Phyllostachys nidularia
Phyllostachys nidularia f. nidularia
Phyllostachys nigra var. henonis
Phyllostachys nuda
Phyllostachys sulphurea
Phyllostachys sulphurea cv. robert
Phyllostachys sulphurea cv. viridis
Pleioblastus maculatus
Poa acroleuca
Poa alta
Poa angustifolia
Poa annua
Poa araratica
Poa attenuata
Poa breviligula
Poa declinata
Poa faberi
Poa glauca
Poa malaca
Poa micrandra
Poa nemoralis
Poa nepalensis
Poa ochotensis
Poa oligophylla
Poa orinosa
Poa pratensis
Poa sphondylodes
Poa szechuensis
Poa vaginans
Poa versicolor
Polypogon fugax
Polypogon monspeliensis
Psammochloa villosa
Psathyrostachys huashanica
Ptilagrostis concinna
Ptilagrostis dichotoma
Ptilagrostis mongholica
Puccinellia distans
Puccinellia hauptiana
Roegneria ciliaris var. ciliaris
Roegneria ciliaris var. lasiophylla
Roegneria ciliaris var. submutica
Roegneria grandis
Roegneria japonensis var. japonensis
Roegneria kamoji var. kamoji
Roegneria multiculmis
Roegneria pendulina var. pubinodis
Roegneria serotina
Roegneria stricta f. stricta
Roegneria turczaninovii var. turczaninovii
Saccharum arundinaceum
Saccharum sinense
Saccharum spontaneum
Schizachyrium brevifolium
Setaria forbesiana
Setaria glauca var. glauca
Setaria viridis
Spodiopogon sibiricus
Sporobolus fertilis
Stephanachne nigrescens
Stipa baicalensis
Stipa breviflora
Stipa bungeana
Stipa caucasica
Stipa glareosa
Stipa grandis
Stipa penicillata
Stipa przewalskyi
Stipa tianschanica
Themeda japonica
Themeda triandra
Tragus berteronianus
Triarrhena sacchariflora
Tripogon chinensis
Tripogon filiformis
Tripogon longearistatus
Trisetum bifidum
Trisetum henryi
Trisetum pauciflorum
Trisetum sibiricum
Trisetum spicatum
Yushania confusa
Zizania latifolia
Hypericum ascyron
Hypericum attenuatum
Hypericum elatoides
Hypericum faberi
Hypericum longistylum
Hypericum monogynum
Hypericum patulum
Hypericum pedunculatum
Hypericum perforatum
Hypericum petiolulatum
Hypericum przewalskii
Hypericum sampsonii
Myriophyllum verticillatum
Fortunearia sinensis
Sinowilsonia henryi
Sycopsis sinensis
Hippuris vulgaris
Blyxa echinosperma
Hydrilla verticillata var. verticillata
Hydrocharis dubia
Belamcanda chinensis
Iris dichotoma
Iris goniocarpa
Iris japonica
Iris lactea
Iris ruthenica
Iris songarica
Iris speculatrix
Iris tectorum
Iris tenuifolia
Iris wilsonii
Juglans mandshurica
Juglans regia
Platycarya strobilacea
Pterocarya hupehensis
Pterocarya macroptera
Pterocarya stenoptera
Juncus alatus
Juncus allioides
Juncus amplifolius
Juncus articulatus
Juncus bufonius
Juncus castaneus
Juncus diastrophanthus
Juncus effusus
Juncus inflexus
Juncus leptospermus
Juncus leucanthus
Juncus modicus
Juncus potaninii
Juncus przewalskii
Juncus tanguticus
Juncus thomsonii
Luzula effusa
Luzula multiflora
Luzula oligantha
Luzula plumosa
Agastache rugosa
Ajuga ciliata var. chanetii
Ajuga ciliata var. ciliata
Ajuga ciliata var. glabrescens
Ajuga linearifolia
Amethystea caerulea
Chelonopsis giraldii
Clinopodium gracile
Clinopodium polycephalum
Clinopodium repens
Clinopodium urticifolium
Dracocephalum moldavica
Elsholtzia ciliata
Elsholtzia densa
Elsholtzia feddei
Elsholtzia stachyodes
Elsholtzia stauntoni
Galeopsis bifida
Glechoma biondiana var. biondiana
Glechoma biondiana var. glabrescens
Glechoma longituba
Heterolamium debile var. debile
Kinostemon ornatum
Lagochilus ilicifolius
Lagopsis supina
Lamium amplexicaule
Lamium barbatum
Leonurus pseudomacranthus
Leonurus sibiricus
Loxocalyx urticifolius var. decemnervius
Loxocalyx urticifolius var. urticifolius
Lycopus europaeus var. europaeus
Lycopus lucidus var. hirtus
Melissa axillaris
Mosla dianthera
Mosla scabra
Nepeta cataria
Nepeta fordii
Nepeta prattii
Origanum vulgare
Phlomis megalantha
Phlomis mongolica var. mongolica
Phlomis umbrosa var. australis
Phlomis umbrosa var. stenocalyx
Phlomis umbrosa var. umbrosa
Prunella vulgaris var. vulgaris
Rostrinucula dependens
Rubiteucris palmata
Salvia cavaleriei var. erythrophylla
Salvia maximowicziana var. maximowicziana
Salvia miltiorrhiza var. charbonnelii
Salvia miltiorrhiza var. miltiorrhiza
Salvia piasezkii
Salvia plectranthoides
Salvia tricuspis
Salvia umbratica
Scutellaria baicalensis
Scutellaria barbata
Scutellaria caryopteroides
Scutellaria franchetiana
Scutellaria galericulata
Scutellaria indica var. indica
Scutellaria pekinensis var. pekinensis
Scutellaria rehderiana
Scutellaria scordifolia var. ammophila
Scutellaria scordifolia var. villosissima
Scutellaria tenuiflora
Stachys arrecta
Stachys baicalensis var. baicalensis
Stachys chinensis
Stachys sieboldi var. malacotricha
Stachys sieboldii var. sieboldii
Teucrium tsinlingense var. tsinlingense
Teucrium viscidum var. leiocalyx
Teucrium viscidum var. nepetoides
Thymus mongolicus
Thymus quinquecostatus var. przewalskii
Akebia trifoliata
Akebia trifoliata subsp. trifoliata
Archakebia apetala
Decaisnea insignis
Holboellia coriacea
Sargentodoxa cuneata
Sinofranchetia chinensis
Stauntonia duclouxii
Cinnamomum longepaniculatum
Cinnamomum septentrionale
Cinnamomum wilsonii
Lindera angustifolia
Lindera communis
Lindera erythrocarpa
Lindera floribunda
Lindera fragrans
Lindera glauca
Lindera limprichtii
Lindera megaphylla f. touyunensis
Lindera pulcherrima var. hemsleyana
Litsea pungens
Litsea tsinlingensis
Neolitsea confertifolia
Phoebe chinensis
Phoebe faberi
Phoebe hui
Phoebe hunanensis
Phoebe neuranthoides
Aeschynomene indica
Albizia julibrissin
Albizia kalkora
Amphicarpaea edgeworthii
Apios fortunei
Astragalus adsurgens
Astragalus bhotanensis
Astragalus capillipes
Astragalus chrysopterus
Astragalus complanatus var. complanatus
Astragalus discolor
Astragalus efoliolatus
Astragalus galactites
Astragalus havianus var. havianus
Astragalus havianus var. pallidiflorus
Astragalus henryi
Astragalus kifonsanicus
Astragalus leansanicus
Astragalus limprichtii
Astragalus melilotoides
Astragalus purdomii
Astragalus satoi
Astragalus sinicus
Astragalus taipaishanensis
Bauhinia brachycarpa var. brachycarpa
Caesalpinia decapetala
Caragana arborescens
Caragana boisi
Caragana intermedia
Caragana kansuensis
Caragana leveillei
Caragana opulens
Caragana purdomii
Caragana rosea var. longiunguiculata
Caragana shensiensis
Caragana sinica
Caragana stenophylla
Caragana stipitata
Caragana tibetica
Cercis chinensis
Cercis glabra
Cercis racemosa
Cladrastis sinensis
Cladrastis wilsonii
Dalbergia dyeriana
Dalbergia mimosoides
Desmodium elegans var. elegans
Dumasia villosa
Gleditsia microphylla
Gleditsia sinensis
Glycine soja
Glycyrrhiza aspera
Glycyrrhiza glabra
Glycyrrhiza pallidiflora
Gueldenstaedtia gansuensis
Gueldenstaedtia harmsii
Gueldenstaedtia stenophylla
Hedysarum chinense
Hedysarum fruticosum var. laeve
Hedysarum multijugum
Hedysarum petrovii
Hedysarum polybotrys var. robustum
Hedysarum taipeicum
Indigofera amblyantha
Indigofera bungeana
Indigofera carlesii
Indigofera hosiei
Indigofera nigrescens
Lathyrus davidii
Lathyrus dielsianus
Lathyrus pratensis
Lathyrus quinquenervius
Lespedeza bicolor
Lespedeza buergeri
Lespedeza caraganae
Lespedeza cuneata
Lespedeza cyrtobotrya
Lespedeza floribunda
Lespedeza formosa
Lespedeza inschanica
Lespedeza pilosa
Lespedeza potaninii
Lespedeza tomentosa
Lespedeza virgata var. virgata
Lotus corniculatus var. corniculatus
Lotus tenuis
Maackia hupehensis
Maackia hwashanensis
Maackia tenuifolia
Medicago archiducis-nicolai
Medicago lupulina
Medicago minima
Medicago polymorpha
Medicago sativa
Medicago varia
Melilotus dentata subsp. sibirica
Millettia dielsiana var. dielsiana
Mucuna sempervirens
Ormosia hosiei
Oxytropis aciphylla var. aciphylla
Oxytropis bicolor var. bicolor
Oxytropis bicolor var. luteola
Oxytropis chinglingensis
Oxytropis giraldii
Oxytropis glabra var. drakeana
Oxytropis glabra var. glabra
Oxytropis gueldenstaedtioides
Oxytropis hirta var. hirta
Oxytropis humilis
Oxytropis lapponica
Oxytropis melanocalyx var. brevidentata
Oxytropis melanocalyx var. melanocalyx
Oxytropis myriophylla
Oxytropis ochrantha var. ochrantha
Oxytropis racemosa f. racemosa
Oxytropis ramosissima
Oxytropis sitaipaiensis
Oxytropis taochensis
Oxytropis trichophora
Piptanthus concolor
Piptanthus nepalensis f. nepalensis
Pueraria lobata var. lobata
Rhynchosia dielsii
Sophora alopecuroides var. alopecuroides
Sophora davidii var. davidii
Sophora flavescens var. kronei
Sphaerophysa salsula
Thermopsis alpina
Thermopsis chinensis
Thermopsis lanceolata var. lanceolata
Thermopsis przewalskii
Uraria sinensis
Vicia amoena var. amoena
Vicia amoena var. oblongifolia
Vicia amoena var. sericea
Vicia angustifolia
Vicia chinensis
Vicia costata
Vicia cracca var. canescens
Vicia cracca var. cracca
Vicia gigantea
Vicia hirsuta
Vicia japonica
Vicia kioshanica
Vicia latibracteolata
Vicia multijuga
Vicia ohwiana
Vicia perelegans
Vicia sepium
Vicia taipaica
Vicia tetrantha
Vicia tetrasperma
Vicia unijuga var. trifoliolata
Wisteria sinensis f. sinensis
Lemna minor
Lemna trisulca
Spirodela polyrrhiza
Pinguicula alpina
Utricularia vulgaris
Aletris alpestris
Aletris glabra
Aletris glandulifera
Aletris spicata
Aletris stenoloba
Allium anisopodium
Allium chrysanthum
Allium cyaneum
Allium dentigerum
Allium macranthum
Allium macrostemon
Allium mongolicum
Allium ovalifolium
Allium paepalanthoides
Allium plurifoliatum
Allium polyrhizum
Allium prattii
Allium przewalskianum
Allium ramosum
Allium sikkimense
Allium tenuissimum
Allium thunbergii
Allium tubiflorum
Allium victorialis
Allium yanchiense
Anemarrhena asphodeloides
Asparagus brachyphyllus
Asparagus cochinchinensis
Asparagus dauricus
Asparagus filicinus
Asparagus gobicus
Asparagus longiflorus
Asparagus lycopodineus
Asparagus schoberioides
Cardiocrinum giganteum
Clintonia udensis
Convallaria majalis
Disporum bodinieri
Disporum cantoniense
Disporum megalanthum
Fritillaria taipaiensis
Gagea pauciflora
Hemerocallis citrina
Hemerocallis esculenta
Hemerocallis fulva
Hemerocallis fulva var. fulva
Hemerocallis lilioasphodelus
Hemerocallis minor
Heterosmilax japonica
Hosta plantaginea
Hosta ventricosa
Lilium brownii
Lilium concolor
Lilium davidii
Lilium duchartrei
Lilium fargesii
Lilium lancifolium
Lilium leichtlinii var. maximowiczii
Lilium papilliferum
Lilium pumilum
Liriope graminifolia
Liriope minor
Liriope spicata
Lloydia serotina
Lloydia tibetica
Maianthemum bifolium
Notholirion bulbuliferum
Ophiopogon bodinieri
Ophiopogon intermedius
Ophiopogon japonicus
Paris polyphylla
Paris verticillata
Polygonatum cirrhifolium
Polygonatum cyrtonema
Polygonatum franchetii
Polygonatum gracile
Polygonatum hirtellum
Polygonatum hookeri
Polygonatum involucratum
Polygonatum megaphyllum
Polygonatum nodosum
Polygonatum odoratum
Polygonatum punctatum
Polygonatum sibiricum
Polygonatum verticillatum
Polygonatum zanlanscianense
Reineckia carnea
Smilax discotis
Smilax glabra
Smilax glaucochina
Smilax menispermoidea
Smilax microphylla
Smilax nigrescens
Smilax riparia
Smilax scobinicaulis
Smilax stans
Smilax trachypoda
Streptopus obtusatus
Tricyrtis macropoda
Trillium tschonoskii
Tulipa edulis
Veratrum nigrum
Linum amurense
Linum nutans
Linum pallescens
Linum perenne
Linum stelleroides
Buddleja albiflora
Buddleja alternifolia
Buddleja asiatica
Buddleja davidii
Buddleja officinalis
Gardneria multiflora
Korthalsella japonica
Loranthus delavayi
Loranthus tanakae
Taxillus nigrans
Taxillus sutchuenensis
Viscum diospyrosicolum
Viscum fargesii
Viscum liquidambaricolum
Ammannia arenaria
Ammannia baccifera
Lagerstroemia indica
Lythrum salicaria
Rotala indica
Rotala mexicana
Illicium henryi
Liriodendron chinense
Magnolia biondii
Magnolia multiflora
Magnolia sprengeri
Schisandra propinqua var. sinensis
Schisandra sphenanthera
Abelmoschus manihot var. manihot
Abutilon theophrasti
Hibiscus leiospermus
Hibiscus syriacus
Hibiscus trionum
Malva rotundifolia
Malva verticillata
Melia azedarach
Toona sinensis
Sinomenium acutum
Stephania cepharantha
Tinospora sagittata var. sagittata
Broussonetia papyrifera
Cudrania tricuspidata
Ficus heteromorpha
Ficus pumila
Ficus pumila var. pumila
Ficus sarmentosa
Ficus sarmentosa var. henryi
Ficus sarmentosa var. impressa
Ficus sarmentosa var. luducca
Ficus tikoua
Ficus virens
Humulus scandens
Morus australis
Morus australis var. australis
Morus cathayana
Morus mongolica
Morus mongolica var. mongolica
Ardisia japonica
Myrsine africana
Zannichellia palustris var. palustris
Zannichellia palustris var. pedicellata
Oxybaphus himalaicus var. chinensis
Euryale ferox
Nelumbo nucifera
Nymphaea alba
Nymphaea tetragona
Schoepfia jasminodora
Chionanthus retusus
Forsythia giraldiana
Forsythia mira
Forsythia suspensa
Fraxinus baroniana
Fraxinus depauperata
Fraxinus insularis
Fraxinus mandschurica
Fraxinus odontocalyx
Fraxinus paxiana
Fraxinus platypoda
Fraxinus stylosa
Jasminum floridum
Jasminum nudiflorum
Ligustrum henryi
Ligustrum lucidum
Ligustrum pricei
Ligustrum quihoui
Ligustrum sinense
Ligustrum strongylophyllum
Syringa komarowii
Syringa oblata
Syringa pinnatifolia
Syringa pubescens
Circaea alpina
Circaea cordata
Circaea erubescens
Circaea glabrescens
Epilobium amurense
Epilobium brevifolium
Epilobium conspersum
Epilobium fastigiatoramosum
Epilobium hirsutum
Epilobium minutiflorum
Epilobium palustre
Epilobium parviflorum
Epilobium platystigmatosum
Epilobium pyrricholophum
Epilobium royleanum
Epilobium sikkimense
Epilobium sinense
Epilobium subcoriaceum
Ludwigia epilobioides
Oenothera glazioviana
Amitostigma gracile
Amitostigma monanthum var. monanthum
Androcorys ophioglossoides
Bletilla formosana
Bletilla ochracea
Bletilla striata
Bulbophyllum chrondriophorum
Calanthe alpina
Calanthe arcuata var. arcuata
Calanthe arcuata var. brevifolia
Calanthe davidii
Calanthe tricarinata
Cephalanthera erecta
Cephalanthera longifolia
Changnienia amoena
Coeloglossum viride
Cremastra appendiculata
Cymbidium faberi var. faberi
Cymbidium goeringii var. goeringii
Cypripedium franchetii
Cypripedium guttatum
Cypripedium henryi
Cypripedium japonicum
Dendrobium hancockii
Dendrobium moniliforme
Epipactis helleborine
Epipactis mairei var. mairei
Galeola lindleyana
Gastrochilus formosanus
Goodyera biflora
Goodyera repens
Goodyera schlechtendaliana
Gymnadenia conopsea
Gymnadenia orchidis
Habenaria glaucifolia
Hemipilia crassicalcarata
Herminium alaschanicum
Herminium lanceum
Herminium monorchis
Holopogon smithianus
Liparis fargesii
Liparis japonica
Malaxis monophyllos
Neottia acuminata
Neottianthe cucullata
Neottianthe monophylla
Orchis chusua
Orchis diantha
Orchis tschiliensis
Oreorchis fargesii
Oreorchis nana
Platanthera chlorantha
Platanthera japonica
Platanthera minutiflora
Pleione bulbocodioides
Spiranthes sinensis
Tipularia szechuanica
Tulotis fuscescens
Tulotis ussuriensis
Vexillabium yakushimense
Boschniakia himalaica
Lathraea japonica
Orobanche amoena
Orobanche cernua
Orobanche coerulescens
Orobanche mongolica
Orobanche ombrochares
Orobanche pycnostachya
Phacellanthus tubiflorus
Oxalis corniculata
Chelidonium majus
Corydalis anethifolia
Corydalis bungeana
Corydalis caudata
Corydalis chingii var. chingii
Corydalis edulis
Corydalis ellipticarpa var. taipaica
Corydalis fargesii
Corydalis gamosepala
Corydalis giraldii
Corydalis incisa
Corydalis ophiocarpa
Corydalis pallida var. pallida
Corydalis pseudofargesii
Corydalis pseudo-incisa
Corydalis racemosa
Corydalis raddeana
Corydalis saxicola
Corydalis sheareri f. sheareri
Corydalis shensiana
Corydalis taipaishanica
Corydalis tomentella
Corydalis trisecta
Dicranostigma leptopodum
Hylomecon japonica var. dissecta
Hypecoum erectum
Hypecoum leptocarpum
Macleaya microcarpa
Meconopsis oliverana
Meconopsis quintuplinervia var. glabra
Meconopsis quintuplinervia var. quintuplinervia
Stylophorum lasiocarpum
Stylophorum sutchuense
Phytolacca acinosa
Abies chensiensis
Abies nephrolepis
Keteleeria davidiana
Larix potaninii
Picea asperata
Picea brachytyla
Picea meyeri
Picea neoveitchii
Picea wilsonii
Pinus armandii var. armandii
Pinus bungeana
Pinus massoniana
Pseudotsuga sinensis
Tsuga chinensis
Pittosporum podocarpum
Pittosporum rehderianum
Pittosporum truncatum
Plantago major
Plantago maritima subsp. ciliata
Plantago minuta
Ceratostigma plumbaginoides
Limonium aureum
Limonium bicolor
Podocarpus macrophyllus
Polygala arillata
Polygala japonica
Polygala sibirica
Polygala tatarinowii
Polygala tenuifolia
[truncated: 1,035 more rows]
