# Supplementary material for: Throwing light on dark diversity of vascular plants in China: predicting the distribution of dark and threatened species under global climate change
Source: PeerJ. 2019 Apr 9;7:e6731. doi: 10.7717/peerj.6731 (PMC6461033; doi:10.7717/peerj.6731)
Supplement: Supplemental Information 6 [file peerj-07-6731-s006.zip › Dataset S2/63.csv]

Acer maximowiczii subsp. maximowiczii
Acer mono var. mono
Clematoclethra scandens
Adoxa moschatellina
Sinadoxa corydalifolia
Mollugo stricta
Alisma gramineum
Alisma orinentale
Sagittaria trifolia var. trifolia
Achyranthes bidentata var. bidentata f. bidentata
Celosia argentea
Rhus chinensis
Toxicodendron succedaneum
Toxicodendron vernicifluum
Apocynum venetum
Acorus calamus var. calamus
Arisaema erubescens
Arisaema wardii
Acanthopanax giraldii var. giraldii
Acanthopanax giraldii var. pilosulus
Cynanchum chinense
Cynanchum inamoenum
Periploca forrestii
Periploca sepium
Impatiens apsotis
Impatiens noli-tangere
Berberis aggregata
Berberis angulosa
Berberis approximata
Berberis brachypoda
Berberis circumserrata var. circumserrata
Berberis dasystachya
Berberis diaphana
Berberis dictyoneura
Berberis dictyophylla var. epruinosa
Berberis dubia
Berberis feddeana
Berberis kansuensis
Berberis mouilicana
Berberis poiretii
Berberis purdomii
Berberis vernae
Epimedium brevicornu
Betula albosinensis
Betula delavayi
Betula platyphylla
Betula utilis
Catalpa ovata
Incarvillea compacta
Incarvillea mairei
Incarvillea sinensis
Incarvillea younghusbandii
Actinocarya tibetica
Arnebia fimbriata
Arnebia szechenyi
Asperugo procumbens
Bothriospermum kusnezowii
Cynoglossum gansuense
Cynoglossum wallichii
Eritrichium hemisphaericum
Eritrichium heterocarpum
Eritrichium humillimum
Eritrichium laxum
Eritrichium longipes
Eritrichium medicarpum
Eritrichium pectinatociliatum
Lappula consanguinea
Lappula duplicicarpa
Lappula myosotis
Lappula semiglabra
Metaeritrichium microuloides
Microula blepharolepis
Microula diffusa
Microula floribunda
Microula pseudotrichocarpa
Microula pustulosa
Microula rockii
Microula sikkimensis
Microula stenophylla
Microula tangutica
Microula tibetica
Microula trichocarpa
Microula turbinata
Microula younghusbandii
Onosma nangqienense
Stenosolenium saxatile
Trigonotis petiolaris
Trigonotis tibetica
Callitriche palustris
Adenophora himalayana subsp. himalayana
Adenophora potaninii
Adenophora stenanthina subsp. sylvatica
Campanula aristata
Codonopsis bicolor
Codonopsis canescens
Codonopsis nervosa var. nervosa
Codonopsis pilosula var. modesta
Codonopsis pilosula var. pilosula
Codonopsis viridiflora
Cyananthus hookeri var. hookeri
Cyananthus incanus var. incanus
Cyananthus macrocalyx var. macrocalyx
Lonicera anisocalyx
Lonicera caerulea var. edulis
Lonicera chrysantha subsp. chrysantha
Lonicera ferdinandii
Lonicera hispida
Lonicera microphylla
Lonicera minuta
Lonicera nervosa
Lonicera rupicola var. rupicola
Lonicera rupicola var. syringantha
Lonicera saccata var. saccata
Lonicera szechuanica
Lonicera tangutica
Lonicera webbiana var. webbiana
Sambucus adnata
Triosteum pinnatifidum
Viburnum farreri
Viburnum mongolicum
Arenaria androsacae
Arenaria brevipetala
Arenaria bryophylla
Arenaria chamdoensis
Arenaria densissima
Arenaria festucoides
Arenaria forrestii
Arenaria kansuensis
Arenaria lancangensis
Arenaria melanandra
Arenaria oreophila
Arenaria polytrichoides
Arenaria przewalskii
Arenaria qinghaiensis
Arenaria roborowskii
Arenaria saginoides
Arenaria serpyllifolia
Arenaria zadoiensis
Cerastium cerastoides
Cerastium fontanum
Cerastium pusillum
Dianthus chinensis
Dianthus superbus
Gymnocarpos przewalskii
Gypsophila licentiana
Gypsophila patrinii
Lepyrodiclis holosteoides
Myosoton aquaticum
Pseudostellaria davidii
Pseudostellaria heterantha
Pseudostellaria heterophylla
Pseudostellaria himalaica
Pseudostellaria rupestris
Pseudostellaria sylvatica
Sagina japonica
Sagina Saginoides
Silene aprica
Silene caespitella
Silene firma
Silene gonosperma
Silene gracilicaulis
Silene huguettiae
Silene nangqenensis
Silene nepalensis
Silene trachyphylla
Silene yetii
Spergularia diandra
Stellaria alaschanica
Stellaria brachypetala
Stellaria decumbens
Stellaria dianthifolia
Stellaria dichotoma
Stellaria graminea
Stellaria media
Stellaria neglecta
Stellaria parviumbellata
Stellaria uda
Stellaria umbellata
Thylacospermum caespitosum
Euonymus fortunei
Euonymus frigidus
Euonymus giraldii
Euonymus japonicus
Euonymus maackii
Euonymus nanus
Euonymus phellomanus
Euonymus porphyreus
Euonymus przwalskii
Euonymus sanguineus
Euonymus semenovii
Euonymus verrucosoides
Euonymus verrucosus
Agriophyllum squarrosum
Atriplex centralasiatica
Atriplex fera
Atriplex patens
Atriplex sibirica
Atriplex tatarica
Axyris amaranthoides
Axyris hybrida
Axyris prostrata
Bassia dasyphylla
Chenopodium acuminatum
Chenopodium album
Chenopodium glaucum
Chenopodium hybridum
Chenopodium iljinii
Chenopodium prostratum
Chenopodium serotinum
Corispermum falcatum
Corispermum patelliforme
Corispermum tibeticum
Halogeton arachnoideus
Halogeton glomeratus
Haloxylon ammodendron
Kalidium cuspidatum
Kalidium foliatum
Kalidium gracile
Kochia melanoptera
Microgynoecium tibeticum
Salicornia europaea
Salsola abrotanoides
Salsola chinghaiensis
Salsola collina
Salsola monoptera
Salsola passerina
Salsola pellucida
Salsola ruthenica
Salsola zaidamica
Suaeda corniculata
Suaeda glauca
Suaeda heterophylla
Suaeda paradoxa
Suaeda salsa
Sympegma regelii
Commelina communis
Achillea acuminata
Acroptilon repens
Adenocaulon himalaicum
Ajania fruticulosa
Ajania khartensis
Ajania myriantha
Ajania nematoloba
Ajania przewalskii
Ajania salicifolia
Ajania scharnhorstii
Ajania tenuifolia
Ambrosia artemisiifolia
Anaphalis aureo-punctata
Anaphalis bicolor
Anaphalis flavescens
Anaphalis hancockii
Anaphalis lactea
Anaphalis latialata
Anaphalis margaritacea
Arctium lappa
Artemisia abaensis
Artemisia anethifolia
Artemisia anethoides
Artemisia argyi
Artemisia aschurbajewii
Artemisia baimaensis
Artemisia calophylla
Artemisia campbellii
Artemisia dalai-lamae
Artemisia demissa
Artemisia desertorum
Artemisia dracunculus
Artemisia duthreuil-de-rhinsi
Artemisia edgeworthii
Artemisia frigida
Artemisia fulgens
Artemisia gansuensis
Artemisia gmelinii
Artemisia gyangzeensis
Artemisia hedinii
Artemisia kanashiroi
Artemisia leucophylla
Artemisia macrocephala
Artemisia minor
Artemisia mongolica
Artemisia moorcroftiana
Artemisia nanschanica
Artemisia parviflora
Artemisia phaeolepis
Artemisia phyllobotrys
Artemisia prattii
Artemisia przewalskii
Artemisia pubescens
Artemisia roxburghiana
Artemisia rutifolia
Artemisia sacrorum
Artemisia scoparia
Artemisia sieversiana
Artemisia sinensis
Artemisia smithii
Artemisia sphaerocephala
Artemisia sylvatica
Artemisia tainingensis
Artemisia verbenacea
Artemisia vestita
Artemisia viscida
Artemisia vulgaris
Artemisia waltonii
Artemisia xerophytica
Artemisia xigazeensis
Artemisia youngii
Artemisia yunnanensis
Aster asteroides
Aster diplostephioides
Aster farreri
Aster flaccidus
Aster lipskyi
Aster poliothamnus
Aster senecioides
Aster yunnanensis
Asterothamnus centrali-asiaticus var. procerior
Brachanthemum fruticulosum
Brachanthemum kirghisorum
Brachanthemum pulvinatum
Brachanthemum titovii
Cancrinia maximowiczii
Carduus acanthoides
Carduus crispus
Carpesium cernuum
Carpesium humile
Carpesium lipskyi
Chaetoseris roborowskii
Cirsium lanatum
Cirsium setosum
Cirsium shansiense
Cirsium souliei
Conyza canadensis
Cremanthodium decaisnei
Cremanthodium discoideum
Cremanthodium ellisii
Cremanthodium humile
Cremanthodium lineare
Cremanthodium nanum
Cremanthodium puberulum
Cremanthodium stenoglossum
Crepis crocea
Crepis flexuosa
Crepis oreades
Crepis pratensis
Dendranthema chanetii
Doronicum stenoglossum
Doronicum thibetanum
Echinops gmelini
Eclipta prostrata
Elachanthemum intricatum
Erigeron acer
Eupatorium lindleyanum
Hemistepta lyrata
Heteropappus altaicus
Heteropappus bowerii
Heteropappus crenatifolius
Heteropappus semiprostratus
Hippolytia desmantha
Inula salsoloides
Ixeridium gramineum
Karelinia caspia
Leontopodium calocephalum
Leontopodium haplophylloides
Leontopodium leontopodioides
Leontopodium longifolium
Leontopodium nanum
Leontopodium ochroleucum
Leontopodium pusillum
Leontopodium souliei
Ligularia liatroides
Ligularia macrodonta
Ligularia przewalskii
Ligularia purdomii
Ligularia sagitta
Ligularia virgaurea
Mulgedium tataricum
Parasenecio deltophyllus
Parasenecio pilgerianus
Parasenecio roborowskii
Pertya discolor
Pertya sinensis
Petasites tricholobus
Picris hieracioides
Picris japonica
Pyrethrum tatsienense
Saussurea amara
Saussurea apus
Saussurea arenaria
Saussurea aster
Saussurea bella
Saussurea bracteata
Saussurea brunneopilosa
Saussurea cana
Saussurea chingiana
Saussurea davurica
Saussurea depsangensis
Saussurea dzeurensis
Saussurea epilobioides
Saussurea erubescens
Saussurea globosa
Saussurea gnaphalodes
Saussurea haoi
Saussurea hieracioides
Saussurea hypsipeta
Saussurea japonica
Saussurea katochaete
Saussurea malitiosa
Saussurea medusa
Saussurea mongolica
Saussurea nigrescens
Saussurea obvallata
Saussurea parviflora
Saussurea paxiana
Saussurea phaeantha
Saussurea pinnatidentata
Saussurea przewalskii
Saussurea pseudomalitiosa
Saussurea pulchra
Saussurea pulvinata
Saussurea pumila
Saussurea quercifolia
Saussurea recurvata
Saussurea salsa
Saussurea stella
Saussurea subulata
Saussurea subulisquama
Saussurea sylvatica
Saussurea tangutica
Saussurea thomsonii
Saussurea thoroldii
Saussurea tibetica
Saussurea ussuriensis
Saussurea wellbyi
Scorzonera curvata
Scorzonera mongolica
Senecio argunensis
Senecio diversipinnus
Senecio dubitabilis
Senecio krascheninnikovii
Seriphidium compactum
Seriphidium mongolorum
Serratula strangulata
Sinacalia tangutica
Sonchus oleraceus
Sonchus transcaspicus
Sonchus uliginosus
Soroseris erysimoides
Soroseris gillii
Stemmacantha uniflora
Syncalathium disciforme
Syncalathium pilosum
Syncalathium qinghaiense
Taraxacum asiaticum
Taraxacum bicorne
Taraxacum borealisinense
Taraxacum brevirostre
Taraxacum calanthodium
Taraxacum eriopodum
Taraxacum glaucophyllum
Taraxacum lanigerum
Taraxacum leucanthum
Taraxacum lugubre
Taraxacum maurocarpum
Taraxacum mongolicum
Taraxacum parvulum
Taraxacum pseudostenoceras
Taraxacum sherriffii
Taraxacum Sikkimense
Taraxacum stenoceras
Taraxacum tibetanum
Tephroseris subdentata
Tussilago farfara
Xanthium sibiricum
Xanthopappus subacaulis
Youngia diversifolia
Youngia simulatrix
Calystegia hederacea
Convolvulus ammannii
Convolvulus arvensis
Cuscuta australis
Cuscuta europaea
Cuscuta japonica
Evolvulus alsinoides
Swida alba
Swida alsophila
Swida bretschneideri var. bretschneideri
Swida hemsleyi var. hemsleyi
Hylotelephium angustum
Rhodiola crenulata
Rhodiola dumulosa
Rhodiola himalensis
Rhodiola humilis
Rhodiola kirilowii
Rhodiola macrocarpa
Rhodiola primuloides
Rhodiola quadrifida
Rhodiola sacra
Rhodiola subopposita
Sedum celatum
Sedum fedtschenkoi
Sedum fischeri
Sedum glaebosum
Sedum henrici-robertii
Sedum pagetodes
Sedum perrotii
Sedum prasinopetalum
Sedum pratoalpinum
Sedum przewalskii
Sedum roborowskii
Sedum tsinghaicum
Sedum ulricae
Juniperus formosana
Juniperus rigida
Cynomorium songaricum
Blysmus sinocompressus var. sinocompressus
Carex agglomerata
Carex arcatica
Carex aridula
Carex asperifructus
Carex atrofusca subsp. minor
Carex atrofuscoides
Carex caespitosa
Carex cardiolepis
Carex chlorostachys var. chlorostachys
Carex crebra
Carex duriuscula subsp. rigescens
Carex filamentosa
Carex haematostoma
Carex hancockiana
Carex ivanoviae
Carex kansuensis
Carex kobomugi
Carex lehmanii
Carex microglochin
Carex montis-Wutaii
Carex moorcroftii
Carex mucronatiformis
Carex orbicularis
Carex parva
Carex pseudofoetida
Carex qinghaiensis
Carex scabrirostris
Carex serreana
Carex setosa var. mianxianica
Carex setosa var. setosa
Carex tangulashanensis
Carex thibetica var. minor
Carex zekogensis
Cyperus microiria
Fimbristylis miliacea
Kobresia capillifolia
Kobresia cuneata
Kobresia filifolia
Kobresia graminifolia
Kobresia kansuensis
Kobresia macrantha var. macrantha
Kobresia macroprophylla
Kobresia menyuanica
Kobresia pusilla
Kobresia pygmaea var. pygmaea
Kobresia robusta
Kobresia schoenoides
Kobresia stolonifera
Kobresia tibetica
Kobresia yushuensis
Pycreus globosus var. nilagiricus
Scirpus juncoides var. juncoides
Scirpus planiculmis
Scirpus setaceus
Scirpus triangulatus var. triangulatus
Dioscorea nipponica
Dipsacus chinensis
Dipsacus japonicus
Morina chinensis
Morina chlorantha
Morina kokonorica
Morina nepalensis var. alba
Pterocephalus hookeri
Elaeagnus angustifolia
Elaeagnus umbellata
Hippophae neurocarpa
Hippophae rhamnoides
Hippophae thibetana
Ephedra equisetina
Ephedra gerardiana
Ephedra intermedia
Ephedra minuta
Ephedra monosperma
Ephedra przewalskii
Rhododendron aganniphum var. aganniphum
Rhododendron anthopogonoides
Rhododendron bamaense
Rhododendron capitatum
Rhododendron cephalanthum
Rhododendron fastigiatum
Rhododendron micranthum
Rhododendron nivale
Rhododendron praeteritum var. praeteritum
Rhododendron przewalskii
Rhododendron przewalskii subsp. przewalskii
Rhododendron qinghaiense
Rhododendron rufescens
Rhododendron rufum
Rhododendron thymifolium
Rhododendron trichostomum var. trichostomum
Rhododendron tubulosum
Rhododendron vellereum
Rhododendron yushuense
Rhododendron zekoense
Antidesma japonicum
Euphorbia altotibetica
Euphorbia esula
Euphorbia helioscopia
Euphorbia humifusa
Euphorbia kansuensis
Euphorbia kozlovii
Euphorbia micractina
Euphorbia pekinensis
Euphorbia sieboldiana
Euphorbia stracheyi
Euphorbia wallichii
Flueggea suffruticosa
Castanea mollissima
Castanopsis eyrei
Quercus mongolica
Centaurium pulchellum
Comastoma cyananthiflorum
Comastoma falcatum
Comastoma pedunculatum
Comastoma polycladum
Comastoma pulmonarium
Gentiana aperta
Gentiana aristata
Gentiana burkillii
Gentiana clarkei
Gentiana crassicaulis
Gentiana crassuloides
Gentiana crenulatotruncata
Gentiana dahurica
Gentiana dolichocalyx
Gentiana futtereri
Gentiana grumii
Gentiana haynaldii
Gentiana heleonastes
Gentiana hexaphylla
Gentiana leucomelaena
Gentiana lhassica
Gentiana micantiformis
Gentiana nubigena
Gentiana officinalis
Gentiana prattii
Gentiana pseudoaquatica
Gentiana pseudosquarrosa
Gentiana pudica
Gentiana purdomii
Gentiana simulatrix
Gentiana siphonantha
Gentiana spathulifolia
Gentiana squarrosa
Gentiana stipitata
Gentiana straminea
Gentiana striata
Gentiana syringea
Gentiana szechenyii
Gentiana trichotoma
Gentiana tricolor
Gentiana urnula
Gentiana veitchiorum
Gentiana zollingeri
Gentianella arenaria
Gentianella azurea
Gentianella pygmaea
Gentianopsis barbata
Gentianopsis contorta
Gentianopsis paludosa
Halenia elliptica
Lomatogoniopsis alpina
Lomatogonium brachyantherum
Lomatogonium carinthiacum
Lomatogonium gamosepalum
Lomatogonium macranthum
Lomatogonium perenne
Lomatogonium rotatum
Pterygocalyx volubilis
Swertia bifolia
Swertia dichotoma
Swertia diluta
Swertia erythrosticta
Swertia franchetiana
Swertia mussotii
Swertia przewalskii
Swertia tetraptera
Swertia wolfangiana
Biebersteinia heterostemon
Erodium cicutarium
Erodium stephanianum
Geranium dahuricum
Geranium donianum
Geranium napuligerum
Geranium nepalense
Geranium platyanthum
Geranium pratense
Geranium pylzowianum
Geranium sibiricum
Corallodiscus kingianus
Achnatherum chingii
Achnatherum duthiei
Achnatherum extremiorientale
Achnatherum inebrians
Achnatherum psilantherum
Achnatherum pubicalyx
Achnatherum sibiricum
Achnatherum splendens
Agropyron cristatum
Agropyron desertorum
Agrostis gigantea
Agrostis hookeriana
Agrostis hugoniana
Agrostis limprichtii
Agrostis micrantha
Agrostis perlaxa
Puccinellia minuta
Alopecurus aequalis
Alopecurus arundinaceus
Alopecurus brachystachyus
Aristida adscensionis
Aristida triseta
Avena fatua
Avena sativa
Beckmannia syzigachne
Bothriochloa ischaemum
Brachypodium pinnatum
Brachypodium sylvaticum
Bromus commutatus
Bromus hordeaceus
Bromus inermis
Bromus magnus
Bromus mairei
Bromus pectinatus
Bromus plurinodes
Bromus racemosus
Bromus remotiflorus
Bromus sinensis
Bromus tectorum
Calamagrostis epigeios var. epigeios
Calamagrostis hedinii
Calamagrostis macrolepis
Calamagrostis pseudophragmites
Catabrosa aquatica
Chloris virgata
Cleistogenes chinensis
Cleistogenes mucronata
Cleistogenes songorica
Cleistogenes squarrosa
Deschampsia caespitosa var. caespitosa
Deschampsia caespitosa var. microstachya
Deschampsia koelerioides
Deschampsia littoralis var. ivanovae
Deschampsia littoralis var. littoralis
Deschampsia multiflora
Deyeuxia conferta
Deyeuxia flavens
Deyeuxia holciformis
Deyeuxia kokonorica
Deyeuxia levipes
Deyeuxia macilenta
Deyeuxia nivicola
Deyeuxia scabrescens
Deyeuxia tibetica
Digitaria ciliaris
Digitaria violascens
Duthiea brachypodia
Echinochloa crusgali var. crusgali
Echinochloa crusgali var. mitis
Echinochloa crusgali var. zelayensis
Eleusine indica
Elymus atratus
Elymus breviaristatus
Elymus cylindricus
Elymus dahuricus
Elymus excelsus
Elymus nutans
Elymus sibiricus
Elymus tangutorum 麦
Elytrigia repens
Enneapogon borealis
Eragrostis cilianensis
Eragrostis ferruginea
Eragrostis minor
Eragrostis nigra
Fargesia demissa
Fargesia nitida
Festuca amblyodes
Festuca brachyphylla
Festuca coelestis
Festuca dahurica
Festuca extremiorientalis
Festuca forrestii
Festuca kansuensis
Festuca kirilowii
Festuca leptopogon
Festuca litvnovii
Festuca modesta
Festuca nitidula
Festuca ovina
Festuca pratensis
Festuca sinensis
Festuca valesiaca
Helictotrichon altius
Helictotrichon schellianum
Helictotrichon tibeticum
Hierochloe glabra
Hierochloe odorata var. odorata
Hierochloe odorata var. pubescens
Hordeum agriocrithon
Hordeum bogdanii
Hordeum brevisubulatum
Hordeum lagunculiforme
Hordeum violaceum
Koeleria asiatica 匍茎 *
Koeleria cristata var. cristata
Koeleria cristata var. poaeformis 小花 *
Koeleria cristata var. pseudocristata 大花 *
Koeleria litvinowii
Leucopoa sclerophylla
Leymus angustus
Leymus chinensis
Leymus ovatus
Leymus paboanus
Leymus secalinus
Littledalea alaica
Littledalea przevalskyi
Littledalea racemosa
Lolium persicum
Lolium temulentum
Melica kozlovii
Melica przewalskyi
Melica scabrosa
Melica schuetzeana
Melica subflava
Melica tangutorum
Melica tibetica
Melica virgata
Milium effusum
Miscanthus jinxianensis
Muhlenbergia hugelii
Orinus anomala
Orinus kokonorica
Orinus thoroldii
Oryzopsis munroi
Oryzopsis tibetica var. tibetica
Pennisetum alopecuroides
Pennisetum centrasiaticum var. centrasiaticum
Pennisetum shaanxiense
Phalaris arundinacea
Phyllostachys bambusoides f. bambusoides
Phyllostachys bambusoides f. lacrima-deae
Phyllostachys glauca var. glauca
Phyllostachys heteroclada f. heteroclada
Phyllostachys heterocycla cv. pubescens
Phyllostachys nigra var. henonis
Phyllostachys sulphurea cv. robert
Phyllostachys sulphurea cv. viridis
Poa alpigena
Poa alpina
Poa angustifolia
Poa annua
Poa araratica
Poa arctica
Poa asperifolia
Poa attenuata
Poa botryoides
Poa calliopsis
Poa compressa
Poa crymophila
Poa dolichachyra
Poa elanata
Poa glauca
Poa hirtiglumis
Poa indattenuata
Poa lipskyi
Poa nepalensis
Poa pachyantha
Poa pagophila
Poa polycolea
Poa poophagorum
Poa pratensis
Poa pruinosa
Poa pseudamoena
Poa rangkulensis
Poa rossbergiana
Poa sikkimensis
Poa sinaica
Poa stenachyra
Poa subfastigiata
Poa szechuensis
Poa tangii
Poa tianshanica
Poa tibetica
Poa versicolor
Polypogon fugax
Polypogon monspeliensis
Psammochloa villosa
Psathyrostachys kronenburgii
Ptilagrostis concinna
Ptilagrostis dichotoma
Ptilagrostis junatovii
Ptilagrostis mongholica
Ptilagrostis pelliotii
Puccinellia chinampoensis
Puccinellia convoluta
Puccinellia coreensis
Puccinellia diffusa
Puccinellia distans
Puccinellia dolicholepis
Puccinellia gigantea
Puccinellia glauca
Puccinellia hackeliana
Puccinellia hauptiana
Puccinellia ladyginii
Puccinellia leiolepis
Puccinellia micrandra
Puccinellia multiflora
Puccinellia nudiflora
Puccinellia pamirica
Puccinellia pauciramea
Puccinellia poecilantha
Puccinellia przewalskii
Puccinellia pulvinata
Puccinellia roborovskyi
Puccinellia schischkinii
Puccinellia tenuiflora
Puccinellia tenuissima
Roegneria aristiglumis var. aristiglumis
Roegneria breviglumis
Roegneria brevipes
Roegneria ciliaris var. ciliaris
Roegneria dolichathera
Roegneria dura
Roegneria geminata
Roegneria grandiglumis
Roegneria hirsuta var. hirsuta
Roegneria hirsuta var. leiophylla
Roegneria hirsuta var. variabilis
Roegneria humilis
Roegneria kokonorica
Roegneria laxiflora
Roegneria leiantha
Roegneria melanthera var. melanthera
Roegneria melanthera var. tahopaica
Roegneria multiculmis
Roegneria mutica
Roegneria nutans
Roegneria rigidula
Roegneria serotina
Roegneria sinica var. sinica
Roegneria stenachyra
Roegneria stricta f. stricta
Roegneria thoroldiana var. thoroldiana
Roegneria varia
Setaria glauca var. glauca
Setaria viridis
Sonerila tenera
Stephanachne nigrescens
Stephanachne pappophorea
Stipa aliena
Stipa baicalensis
Stipa breviflora
Stipa bungeana
Stipa capillacea
Stipa caucasica
Stipa glareosa
Stipa grandis
Stipa orientalis
Stipa penicillata
Stipa przewalskyi
Stipa purpurea
Stipa regeliana
Stipa roborowskyi
Stipa sareptana
Stipa subsessiliflora
Stipa tianschanica
Tragus racemosus
Trikeraia hookeri
Trikeraia pappiformis
Tripogon bromoides var. bromoides
Trisetum sibiricum
Trisetum spicatum
Hypericum ascyron
Hypericum przewalskii
Myriophyllum verticillatum
Hippuris vulgaris
Iris dichotoma
Iris goniocarpa
Iris japonica
Iris lactea
Iris loczyi
Iris potaninii
Iris qinghainica
Iris ruthenica
Iris songarica
Iris speculatrix
Iris tectorum
Iris tenuifolia
Iris tigridia
Iris ventricosa
Juglans regia
Juncus allioides
Juncus amplifolius
Juncus articulatus
Juncus bufonius
Juncus castaneus
Juncus heptopotamicus
Juncus heptopotamicus var. yiningensis
Juncus himalensis
Juncus inflexus
Juncus kingii
Juncus leucanthus
Juncus perparvus
Juncus potaninii
Juncus przewalskii
Juncus ranarius
Juncus ranarus
Juncus sikkimensis
Juncus sphacelatus
Juncus thomsonii
Juncus triglumis
Luzula multiflora
Agastache rugosa
Ajuga decumbens var. decumbens
Ajuga lupulina var. lupulina
Dracocephalum heterophyllum
Dracocephalum moldavica
Dracocephalum rupestre
Dracocephalum tanguticum var. tanguticum
Elsholtzia ciliata
Elsholtzia densa
Elsholtzia feddei
Eriophyton wallichii
Galeopsis bifida
Glechoma longituba
Lagopsis eriostachys
Lagopsis supina
Lamiophlomis rotata
Lamium amplexicaule
Mentha dahurica
Nepeta coerulescens
Nepeta prattii
Nepeta sibirica
Phlomis dentosa var. dentosa
Phlomis dentosa var. glabrescens
Salvia plebeia
Salvia prattii
Salvia roborowskii
Scutellaria scordifolia var. scordifolia
Scutellaria scordifolia var. villosissima
Stachys sieboldii var. sieboldii
Thymus mongolicus
Aeschynomene indica
Alhagi sparsifolia
Amphicarpaea edgeworthii
Astragalus adsurgens
Astragalus arnoldii
Astragalus austrosibiricus
Astragalus basiflorus
Astragalus chilienshanensis
Astragalus chomutovii
Astragalus chrysopterus
Astragalus confertus
Astragalus datunensis
Astragalus densiflorus
Astragalus dependens var. flavescens
Astragalus fenzelianus
Astragalus floridus
Astragalus galactites
Astragalus golmuensis
Astragalus handelii
Astragalus hendersonii
Astragalus heydei
Astragalus hoantchy subsp. hoantchy
Astragalus kronenburgii var. chaidamuensis
Astragalus licentianus
Astragalus luteolus
Astragalus mahoschanicus
Astragalus mattam
Astragalus melilotoides
Astragalus membranaceus f. purpurinus
Astragalus milingensis var. heydeoides
Astragalus monbeigii
Astragalus peduncularis
Astragalus peterea
Astragalus polycladus var. polycladus
Astragalus porphyrocalyx
Astragalus przewalskii
Astragalus pseudoversicolor
Astragalus saxorum
Astragalus sinicus
Astragalus skythropos
Astragalus smithianus
Astragalus sungpanensis
Astragalus tatsienensis var. tatsienensis
Astragalus tongolensis var. glaber
Astragalus variabilis
Caragana brevifolia
Caragana changduensis
Caragana chinghaiensis var. chinghaiensis
Caragana densa
Caragana erinacea
Caragana gerardiana
Caragana jubata var. czetyrkininii
Caragana opulens
Caragana przewalskii
Caragana roborovskyi
Caragana spinifera
Caragana tangutica
Caragana tibetica
Caragana versicolor
Colutea nepalensis
Glycyrrhiza aspera
Glycyrrhiza glabra
Hedysarum algidum
Hedysarum multijugum
Hedysarum scoparium
Hedysarum tanguticum
Lathyrus pratensis
Lathyrus quinquenervius
Lespedeza floribunda
Lespedeza potaninii
Lespedeza tomentosa
Lespedeza virgata var. virgata
Lotus alpinus
Lotus corniculatus var. corniculatus
Lotus tenuis
Medicago archiducis-nicolai
Medicago edgeworthii
Medicago lupulina
Medicago minima
Medicago polymorpha
Medicago sativa
Medicago varia
Oxytropis aciphylla var. aciphylla
Oxytropis bicolor var. bicolor
Oxytropis densa
Oxytropis falcata var. falcata
Oxytropis giraldii
Oxytropis glabra var. drakeana
Oxytropis glabra var. glabra
Oxytropis glabra var. tenuis
Oxytropis imbricata
Oxytropis kansuensis
Oxytropis latibracteata
Oxytropis melanocalyx var. melanocalyx
Oxytropis merkensis
Oxytropis ochrocephala var. ochrocephala
Oxytropis qilianshanica
Oxytropis stracheyana
Oxytropis subfalcata var. subfalcata
Oxytropis tragacanthoides
Sophora alopecuroides var. alopecuroides
Sphaerophysa salsula
Stracheya Tibetica
Thermopsis alpina
Thermopsis barbata
Thermopsis lanceolata var. lanceolata
Thermopsis przewalskii
Thermopsis yushuensis
Tibetia himalaica
Vicia amoena var. oblongifolia
Vicia angustifolia
Vicia costata
Vicia cracca var. cracca
Vicia hirsuta
Vicia japonica
Vicia ohwiana
Vicia sepium
Lemna minor
Spirodela polyrrhiza
Utricularia vulgaris
Allium atrosanguineum
Allium carolinianum
Allium chrysanthum
Allium chrysocephalum
Allium cyaneum
Allium cyathophorum
Allium fasciculatum
Allium herderianum
Allium macrostemon
Allium mongolicum
Allium ovalifolium
Allium polyrhizum
Allium prattii
Allium przewalskianum
Allium ramosum
Allium rude
Allium sikkimense
Allium tanguticum
Allium yanchiense
Allium yongdengense
Asparagus gobicus
Asparagus longiflorus
Fritillaria cirrhosa
Fritillaria delavayi
Fritillaria przewalskii
Fritillaria unibracteata
Gagea pauciflora
Lilium lancifolium
Lilium pumilum
Lloydia serotina
Maianthemum bifolium
Polygonatum cirrhifolium
Polygonatum hookeri
Polygonatum odoratum
Polygonatum verticillatum
Linum amurense
Linum pallescens
Linum perenne
Linum stelleroides
Buddleja alternifolia
Arceuthobium chinense
Arceuthobium oxycedri
Viscum fargesii
Lagerstroemia subcostata
Lythrum salicaria
Hibiscus trionum
Malva verticillata
Sinochasea trigyna
Melia azedarach
Stephania cepharantha
Morus mongolica var. mongolica
Zannichellia palustris var. palustris
Zannichellia palustris var. pedicellata
Nelumbo nucifera
Syringa oblata
Syringa pinnatifolia
Syringa protolaciniata
Syringa pubescens
Circaea alpina
Epilobium amurense
Epilobium conspersum
Epilobium fastigiatoramosum
Epilobium hirsutum
Epilobium palustre
Epilobium platystigmatosum
Epilobium royleanum
Epilobium sikkimense
Epilobium subcoriaceum
Epilobium williamsii
Androcorys ophioglossoides
Androcorys pugioniformis
Coeloglossum viride
Epipactis helleborine
Goodyera repens
Gymnadenia orchidis
Habenaria acianthoides
Habenaria aitchisonii
Habenaria tibetica
Herminium alaschanicum
Herminium monorchis
Listera puberula var. puberula
Neottia acuminata
Neottia camtschatea
Neottianthe calcicola
Neottianthe cucullata
Neottianthe monophylla
Orchis chusua
Orchis cyclochila
Orchis diantha
Orchis latifolia
Orchis roborowskii
Orchis tschiliensis
Peristylus humidicolus
Platanthera chlorantha
Platanthera metabifolia
Porolabium biporosum
Spiranthes sinensis
Tulotis fuscescens
Boschniakia himalaica
Cistanche salsa
Mannagettaea hummelii
Orobanche cernua
Orobanche coerulescens
Orobanche sinensis
Oxalis corniculata
Chelidonium majus
Corydalis atuntsuensis
Corydalis brevirostrata
Corydalis conspersa
Corydalis crista-galli
Corydalis dasyptera
Corydalis hendersonii var. alto-cristata
Corydalis hendersonii var. hendersonii
Corydalis laucheana
Corydalis livida var. denticulato-cristata
Corydalis livida var. livida
Corydalis melanochlora
Corydalis mucronifera
Corydalis nigro-apiculata var. nigro-apiculata
Corydalis ophiocarpa
Corydalis pachycentra
Corydalis potaninii
Corydalis pseudoimpatiens
Corydalis qinghaiensis
Corydalis rheinbebeniana var. leioneura
Corydalis scaberula var. purpurescens
Corydalis scaberula var. scaberula
Corydalis straminea
Corydalis stricta
Corydalis tangutica subsp. tangutica
Corydalis tianzhuensis
Corydalis trachycarpa var. leucostachya
Corydalis trachycarpa var. trachycarpa
Corydalis zadoiensis
Dicranostigma leptopodum
Hypecoum erectum
Hypecoum leptocarpum
Meconopsis barbiseta
Meconopsis horridula
Meconopsis punicea
Meconopsis quintuplinervia var. quintuplinervia
Meconopsis racemosa var. racemosa
Meconopsis racemosa var. spinulifera
Abies squamata
Picea asperata
Picea crassifolia
Picea likiangensis
Picea purpurea
Picea wilsonii
Pinus densata
Plantago major
Plantago maritima subsp. ciliata
Plantago minuta
Limonium bicolor
Plumbagella micrantha
Polygala japonica
Polygala monopetala
Polygala sibirica
Polygala tatarinowii
Polygala tenuifolia
Atraphaxis bracteata
Atraphaxis frutescens
Atraphaxis frutescens var. frutescens
Atraphaxis pungens
Calligonum zaidamense
Fallopia aubertii
Fallopia convolvulus
Fallopia dentatoalata
Fallopia multiflora
Koenigia islandica
Oxyria digyna
Polygonum alpinum
Polygonum amphibium
Polygonum argyrocoleum
Polygonum aviculare
Polygonum aviculare var. aviculare
Polygonum cathayanum
Polygonum cyanandrum
Polygonum divaricatum
Polygonum fertile
Polygonum filicaule
Polygonum glaciale
Polygonum hookeri
Polygonum hydropiper
Polygonum lapathifolium
Polygonum macrophyllum
Polygonum milletii
Polygonum nepalense
Polygonum orientale
Polygonum persicaria
Polygonum plebeium
Polygonum sibiricum
Polygonum sparsipilosum
Polygonum suffultum
Polygonum viviparum
Rheum palmatum
Rheum przewalskyi
Rheum pumilum
Rheum reticulatum
Rheum sublanceolatum
Rheum tanguticum
Rheum uninerve
Rumex acetosa
Rumex aquaticus
Rumex crispus
Rumex dentatus
Rumex gmelinii
Rumex longifolius
Rumex nepalensis
Rumex patientia
Rumex pseudonatronatus
Monochoria vaginalis
Portulaca oleracea
Potamogeton distinctus
Potamogeton filiformis var. applanatus
Potamogeton Leptanthus
Potamogeton lucens
Potamogeton malaianus
Potamogeton nanus
Potamogeton pamiricus
Potamogeton perfoliatus
Potamogeton pusillus
Ruppia maritima
Triglochin maritimum
Triglochin palustre
Androsace alaschanica
Androsace brachystegia
Androsace cernuiflora
Androsace elatior
Androsace erecta
Androsace gmelinii
Androsace integra
Androsace mariae
Androsace tapete
Androsace yargongensis
Androsace zambalensis
Glaux maritima
Lysimachia congestiflora
Pomatosace filicula
Primula farreriana
Primula fasciculata
Primula flava
Primula lactucoides
Primula nutans
Primula optata
Primula orbicularis
Primula pumilio
Primula purdomii
Primula qinghaiensis
Primula secundiflora
Primula stenocalyx
Primula tangutica
Primula tangutica var. tangutica
Primula urticifolia
Primula woodwardii
Monotropa hypopitys
Monotropa uniflora
Orthilia obtusata
Pyrola atropurpurea
Pyrola calliantha
Aconitum brunneum
Aconitum chilienshanicum
Aconitum flavum
Aconitum gymnandrum
Aconitum pendulum
Aconitum sinomontanum
Aconitum sungpanense
Aconitum tanguticum
Actaea asiatica
Adonis bobroviana
Adonis coerulea
Anemone demissa
Anemone exigua
Anemone imbricata
Anemone rivularis
Anemone tomentosa
Anemone trullifolia
Aquilegia ecalcarata
Aquilegia oxysepala
Aquilegia viridiflora
Batrachium bungei
Batrachium foeniculaceum
Batrachium trichophyllum
Callianthemum pimpinelloides
Caltha scaposa
Cimicifuga foetida
Circaeaster agrestis
Clematis aethusifolia
Clematis akebioides
Clematis brevicaudata
Clematis glauca
Clematis intricata
Clematis macropetala
Clematis montana
Clematis nannophylla
Clematis rehderiana
Clematis sibirica
Clematis tangutica
Delphinium albocoeruleum
Delphinium caeruleum
Delphinium calophyllum
Delphinium candelabrum
Delphinium densiflorum
Delphinium grandiflorum
Delphinium kamaonense
Delphinium kansuense
Delphinium nangchienense
Delphinium pachycentrum
Delphinium pylzowii
Delphinium sparsiflorum
Delphinium tangkulaense
Delphinium tatsienense
Delphinium trichophorum
Halerpestes ruthenica
Halerpestes tricuspis
Isopyrum anemonoides
Leptopyrum fumarioides
Oxygraphis glacialis
Paeonia anomala
Paeonia obovata
Paraquilegia anemonoides
Paraquilegia microphylla
Pulsatilla ambigua
Pulsatilla chinensis
Ranunculus banguoensis
Ranunculus brotherusii
Ranunculus chinensis
Ranunculus chuanchingensis
Ranunculus dielsianus
Ranunculus glareosus
Ranunculus hirtellus
Ranunculus indivisus
Ranunculus japonicus
Ranunculus membranaceus
Ranunculus natans
Ranunculus pulchellus
Ranunculus tanguticus
Souliea vaginata
Thalictrum alpinum
Thalictrum baicalense
Thalictrum foetidum
Thalictrum leuconotum
Thalictrum minus
Thalictrum oligandrum
Thalictrum petaloideum
Thalictrum przewalskii
Thalictrum rutifolium
Thalictrum simplex
Thalictrum squamiferum
Thalictrum uncatum
Trollius farreri
Trollius pumilus
Trollius ranunculoides
Rhamnus erythroxylon
Rhamnus tangutica
Acomastylis elata
Alchemilla japonica
Amygdalus davidiana
Amygdalus kansuensis
Armeniaca holosericea
Armeniaca vulgaris
Cerasus conadenia
Cerasus serrula
Cerasus setulosa
Cerasus stipulacea
Cerasus tomentosa
Cerasus trichostoma
Chamaerhodos erecta
Coluria longifolia
Comarum salesovianum
Cotoneaster acutifolius
Cotoneaster adpressus
Cotoneaster integerrimus
Cotoneaster multiflorus
Cotoneaster soongoricus
Cotoneaster submultiflorus
Cotoneaster tenuipes
Cotoneaster uniflorus
Cotoneaster zabelii
Fragaria gracilis
Fragaria orientalis
Maddenia hypoxantha
Maddenia incisoserrata
Malus asiatica
Malus kansuensis
Malus prunifolia
Malus spectabilis
Malus transitoria
Potentilla acaulis
Potentilla angustiloba
Potentilla anserina
Potentilla bifurca
Potentilla glabra
Potentilla glabra var. glabra
Potentilla longifolia
Potentilla multicaulis
Potentilla multiceps
Potentilla multifida
Potentilla parvifolia
Potentilla plumosa
Potentilla potaninii
Potentilla saundersiana
Potentilla saundersiana var. saundersiana
Potentilla sericea
Potentilla simulatrix
Potentilla sischanensis
Potentilla virgata
Prinsepia uniflora
Pyrus bretschneideri
Pyrus sinkiangensis
Rosa albertii
Rosa hugonis
Rosa omeiensis
Rosa omeiensis f. omeiensis
Rosa sweginzowii
Rosa willmottiae
Rubus amabilis
Rubus corchorifolius
Rubus irritans
Rubus parvifolius
Rubus phoenicolasius
Rubus pileatus
Rubus ptilocarpus
Rubus sachalinensis
Rubus stans
Sanguisorba officinalis
Sanguisorba officinalis var. officinalis
Sibbaldia adpressa
Sibbaldia cuneata
Sibbaldia pentaphylla
Sibbaldia procumbens
Sibbaldia tenuis
Sibbaldia tetrandra
Sibiraea angustata
Sibiraea laevigata
Sorbaria kirilowii
Sorbus hupehensis
Sorbus koehneana
Sorbus rehderiana
Sorbus tapashana
Sorbus tianschanica
Spiraea alpina
Spiraea mongolica
Spiraea myrtilloides
Spiraea rosthornii
Galium aparine var. echinospermum
Galium aparine var. tenerum
Galium boreale
Galium exile
Galium paniculatum
Galium pseudoasprellum
Galium pusillosetosum
Galium rivale
Galium saurense
Galium smithii
Galium soongoricum
Galium tenuissimum
Galium turkestanicum
Galium varum var. trachycarpum
Galium varum var. trachyphyllum
Galium verum
Rubia sylvatica
Citrus aurantium
Zanthoxylum bungeanum
Zanthoxylum simulans
Populus cathayana
Populus davidiana
Populus euphratica
Populus przewalskii
Populus simonii
Salix alba
Salix alfredii
Salix atopantha
Salix biondiana
Salix characta
Salix cheilophila
Salix chingiana
Salix cupularis
Salix erioclada
Salix gilashanica
Salix juparica
Salix lamashanensis
Salix matsudana
Salix myrtillacea
Salix oritrepha
Salix paraplesia
Salix pseudospissa
Salix pseudowallichiana
Salix qinghaiensis
Salix rehderiana
Salix rockii
Salix sclerophylla
Salix shandanensis
Salix sinica
Salix souliei
Salix spathulifolia
Salix taoensis
Salix wallichiana
Thesium chinense
Thesium longiflorum
Thesium longifolium
Thesium refractum
Thesium tongolicum
Saururus chinensis
Astilbe chinensis
Chrysosplenium axillare
Chrysosplenium griffithii
Chrysosplenium nudicaule
Chrysosplenium pilosum
Chrysosplenium sinicum
Chrysosplenium uniflorum
Hydrangea bretschneideri
Parnassia cacuminum
Parnassia filchneri
Parnassia lutea
Parnassia oreophila
Parnassia scaposa
Parnassia trinervis
Parnassia viridiflora
Philadelphus kansuensis
Philadelphus laxiflorus
Ribes alpestre
Ribes alpestre var. alpestre
Ribes himalense
Ribes pseudofasciculatum
Ribes pulchellum
Ribes stenocarpum
Saxifraga afghanica
Saxifraga atrata
Saxifraga cernua
Saxifraga consanguinea
Saxifraga decussata
Saxifraga divaricata
Saxifraga egregia
Saxifraga gemmigera
Saxifraga glacialis
Saxifraga hemisphaerica
Saxifraga hirculoides
Saxifraga likiangensis
Saxifraga lychnitis
Saxifraga melanocentra
Saxifraga microgyna
Saxifraga montanella
Saxifraga montanella var. montanella
Saxifraga nana
Saxifraga nanella
Saxifraga nangqenica
Saxifraga parva
Saxifraga przewalskii
Saxifraga pseudohirculus
Saxifraga sanguinea
Saxifraga signata
Saxifraga stella-aurea
Saxifraga tangutica
Saxifraga tibetica
Saxifraga unguiculata
Saxifraga yushuensis
Saxifraga zekoensis
Saxifraga zhidoensis
Scheuchzeria palustris
Cymbaria mongolica
Euphrasia pectinata
Euphrasia regelii
Lagotis angustibracteata
Lagotis brachystachya
Lagotis brevituba
Lagotis integra
Lagotis ramalana
Lancea tibetica
Limosella aquatica
Oreosolen wattii
Pedicularis alaschanica
Pedicularis armata
Pedicularis cheilanthifolia
Pedicularis chenocephala
Pedicularis chinensis
Pedicularis cranolopha
Pedicularis decorissima
Pedicularis ingens
Pedicularis integrifolia
Pedicularis kansuensis
Pedicularis lasiophrys
Pedicularis longiflora
Pedicularis lyrata
Pedicularis muscicola
Pedicularis pheulpini subsp. chilienensis
Pedicularis pilostachya
Pedicularis plicata
Pedicularis przewalskii
Pedicularis pseudocurvituba
Pedicularis pygmaea
Pedicularis rhinanthoides
Pedicularis rhinanthoides subsp. labellata
Pedicularis roborowskii
Pedicularis rudis
Pedicularis scolopax
Pedicularis semitorta
Pedicularis szetschuanica
Pedicularis ternata
Pedicularis trichoglossa
Pedicularis verticillata
Phtheirospermum japonicum
Phtheirospermum tenuisectum
Scrofella chinensis
Scrophularia incisa
Scrophularia kansuensis
Scrophularia souliei
Veronica anagallisaquatica
Veronica anagalloides
Veronica biloba
Veronica ciliata
Veronica eriogyne
Veronica filipes
Veronica rockii
Veronica szechuanica
Veronica undulata
Veronica vandellioides
Ailanthus altissima
Anisodus tanguticus
Datura stramonium
Hyoscyamus niger
Lycium chinense
Lycium dasystemum
Lycium ruthenicum
Mandragora caulescens
Przewalskia tangutica
Solanum japonense
Myricaria bracteata
Myricaria prostrata
Myricaria squamosa
Reaumuria kaschgarica
Tamarix austromongolica
Tamarix elongata
Tamarix gansuensis
Tamarix gracilis
Tamarix hispida
Tamarix hohenackeri
Tamarix karelinii
Tamarix laxa
Tamarix leptostachys
Tamarix ramosissima
Daphne giraldii
Daphne retusa
Daphne rosmarinifolia
Daphne tangutica
Stellera chamaejasme
Typha laxmannii
Celtis bungeana
Pteroceltis tatarinowii
Ulmus davidiana
Ulmus glaucescens
Ulmus macrocarpa
Ulmus pumila
Acronema chinense
Acronema sichuanense
Angelica nitida
Bupleurum angustissimum
Bupleurum chinense
Bupleurum commelynoideum
Bupleurum condensatum
Bupleurum densiflorum
Bupleurum longicaule
Bupleurum malconense
Bupleurum marginatum
Bupleurum petiolulatum
Bupleurum pusillum
Bupleurum smithii
Bupleurum triradiatum
Carum buriaticum
Carum carvi
Chamaesium paradoxum
Cnidium monnieri
Cnidium salinum
Haplosphaera himalayensis
Heracleum longilobum
Heracleum millefolium
Libanotis depressa
Libanotis lanzhouensis
Ligusticum brachylobum
Ligusticum thomsonii
Notopterygium forbesii
Notopterygium incisum
Ostericum grosseserratum
Peucedanum diversifolium
Peucedanum veitchii
Pimpinella acuminata
Pimpinella diversifolia
Pimpinella smithii
Pleurospermum crassicaule
Pleurospermum cristatum
Pleurospermum franchetianum
Pleurospermum hedinii
Pleurospermum pulszkyi
Pleurospermum szechenyii
Pleurospermum tsekuense
Pleurospermum wrightianum
Pternopetalum filicinum
Pternopetalum heterophyllum
Sanicula chinensis
Sanicula giraldii
Sanicula serrata
Seseli squarrulosum
Sinolimprichtia alpina
Sphallerocarpus gracilis
Tongoloa elata
Tongoloa gracilis
Tongoloa silaifolia
Tongoloa taeniophylla
Torilis japonica
Vicatia coniifolia
Vicatia thibetica
Parietaria micrantha
Urtica cannabina
Urtica dioica
Urtica hyperborea
Urtica laetevirens
Urtica triangularis
Urtica urens
Nardostachys chinensis
Patrinia heterophylla subsp. heterophylla
Patrinia rupestris subsp. scabra
Valeriana hirticalyx
Valeriana tangutica
Clerodendrum bungei
Viola biflora
Viola bulbosa
Viola chaerophylloides
Viola dissecta
Viola kunawarensis
Viola mongolica
Viola prionantha
Viola rockiana
Viola tuberifera
Ampelopsis humulifolia
Nitraria praevisa
Nitraria roborowskii
Nitraria sibirica
Nitraria tangutorum
Peganum harmala
Peganum multisectum
Sarcozygium xanthoxylon
Tribulus terrester
Zygophyllum fabago
Zygophyllum fabago subsp. fabago
Zygophyllum gobicum
Zygophyllum loczyi
Zygophyllum mucronatum
