# Supplementary material for: Throwing light on dark diversity of vascular plants in China: predicting the distribution of dark and threatened species under global climate change
Source: PeerJ. 2019 Apr 9;7:e6731. doi: 10.7717/peerj.6731 (PMC6461033; doi:10.7717/peerj.6731)
Supplement: Supplemental Information 6 [file peerj-07-6731-s006.zip › Dataset S2/bufferTable.csv]

	Acer mono var. mono	Achyranthes bidentata var. bidentata f. bidentata	Alternanthera philoxeroides	Amaranthus blitoides	Amaranthus lividus	Celosia argentea	Toxicodendron vernicifluum	Ilex cornuta	Acorus calamus var. calamus	Arisaema amurense	Arisaema heterophyllum	Philodendron triparitum	Pinellia pedatisecta	Carpinus turczaninowii	Platycodon grandiflorus	Lonicera japonica var. japonica	Arenaria serpyllifolia	Gypsophila tschiliensis	Myosoton aquaticum	Silene aprica	Silene firma	Stellaria chinensis	Stellaria filicaulis	Euonymus japonicus	Euonymus maackii	Chenopodium album	Chenopodium glaucum	Chenopodium serotinum	Salsola ruthenica	Adenocaulon himalaicum	Anaphalis aureo-punctata	Arctium lappa	Artemisia argyi	Artemisia igniaria	Artemisia sacrorum	Artemisia scoparia	Artemisia viridisquama	Aster flaccidus	Bidens bipinnata	Bidens cernua	Bidens parviflora	Carduus acanthoides	Carduus crispus	Carpesium cernuum	Carpesium macrocephalum	Centipeda minima	Cichorium intybus	Conyza canadensis	Crepis crocea
10+12+13	1	1	1	1	1	1	1	1	1	1	1	1	1	1	1	1	1	1	1	1	1	1	1	1	1	1	1	1	1	1	1	1	1	1	1	1	1	1	1	1	1	1	1	1	1	1	1	1	1
15	1	1	0	1	0	1	0	0	1	1	1	0	0	0	1	0	1	0	1	1	1	0	1	1	1	1	1	1	1	1	1	1	1	1	1	1	0	1	1	1	1	1	1	1	1	1	0	1	1
22	1	0	0	0	1	1	0	0	1	1	1	0	0	0	1	1	1	0	1	1	1	0	1	1	1	1	1	1	1	1	0	1	1	1	1	1	0	0	1	1	1	1	1	1	1	1	0	1	0
23	1	0	0	0	1	1	0	0	1	1	1	0	0	0	1	0	1	0	1	1	1	0	1	1	1	1	1	1	1	1	0	1	1	1	1	1	0	0	1	1	1	1	1	1	1	1	1	1	0
21	1	0	0	1	1	1	1	0	1	1	1	0	0	1	1	1	1	0	1	1	1	0	1	1	1	1	1	1	1	1	0	1	1	1	1	1	0	0	1	1	1	1	1	1	1	1	1	1	0
62+64	1	1	0	0	1	1	1	0	1	1	0	0	0	1	0	1	1	0	1	1	1	1	0	1	1	1	1	1	1	1	1	1	1	0	1	1	1	1	0	0	1	1	1	1	1	0	0	1	1
61	1	1	0	0	1	1	1	0	1	1	0	0	1	1	1	1	1	0	1	1	1	1	0	1	1	1	1	1	1	1	1	1	1	1	1	1	0	1	0	0	1	1	1	1	1	0	1	1	1
14	1	1	0	0	1	1	1	0	1	1	1	0	1	1	1	1	1	0	1	1	1	0	1	1	1	1	1	1	1	1	1	1	1	1	1	1	1	1	1	1	1	1	1	1	1	1	1	1	1
37	0	1	0	0	1	1	1	1	1	1	1	0	1	1	1	1	1	0	1	1	1	1	0	1	1	1	1	1	1	1	0	1	1	1	1	1	0	0	1	0	1	1	1	1	0	1	0	1	0
41	1	1	0	0	1	1	1	1	1	1	1	0	1	1	1	1	1	0	1	1	1	1	0	1	1	1	1	1	0	1	0	1	1	1	1	1	0	0	1	0	1	1	1	1	0	1	0	1	0
31+32	1	1	1	0	1	1	1	1	1	0	1	0	1	1	1	1	1	0	1	1	1	1	0	1	1	1	1	1	1	1	0	1	1	0	1	1	0	0	1	0	0	1	1	1	0	1	0	1	0
34	1	1	0	0	1	1	1	1	1	0	1	0	1	0	1	1	1	0	1	1	1	1	0	1	1	1	1	1	0	1	0	1	1	0	1	1	0	0	1	0	0	1	1	1	0	1	0	1	0
33	1	1	1	0	1	1	1	1	1	0	1	0	1	0	1	1	1	0	1	1	1	1	0	1	1	1	1	1	0	1	0	1	1	0	1	1	0	0	1	0	0	1	1	1	0	1	0	1	0
42	1	1	1	0	1	1	1	1	1	0	1	0	1	0	1	1	1	0	1	1	1	1	0	1	1	1	1	1	0	1	0	1	1	0	1	1	0	0	1	0	0	1	1	1	0	1	0	1	0
50+51	1	1	1	0	1	1	1	0	1	0	1	0	1	0	1	1	1	0	1	1	1	1	0	1	1	1	1	1	0	1	1	1	1	0	1	1	1	1	1	1	1	1	1	1	1	1	0	1	0
65	0	1	0	0	1	1	0	0	1	0	0	0	0	0	0	0	1	0	1	1	1	0	0	1	1	1	1	1	1	1	1	1	1	0	1	1	0	1	0	0	0	1	1	1	0	0	1	1	0
63	1	1	0	0	0	1	1	0	1	0	0	0	0	0	0	0	1	0	1	1	1	0	0	1	1	1	1	1	1	1	1	1	1	0	1	1	0	1	0	0	0	1	1	1	0	0	0	1	1
54	1	1	0	0	0	1	1	0	1	0	0	0	0	0	0	0	1	0	1	1	1	0	0	1	0	1	1	0	1	1	1	1	1	0	1	1	0	1	1	1	1	1	1	1	0	1	0	1	0
53	1	1	0	0	1	1	1	1	1	0	1	0	1	0	1	1	1	0	1	1	1	0	0	1	1	1	1	1	0	1	1	1	1	0	1	1	0	1	1	1	1	1	1	1	0	1	0	1	0
52	1	1	0	0	1	1	1	0	1	0	1	0	1	0	1	1	1	0	1	1	1	0	0	1	1	1	1	1	0	1	1	1	1	0	1	1	0	1	1	0	1	1	1	1	0	1	0	1	0
43	1	1	1	0	1	1	1	1	1	0	1	0	1	0	1	1	1	0	1	1	1	1	0	1	1	1	1	1	0	1	0	1	1	0	1	1	0	0	1	0	0	1	1	1	0	1	0	1	0
36	1	1	1	0	1	1	1	1	1	0	1	0	0	0	1	1	1	0	1	1	1	1	0	1	1	1	1	1	0	1	0	1	1	0	1	1	0	0	1	0	0	1	1	1	0	1	1	1	0
35	1	1	1	0	1	1	1	1	1	0	1	1	1	0	1	1	1	0	1	1	1	1	0	1	1	1	1	1	0	1	0	1	1	0	1	1	0	0	1	0	0	1	1	1	0	1	0	1	0
71	0	1	1	0	1	1	1	0	1	0	1	0	0	0	1	1	1	0	1	1	1	0	0	1	1	1	0	1	0	1	0	1	1	0	1	1	0	0	1	0	0	1	1	1	0	1	0	1	0
45	1	1	1	0	1	1	1	0	1	0	1	0	1	0	1	1	1	0	1	1	1	1	0	1	0	1	1	1	0	1	0	1	1	0	1	1	0	0	1	0	0	1	1	1	0	1	0	1	0
44+81+91	1	1	0	0	1	1	1	1	1	0	1	1	0	0	1	1	1	0	1	1	1	0	0	1	1	1	1	1	0	1	0	1	1	0	1	1	0	0	1	0	0	1	1	1	0	1	0	1	0
46	0	1	0	0	1	1	1	1	1	0	1	0	0	0	0	0	1	0	1	1	1	0	0	1	1	1	1	1	0	1	0	1	1	0	1	1	0	0	1	0	0	1	1	1	0	1	0	1	0
[truncated: 5,000 more columns]
