# Supplementary material for: Throwing light on dark diversity of vascular plants in China: predicting the distribution of dark and threatened species under global climate change
Source: PeerJ. 2019 Apr 9;7:e6731. doi: 10.7717/peerj.6731 (PMC6461033; doi:10.7717/peerj.6731)
Supplement: Supplemental Information 6 [file peerj-07-6731-s006.zip › Dataset S2/65.csv]

Acer semenovii
Adoxa moschatellina
Mollugo cerviana
Alisma gramineum
Alisma lanceolatum
Alisma nanum
Alisma orinentale
Alisma plantago-aquatica
Sagittaria natans
Sagittaria sagittifolia
Sagittaria trifolia var. trifolia
Achyranthes bidentata var. bidentata f. bidentata
Amaranthus albus
Amaranthus lividus
Amaranthus retroflexus
Amaranthus roxburghianus
Celosia argentea
Ixiolirion tataricum
Apocynum venetum
Acorus calamus var. calamus
Arum korolkowii
Cynanchum thesioides
Cynanchum wilfordii
Metaplexis japonica
Periploca sepium
Impatiens brachycentra
Impatiens parviflora
Berberis heteropoda
Berberis iliensis
Berberis kaschgarica
Berberis sibirica
Berberis ulicina
Gymnospermium altaicum
Leontice incerta
Betula halophila
Betula humilis
Betula microphylla
Betula pendula
Betula rotundifolia
Betula tianschanica
Catalpa ovata
Arnebia decumbens
Arnebia euchroma
Arnebia guttata
Arnebia tschimganica
Asperugo procumbens
Cynoglossum divaricatum
Cynoglossum viridiflorum
Echium vulgare
Eritrichium canum
Eritrichium confertiflorum
Eritrichium deltodentum
Eritrichium latifolium
Eritrichium oligacanthum
Eritrichium pamiricum
Eritrichium pendulifructum
Eritrichium pseudolatifolium
Eritrichium sessilifructum
Eritrichium subjacquemontii
Eritrichium tangkulaense
Eritrichium thymifolium
Eritrichium thymifolium subsp. thymifolium
Eritrichium villosum
Gastrocotyle hispida
Heliotropium acutiflorum
Heliotropium micranthum
Heterocaryum rigidum
Lappula balchaschensis
Lappula brachycentra
Lappula consanguinea
Lappula duplicicarpa
Lappula macra
Lappula microcarpa
Lappula monocarpa
Lappula myosotis
Lappula occultata
Lappula patula
Lappula pratensis
Lappula semiglabra
Lappula sericata
Lappula sinaica
Lappula spinocarpos
Lappula stricta
Lappula tadshikorum
Lappula tenuis
Lappula tianschanica
Lindelofia stylosa
Lithospermum arvense
Lithospermum officinale
Microula tibetica
Myosotis caespitosa
Myosotis sparsiflora
Nonea caspica
Onosma gmelinii
Rindera tetraspis
Rochelia leiocarpa
Solenanthus circinnatus
Trigonotis peduncularis
Butomus umbellatus
Adenophora himalayana subsp. himalayana
Adenophora lamarkii
Adenophora liliifolia
Campanula albertii
Campanula glomerata subsp. glomerata
Campanula sibirica
Codonopsis clematidea
Linnaea borealis
Lonicera alberti
Lonicera altmannii
Lonicera caerulea var. altaica
Lonicera cinerea
Lonicera heterophylla
Lonicera hispida
Lonicera humilis
Lonicera microphylla
Lonicera semenovii
Lonicera tatarica var. micrantha
Lonicera tatarica var. tatarica
Sambucus sibirica
Triosteum sinuatum
Viburnum farreri
Viburnum opulus var. opulus
Acanthophyllum pungens
Agrostemma githago
Arenaria aksayqingensis
Arenaria androsacae
Arenaria festucoides
Arenaria formosa
Arenaria griffithii
Arenaria potaninii
Arenaria saginoides
Arenaria serpyllifolia
Cerastium arvense var. angustifolium
Cerastium cerastoides
Cerastium davuricum
Cerastium falcatum
Cerastium fontanum
Cerastium furcatum
Cerastium lithospermifolium
Cerastium maximum
Cerastium pauciflorum
Cerastium pusillum
Cerastium tianschanicum
Dianthus acicularis
Dianthus chinensis
Dianthus elatus
Dianthus hoeltzeri
Dianthus kuschakewiczii
Dianthus orientalis
Dianthus ramosissimus
Dianthus soongoricus
Dianthus superbus
Dianthus turkestanicus
Gymnocarpos przewalskii
Gypsophila altissima
Gypsophila capituliflora
Gypsophila cephalotes
Gypsophila desertorum
Gypsophila licentiana
Gypsophila paniculata
Gypsophila patrinii
Gypsophila perfoliata
Gypsophila sericea
Gypsophila spinosa
Herniaria caucasica
Herniaria glabra
Herniaria polygama
Holosteum umbellatum
Lepyrodiclis holosteoides
Lepyrodiclis stellarioides
Lychnis chalcedonica
Minuartia biflora
Minuartia kryloviana
Minuartia litwinowii
Minuartia regeliana
Minuartia verna
Moehringia lateriflora
Moehringia trinervia
Moehringia umbrosa
Myosoton aquaticum
Petrorhagia alpina
Pseudostellaria davidii
Pseudostellaria sylvatica
Sagina maxima
Sagina procumbens
Sagina Saginoides
Silene alexandrae
Silene altaica
Silene aprica
Silene borysthenica
Silene bungei
Silene conoidea
Silene firma
Silene gonosperma
Silene graminifolia
Silene holopetala
Silene incurvifolia
Silene karaczukuri
Silene karekirii
Silene komarovii
Silene kungessana
Silene nana
Silene noctiflora
Silene odoratissima
Silene otites
Silene pseudotenuis
Silene quadriloba
Silene songarica
Silene suaveolens
Silene tianschanica
Silene wolgensis
Spergularia diandra
Spergularia media
Spergularia rubra
Stellaria amblyosepala
Stellaria brachypetala
Stellaria crassifolia
Stellaria depressa
Stellaria dichotoma
Stellaria graminea
Stellaria imbricata
Stellaria irrigua
Stellaria martjanovii
Stellaria neglecta
Stellaria parviumbellata
Stellaria petraea
Stellaria pusilla
Stellaria soongorica
Stellaria uda
Stellaria umbellata
Stellaria winkleri
Thylacospermum caespitosum
Euonymus fortunei
Euonymus japonicus
Euonymus maackii
Euonymus przwalskii
Euonymus semenovii
Maytenus royleanus
Ceratophyllum demersum
Agriophyllum lateriflorum
Agriophyllum minus
Agriophyllum squarrosum
Anabasis aphylla
Anabasis brevifolia
Anabasis cretacea
Anabasis elatior
Anabasis eriopoda
Anabasis pelliotii
Anabasis salsa
Anabasis truncata
Arthrophytum iliense
Arthrophytum korovinii
Arthrophytum longibracteatum
Atriplex aucheri
Atriplex cana
Atriplex centralasiatica
Atriplex dimorphostegia
Atriplex fera
Atriplex laevis
Atriplex micrantha
Atriplex patens
Atriplex Patula
Atriplex sibirica
Atriplex tatarica
Atriplex verrucifera
Axyris amaranthoides
Axyris hybrida
Axyris prostrata
Bassia dasyphylla
Bassia hyssopifolia
Bassia sedoides
Borszczowia aralocaspica
Camphorosma monspeliaca
Camphorosma monspeliaca subsp. monspeliaca
Ceratocarpus arenarius
Chenopodium acuminatum
Chenopodium album
Chenopodium chenopodioides
Chenopodium foliosum
Chenopodium glaucum
Chenopodium hybridum
Chenopodium iljinii
Chenopodium prostratum
Chenopodium rubrum
Chenopodium serotinum
Chenopodium strictum
Chenopodium urbicum
Corispermum declinatum
Corispermum dutreuilii
Corispermum heptapotamicum
Corispermum lehmannianum
Corispermum mongolicum
Corispermum orientale
Corispermum pamiricum
Girgensohnia oppositiflora
Halimocnemis karelinii
Halimocnemis longifolia
Halimocnemis villosa
Halocnemum strobilaceum
Halogeton arachnoideus
Halogeton glomeratus
Halopeplis pygmaea
Halostachys caspica
Haloxylon ammodendron
Haloxylon persicum
Horaninowia ulicina
Iljinia regelii
Kalidium caspicum
Kalidium cuspidatum
Kalidium foliatum
Kalidium gracile
Kalidium schrenkianum
Kirilowia eriantha
Kochia krylovii
Kochia laniflora
Kochia melanoptera
Kochia odontoptera
Kochia prostrata
Londesia eriantha
Nanophyton erinaceum
Panderia turkestanica
Petrosimonia glaucescens
Petrosimonia oppositifolia
Petrosimonia sibirica
Petrosimonia squarrosa
Salicornia europaea
Salsola abrotanoides
Salsola affinis
Salsola aperta
Salsola arbuscula
Salsola arbusculiformis
Salsola brachiata
Salsola collina
Salsola dschungarica
Salsola ferganica
Salsola foliosa
Salsola heptapotamica
Salsola implicata
Salsola junatovii
Salsola korshinskyi
Salsola lanata
Salsola laricifolia
Salsola micranthera
Salsola monoptera
Salsola nitraria
Salsola orientalis
Salsola paulsenii
Salsola pellucida
Salsola praecox
Salsola rosacea
Salsola ruthenica
Salsola sinkiangensis
Salsola soda
Salsola subcrassa
Salsola sukaczevii
Salsola tamariscina
Salsola zaidamica
Suaeda acuminata
Suaeda altissima
Suaeda arcuata
Suaeda corniculata
Suaeda crassifolia
Suaeda dendroides
Suaeda glauca
Suaeda heterophylla
Suaeda kossinskyi
Suaeda linifolia
Suaeda microphylla
Suaeda paradoxa
Suaeda physophora
Suaeda prostrata
Suaeda pterantha
Suaeda rigida
Suaeda salsa
Suaeda stellatiflora
Sympegma regelii
Helianthemum songaricum
Commelina communis
Achillea asiatica
Achillea Impartiens
Achillea ledebouri
Achillea millefolium
Achillea salicifolia
Achillea setacea
Acroptilon repens
Adenocaulon himalaicum
Ajania fastigiata
Ajania fruticulosa
Ajania scharnhorstii
Ajania trilobata
Alfredia acantholepis
Alfredia aspera
Alfredia cernua
Alfredia fetsowii
Alfredia nivea
Amberboa turanica
Anaphalis aureo-punctata
Anaphalis margaritacea
Anaphalis virgata
Ancathia igniaria
Antennaria dioica
Arctium lappa
Arctium tomentosum
Artemisia absinthium
Artemisia anethifolia
Artemisia anethoides
Artemisia argyi
Artemisia argyrophylla
Artemisia aschurbajewii
Artemisia austriaca
Artemisia caespitosa
Artemisia campestris
Artemisia depauperata
Artemisia desertorum
Artemisia disjuncta
Artemisia dracunculus
Artemisia edgeworthii
Artemisia frigida
Artemisia glabella
Artemisia gmelinii
Artemisia halodendron
Artemisia hedinii
Artemisia kuschakewiczii
Artemisia leucophylla
Artemisia macrantha
Artemisia macrocephala
Artemisia marschalliana
Artemisia minor
Artemisia mongolica
Artemisia nanschanica
Artemisia obtusiloba
Artemisia ordosica
Artemisia phaeolepis
Artemisia polybotryoidea
Artemisia pontica
Artemisia pubescens
Artemisia rupestris
Artemisia rutifolia
Artemisia sacrorum
Artemisia saposhnikovii
Artemisia scoparia
Artemisia sericea
Artemisia sieversiana
Artemisia songarica
Artemisia sphaerocephala
Artemisia succulenta
Artemisia tournefortiana
Artemisia vestita
Artemisia vulgaris
Artemisia xerophytica
Aster alpinus
Aster flaccidus
Aster senecioides
Asterothamnus centrali-asiaticus var. procerior
Asterothamnus fruticosus
Asterothamnus poliifolius
Bidens tripartita
Brachanthemum fruticulosum
Brachanthemum kirghisorum
Brachanthemum mongolicum
Brachanthemum pulvinatum
Brachanthemum titovii
Brachyactis ciliata
Brachyactis roylei
Cancrinia chrysocephala
Cancrinia discoidea
Cancrinia maximowiczii
Cancrinia tianschanica
Carduus acanthoides
Carduus crispus
Carduus nutans
Carlina biebersteinii
Carpesium cernuum
Centaurea adpressa
Centaurea dschungarica
Centaurea iberica
Centaurea kasakorum
Centaurea ruthenica
Centaurea sibirica
Centaurea squarosa
Chartolepis intermedia
Chondrilla ambigua
Chondrilla aspera
Chondrilla brevirostris
Chondrilla canescens
Chondrilla laticoronata
Chondrilla lejosperma
Chondrilla pauciflora
Chondrilla phaeocephala
Chondrilla piptocoma
Chondrilla rouillieri
Cicerbita azurea
Cicerbita tianschanica
Cichorium glandulosum
Cichorium intybus
Cirsium alatum
Cirsium alberti
Cirsium arvense
Cirsium esculentum
Cirsium glabrifolium
Cirsium helenioides
Cirsium incanum
Cirsium lanatum
Cirsium sairamense
Cirsium semenovii
Cirsium serratuloides
Cirsium setosum
Cirsium sieversii
Cirsium tenuifolium
Cirsium vulgare
Cnicus benedictus
Conyza canadensis
Cousinia affinis
Cousinia alata
Cousinia caespitoca
Cousinia dissecta
Cousinia lasiophylla
Cousinia leiocephala
Cousinia platylepis
Cousinia polycephala
Cousinia sclerolepis
Crepis chrysantha
Crepis darvazica
Crepis flexuosa
Crepis integrifolia
Crepis karelinii
Crepis multicaulis
Crepis nana
Crepis oreades
Crepis pseudonaniformis
Crepis shawuanensis
Crepis sibirica
Crepis tectorum
Crepis tianshanica
Crupina vulgaris
Doronicum altaicum
Doronicum oblongifolium
Doronicum turkestanicum
Echinops cornigerus
Echinops gmelini
Echinops humilis
Echinops integrifolius
Echinops nanus
Echinops ritro
Echinops sphaerocephalus
Echinops sylvicola
Echinops talassicus
Echinops tibeticus
Echinops tjanschanicus
Echinops tricholepis
Eclipta prostrata
Elachanthemum intricatum
Epilasia acrolasia
Epilasia hemilasia
Erigeron acer
Erigeron allochrous
Erigeron altaicus
Erigeron aurantiacus
Erigeron elongatus
Erigeron eriocalyx
Erigeron krylovii
Erigeron lachnocephalus
Erigeron leioreades
Erigeron lonchophyllus
Erigeron oreades
Erigeron petiolaris
Erigeron pseudoseravschanicus
Erigeron schmalhausenii
Erigeron seravschanicus
Erigeron tianschanicus
Erigeron vicarius
Filago arvensis
Filago spathulata
Galatella altaica
Galatella angustissima
Galatella biflora
Galatella chromopappa
Galatella fastigiiformis
Galatella hauptii
Galatella punctata
Galatella regelii
Galatella scoparia
Galatella songorica
Galatella tianshanica
Garhadiolus papposus
Gnaphalium kasachstanicum
Gnaphalium norvegicum
Gnaphalium stewartii
Gnaphalium supinum
Gnaphalium sylvaticum
Handelia trichophylla
Helichrysum arenarium
Helichrysum thianschanicum
Heteracia szovitsii
Heteropappus altaicus
Hieracium asiaticum
Hieracium echioides
Hieracium korshinskyi
Hieracium procerum
Hieracium regelianum
Hieracium umbellatum
Hieracium virosum
Hippolytia herderi
Hyalea pulchella
Hypochaeris maculata
Inula britanica
Inula caspica
Inula grandis
Inula racemosa
Inula rhizocephala
Inula salsoloides
Ixeridium gramineum
Jurinea adenocarpa
Jurinea algida
Jurinea chaetocarpa
Jurinea dshungarica
Jurinea flaccida
Jurinea kaschgarica
Jurinea lanipes
Jurinea lipskyi
Jurinea mongolica
Jurinea multiflora
Jurinea pamirica
Jurinea pilostemonoides
Jurinea scapiformis
Jurinea suidunensis
Karelinia caspia
Kaschgaria brachanthemoides
Kaschgaria komarovii
Koelpinia linearis
Krylovia eremophila
Krylovia limoniifolia
Lactuca altaica
Lactuca seriola
Lactuca undulata
Leontopodium campestre
Leontopodium leontopodioides
Leontopodium nanum
Leontopodium ochroleucum
Leontopodium pusillum
Ligularia alpigena
Ligularia altaica
Ligularia heterophylla
Ligularia macrophylla
Ligularia narynensis
Ligularia songarica
Ligularia thomsonii
Ligularia thyrsoidea
Linosyris tatarica
Linosyris villosa
Matricaria recutita
Mulgedium tataricum
Olgaea lanipes
Olgaea pectinata
Olgaea roborowskyi
Oligochaeta minima
Onopordum acanthium
Onopordum leptolepis
Paramicrorhynchus procumbens
Picris japonica
Picris similis
Pilostemon filifolia
Pilostemon karateginii
Plagiobasis centauroides
Psychrogeton nigromontanus
Psychrogeton poncinsii
Pulicaria prostrata
Pulicaria salviifolia
Pyrethrum abrotanifolium
Pyrethrum alatavicum
Pyrethrum arrasanicum
Pyrethrum corymbiforme
Pyrethrum kaschgharicum
Pyrethrum krylovianum
Pyrethrum petrareum
Pyrethrum pulchrum
Pyrethrum pyrethroides
Pyrethrum richterioides
Pyrethrum transiliense
Russowia sogdiana
Saussurea alata
Saussurea alberti
Saussurea alpina
Saussurea amara
Saussurea blanda
Saussurea bracteata
Saussurea cana
Saussurea canescens
Saussurea davurica
Saussurea depsangensis
Saussurea elegans
Saussurea glacialis
Saussurea gnaphalodes
Saussurea involucrata
Saussurea kaschgarica
Saussurea laciniata
Saussurea lacostei
Saussurea larionowii
Saussurea leucophylla
Saussurea lomatolepis
Saussurea mucronulata
Saussurea ovata
Saussurea parviflora
Saussurea popovii
Saussurea robusta
Saussurea salemanii
Saussurea salicifolia
Saussurea salsa
Saussurea simpsoniana
Saussurea sordida
Saussurea stoliczkae
Saussurea subulata
Saussurea thomsonii
Saussurea thoroldii
Saussurea tuoliensis
Saussurea wellbyi
Schischkinia albispina
Schmalhausenia nidulans
Scorzonera circumflexa
Scorzonera ensifolia
Scorzonera iliensis
Scorzonera inconspicua
Scorzonera luntaiensis
Scorzonera mongolica
Scorzonera pamirica
Scorzonera parviflora
Scorzonera pusilla
Scorzonera radiata
Scorzonera songarica
Scorzonera subacaulis
Senecio dubitabilis
Senecio jacobaea
Senecio krascheninnikovii
Senecio nemorensis
Senecio subdentatus
Senecio tibeticus
Seriphidium amoenum
Seriphidium borotalense
Seriphidium compactum
Seriphidium fedtschenkoanum
Seriphidium ferganense
Seriphidium gracilescens
Seriphidium grenardii
Seriphidium heptapotamicum
Seriphidium issykkulense
Seriphidium junceum var. macrosciadium
Seriphidium karatavicum
Seriphidium kaschgaricum
Seriphidium korovinii
Seriphidium lehmannianum
Seriphidium minchunense
Seriphidium nitrosum
Seriphidium rhodanthum
Seriphidium santolinum
Seriphidium sawanense
Seriphidium schrenkianum
Seriphidium scopiforme
Seriphidium semiaridum
Seriphidium sublessingianum
Seriphidium terrae-albae
Seriphidium transiliense
Serratula alatavica
Serratula algida
Serratula coronata
Serratula dissecta
Serratula lyratifolia
Serratula marginata
Serratula procumbens
Serratula rugosa
Serratula suffruticosa
Solidago virgaurea
Sonchus arvensis
Sonchus asper
Sonchus oleraceus
Sonchus palustris
Sonchus transcaspicus
Sonchus uliginosus
Stemmacantha carthamoides
Tanacetum barclayanum
Tanacetum crassipes
Tanacetum santolina
Tanacetum scopulorum
Tanacetum tanacetoides
Tanacetum vulgare
Taraxacum alatopetiolum
Taraxacum altaicum
Taraxacum bessarabicum
Taraxacum bicorne
taraxacum centrasiaticum
Taraxacum compactum
Taraxacum dealbatum
Taraxacum dissectum
Taraxacum ecornutum
Taraxacum erythrospermum
Taraxacum glabrum
Taraxacum goloskokovii
Taraxacum kok-saghyz
Taraxacum leucanthum
Taraxacum lilacinum
Taraxacum lipskyi
Taraxacum longipyramidatum
Taraxacum luridum
Taraxacum minutilobum
Taraxacum monochlamydeum
Taraxacum multiscaposum
Taraxacum officinale
Taraxacum pingue
Taraxacum potaninii
Taraxacum pseudoalpinum
Taraxacum pseudoatratum
Taraxacum pseudominutilobum
Taraxacum pseudoroseum
Taraxacum qirae
Taraxacum repandum
Taraxacum roborovskyi
Taraxacum sinotianschanicum
Taraxacum stanjukoviczii
Taraxacum stenolobum
Taraxacum subglaciale
Taraxacum sumneviczii
Taraxacum tianschanicum
Taraxacum xinyuanicum
Tephroseris praticola
Tephroseris turczaninowii
Tragopogon capitatus
Tragopogon elongatus
Tragopogon kasahstanicus
Tragopogon marginifolius
Tragopogon orientalis
Tragopogon porrifolius
Tragopogon pratensis
Tragopogon pseudomajor
Tragopogon ruber
Tragopogon sibiricus
Tragopogon songoricus
Tragopogon subalpinus
Tragopogon subulosus
Tripleurospermum ambiguum
Tripleurospermum homogamum
Tripleurospermum inodorum
Tripolium vulgare
Tussilago farfara
Waldheimia tridactylites
Xanthium sibiricum
Youngia diversifolia
Youngia tenuicaulis
Youngia tenuifolia
Calystegia hederacea
Convolvulus ammannii
Convolvulus arvensis
Convolvulus fruticosus
Convolvulus gortschakovii
Convolvulus lineatus
Convolvulus tragacanthoides
Cuscuta australis
Cuscuta campestris
Cuscuta chinensis
Cuscuta europaea
Cuscuta japonica
Cuscuta lupuliformis
Cuscuta monogyna
Hylotelephium ewersii
Orostachys spinosus
Pseudosedum affine
Pseudosedum lievenii
Rhodiola gelida
Rhodiola heterodonta
Rhodiola kashgarica
Rhodiola kirilowii
Rhodiola litwinowii
Rhodiola pinnatifida
Rhodiola quadrifida
Rhodiola recticaulis
Rhodiola rosea
Rhodiola semenovii
Rosularia alpestris
Rosularia platyphylla
Rosularia turkestanica
Ecballium elaterium
Juniperus sibirica
Cynomorium songaricum
Blysmus compressus
Brylkinia caudata
Carex alba
Carex altaica
Carex arcatica
Carex atrata subsp. aterrima
Carex atrofusca subsp. minor
Carex caespitosa
Carex chlorostachys var. chlorostachys
Carex curaica
Carex curta
Carex duriusata subsp. stenophylloides
Carex ensifolia
Carex heshuonensis
Carex ledebouriana
Carex melanantha
Carex melanocephala
Carex melanostachya
Carex microglochin
Carex obtusata
Carex orbicularis
Carex orthostachys
Carex otruba
Carex pamirensis
Carex pediformis var. pediformis
Carex physodes
Carex pycnostachya
Carex rhynchophysa
Carex riparia
Carex songorica
Carex stenocarpa
Carex taldycola
Carex turkestanica
Carex vulpina
Carex zhonghaiensis
Cyperus fuscus f. fuscus
Cyperus iria
Cyperus microiria
Eriophorum gracile
Juncellus pannonicus
Kobresia capillifolia
Kobresia deasyi
Kobresia glaucifolia
Kobresia humilis
Kobresia littledalei
Kobresia macrantha var. macrantha
Kobresia pygmaea var. pygmaea
Kobresia robusta
Kobresia schoenoides
Kobresia stenocarpa
Kobresia stolonifera
Pycreus globosus var. nilagiricus
Pycreus sanguinolentus f. sanguinolentus
Scirpus juncoides var. juncoides
Scirpus pumilus
Scirpus strobilinus
Scirpus supinus var. densicorrugatus
Scirpus validus var. validus
Dipsacus japonicus
Scabiosa alpestris
Scabiosa austro-altaica
Scabiosa ochroleuca
Scabiosa olivieri
Elaeagnus angustifolia
Elaeagnus oxycarpa
Hippophae rhamnoides
Ephedra equisetina
Ephedra fedtschenkoae
Ephedra gerardiana
Ephedra intermedia
Ephedra monosperma
Ephedra przewalskii
Ephedra regeliana
Phyllodoce caerulea
Rhododendron micranthum
Vaccinium myrtillus
Vaccinium vitis-idaea
Acalypha australis
Chrozophora sabulosa
Euphorbia alatavica
Euphorbia alpina
Euphorbia altaica
Euphorbia blepharophylla
Euphorbia buchtormensis
Euphorbia esula
Euphorbia franchetii
Euphorbia granula
Euphorbia helioscopia
Euphorbia humifusa
Euphorbia humilis
Euphorbia inderiensis
Euphorbia lathylris
Euphorbia latifolia
Euphorbia macrorrhiza
Euphorbia micractina
Euphorbia monocyathium
Euphorbia pachyrrhiza
Euphorbia pekinensis
Euphorbia pilosa
Euphorbia rapulum
Euphorbia sieboldiana
Euphorbia soongarica
Euphorbia thomsoniana
Euphorbia tibetica
Euphorbia turczaninowii
Euphorbia turkestanica
Flueggea suffruticosa
Frankenia pulverulenta
Centaurium pulchellum
Comastoma falcatum
Comastoma tenellum
Gentiana algida
Gentiana aquatica
Gentiana decumbens
Gentiana kaufmanniana
Gentiana leucomelaena
Gentiana macrophylla
Gentiana pseudoaquatica
Gentiana riparia
Gentiana tianschanica
Gentiana walujewii
Gentiana zollingeri
Gentianella azurea
Gentianella pygmaea
Gentianella turkestanorum
Gentianopsis barbata
Halenia elliptica
Jaeschkea canaliculata
Lomatogonium carinthiacum
Lomatogonium rotatum
Swertia connata
Swertia dichotoma
Swertia diluta
Swertia graciliflora
Swertia marginata
Swertia obtusa
Biebersteinia heterostemon
Biebersteinia multifida
Biebersteinia odora
Erodium cicutarium
Erodium oxyrrhynchum
Erodium stephanianum
Erodium tibetanum
Geranium albiflorum
Geranium collinum
Geranium dahuricum
Geranium divaricatum
Geranium pratense
Geranium pseudosibiricum
Geranium rectum
Geranium rotundifolium
Geranium sibiricum
Geranium transversale
Achnatherum caragana
Achnatherum extremiorientale
Achnatherum inebrians
Achnatherum pubicalyx
Achnatherum sibiricum
Achnatherum splendens
Aegilops tauschii
Aeluropus micrantherus
Aeluropus pilosus
Aeluropus pungens
Aeluropus sinensis
Agropyron cristatum
Agropyron desertorum
Agropyron mongolicum
Agropyron sibiricum
Agrostis canina
Agrostis gigantea
Agrostis sinkiangensis
Agrostis stolonifera
Agrostis turkestanica
Alopecurus aequalis
Alopecurus arundinaceus
Alopecurus himalaicus
Alopecurus pratensis
Anthoxanthum odoratum
Aristida adscensionis
Aristida grandiglumis
Aristida pennata
Arthraxon hispidus
Avena fatua
Avena meridionalis
Avena sativa
Bothriochloa bladhii
Bothriochloa ischaemum
Brachypodium pinnatum
Brachypodium sylvaticum
Bromus arvensis
Bromus benekeni
Bromus fasciculatus
Bromus gracillimus
Bromus hordeaceus
Bromus inermis
Bromus intermedius
Bromus japonicus
Bromus korotkiji
Bromus lanceolatus
Bromus lepidus
Bromus mollis
Bromus oxyodon
Bromus pamiricus
Bromus paulsenii
Bromus pectinatus
Bromus pskemensis
Bromus racemosus
Bromus rubens
Bromus scoparius
Bromus secalinus
Bromus sewerzowii
Bromus squarrosus
Bromus stenostachys
Bromus tectorum
Bromus turkestanicus
Bromus tytthanthus
Bromus tyttholepis
Bromus wolgensis
Calamagrostis epigeios var. epigeios
Calamagrostis hedinii
Calamagrostis macrolepis
Calamagrostis pseudophragmites
Catabrosa aquatica
Catabrosella humilis
Chloris virgata
Cleistogenes songorica
Cleistogenes squarrosa
Coix lacryma-jobi var. lacryma-jobi
Crypsis aculeata
Crypsis schoenoides
Dactylis glomerata
Deschampsia caespitosa var. caespitosa
Deschampsia caespitosa var. microstachya
Deschampsia koelerioides
Deschampsia pamirica
Deyeuxia langsdorffii
Deyeuxia lapponica
Deyeuxia macilenta
Deyeuxia neglecta
Deyeuxia tianschnica
Deyeuxia turczaninowii var. turczaninowii
Digitaria ciliaris
Digitaria ischaemum
Digitaria sanguinalis
Digitaria stewartiana
Digitaria violascens
Echinochloa caudata
Echinochloa crusgali var. crusgali
Echinochloa crusgali var. mitis
Echinochloa crusgali var. zelayensis
Echinochloa hispidula
Echinochloa oryzoides
Eleusine indica
Elymus atratus
Elymus breviaristatus
Elymus cylindricus
Elymus dahuricus
Elymus excelsus
Elymus nutans
Elymus sibiricus
Elymus tangutorum 麦
Elytrigia repens
Enneapogon borealis
Eragrostis cilianensis
Eragrostis ferruginea
Eragrostis minor
Eremopoa oxyglumis
Eremopoa persica
Eremopoa songarica
Eremopyrum orientale
Eremopyrum triticeum
Erianthus ravennae
Festuca alaica
Festuca alatavica
Festuca altaica
Festuca amblyodes
Festuca brachyphylla
Festuca coelestis
Festuca gigantea
Festuca kirilowii
Festuca kryloviana
Festuca kurtschumica
Festuca litvnovii
Festuca ovina
Festuca pratensis
Festuca pseudovina
Festuca rupicola
Festuca tristis
Festuca valesiaca
Glyceria maxima
Glyceria plicata
Helictotrichon mongolicum
Helictotrichon pubescens
Helictotrichon schellianum
Helictotrichon tianschanicum
Helictotrichon tibeticum
Hierochloe odorata var. odorata
Hierochloe odorata var. pubescens
Hordeum bogdanii
Hordeum brevisubulatum
Hordeum turkestanicum
Hordeum violaceum
Imperata cylindrica
Koeleria cristata var. cristata
Koeleria cristata var. poaeformis 小花 *
Koeleria litvinowii
Leersia oryzoides
Leucopoa caucasica
Leucopoa deasyi
Leucopoa karatavica
Leucopoa olgae
Leucopoa pseudosclerophylla
Leymus angustus
Leymus chinensis
Leymus multicaulis
Leymus ovatus
Leymus paboanus
Leymus racemosus
Leymus secalinus
Leymus tianschanicus
Lolium multiflorum
Lolium persicum
Lolium remotum
Lolium temulentum
Melica altissima
Melica nutans
Melica secunda
Melica taurica
Melica transsilvanica
Milium effusum
Miscanthus jinxianensis
Muhlenbergia hugelii
Orinus thoroldii
Oryzopsis songarica
Panicum miliaceum
Paracolpodium altaicum subsp. altaicum
Paracolpodium altaicum subsp. leucolepis
Pennisetum alopecuroides
Phalaris arundinacea
Phleum alpinum
Phleum paniculatum
Phleum phleoides
Phleum pratense
Poa abbreviata
Poa alberti
Poa almasovii
Poa alpigena
Poa alpina
Poa alta
Poa altaica
Poa angustifolia
Poa annua
Poa araratica
Poa arctica
Poa argunensis
Poa arjinsanensis
Poa attenuata
Poa bactriana
Poa badensis
Poa botryoides
Poa bracteosa
Poa bucharica
Poa bulbosa
Poa calliopsis
Poa chaixii
Poa ciliatiflora
Poa compressa
Poa crymophila
Poa dahurica
Poa densa
Poa densissima
Poa diversifolia
Poa dschungarica
Poa dshilgensis
Poa faberi
Poa florida
Poa fragilis
Poa glabriflora
Poa glauca
Poa granitica
Poa hayachinensis
Poa hissarica
Poa hybrida
Poa indattenuata
Poa insignis
Poa irrigata
Poa karateginensis
Poa korshunensis
Poa krylovii
Poa laudanensis
Poa laxa
Poa ligulata
Poa lipskyi
Poa longifolia
Poa macroanthera
Poa major
Poa malacantha
Poa masenderana
Poa media
Poa membranigluma
Poa meyeri
Poa nemoralis
Poa nevskii
Poa palustris
Poa parafestuca
Poa parvissima
Poa polycolea
Poa poophagorum
Poa pratensis
Poa pruinosa
Poa pseudamoena
Poa pumila
Poa rangkulensis
Poa relaxa
Poa remota
Poa rhomboidea
Poa roemeri
Poa scabriculmis
Poa schischkinii
Poa sibirica
Poa sinaica
Poa skvortzovii
Poa smirnowii
Poa spiciformis
Poa stepposa
Poa sterilis
Poa supina
Poa sylvicola
Poa tianshanica
Poa tibetica
Poa timoleontis
Poa trichophylla
Poa tristis
Poa trivialis
Poa urssulensis
Poa vedenskyi
Poa versicolor
Poa vrangelica
Poa zaprjagajevii
Polypogon fugax
Polypogon maritimus
Polypogon monspeliensis
Psammochloa villosa
Psathyrostachys juncea
Psathyrostachys kronenburgii
Psathyrostachys lanuginosa
Ptilagrostis concinna
Ptilagrostis junatovii
Ptilagrostis mongholica
Ptilagrostis pelliotii
Puccinellia altaica
Puccinellia angustata
Puccinellia anisoclada
Puccinellia arjinshanensis
Puccinellia bulbosa
Puccinellia capillaris
Puccinellia chinampoensis
Puccinellia convoluta
Puccinellia diffusa
Puccinellia distans
Puccinellia dolicholepis
Puccinellia festuciformis
Puccinellia florida
Puccinellia gigantea
Puccinellia glauca
Puccinellia grossheimiana
Puccinellia hackeliana
Puccinellia hauptiana
Puccinellia himalaica
Puccinellia humilis
Puccinellia iliensis
Puccinellia intermedia
Puccinellia kashmiriana
Puccinellia kunlunica
Puccinellia macranthera
Puccinellia micranthera
Puccinellia nudiflora
Puccinellia pamirica
Puccinellia pauciramea
Puccinellia phryganodes
Puccinellia poecilantha
Puccinellia roshevitsiana
Puccinellia schischkinii
Puccinellia sclerodes
Puccinellia sibirica
Puccinellia subspicata
Puccinellia tenuiflora
Puccinellia tenuissima
Puccinellia tianshanica
Roegneria abolinii
Roegneria altissima
Roegneria angustiglumis
Roegneria aristiglumis var. aristiglumis
Roegneria breviglumis
Roegneria canina
Roegneria ciliaris var. ciliaris
Roegneria dura
Roegneria glaberrima
Roegneria humilis
Roegneria komarovii
Roegneria nutans
Roegneria platyphylla
Roegneria schrenkiana
Roegneria sylvatica
Roegneria tianschanica
Roegneria tschimganica
Roegneria turczaninovii var. macrathera
Roegneria turczaninovii var. turczaninovii
Roegneria ugamica
Roegneria viridula
Saccharum spontaneum
Schismus arabicus
Sclerochloa dura
Setaria glauca var. glauca
Setaria viridis
Sorghum cernuum
Stephanachne pappophorea
Stipa breviflora
Stipa bungeana
Stipa capillata
Stipa caucasica
Stipa glareosa
Stipa kirghisorum
Stipa lessingiana
Stipa macroglossa
Stipa orientalis
Stipa penicillata
Stipa purpurea
Stipa regeliana
Stipa roborowskyi
Stipa sareptana
Stipa subsessiliflora
Stipa tianschanica
Stipa turgaica
Timouria saposhnikowii
Tripogon chinensis
Tripogon purpurascens
Trisetum altaicum
Trisetum sibiricum
Trisetum spicatum
Hypericum hirsutum
Hypericum perforatum
Hypericum scabrum
Myriophyllum verticillatum
Hippuris vulgaris
Crocus alatavicus
Iris bloudowii
Iris curvifolia
Iris flavissima
Iris halophila
Iris lactea
Iris loczyi
Iris ruthenica
Iris scariosa
Iris songarica
Iris tenuifolia
Iris ventricosa
Juglans regia
Juncus aletaiensis
Juncus articulatus
Juncus atratus
Juncus bufonius
Juncus filiformis
Juncus heptopotamicus
Juncus heptopotamicus var. yiningensis
Juncus inflexus
Juncus ranarius
Juncus ranarus
Juncus triglumis
Luzula badia
Luzula multiflora
Luzula pallescens
Luzula parviflora
Luzula spicata
Agastache rugosa
Alajja anomala
Amethystea caerulea
Calamintha debilis
Chaiturus marrubiastrum
Chamaesphacos ilicifolius
Dracocephalum bipinnatum
Dracocephalum grandiflorum
Dracocephalum heterophyllum
Dracocephalum imberbe
Dracocephalum integrifolium
Dracocephalum nodulosum
Dracocephalum nutans
Dracocephalum origanoides
Dracocephalum palmatoides
Dracocephalum paulsenii
Dracocephalum peregrinum
Dracocephalum ruyschiana
Elsholtzia ciliata
Elsholtzia densa
Eremostachys moluccelloides
Eremostachys speciosa var. viridifolia
Glechoma hederacea
Glechoma longituba
Hyssopus cuspidatus
Hyssopus latilabiatus
Lagochilus diacanthophyllus
Lagochilus grandiflorus
Lagochilus hirtus
Lagochilus kaschgaricus
Lagochilus lanatonodus
Lagochilus platyacanthus
Lagochilus pungens
Lagopsis eriostachys
Lagopsis flava
Lagopsis supina
Lallemantia royleana
Lamium album
Lamium amplexicaule
Lamium maculatum
Leonurus turkestanicus
Lophanthus chinensis
Lophanthus krylovii
Lophanthus schrenkii
Lycopus europaeus var. europaeus
Lycopus europaeus var. exaltatus
Marrubium vulgare
Mentha asiatica
Mentha vagans
Metastachydium sagittatum
Nepeta cataria
Nepeta densiflora
Nepeta floccosa
Nepeta glutinosa
Nepeta kokamirica
Nepeta kokanica
Nepeta longibracteata
Nepeta micrantha
Nepeta pungens
Nepeta ucranica
Nepeta virgata
Origanum vulgare
Perovskia atriplicifolia
Phlomis agraria
Phlomis alpina
Phlomis chinghoensis
Phlomis oreophila var. evillosa
Phlomis oreophila var. oreophila
Phlomis pratensis
Phlomis tuberosa
Prunella vulgaris var. vulgaris
Salvia deserta
Salvia plebeia
Scutellaria galericulata
Scutellaria oligodonta
Scutellaria orthotricha
Scutellaria prostrata
Scutellaria przewalskii
Scutellaria supina
Stachyopsis lamiiflora
Stachyopsis marrubioides
Stachyopsis oblongata
Stachys palustris
Stachys sieboldii var. sieboldii
Stachys sylvatica
Teucrium scordioides
Teucrium scordium
Thymus altaicus
Thymus marschallianus
Thymus proximus
Ziziphora bungeana
Ziziphora pamiroalaica
Ziziphora tenuior
Ziziphora tomentosa
Aeschynomene indica
Albizia julibrissin
Alhagi sparsifolia
Ammodendron bifolium
Ammopiptanthus nanus
Astragalus adsurgens
Astragalus aksuensis
Astragalus alatavicus
Astragalus alopecias
Astragalus alopecurus
Astragalus alpinus
Astragalus ammodytes
Astragalus ammophilus
Astragalus arbuscula
Astragalus arpilobus
Astragalus austrosibiricus
Astragalus beketovii
Astragalus borodinii
Astragalus buchtormensis
Astragalus campylorrhynchus
Astragalus candidissimus
Astragalus chomutovii
Astragalus commixtus
Astragalus contortuplicatus
Astragalus cupulicalycinus
Astragalus dasyglottis
Astragalus densiflorus
Astragalus dschangartensis
Astragalus dsharkenticus var. dsharkenticus
Astragalus dsharkenticus var. gongliuensis
Astragalus filicaulis
Astragalus flexus
Astragalus frigidus
Astragalus galactites
Astragalus gladiatus
Astragalus hamiensis
Astragalus hebecarpus
Astragalus hendersonii
Astragalus heptapotamicus
Astragalus heterodontus
Astragalus hoantchy subsp. dshimensis
Astragalus kuschakevitschii
Astragalus laceratus
Astragalus lanuginosus
Astragalus lasiopetalus
Astragalus lasiophyllus
Astragalus lasiosemius
Astragalus laspurensis
Astragalus lehmannianus
Astragalus lepsensis
Astragalus limprichtii
Astragalus lioui
Astragalus lithophilus
Astragalus macropterus
Astragalus macrotrichus
Astragalus mahoschanicus
Astragalus melanostachys
Astragalus melilotoides
Astragalus mendax
Astragalus mongutensis
Astragalus nanjiangianus
Astragalus nematodes
Astragalus nicolai
Astragalus oplites
Astragalus orbiculatus
Astragalus oxyglottis
Astragalus petraeus
Astragalus platyphyllus
Astragalus polycladus var. polycladus
Astragalus pseudoborodinii
Astragalus pseudobrachytropis
Astragalus pseudohypogaeus
Astragalus pseudoscoparius
Astragalus roseus
Astragalus saratagius var. minutiflorus
Astragalus scabrisetus
Astragalus schanginianus
Astragalus scoparius
Astragalus sesamoides
Astragalus severzovii
Astragalus sieversianus
Astragalus skorniakovii var. wuqiaensis
Astragalus skythropos
Astragalus sphaerophysa
Astragalus stalinskyi
Astragalus steinbergianus
Astragalus subarcuatus
Astragalus sulcatus
Astragalus tibetanus var. patentipilus
Astragalus tibetanus var. tibetanus
Astragalus toksunensis
Astragalus tribuloides
Astragalus vulpinus
Astragalus wensuensis
Astragalus wulumuqianus
Calophaca chinensis
Calophaca soongorica
Caragana acanthophylla
Caragana arborescens
Caragana arcuata
Caragana aurantiaca
Caragana bongardiana
Caragana camilli-schneideri
Caragana dasyphylla
Caragana densa
Caragana hololeuca
Caragana jubata var. biaurita
Caragana jubata var. jubata
Caragana kirghisorum
Caragana leucophloea
Caragana leucospina
Caragana pleiophylla
Caragana polourensis
Caragana pruinosa
Caragana roborovskyi
Caragana soongorica
Caragana spinosa
Caragana stenophylla
Caragana tragacanthoides
Caragana turfanensis
Caragana turkestanica
Chesneya cuneata
Cicer microphyllum
Eremosparton songoricum
Glycyrrhiza aspera
Glycyrrhiza eglandulosa
Glycyrrhiza glabra
Glycyrrhiza inflata
Glycyrrhiza squamulosa
Halimodendron halodendron var. albiflorum
Halimodendron halodendron var. halodendron
Hedysarum ferganense var. ferganense
Hedysarum ferganense var. minjanense
Hedysarum ferganense var. poncinsii
Hedysarum flavescens
Hedysarum fruticosum var. laeve
Hedysarum gmelinii
Hedysarum iliense
Hedysarum kirghisorum
Hedysarum krylovii
Hedysarum montanum
Hedysarum multijugum
Hedysarum neglectum
Hedysarum scoparium
Hedysarum semenovii
Hedysarum setosum
Hedysarum songaricum var. songaricum
Hedysarum songaricum var. urumchiense
Lathyrus gmelinii
Lathyrus krylovii
Lathyrus pisiformis
Lathyrus pratensis
Lathyrus tuberosus
Lotus angustissimus
Lotus corniculatus var. corniculatus
Lotus frondosus
Lotus praetermissus
Lotus tenuis
Medicago falcata var. romanica
Medicago lupulina
Medicago platycarpos
Medicago sativa
Medicago varia
Onobrychis pulchella
Onobrychis taneitica
Ononis antiquorum
Ononis arvensis
Oxytropis aciphylla var. aciphylla
Oxytropis alpina
Oxytropis altaica
Oxytropis ambigua
Oxytropis ampullata
Oxytropis argentata
Oxytropis assiensis
Oxytropis avis
Oxytropis bella
Oxytropis biloba
Oxytropis bogdoschanica
Oxytropis caespitosula
Oxytropis cana
Oxytropis chantengriensis
Oxytropis chiliophylla
Oxytropis chionobia
Oxytropis chionophylla
Oxytropis chorgossica
Oxytropis confusa
Oxytropis cuspidata
Oxytropis deflexa
Oxytropis eriocarpa
Oxytropis falcata var. falcata
Oxytropis fetissovii
Oxytropis floribunda
Oxytropis frigida
Oxytropis glabra var. glabra
Oxytropis glabra var. tenuis
Oxytropis glareosa
Oxytropis globiflora
Oxytropis gorbunovii
Oxytropis hirsuta
Oxytropis hirsutiuscula
Oxytropis humifusa
Oxytropis hystrix
Oxytropis immersa
Oxytropis ketmenica
Oxytropis krylovii
Oxytropis ladyginii
Oxytropis lapponica
Oxytropis longibracteata
Oxytropis macrobotrys
Oxytropis martijanovii
Oxytropis meinshausenii
Oxytropis melanotricha
Oxytropis merkensis
Oxytropis microphylla
Oxytropis microsphaera
Oxytropis nutans
Oxytropis ochroleuca
Oxytropis pellita
Oxytropis penduliflora
Oxytropis pilosa
Oxytropis platonychia
Oxytropis platysema
Oxytropis podoloba
Oxytropis poncinsii
Oxytropis przewalskii
Oxytropis pseudofrigida
Oxytropis puberula
Oxytropis recognita
Oxytropis rhynchophysa
Oxytropis rupifraga
Oxytropis saposhnikovii
Oxytropis sarkandensis
Oxytropis saurica
Oxytropis schrenkii
Oxytropis semenovii
Oxytropis sinkiangensis
Oxytropis soongorica
Oxytropis spinifer
Oxytropis sulphurea
Oxytropis tianschanica
Oxytropis tragacanthoides
Oxytropis trichocalycina
Oxytropis trichophysa
Oxytropis trichosphaera
Sophora alopecuroides var. alopecuroides
Sophora alopecuroides var. tomentosa
Sphaerophysa salsula
Thermopsis alpina
Thermopsis barbata
Thermopsis inflata
Thermopsis lanceolata var. glabra
Thermopsis lanceolata var. lanceolata
Thermopsis mongolica
Thermopsis turkestanica
Trifolium eximium
Trifolium lupinaster
Trigonella arcuata
Trigonella cachemiriana
Trigonella cancellata
Trigonella monantha
Trigonella orthoceras
Vicia amoena var. oblongifolia
Vicia angustifolia
Vicia costata
Vicia cracca var. cracca
Vicia japonica
Vicia lilacina
Vicia multicaulis
Vicia ohwiana
Vicia sepium
Vicia tenuifolia
Vicia tetrasperma
Lemna minor
Lemna trisulca
Spirodela polyrrhiza
Utricularia minor
Utricularia vulgaris
Allium altaicum
Allium anisopodium
Allium atrosanguineum
Allium bidentatum
Allium caeruleum
Allium caespitosum
Allium caricoides
Allium carolinianum
Allium eduardii
Allium fetisowii
Allium flavidum
Allium galanthum
Allium glomeratum
Allium grisellum
Allium hymenorrhizum var. dentatum
Allium kaschianum
Allium korolkowii
Allium ledebourianum
Allium lineare
Allium macrostemon
Allium mongolicum
Allium nutans
Allium obliquum
Allium oreoprasum
Allium pallasii
Allium platyspathum
Allium polyrhizum
Allium prostratum
Allium przewalskianum
Allium ramosum
Allium schoenoprasoides
Allium schoenoprasum
Allium semenovii
Allium senescens
Allium setifolium
Allium strictum
Allium subtilissimum
Allium tenuissimum
Allium teretifolium
Allium weschniakowii
Asparagus angulofractus
Asparagus neglectus
Asparagus officinalis
Eremurus altaicus
Eremurus anisopterus
Eremurus inderiensis
Erythronium sibiricum
Fritillaria karelinii
Fritillaria pallidiflora
Fritillaria verticillata
Fritillaria walujewii
Gagea albertii
Gagea bulbifera
Gagea divaricata
Gagea fedtschenkoana
Gagea filiformis
Gagea granulosa
Gagea jaeschkei
Gagea olgae
Gagea ova
Gagea stepposa
Gagea tenera
Lilium lancifolium
Lilium martagon var. pilosiusculum
Lloydia serotina
Maianthemum bifolium
Paris quadrifolia
Polygonatum roseum
Tulipa altaica
Tulipa dasystemon
Tulipa heterophylla
Tulipa iliensis
Tulipa kolpakowskiana
Tulipa patens
Tulipa sinkiangensi
Tulipa tianschanica
Tulipa uniflora
Veratrum lobelianum
Linum altaicum
Linum corymbulosum
Linum heterosepalum
Linum pallescens
Linum perenne
Viscum coloratum
Lythrum salicaria
Lythrum virgatum
Peplis alternifolia
Abutilon theophrasti
Althaea nudiflora
Hibiscus trionum
Lavatera cashemiriana
Malva rotundifolia
Malva sinensis
Malva verticillata
Stephania cepharantha
Cannabis sativa
Humulus lupulus
Morus mongolica var. mongolica
Najas marina var. brachycarpa
Najas marina var. marina
Najas minor
Zannichellia palustris var. palustris
Zannichellia palustris var. pedicellata
Nelumbo nucifera
Nymphaea candida
Nymphaea tetragona
Fraxinus sogdiana
Epilobium anagallidifolium
Epilobium hirsutum
Epilobium laxum
Epilobium minutiflorum
Epilobium palustre
Epilobium parviflorum
Epilobium royleanum
Epilobium tianschanicum
Coeloglossum viride
Epipactis helleborine
Epipactis palustris
Epipogium aphyllum
Goodyera repens
Listera tianschanica
Neottia camtschatea
Orchis cruenta
Orchis fuchsii
Orchis latifolia
Orchis militaris
Orchis roborowskii
Orchis umbrosa
Platanthera minutiflora
Spiranthes sinensis
Cistanche deserticola
Cistanche mongolica
Cistanche salsa
Cistanche sinensis
Orobanche aegyptiaca
Orobanche amoena
Orobanche caryophyllacea
Orobanche cernua
Orobanche coelestis
Orobanche coerulescens
Orobanche kelleri
Orobanche kotschyi
Orobanche solmsii
Orobanche sordida
Orobanche uralensis
Oxalis acetosella
Chelidonium majus
Corydalis adiantifolia
Corydalis bibracteolata
Corydalis capnoides
Corydalis fedtschenkoana
Corydalis glaucescens
Corydalis gortschakovii
Corydalis hendersonii var. hendersonii
Corydalis inconspicua
Corydalis kaschgarica
Corydalis krasnovii
Corydalis ledebouriana
Corydalis mira
Corydalis mucronifera
Corydalis nobilis
Corydalis paniculigera
Corydalis pauciflora
Corydalis pseudoalpestris
Corydalis pseudomicrophylla
Corydalis schanginii
Corydalis semenovii
Corydalis sewerzovi
Corydalis stricta
Corydalis tibetica
Fumaria schleicheri
Fumaria vaillantii
Glaucium elegans
Glaucium fimbrilligerum
[truncated: 774 more rows]
