# Supplementary material for: Throwing light on dark diversity of vascular plants in China: predicting the distribution of dark and threatened species under global climate change
Source: PeerJ. 2019 Apr 9;7:e6731. doi: 10.7717/peerj.6731 (PMC6461033; doi:10.7717/peerj.6731)
Supplement: Supplemental Information 6 [file peerj-07-6731-s006.zip › Dataset S2/71.csv]

Asystasiella neesiana
Baphicacanthus cusia
Barleria cristata var. cristata
Blechum pyramidatum
Championella fauriei
Codonacanthus pauciflorus
Dicliptera chinensis
Dipteracanthus repens
Gendarussa vulgaris
Goldfussia formosana
Goldfussia pentstemonoides
Hemigraphis cumingiana
Hemigraphis primulifolia
Hygrophila pogonocalyx
Hygrophila salicifolia var. salicifolia
Hypoestes cumingiana
Hypoestes purpurea
Kudoacanthus albo-nervosa
Lepidagathis formosensis
Lepidagathis inaequalis
Lepidagathis secunda
Lepidagathis stenophylla
Parachampionella flexicaulis
Parachampionella rankanensis
Parachampionella tashiroi
Rostellularia diffusa var. prostrata
Rostellularia procumbens var. ciliata
Rostellularia procumbens var. hirsuta
Rostellularia procumbens var. linearifolia
Rostellularia procumbens var. procumbens
Rungia chinensis
Rungia taiwanensis
Semnostachya longispicata
Staurogyne concinnula
Acer albopurpurascens
Acer buergerianum var. formosanum
Acer caudatifolium
Acer davidii
Acer duplicatoserratum
Acer ginnala subsp. theiferum
Acer hypoleucum
Acer litseaefolium
Acer oliverianum
Acer rubescens
Acer tutcheri
Actinidia arguta
Actinidia callosa
Actinidia chinensis
Actinidia latifolia
Saurauia tristyla
Glinus lotoides
Glinus oppositifolius
Mollugo stricta
Mollugo verticillata
Sesuvium portulacastrum
Tetragonia tetragonioides
Trianthema portulacastrum
Alangium chinense
Alangium chinense subsp. chinense
Alangium platanifolium
Caldesia grandis
Sagittaria pygmaea
Sagittaria trifolia
Sagittaria trifolia var. trifolia
Achyranthes aspera
Achyranthes bidentata
Achyranthes bidentata var. bidentata f. bidentata
Achyranthes longifolia
Aerva sanguinolenta
Alternanthera philoxeroides
Alternanthera sessilis
Amaranthus lividus
Amaranthus spinosus
Celosia argentea
Celosia taitoensis
Cyathula prostrata
Philoxerus wrightii
Crinum asiaticum var. sinicum
Curculigo capitulata
Curculigo orchioides
Hypoxis aurea
Lycoris aurea
Buchanania arborescens
Choerospondias axillaris
Mangifera indica
Pistacia chinensis
Rhus chinensis
Rhus hypoleuca
Semecarpus gigantifolia
Toxicodendron succedaneum
Toxicodendron sylvestre
Toxicodendron vernicifluum
Artabotrys hexapetalus
Fissistigma glaucescens
Goniothalamus amuyon
Uvaria macclurei
Uvaria microcarpa
Alstonia scholaris
Alyxia insularis
Alyxia sinensis
Anodendron affine
Anodendron benthamianum
Carissa carandas
Cerbera manghas
Melodinus angustifolius
Rauvolfia verticillata
Strophanthus gratus
Trachelospermum bodinieri
Trachelospermum jasminoides
Ilex arisanensis
Ilex asprella
Ilex bioritsensis
Ilex chinensis
Ilex cochinchinensis
Ilex crenata
Ilex ficoidea
Ilex formosana
Ilex goshiensis
Ilex hayataiana
Ilex integra
Ilex kusanoi
Ilex lonicerifolia
Ilex maximowicziana
Ilex micrococca
Ilex pedunculosa
Ilex pubescens
Ilex rarasanensis
Ilex rotunda
Ilex sugerokii
Ilex suzukii
Ilex triflora
Ilex tugitakayamensis
Ilex uraiensis
Ilex wilsonii
Ilex yunnanensis
Acorus calamus var. calamus
Acorus tatarinowii
Alocasia macrorrhiza
Amorphophallus gigantiflorus
Amorphophallus henryi
Amorphophallus hirtus
Amorphophallus niimurai
Arisaema arisanense
Arisaema biradiatifolium
Arisaema erubescens
Arisaema formosanum
Arisaema grapsospadix
Arisaema heterophyllum
Arisaema japonicum
Arisaema kelung-insulare
Arisaema matsudai
Arisaema oblanceolatum
Arisaema ringens
Arisaema taihokense
Colocasia formosana
Colocasia konishii
Colocasia kotoensis
Epipremnum formosanum
Epipremnum pinnatum
Homalomena kelungensis
Lasia spinosa
Pinellia ternata
Pistia stratiotes
Pothoidium lobbianum
Pothos chinensis
Pothos warburgii
Remusatia formosana
Rhaphidophora decursiva
Acanthopanax gracilistylus var. gracilistylus
Acanthopanax trifoliatus
Aralia bipinnata
Aralia cordata
Aralia decaisneana
Aralia echinocaulis
Aralia spinifolia
Dendropanax dentiger
Fatsia polycarpa
Hedera rhombea var. formosana
Pentapanax castanopsisicola
Schefflera arboricola
Schefflera octophylla
Schefflera taiwaniana
Sinopanax formosanus
Tetrapanax papyrifer
Aristolochia cucurbitifolia
Aristolochia foveolata
Aristolochia kaempferi
Aristolochia tagala
Aristolochia zollingeriana
Asarum caudigerum
Asarum epigynum
Asarum hypogynum
Asarum macranthum
Cryptolepis sinensis
Cynanchum auriculatum
Cynanchum formosanum
Cynanchum paniculatum
Dischidia formosana
Dregea volubilis
Gymnema sylvestre
Heterostemma brownii
Hoya carnosa
Hoya pottsii
Marsdenia formosana
Marsdenia tinctoria
Marsdenia tomentosa
Periploca sepium
Telosma pallida
Tylophora insulana
Tylophora koi
Tylophora oshimae
Tylophora ovata
Tylophora silvestris
Balanophora harlandii
Balanophora laxiflora
Balanophora tobiracola
Impatiens devolii
Impatiens tayemonii
Impatiens uniflora
Begonia austrotaiwanensis
Begonia buimontana
Begonia chitoensis
Begonia fenicis
Begonia formosana
Begonia hayatae
Begonia lukuana
Begonia nantoensis
Begonia palmata
Begonia ravenii
Begonia taiwaniana
Begonia tarokoensis
Berberis alpicola
Berberis aristato-serrulata
Berberis hayatana
Berberis kawakamii
Berberis morrisonensis
Mahonia japonica
Mahonia oiwakensis
Alnus formosana
Alnus henryi
Alnus japonica
Carpinus hebestoma
Carpinus kawakamii
Carpinus minutiserrata
Carpinus rankanensis
Campsis grandiflora
Mayodendron igneum
Oroxylum indicum
Radermachera sinica
Bixa orellana
Bombax malabaricum
Carmona microphylla
Coldenia procumbens
Cordia dichotoma
Cynoglossum lanceolatum
Ehretia longiflora
Ehretia resinosa
Heliotropium formosanum
Heliotropium indicum
Lithospermum zollingeri
Thyrocarpus sampsonii
Tournefortia sarmentosa
Trichodesma calycosum
Trigonotis elevatovenosa
Trigonotis formosana
Trigonotis nankotaizanensis
Bretschneidera sinensis
Burmannia itoana
Burmannia nepalensis
Gymnosiphon nana
Canarium album
Buxus sinica
Pachysandra axillaris
Sarcococca saligna
Callitriche palustris
Adenophora morrisonensis
Campanula canescens
Campanumoea javanica subsp. japonica
Campanumoea lancifolia
Codonopsis kawakamii
Lobelia alsinoides
Lobelia chinensis
Lobelia hancei
Lobelia heyneana
Lobelia sessilifolia
Lobelia zeylanica var. zeylanica
Peracarpa carnosa
Platycodon grandiflorus
Pratia nummularia
Sphenoclea zeylanica
Wahlenbergia marginata
Abelia chinensis
Lonicera acuminata var. acuminata
Lonicera acuminata var. depilata
Lonicera hypoglauca subsp. hypoglauca
Lonicera japonica var. japonica
Lonicera kawakamii
Lonicera macrantha var. macrantha
Lonicera oiwakensis
Sambucus chinensis
Viburnum dilatatum var. dilatatum
Viburnum erosum var. erosum
Viburnum foetidum var. rectangulatum
Viburnum integrifolium
Viburnum luzonicum
Viburnum morrisonense
Viburnum odoratissimum var. awabuki
Viburnum parvifolium
Viburnum plicatum var. tomentosum
Viburnum propinquum var. propinquum
Viburnum setigerum var. setigerum
Viburnum sympodiale
Viburnum taitoense
Viburnum urceolatum
Arenaria serpyllifolia
Cerastium fontanum
Cerastium subpilosum
Dianthus longicalyx
Dianthus pygmaeus
Moehringia trinervia
Myosoton aquaticum
Polycarpaea corymbosa
Sagina japonica
Sagina maxima
Silene aprica
Silene firma
Silene fortunei
Silene morrisonmontana
Stellaria arisanensis
Stellaria media
Stellaria monosperma
Stellaria neglecta
Stellaria reticulivena
Stellaria vestita
Celastrus gemmatus
Celastrus hindsii
Celastrus kusanoi
Celastrus paniculatus
Celastrus punctatus
Euonymus carnosus
Euonymus echinatus
Euonymus fortunei
Euonymus gibber
Euonymus japonicus
Euonymus laxiflorus
Euonymus maackii
Euonymus morrisonensis
Euonymus myrianthus
Euonymus oxyphyllus
Euonymus pallidifolius
Euonymus spraguei
Euonymus tashiroi
Euonymus trichocarpus
Maytenus diversifolius
Maytenus emarginata
Maytenus garanbiensis
Microtropis fokienensis
Microtropis japonica
Perrottetia arisanensis
Tripterygium wilfordii
Cephalotaxus sinensis
Ceratophyllum demersum
Atriplex nummularia
Chenopodium acuminatum
Chenopodium album
Chenopodium gracilispicum
Chenopodium serotinum
Suaeda australis
Chloranthus fortunei
Chloranthus oldhami
Chloranthus serratus
Sarcandra glabra
Lumnitzera racemosa
Quisqualis indica
Quisqualis indica var. indica
Terminalia catappa
Terminalia chebula
Amischotolype hispida
Belosynapsis ciliata
Commelina auriculata
Commelina bengalensis
Commelina diffusa
Commelina paludosa
Commelina undulata
Cyanotis arachnoidea
Cyanotis arachoidea
Cyanotis vaga
Floscopa scandens
Murdannia edulis
Murdannia loriformis
Murdannia spirata
Murdannia triquetra
Pollia japonica
Pollia miranda
Adenocaulon himalaicum
Adenostemma lavenia
Ainsliaea fragrans
Ainsliaea henryi
Ainsliaea macroclinidioides
Ainsliaea paucicapitata
Ainsliaea reflexa
Anaphalis horaimontana
Anaphalis morrisonicola
Anaphalis nagasawai
Anaphalis transnokoensis
Arctium lappa
Artemisia anomala
Artemisia argyi
Artemisia capillaris
Artemisia fukudo
Artemisia japonica
Artemisia kawakamii
Artemisia lactiflora
Artemisia lancea
Artemisia mongolica
Artemisia morrisonensis
Artemisia niitakayamensis
Artemisia oligocarpa
Artemisia princeps
Artemisia sacrorum
Artemisia scoparia
Artemisia somai
Artemisia tsugitakaensis
Artemisia verlotorum
Aster formosanus
Aster itsunboshi
Aster morrisonensis
Aster ovalifolius
Aster tagasagomontanus
Aster taiwanensis
Bidens bipinnata
Bidens pilosa
Blumea aromatica
Blumea balsamifera
Blumea formosana
Blumea hieracifolia
Blumea lacera
Blumea laciniata
Blumea lanceolaria
Blumea megacephala
Blumea membranacea
Blumea mollis
Blumea oblongifolia
Blumea sericans
Blumea tenuifolia
Carduus acanthoides
Carduus crispus
Carpesium cernuum
Carpesium divaricatum
Carpesium faberi
Carpesium nepalense
Centipeda minima
Chorisis repens
Cirsium japonicum
Cirsium setosum
Conyza aegyptiaca
Conyza canadensis
Conyza japonica
Conyza leucantha
Conyza sumatrensis
Crepidiastrum lanceolatum
Crepidiastrum lanceolatum f. pinnatilobum
Crepidiastrum taiwanianum
Crossostephium chinense
Dendranthema arisanense
Dendranthema morii
Dichrocephala auriculata
Doellingeria scaber
Echinops grijsii
Eclipta prostrata
Elephantopus scaber
Elephantopus tomentosus
Emilia sonchifolia
Epaltes australis
Erigeron fukuyamae
Erigeron morrisonensis
Ethulia conyzoides
Eupatorium amabile
Eupatorium formosanum
Eupatorium lindleyanum
Eupatorium luchuense var. kiirunense
Eupatorium shimadai
Eupatorium tashiroi
Farfugium japonicum
Gerbera anandria
Glossogyne tenuifolia
Gnaphalium adnatum
Gnaphalium affine
Gnaphalium hypoleucum
Gnaphalium involucratum var. ramosum
Gnaphalium involucratum var. simplex
Gnaphalium pensylvanicum
Grangea maderaspatana
Gynura bicolor
Gynura elliptica
Gynura formosana
Gynura japonica
Hemistepta lyrata
Heteropappus hispidus
Heteropappus oldhami
Hieracium morii
Hieracium pinanense
Inula japonica
Inula lineariifolia
Inula vernoniiformis
Ixeridium chinense
Ixeridium laevigatum
Ixeris dissecta
Ixeris polycephala
Kalimeris indica
Kalimeris shimadai
Lagenophora stipitata
Lapsana takasei
Leontopodium microphyllum
Ligularia japonica
Ligularia kojimae
Ligularia stenocephala
Microglossa pyrifolia
Mikania cordata
Myriactis longipedunculata
Nemosenecio formosanus
Notoseris formosana
Parasenecio morrisonensis
Parasenecio nokoensis
Pertya shimozawai
Petasites formosanus
Pluchea indica
Pluchea pteropoda
Pseudelephantopus spicatus
Pterocypsela formosana
Rhynchospermum verticillatum
Saussurea glandulosa
Saussurea kanzanensis
Saussurea kiraisiensis
Senecio morrisonensis
Senecio nemorensis
Senecio scandens
Siegesbeckia orientalis
Solidago decurrens
Sonchus oleraceus
Sphaeranthus africanus
Spilanthes paniculata
Synedrella nodiflora
Syneilesis intermedia
Syneilesis subglabrata
Taraxacum mongolicum
Tephroseris kirilowii
Tephroseris taitoensis
Tridax procumbens
Tussilago farfara
Vernonia cinerea
Vernonia cumingiana
Vernonia gratiosa
Vernonia maritima
Vernonia patula
Wedelia biflora
Wedelia prostrata
Xanthium inaequilaterum
Xanthium sibiricum
Rourea minor
Calystegia hederacea
Calystegia soldanella
Cuscuta australis
Cuscuta campestris
Cuscuta japonica
Erycibe henryi
Evolvulus alsinoides
Ipomoea obscura
Ipomoea pes-caprae
Ipomoea pes-tigridis
Ipomoea polymorpha
Jacquemontia paniculata
Merremia gemella
Merremia hederacea
Merremia hirta
Merremia quinata
Merremia umbellata subsp. orientalis
Operculina turpethum
Stictocardia tiliifolia
Coriaria intermedia
Aucuba chinensis
Aucuba chinensis subsp. chinensis var. chinensis
Aucuba japonica
Bothrocaryum controversum
Swida macrophylla
Swida walteri
Hylotelephium subcapitatum
Kalanchoe garambiensis
Kalanchoe tashiroi
Sedum actinocarpum
Sedum alfredii
Sedum bulbiferum
Sedum drymarioides
Sedum erythrospermum
Sedum japonicum
Sedum lineare
Sedum microsepalum
Sedum morrisonense
Sedum nokoense
Sedum sekiteiense
Sedum stellariifolium
Sedum uniflorum
Sedum yvesii
Actinostemma tenerum var. tenerum
Diplocyclos palmatus
Momordica cochinchinensis
Mukia javanica
Mukia maderaspatana
Neoalsomitra integrifoliola
Siraitia taiwaniana
Solena amplexicaulis
Thladiantha nudiflora var. nudiflora
Thladiantha punctata
Trichosanthes cucumeroides var. cucumeroides
Trichosanthes cucumeroides var. stenocarpa
Trichosanthes homophylla
Trichosanthes laceribractea
Trichosanthes quinquangulata
Zehneria mucronata
Calocedrus macrolepis
Chamaecyparis formosensis
Juniperus formosana
Cycas taiwaniana
Bulbostylis barbata
Bulbostylis densa
Carex alliiformis
Carex alopecuroides
Carex arisanensis
Carex ascocetra
Carex atrata subsp. apoolostachya
Carex baccans
Carex bilateralis
Carex brachyathera
Carex brevicuspis var. brevicuspis
Carex breviscapa
Carex brownii
Carex brunnea
Carex capillacea
Carex chrysolepis
Carex cruciata
Carex cryptostachys
Carex dolichostachya subsp. dolichostachya
Carex doniana
Carex filicina
Carex gentilis var. nakaharai
Carex hattoriana
Carex hebecarpa
Carex kobomugi
Carex ligulata
Carex liui
Carex maculata
Carex makinoensis
Carex manca subsp. takasagoana
Carex metallica
Carex mitrata var. aristata
Carex mollicula
Carex morii
Carex nachiana
Carex nubigena subsp. pseudo-arenicola
Carex perakensis
Carex phacota
Carex pumila
Carex rafflesiana
Carex rochebruni subsp. remotispicula
Carex satsumensis
Carex scabrifolia
Carex sociata
Carex subtransversa
Carex tatsutakensis
Carex tristaohya Var. pocilliformis
Carex urelytra
Cladium chinense
Cyperus compressus
Cyperus digitatus var. digitatus
Cyperus eleusinoides
Cyperus haspan
Cyperus imbricatus var. dense-spicatus
Cyperus imbricatus var. imbricatus
Cyperus iria
Cyperus microiria
Cyperus rotundus var. rotundus
Diplacrum caricinum
Fimbristylis aestivalis
Fimbristylis bisumbellata
Fimbristylis complanata var. complanata
Fimbristylis complanata var. kraussiana
Fimbristylis cymosa
Fimbristylis dichotoma f. dichotoma
Fimbristylis eragrostis
Fimbristylis ferrugineae var. ferrugineae
Fimbristylis fusca var. fusca
Fimbristylis miliacea
Fimbristylis monostachya
Fimbristylis nutans
Fimbristylis quinquangularis var. elata
Fimbristylis schoenoides
Fimbristylis sericea
Fimbristylis spathacea
Fimbristylis squarrosa
Fimbristylis subbispicata
Fimbristylis tetragona
Fimbristylis thomsonii
Fuirena ciliaris
Fuirena umbellata
Hypolytrum formosanum
Hypolytrum latifolium
Lipocarpha chinensis
Lipocarpha senegalensis
Mariscus compactus var. compactus
Mariscus cyperinus var. bengalensis
Mariscus umbellatus var. umbellatus
Pycreus chekiangensis
Pycreus globosus var. nilagiricus
Pycreus polystachyus var. polystachyus
Remirea maritima
Rhynchospora brownii
Rhynchospora chinensis
Rhynchospora corymbosa
Rhynchospora nipponica
Rhynchospora rubra
Schoenus falcatus
Scirpus juncoides var. juncoides
Scirpus lineolatus
Scirpus subcapitatus
Scirpus supinus var. lateriflorus
Scirpus triangulatus var. triangulatus
Scirpus triangulatus var. tripteris
Scirpus validus var. laeviglumis
Scirpus wallichii
Scirpus yagara
Scleria elata var. elata
Scleria herbecarpa
Scleria onoei var. onoei
Scleria onoei var. pubigera
Scleria tessellata
Torulinium ferax
Daphniphyllum macropodum
Daphniphyllum oldhami
Shortia exappendiculata
Dioscorea benthamii
Dioscorea bulbifera
Dioscorea cirrhosa
Dioscorea collettii
Dioscorea esculenta
Dioscorea japonica
Dioscorea pentaphylla
Dipsacus japonicus
Scabiosa lacerifolia
Triplostegia glandulifera
Drosera burmanni
Drosera indica
Drosera peltata
Drosera spathulata
Diospyros eriantha
Diospyros ferrea
Diospyros kaki
Diospyros maritima
Diospyros morrisiana
Diospyros oldhami
Diospyros philippensis
Elaeagnus formosana
Elaeagnus glabra
Elaeagnus macrophylla
Elaeagnus morrisonensis
Elaeagnus obovata
Elaeagnus oldhami
Elaeagnus thunbergii
Elaeagnus umbellata
Elaeagnus wilsonii
Elaeocarpus arthropus
Elaeocarpus decipiens
Elaeocarpus japonicus
Sloanea dasycarpa
Sloanea sinensis
Bergia ammannioides
Bergia serrata
Elatine triandra
Enkianthus taiwanianus
Gaultheria borneensis
Gaultheria leucocarpa
Gaultheria taiwaniana
Lyonia ovalifolia var. elliptica
Pieris japonica
Rhododendron breviperulatum
Rhododendron ellipticum
Rhododendron formosanum
Rhododendron henryi var. henryi
Rhododendron hyperythrum
Rhododendron kanehirai
Rhododendron kawakamii var. flaviflorum
Rhododendron kawakamii var. kawakamii
Rhododendron lasiostylum
Rhododendron latoucheae
Rhododendron longiperulatum
Rhododendron mariesii
Rhododendron morii
Rhododendron nakaharai
Rhododendron oldhamii
Rhododendron pachysanthum
Rhododendron pseudochrysanthum
Rhododendron rubropilosum
Rhododendron simsii
Rhododendron tashiroi
Vaccinium bracteatum var. bracteatum
Vaccinium delavayi
Vaccinium dunalianum var. caudatifolium
Vaccinium emarginatum
Vaccinium japonicum
Vaccinium randaiense
Vaccinium wrightii var. formosanum
Vaccinium wrightii var. wrightii
Eriocaulon angustulum
Eriocaulon buergerianum
Eriocaulon cinereum
Eriocaulon nantoense
Eriocaulon sexangulare
Eriocaulon truncatum
Acalypha akoensis
Acalypha angatensis
Acalypha australis
Acalypha caturus
Acalypha indica
Acalypha matsudai
Acalypha suirenbiensis
Alchornea kelungensis
Alchornea mollis
Aleurites moluccana
Antidesma japonicum
Antidesma montanum
Antidesma pentandrum var. barbatum
Antidesma pleuricum
Bischofia javanica
Bischofia polycarpa
Breynia vitis-idaea
Bridelia insulana
Bridelia pubescens
Bridelia stipularis
Bridelia tomentosa
Claoxylon brachyandrum
Croton cascarilloides
Croton tiglium
Drypetes formosana
Drypetes indica
Drypetes littoralis
Drypetes matsumurae
Drypetes perreticulata
Euphorbia atoto
Euphorbia bifida
Euphorbia esula
Euphorbia garanbiensis
Euphorbia hirta
Euphorbia hsinchuensis
Euphorbia humifusa
Euphorbia hypericifolia
Euphorbia hyssopifolia
Euphorbia jolkinii
Euphorbia maculata
Euphorbia makinoi
Euphorbia pekinensis
Euphorbia royleana
Euphorbia serpens
Euphorbia sieboldiana
Euphorbia sparrmannii
Euphorbia taihsiensis
Euphorbia thymifolia
Excoecaria agallocha
Excoecaria cochinchinensis
Excoecaria formosana
Excoecaria kawakamii
Flueggea suffruticosa
Flueggea virosa
Glochidion assamicum
Glochidion chademenosocarpum
Glochidion eriocarpum
Glochidion hirsutum
Glochidion kusukusense
Glochidion lanceolatum
Glochidion obovatum
Glochidion philippicum
Glochidion puberum
Glochidion rubrum
Glochidion suishaense
Glochidion triandrum
Glochidion zeylanicum
Homalanthus alpinus
Homalanthus fastuosus
Homonoia riparia
Macaranga sinensis
Macaranga tanarius
Mallotus japonicus
Mallotus paniculatus
Mallotus philippensis
Mallotus repandus
Mallotus tiliifolius
Margaritaria indica
Melanolepis multiglandulosa
Mercurialis leiocarpa
Phyllanthus emblica
Phyllanthus oligospermus
Phyllanthus reticulatus
Phyllanthus urinaria
Phyllanthus ussuriensis
Phyllanthus virgatus
Ricinus communis
Sapium discolor
Sapium sebiferum
Sauropus bacciformis
Suregada aequorea
Vernicia montana
Castanea henryi
Castanea mollissima
Castanopsis carlesii
Castanopsis eyrei
Castanopsis fabri
Castanopsis fargesii
Castanopsis indica
Castanopsis jucunda
Castanopsis kawakamii
Castanopsis uraiana
Cyclobalanopsis championii
Cyclobalanopsis gilva
Cyclobalanopsis glauca
Cyclobalanopsis hypophaea
Cyclobalanopsis longinux
Cyclobalanopsis morii
Cyclobalanopsis myrsinifolia
Cyclobalanopsis pachyloma
Cyclobalanopsis sessilifolia
Cyclobalanopsis stenophylloides
Fagus hayatae
Lithocarpus amygdalifolius
Lithocarpus brevicaudatus
Lithocarpus corneus
Lithocarpus dodonaeifolius
Lithocarpus formosanus
Lithocarpus glaber
Lithocarpus hancei
Lithocarpus harlandii
Lithocarpus kawakamii
Lithocarpus konishii
Lithocarpus lepidocarpus
Lithocarpus nantoensis
Lithocarpus shinsuiensis
Lithocarpus taitoensis
Quercus dentata
Quercus serrata
Quercus spinosa
Quercus tarokoensis
Quercus variabilis
Casearia glomerata
Casearia membranacea
Flacourtia rukam
Homalium cochinchinense
Homalium cochinchinense var. cochinchinense
Idesia polycarpa
Scolopia oldhamii
Xylosma racemosum var. glaucescens
Xylosma racemosum var. racemosum
Flagellaria indica
Centaurium japonicum
Centaurium pulchellum
Gentiana arisanensis
Gentiana davidii
Gentiana flavomaculata
Gentiana itzershanensis
Gentiana loureirii
Gentiana manshurica
Gentiana scabrida
Gentiana tatakensis
Gentiana tentyoensis
Gentiana yakushimensis
Gentiana yokusai
Nymphoides indica
Swertia arisanensis
Swertia delavayi
Swertia macrosperma
Swertia matsudae
Swertia shintenensis
Swertia tozanensis
Tripterospermum cordifolium
Tripterospermum lanceolatum
Tripterospermum microphyllum
Tripterospermum taiwanense
Erodium cicutarium
Geranium carolinianum
Geranium hayatanum
Geranium robertianum
Geranium suzukii
Geranium wilfordii
Aeschynanthus acuminatus
Chirita anachoreta
Conandron ramondioides
Cyrtandra umbellifera
Epithema carnosum
Hemiboea bicornuta
Lysionotus pauciflorus var. pauciflorus
Paraboea swinhoii
Rhynchoglossum obliquum
Rhynchotechum formosanum
Titanotrichum oldhamii
Whytockia sasakii
Scaevola hainanensis
Scaevola sericea
Agrostis arisan-montana var. arisan-montana
Agrostis clavata
Agrostis fukuyamae
Agrostis morrisonensis
Agrostis transmorrisonensis var. transmorrisonensis
Alloteropsis semialata
Alopecurus aequalis
Alopecurus myosuroides
Anthoxanthum formosanum
Anthoxanthum odoratum
Apluda mutica
Aristida chinensis
Arthraxon hispidus
Arundinella anomala
Arundinella hirta
Arundinella pubescens
Arundinella pubesceus
Arundinella setosa
Arundo formosana
Aulacolepis agrostoides var. formosana
Aulacolepis treutleri
Avena fatua
Bambusa albo-lineata
Bambusa dolichoclada
Bambusa multiplex var. shimadai
Bambusa pachinensis
Bambusa pachinensis var. hirsutissima
Bambusa pachinensis var. pachinensis
Bambusa utilis
Bothriochloa bladhii
Bothriochloa glabra
Bothriochloa ischaemum
Brachiaria subquadripara
Brachiaria villosa
Brachypodium kawakamii
Brachypodium kelungense
Brachypodium luzoniense
Brachypodium sylvaticum
Bromus carinatus
Bromus formosanus
Bromus hordeaceus
Bromus japonicus
Bromus morrisonensis
Bromus piananensis
Bromus rigidus
Bromus secalinus
Calamagrostis epigeios var. epigeios
Capillipedium assimile
Capillipedium parviflorum
Cenchrus echinatus
Centotheca lappacea
Chimonobambusa quadrangularis
Chloris barbata
Chloris formosana
Chloris virgata
Chrysopogon aciculatus
Coix chinensis var. chinensis
Coix chinensis var. formosana
Coix lacryma-jobi var. lacryma-jobi
Coix lacryma-jobi var. maxima
Cymbopogon citratus
Cymbopogon goeringii
Cymbopogon hamatulus
Cynodon arcuatus
Cynodon dactylon
Cyrtococcum patens
Dactylis glomerata
Dactyloctenium aegyptium
Dendrocalamopsis beecheyana var. pubescens
Dendrocalamopsis edulis
Dendrocalamus giganteus
Dendrocalamus latiflorus
Dendrocalamus strictus
Deschampsia flexuosa
Deyeuxia ampla
Deyeuxia arundinacea var. ciliata
Deyeuxia biflora
Deyeuxia formosana
Deyeuxia matsudana
Deyeuxia suizanensis
Dichanthium annulatum
Dichanthium aristatum
Digitaria ciliaris
Digitaria henryi
Digitaria heterantha
Digitaria ischaemum
Digitaria longiflora
Digitaria microbachne
Digitaria mollicoma
Digitaria radicosa
Digitaria sanguinalis
Digitaria setigera
Digitaria violascens
Dimeria falcata
Dimeria ornithopoda
Dimeria parva
Diplachne fusca
Drepanostachyum naibunense
Eccoilopus cotulifer
Eccoilopus formosanus
Echinochloa crusgali var. austro-japonensis
Echinochloa crusgali var. breviseta
Echinochloa crusgali var. crusgali
Echinochloa crusgali var. mitis
Echinochloa crusgali var. praticola
Echinochloa glabrescens
Echinochloa oryzoides
Echinochloa phyllopogon
Eleusine coracana
Eleusine indica
Enteropogon dolichostachyus
Enteropogon unispiceus
Eragrostis bulbillifera
Eragrostis cilianensis
Eragrostis cylindrica
Eragrostis fauriei
Eragrostis ferruginea
Eragrostis japonica
Eragrostis minor
Eragrostis nevinii
Eragrostis perlaxa
Eragrostis pilosa
Eragrostis pilosissima
Eragrostis tenella
Eragrostis unioloides
Eremochloa ciliaris
Eremochloa ophiuroides
Erianthus formosanus var. formosanus
Erianthus formosanus var. pollinioides
Eriochloa procera
Eriochloa villosa
Eulalia leschenaultiana
Eulalia quadrinervis
Eulalia speciosa
Eulaliopsis binata
Eustachys tener
Festuca formosana
Festuca japonica
Festuca leptopogon
Festuca ovina
Festuca parvigluma
Festuca taiwanensis
Festuca takasagoensis
Garnotia acutigluma
Gelidocalamus kunishii
Glyceria leptolepis
Hackelochloa grannlaris
Hackelochloa granularis
Helictotrichon abietetorum
Hemarthria compressa
Heteropholis cochinchinensis var. cochinchinensis
Heteropogon contortus
Hygroryza aristata
Ichnanthus vicinus
Imperata cylindrica
Imperata koenigii
Isachne albens
Isachne debilis
Isachne depauperata
Isachne dispar
Isachne globosa
Isachne globosa var. globosa
Isachne miliacea
Isachne nipponensis
Isachne repens
Ischaemum aristatum
Ischaemum aureum
Ischaemum barbatum
Ischaemum indicum
Ischaemum muticum
Ischaemum rugosum
Ischaemum setaceum
Koeleria cristata var. cristata
Leersia hexandra
Leptaspis formosana
Leptochloa chinensis
Leptochloa panicea
Lepturus repens
Lolium multiflorum
Lophatherum gracile
Melica Onoei
Microstegium biaristatum
Microstegium ciliatum
Microstegium dilatatum
Microstegium fauriei
Microstegium geniculatum
Microstegium glaberrimum
Microstegium nudum
Microstegium somai
Microstegium vimineum
Milium effusum
Miscanthus flavidus
Miscanthus floridulus
Miscanthus sinensis
Miscanthus transmorrisonensis
Neyraudia reynaudiana
Oplismenus compositus
Oplismenus patens
Oplismenus pateus var. pateus
Oplismenus undulatifolius
Oryza rufipogon
Oryzopsis obtusa
Ottochloa nodosa
Panicum bisulcatum
Panicum brevifolium
Panicum cambogiense
Panicum incomtum
Panicum notatum
Panicum paludosum
Panicum psilopodium var. psilopodium
Panicum repens
Panicum trypheron
Panicum walense
Paspalidium punctatum
Paspalum commersonii
Paspalum conjugatum
Paspalum dilatatum
Paspalum fimbriatum
Paspalum formosanum
Paspalum longifolium
Paspalum orbiculare
Paspalum paspaloides
Paspalum scrobiculatum
Paspalum thunbergii
Paspalum urvillei
Paspalum vaginatum
Pennisetum alopecuroides
Pennisetum cladestinum
Pennisetum setosum
Perotis hordeiformis
Perotis indica
Perotis macrantha
Phaenosperma globosa
Phalaris arundinacea
Phleum alpinum
Phragmites karka var. cincta
Phragmites karka var. karka
Phyllostachys heteroclada f. heteroclada
Phyllostachys heterocycla cv. pubescens
Phyllostachys lithophila
Phyllostachys makinoi
Phyllostachys nigra var. henonis
Phyllostachys nuda
Pleioblastus gramineus
Poa acroleuca
Poa annua
Poa compressa
Poa formosae
Poa glauca
Poa kelungensis
Poa khasiana
Poa nankoensis
Poa pratensis
Poa sphondylodes
Poa taiwanicola
Poa takasagomontana
Poa tenuicula
Pogonatherum crinitum
Pogonatherum paniceum
Polypogon fugax
Polypogon monspeliensis
Pseudosasa usawai
Roegneria ciliaris var. ciliaris
Roegneria formosana var. formosana
Roegneria formosana var. longearistata
Roegneria formosana var. pubigera
Roegneria kamoji var. kamoji
Rottboellia exaltata
Saccharum arundinaceum
Saccharum barberi
Saccharum officinarum
Saccharum sinense
Saccharum spontaneum
Sacciolepis indica
Schizachyrium brevifolium
Schizostachyum diffusum
Setaria faberii
Setaria geniculata
Setaria glauca var. glauca
Setaria pallidifusca
Setaria palmifolia
Setaria plicata
Setaria verticillata
Setaria viridis
Sorghum halepense
Sorghum nitidum
Sorghum propinquum
Sphaerocaryum malaccense
Spinifex littoreus
Spodiopogon tainanensis
Sporobolus diander
Sporobolus fertilis
Sporobolus hancei
Sporobolus virginicus
Themeda caudata
Themeda japonica
Themeda triandra
Thuarea involuta
Thysanolaena maxima
Tripogon chinensis
Trisetum bifidum
Trisetum spicatum
Urochloa reptans
Urochloa reptaus var. reptaus
Vetiveria zizanioides
Vulpia myuros
Yushania niitakayamensis
Zizania latifolia
Zizania palustris
Zoysia japonica
Zoysia matrella
Zoysia sinica
Calophyllum blancoi
Calophyllum inophyllum
Garcinia linii
Garcinia multiflora
Garcinia subelliptica
Hypericum ascyron
Hypericum erectum
Hypericum formosanum
Hypericum geminiflorum
Hypericum gramineum
Hypericum japonicum
Hypericum monogynum
Hypericum nagasawai
Hypericum nakamurai
Hypericum nokoense
Hypericum patulum
Hypericum pseudopetiolatum
Hypericum sampsonii
Hypericum subalatum
Triadenum breviflorum
Haloragis chinensis
Haloragis micrantha
Myriophyllum propinquum
Myriophyllum verticillatum
Corylopsis multiflora
Corylopsis pauciflora
Distylium gracile
Distylium racemosum
Eustigma oblongifolium
Liquidambar formosana
Sycopsis sinensis
Hernandia sonora
Illigera luzonensis
Hippuris vulgaris
Blyxa aubertii
Blyxa echinosperma
Blyxa japonica
Blyxa leiosperma
Halophila beccarii
Halophila ovalis
Hydrilla verticillata var. verticillata
Hydrocharis dubia
Ottelia alismoides
Thalassia hemperichii
Hydrolea zeylanica
Gonocaryum calleryanum
Nothapodytes foetida
Belamcanda chinensis
Iris formosana
Annamocarya sinensis
Cyclocarya paliurus
Juglans mandshurica
Juglans regia
Platycarya strobilacea
Pterocarya stenoptera
Juncus bufonius
Juncus effusus
Juncus ohwianus
Juncus prismatocarpus
Juncus tenuis
Juncus triflorus
Juncus wallichianus
Luzula effusa
Luzula multiflora
Luzula pallescens
Luzula plumosa
Luzula taiwaniana
Agastache rugosa
Ajuga decumbens var. decumbens
Ajuga dictyocarpa
Ajuga macrosperma var. macrosperma
Ajuga nipponensis
Ajuga pygmaea
Basilicum polystachyon
Bostrychanthera deflexa
Clerodendranthus spicatus
Clinopodium chinense
Clinopodium gracile
Clinopodium laxiflorum
Clinopodium repens
Coleus esquirolii
Coleus scutellarioides var. crispipilus
Elsholtzia ciliata
Elsholtzia fruticosa var. glabrifolia
Elsholtzia oldhami
Elsholtzia strobilifera
Galeobdolon tuberiferum
Glechoma grandis
Glechoma longituba
Gomphostemma callicarpoides
Hyptis brevipes
Hyptis rhomboidea
Hyptis suaveolens
Leucas chinensis
Leucas mollissima var. chinensis
Lycopus lucidus var. hirtus
Melissa axillaris
Mesona chinensis
Micromeria formosana
Mosla chinensis
Mosla dianthera
Mosla formosana
Mosla scabra
Ocimum gratissimum var. suave
Ocimum sanctum
Ocimum tashiroi
Origanum vulgare
Paraphlomis albida var. brevidens
Paraphlomis gracilis var. gracilis
Paraphlomis javanica var. coronata
Paraphlomis javanica var. henryi
Paraphlomis javanica var. javanica
Paraphlomis parviflora
Paraphlomis tomentosocapitata
Pogostemon auricularius
Pogostemon formosanus
Prunella vulgaris var. vulgaris
Rubiteucris palmata
Salvia chinensis
Salvia hayatae var. hayatae
Salvia hayatae var. pinnata
Salvia japonica var. japonica
Salvia nipponica var. formosana
Salvia scapiformis var. scapiformis
Scutellaria barbata
Scutellaria indica var. indica
Scutellaria indica var. parvifolia
Scutellaria taiwanensis
Stachys arvensis
Stachys oblongifolia var. leptopoda
Stachys oblongifolia var. oblongifolia
Suzukia luchuensis
Suzukia shikikunensis
Teucrium bidentatum
Teucrium viscidum var. viscidum
Akebia longeracemosa
Akebia trifoliata
Stauntonia obovata
Stauntonia obovatifoliola
Stauntonia purpurea
Actinodaphne morrisonensis
Actinodaphne mushanensis
Actinodaphne nantoensis
Actinodaphne pedicellata
Beilschmiedia erythrophloia
Beilschmiedia tsangii
Cassytha filiformis
Cinnamomum austrosinense
Cinnamomum camphora
Cinnamomum cassia
Cinnamomum japonicum
Cinnamomum kotoense
Cinnamomum micranthum
Cinnamomum osmophloeum
Cinnamomum philippinense
Cinnamomum reticulatum
Cinnamomum rigidissimum
Cinnamomum subavenium
Cryptocarya chinensis
Cryptocarya concinna
Dehaasia incrassata
Endiandra coriacea
Lindera akoensis
Lindera communis
Lindera erythrocarpa
Lindera glauca
Litsea acutivena
Litsea akoensis
Litsea cubeba var. formosana
Litsea garciae
Litsea hayatae
Litsea lii
Litsea linii
Litsea rotundifolia var. oblongifolia
Litsea sasakii
Machilus kusanoi
Machilus obovatifolia
Machilus thunbergii
Machilus zuihoensis
Neolitsea acuminatissima
Neolitsea buisanensis
Neolitsea daibuensis
Neolitsea hiiranensis
Neolitsea konishii
Neolitsea kotoensis
Neolitsea parvigemma
Neolitsea sericea
Neolitsea variabillima
Nothaphoebe konishii
Phoebe formosana
Sassafras randaiense
Barringtonia asiatica
Barringtonia racemosa
Abrus precatorius
Acacia catechu
Acacia confusa
Acacia farnesiana
Adenanthera pavonina var. microsperma
Aeschynomene indica
Albizia julibrissin
Albizia kalkora
Albizia lucidior
Albizia procera
Alysicarpus bupleurifolius
Alysicarpus vaginalis
Apios taiwaniana
Bauhinia championii var. championii
Bauhinia purpurea
Caesalpinia bonduc
Caesalpinia crista
Caesalpinia decapetala
Cajanus cajan
Cajanus scarabaeoides var. scarabaeoides
Calliandra surinamensis
Canavalia cathartica
Canavalia gladiata
Canavalia lineata
Canavalia maritima
Cassia alata
Cassia bicapsularis
Cassia leschenaultiana
Cassia mimosoides
Cassia occidentalis
Cassia tora
Christia campanulata
Christia obcordata
Clitoria ternatea
Codariocalyx motorius
Crotalaria assamica
Crotalaria calycina
Crotalaria chinensis
Crotalaria ferruginea
Crotalaria linifolia var. linifolia
Crotalaria linifolia var. stenophylla
Crotalaria medicaginea var. medicaginea
Crotalaria pallida
Crotalaria sessiliflora
Crotalaria similis
Crotalaria spectabilis
Crotalaria verrucosa
Dendrolobium dispermum
Dendrolobium triangulare
Dendrolobium umbellatum
Derris laxiflora
Derris oblonga
Derris trifoliata
Desmodium caudatum
Desmodium gangeticum
Desmodium gracillimum
Desmodium heterophyllum
Desmodium laxiflorum
Desmodium microphyllum
Desmodium multiflorum
Desmodium renifolium
Desmodium sequax
Desmodium triflorum
Desmodium velutinum
Desmodium zonatum
Dolichos rhombifolius
Dolichos trilobus
Dumasia bicolor
Entada phaseoloides
Erythrina variegata
Erythrophleum fordii
Euchresta formosana
Flemingia lineata
Flemingia macrophylla
Flemingia philippinensis
Flemingia strobilifera
Galactia formosana
Galactia tashiroi
Galactia tenuiflora
Gleditsia fera
Glycine clandestina
Glycine soja
Glycine tomentella
Hymenaea courbaril
Indigofera byobiensis
Indigofera galegoides
Indigofera hirsuta
Indigofera linifolia
Indigofera nigrescens
Indigofera nummularifolia
Indigofera ramulosissima
Indigofera spicata
Indigofera tinctoria
Indigofera venulosa
Indigofera zollingeriana
Kummerowia stipulacea
Lespedeza bicolor
Lespedeza buergeri
Lespedeza chinensis
Lespedeza cuneata
Lespedeza daurica var. shimadae
Lespedeza pubescens
Lespedeza tomentosa
Leucaena leucocephala
Lotus australis
Maackia floribunda
Medicago lupulina
Medicago minima
Medicago sativa
Medicago varia
Millettia nitida var. minor
Millettia nitida var. nitida
Millettia pachycarpa
Millettia pulchra var. microphylla
Millettia reticulata
Mimosa pudica
Mucuna gigantea
Mucuna macrocarpa
Mucuna membranacea
Mucuna pruriens var. utilis
Ormosia formosana
Phyllodium pulchellum
Pueraria lobata var. lobata
Pueraria lobata var. montana
Pycnospora lutescens
Rhynchosia minima
Rhynchosia rothii
Sesbania javanica
Smithia sensitiva
Sophora tomentosa
Tadehagi pseudotriquetrum
Tamarindus indica
Tephrosia filipes
Tephrosia ionophlebia
Tephrosia obovata
Tephrosia purpurea var. glabra
Tephrosia purpurea var. purpurea
Teramnus labialis
Uraria crinita
Uraria lagopodioides
Uraria picta
Vicia cracca var. cracca
Vigna acuminata
Vigna gracilicaulis
Vigna luteola
Vigna marina
Vigna pilosa
Vigna reflexo-pilosa
Vigna riukiuensis
Vigna stipulata
Vigna trilobata
Vigna vexillata
Zornia intecta
Lemna minor
Lemna perpusilla
Lemna trisulca
Spirodela oligorrhiza
Spirodela polyrrhiza
Wolffia arrhiza
Utricularia aurea
Utricularia australis
Utricularia bifida
Utricularia caerulea
Utricularia exoleta
Utricularia striatula
Utricularia uliginosa
Aletris glabra
Aletris spicata
Allium macrostemon
Allium thunbergii
Anemarrhena asphodeloides
Asparagus cochinchinensis
Aspidistra attenuata
Aspidistra daibuensis
Aspidistra lurida
Aspidistra mushaensis
Dianella ensifolia
Disporopsis pernyi
Disporum cantoniense
Dracaena angustifolia
Heloniopsis umbellata
Hemerocallis fulva
Hemerocallis fulva var. fulva
Heterosmilax japonica
Heterosmilax seisuiensis
Lilium callosum
Lilium formosanum
Lilium speciosum var. gloriosoides
Liriope graminifolia
Liriope minor
Liriope spicata
Ophiopogon bodinieri
Ophiopogon intermedius
Ophiopogon japonicus
Paris polyphylla
Peliosanthes macrostegia
Petrosavia sakurai
Polygonatum altelobatum
Polygonatum arisanense
Polygonatum odoratum
Smilax arisanensis
Smilax aspericaulis
Smilax bracteata
Smilax china
Smilax elongatoumbellata
Smilax glabra
Smilax glaucochina
Smilax hayatae
Smilax horridiramula
Smilax lanceifolia
Smilax nipponica
Smilax perfoliata
Smilax riparia
Smilax sieboldii
Smilax stans
Thysanotus chinensis
Tricyrtis formosana
Tricyrtis stolonifera
Tricyrtis suzukii
Trillium tschonoskii
Veratrum grandiflorum
Veratrum schindleri
Buddleja asiatica
Buddleja curviflora
Fagraea ceilanica
Gardneria multiflora
Gelsemium elegans
Geniostoma rupestre
Mitrasacme indica
Mitrasacme pygmaea
Strychnos cathayensis
Korthalsella japonica
Loranthus delavayi
Loranthus kaoi
Scurrula parasitica
Scurrula phoebe-formosanae
Taxillus caloreas
Taxillus limprichtii
Taxillus nigrans
Taxillus pseudochinensis
Taxillus sutchuenensis
Taxillus theifer
Viscum coloratum
Viscum diospyrosicolum
Viscum liquidambaricolum
Viscum multinerve
Ammannia baccifera
Ammannia multiflora
Lagerstroemia indica
Lagerstroemia micrantha
Lagerstroemia subcostata
Lythrum anceps
Lythrum salicaria
Pemphis acidula
Rotala indica
Rotala mexicana
Rotala rotundifolia
Illicium arborescens
Illicium philippinense
Illicium tashiroi
Kadsura japonica
Liriodendron chinense
Magnolia coco
Michelia compressa
Parakmeria kachirachirai
Schisandra arisanensis
Hiptage benghalensis
Hiptage leptophylla
Rhyssopterys timoriensis
Tristellateia australasiae
Abelmoschus manihot var. pungens
Abelmoschus moschatus
Abutilon indicum
Abutilon theophrasti
Hibiscus indicus
Hibiscus syriacus
Hibiscus taiwanensis
Hibiscus tiliaceus
Hibiscus trionum
Malva sinensis
Malvastrum americanum
Malvastrum coromandelianum
Sida acuta
Sida alnifolia
Sida chinensis
Sida cordata
Sida cordifolia
Sida javensis
Sida mysorensis
Sida orientalis
Sida rhombifolia
Thespesia populnea
Urena lobata
Urena procumbens
Donax canniformis
Astronia ferruginea
Barthea barthei
Blastus cochinchinensis
Bredia gibba
Bredia hirsuta var. scandens
Bredia oldhamii
Bredia rotundifolia
Medinilla fengii
Medinilla formosana
Medinilla hayatana
Melastoma affine
Melastoma candidum
Melastoma intermedium
Melastoma normale
Memecylon lanceolatum
Osbeckia chinensis
Osbeckia opipara
Otanthera scaberrima
Pachycentria formosana
Sarcopyramis bodinieri
Aglaia elliptifolia
Aglaia formosana
Aphanamixis polystachya
Aphanamixis tripetala
Dysoxylum cumingianum
Dysoxylum hongkongense
Dysoxylum kanehirai
Dysoxylum leytense
Melia azedarach
Cyclea gracillima
Pericampylus glaucus
Stephania cepharantha
Stephania longa
Stephania sasakii
Stephania tetrandra
Tinospora dentata
Artocarpus gomezianus
Artocarpus xanthocarpus
Broussonetia kaempferi var. australis
Broussonetia kazinoki
Broussonetia papyrifera
Cudrania cochinchinensis
Cudrania tricuspidata
Fatoua pilosa
Fatoua villosa
Ficus aurantiaca
Ficus benguetensis
Ficus benjamina var. benjamina
Ficus caulocarpa
Ficus cumingii
Ficus erecta
Ficus esquiroliana
Ficus fistulosa
Ficus formosana
Ficus heteropleura
Ficus irisana
Ficus microcarpa
Ficus nervosa
Ficus pedunculosa
Ficus pubinervis
Ficus pumila
Ficus pumila var. awkeotsang
Ficus pumila var. pumila
Ficus ruficaulis
Ficus sarmentosa
Ficus sarmentosa var. henryi
Ficus sarmentosa var. nipponica
Ficus septica
Ficus stenophylla
Ficus tannoensis
Ficus tinctoria subsp. gibbosa
Ficus tinctoria subsp. swinhoei
Ficus trichocarpa var. obtusa
Ficus vaccinioides
Ficus variegata
Ficus virens
Ficus virgata
Humulus scandens
Malaisia scandens
Morus australis
Morus australis var. australis
Musa acuminata
Musa basjoo
Musa formosana
Musa insularimontana
Myoporum bontioides
Myrica adenophora
Myrica rubra
Myristica cagayanensis
Myristica simiarum
Ardisia brevicaulis
Ardisia chinensis
Ardisia cornudentata
Ardisia crenata
Ardisia crispa
Ardisia japonica
Ardisia maclurei
Ardisia pusilla
Ardisia quinquegona
Ardisia sieboldii
Ardisia villosa
Ardisia virens
Embelia laeta
Embelia vestita
Maesa japonica
Maesa montana
Maesa perlarius
Myrsine africana
Myrsine stolonifera
Decaspermum gracilentum
Rhodomyrtus tomentosa
Syzygium acutisepalum
Syzygium buxifolium
Syzygium euphlebium
Syzygium formosanum
Syzygium jambos
Syzygium kashotense
Syzygium kusukusense
Syzygium malaccense
Syzygium taiwanicum
Najas ancistrocarpa
Najas browniana
Najas gracillima
Najas marina var. marina
Najas minor
Najas orientalis
Zannichellia palustris var. palustris
Zannichellia palustris var. pedicellata
Boerhavia crispa
Boerhavia diffusa
Ceodes grandis
Ceodes umbellifera
Pisonia aculeata
Brasenia schreberi
Euryale ferox
Nelumbo nucifera
Nymphaea lotus var. pubescens
Nymphaea tetragona
Olax imbricata
Schoepfia chinensis
Schoepfia jasminodora
Chionanthus retusus
Fraxinus griffithii
Fraxinus insularis
Jasminum nervosum
Jasminum sinense
Jasminum urophyllum
Ligustrum amamianum
Ligustrum morrisonense
Ligustrum pricei
Ligustrum sinense
Ligustrum sinense var. sinense
Osmanthus enervius
Osmanthus heterophyllus
Osmanthus lanceolatus
Osmanthus marginatus
Osmanthus matsumuranus
Circaea alpina
Circaea cordata
Circaea erubescens
Circaea glabrescens
Epilobium amurense
Epilobium brevifolium
Epilobium hohuanense
Epilobium nankotaizanense
Epilobium pengii
Epilobium platystigmatosum
Epilobium taiwanianum
Ludwigia adscendens
Ludwigia epilobioides
Ludwigia hyssopifolia
Ludwigia octovalvis
Ludwigia ovalis
Ludwigia perennis
Oenothera biennis
Oenothera glazioviana
Champereia manillana
Acanthephippium striatum
Acanthephippium sylhetense
Agrostophyllum inocephalum
Amitostigma alpestre
Amitostigma gracile
Amitostigma tomingai
Androcorys pusillus
Anoectochilus candidus
Anoectochilus elwesii
Anoectochilus formosanus
Anoectochilus inabai
Anoectochilus koshunensis
Anoectochilus lanceolatus
Aphyllorchis montana
Appendicula formosana
Appendicula terrestris
Arachnis labrosa
Arundina graminifolia
Ascocentrum pumilum
Bletilla formosana
[truncated: 1,142 more rows]
